# Supplementary material for: Identification and integrated analysis of differentially expressed lncRNAs and circRNAs reveal the potential ceRNA networks during PDLSC osteogenic differentiation
Source: BMC Genet. 2017 Dec 2;18:100. doi: 10.1186/s12863-017-0569-4 (PMC5712120; doi:10.1186/s12863-017-0569-4)
Supplement: Supplementary file 2 — lncRNA_all expression_.xlsx The expression profiles of all lncRNAs identified by RNA-seq (XLSX 1653 kb) [file 12863_2017_569_MOESM2_ESM.xlsx]

## Sheet: lncRNA
tracking_id	class_code	Known/Novel	CPC_Score	CNCI_Score	nearest_ref_id	gene_id	gene_short_name	tss_id	locus	Induced_FPKM	Non-induced_FPKM
TCONS_00007345	"="	known	NA	NA	ENST00000445243.1	XLOC_002018	RP11-495P10.1	TSS3908	chr1:147835126-147931933	1.94682e-07	0
TCONS_00208976	"="	known	NA	NA	ENST00000514532.2	XLOC_051132	GDNF-AS1	TSS107766	chr5:37840539-37875901	1.12081e-06	0
TCONS_00019309	"="	known	NA	NA	ENST00000445523.1	XLOC_005167	RP11-27K13.3	TSS10268	chr1:117544381-117602112	1.66004e-06	0
TCONS_00253820	"="	known	NA	NA	ENST00000523459.1	XLOC_064524	RP11-231D20.2	TSS132638	chr8:42091192-42128715	3.00103e-06	0
TCONS_00172305	"="	known	NA	NA	ENST00000441095.1	XLOC_041472	AL133493.2	TSS88424	chr21:47013567-47017005	3.24029e-06	0
TCONS_00043385	"="	known	NA	NA	ENST00000417089.1	XLOC_011827	H19	TSS23281	chr11:2016405-2022700	4.03474e-06	0
TCONS_00028677	"="	known	NA	NA	ENST00000596045.1	XLOC_008083	RP11-18I14.10	TSS15475	chr10:104209573-104220863	4.47621e-06	0
TCONS_00265594	"="	known	NA	NA	ENST00000423546.1	XLOC_068322	FAM225B	TSS139386	chr9:115865617-115873780	4.66148e-06	0
TCONS_00199612	"="	known	NA	NA	ENST00000504675.1	XLOC_048160	RP11-792D21.2	TSS102493	chr4:79566916-79603853	5.07729e-06	0
TCONS_00174297	"="	known	NA	NA	ENST00000424812.1	XLOC_042076	AC023490.1	TSS89531	chr22:20377668-20380440	5.31282e-06	0
TCONS_00151616	"="	known	NA	NA	ENST00000448117.1	XLOC_035876	AC104801.1	TSS77450	chr2:172967733-172974710	7.47963e-06	0
TCONS_00195823	"="	known	NA	NA	ENST00000418585.1	XLOC_047165	RP11-33A14.1	TSS100446	chr3:177919837-178578193	8.11654e-06	0
TCONS_00148956	"="	known	NA	NA	ENST00000450072.1	XLOC_035177	AC017099.3	TSS76030	chr2:98280679-98319527	8.2582e-06	0
TCONS_00000594	"="	known	NA	NA	ENST00000429480.2	XLOC_000109	LINC00337	TSS301	chr1:6296299-6299504	8.56848e-06	0
TCONS_00119403	"="	known	NA	NA	ENST00000584428.1	XLOC_029061	RP5-890E16.2	TSS61716	chr17:46122502-46125435	8.86519e-06	0
TCONS_00150800	"="	known	NA	NA	ENST00000445791.1	XLOC_035669	TEX41	TSS77015	chr2:145425533-145940216	9.41715e-06	0
TCONS_00140647	"="	known	NA	NA	ENST00000595013.1	XLOC_033321	SCGB1B2P	TSS72030	chr19:35067637-35068606	1.12813e-05	0
TCONS_00029919	"="	known	NA	NA	ENST00000449712.1	XLOC_008452	LINC00704	TSS16170	chr10:4692376-4720346	1.13201e-05	0
TCONS_00264070	"="	known	NA	NA	ENST00000445604.2	XLOC_067750	RP11-262H14.3	TSS138451	chr9:66513031-66555928	1.62122e-05	0
TCONS_00061044	"="	known	NA	NA	ENST00000536317.1	XLOC_015744	RP11-1060J15.4	TSS32025	chr12:27849219-27863703	2.19124e-05	0
TCONS_00229633	"="	known	NA	NA	ENST00000422059.1	XLOC_057364	RP5-1120P11.1	TSS119180	chr6:43963459-44045689	2.23172e-05	0
TCONS_00105439	"j"	novel	-1.1838	-0.0344064	ENST00000563993.1	XLOC_026410	RP4-536B24.4	TSS54891	chr16:87807093-87812980	2.35558e-05	0
TCONS_00268142	"j"	novel	-1.03305	-0.0503808	ENST00000422047.1	XLOC_069094	RP11-245M24.1	TSS140841	chrX:45364632-45489447	2.36419e-05	0
TCONS_00175099	"="	known	NA	NA	ENST00000421151.1	XLOC_042315	MIAT	TSS89970	chr22:27042391-27176170	2.52352e-05	0
TCONS_00221348	"="	known	NA	NA	ENST00000420777.1	XLOC_054759	TFAP2A-AS1	TSS114622	chr6:10393418-10419892	2.98117e-05	0
TCONS_00003552	"j"	novel	-1.01317	-0.0073728	ENST00000434244.1	XLOC_000797	RP5-1198O20.4	TSS1787	chr1:44501797-44570647	3.18311e-05	0
TCONS_00174522	"="	known	NA	NA	ENST00000449424.1	XLOC_042113	TMEM191C	TSS89636	chr22:21820711-21825558	3.47959e-05	0
TCONS_00200863	"="	known	NA	NA	ENST00000508111.1	XLOC_048548	RP11-93L9.1	TSS103184	chr4:124571421-124851561	3.57807e-05	0
TCONS_00145583	"="	known	NA	NA	ENST00000417473.2	XLOC_034221	LINC00570	TSS74199	chr2:11534106-11543203	4.37395e-05	0
TCONS_00007832	"j"	novel	-1.11843	-0.12288	ENST00000420707.1	XLOC_002159	FLG-AS1	TSS4173	chr1:152140600-152339163	5.21979e-05	0
TCONS_00149831	"="	known	NA	NA	ENST00000422956.2	XLOC_035387	AC016683.6	TSS76487	chr2:113969098-114036527	6.83358e-05	0
TCONS_00184608	"="	known	NA	NA	ENST00000466856.1	XLOC_044445	TUSC7	TSS94688	chr3:115521234-117716439	6.86487e-05	0
TCONS_00243391	"="	known	NA	NA	ENST00000440088.1	XLOC_061551	RSBN1L-AS1	TSS126904	chr7:77286976-77325582	7.3852e-05	0
TCONS_00058779	"="	known	NA	NA	ENST00000535544.1	XLOC_015232	LINC00943	TSS30922	chr12:127210815-127256957	7.38721e-05	0
TCONS_00262029	"="	known	NA	NA	ENST00000430633.1	XLOC_067064	LINC00094	TSS137284	chr9:136890560-136933657	8.3369e-05	0
TCONS_00045401	"="	known	NA	NA	ENST00000525363.1	XLOC_012278	RP11-698N11.2	TSS24286	chr11:35936600-35940289	8.76456e-05	0
TCONS_00149827	"="	known	NA	NA	ENST00000333145.5	XLOC_035387	AC016683.6	TSS76487	chr2:113969098-114036527	8.81266e-05	0
TCONS_00187078	"="	known	NA	NA	ENST00000436078.1	XLOC_045118	RP11-91K9.1	TSS96013	chr3:177534652-177617012	9.50165e-05	0
TCONS_00145152	"="	known	NA	NA	ENST00000593393.1	XLOC_034111	CTD-2619J13.14	TSS73965	chr19:58912870-58929694	0.000123894	0
TCONS_00102001	"="	known	NA	NA	ENST00000562280.1	XLOC_025602	RP11-266L9.2	TSS53107	chr16:25123049-25189552	0.000142107	0
TCONS_00151243	"="	known	NA	NA	ENST00000609668.1	XLOC_035805	AC007750.5	TSS77265	chr2:163016271-163101661	0.000181763	0
TCONS_00123704	"="	known	NA	NA	ENST00000584531.1	XLOC_029913	RP11-527H14.2	TSS63841	chr18:14946265-14973769	0.000319583	0
TCONS_00232209	"="	known	NA	NA	ENST00000419926.1	XLOC_058260	RP13-143G15.3	TSS120683	chr6:136172833-136546733	0.000334062	0
TCONS_00044522	"="	known	NA	NA	ENST00000526388.1	XLOC_012050	LINC00958	TSS23808	chr11:12984056-13011095	0.000431819	0
TCONS_00123925	"="	known	NA	NA	ENST00000583558.1	XLOC_029962	RP11-449D8.1	TSS63959	chr18:22208145-22242162	0.000457682	0
TCONS_00127799	"="	known	NA	NA	ENST00000585279.1	XLOC_031077	LINC00909	TSS66119	chr18:72259009-72777627	0.000486058	0
TCONS_00123179	"="	known	NA	NA	ENST00000580684.1	XLOC_029773	LINC00667	TSS63540	chr18:5232874-5246507	0.000561937	0
TCONS_00232210	"="	known	NA	NA	ENST00000413745.1	XLOC_058260	RP13-143G15.3	TSS120682	chr6:136172833-136546733	0.000715776	0
TCONS_00232046	"j"	novel	-1.06626	-0.0364544	ENST00000275227.4	XLOC_058215	SLC18B1	TSS120595	chr6:133090508-133119701	0.000841318	0
TCONS_00232064	"j"	novel	-1.12329	-0.028672	ENST00000607033.1	XLOC_058228	RP3-323P13.2	TSS120610	chr6:133561735-134216691	0.00089709	0
TCONS_00147666	"="	known	NA	NA	ENST00000452716.1	XLOC_034776	AC023115.2	TSS75330	chr2:67313577-67523207	0.000933371	0
TCONS_00123146	"="	known	NA	NA	ENST00000577995.1	XLOC_029762	DLGAP1-AS1	TSS63523	chr18:3496029-4455335	0.00120955	0
TCONS_00126189	"="	known	NA	NA	ENST00000581072.1	XLOC_030678	MIR133A1	TSS65296	chr18:19284917-19450918	0.00124192	0
TCONS_00008906	"j"	novel	-1.00939	-0.0946176	ENST00000490724.2	XLOC_002387	KLHDC9	TSS4676	chr1:161068150-161070136	0.00150072	0
TCONS_00235325	"="	known	NA	NA	ENST00000412730.1	XLOC_059281	LINC00525	TSS122517	chr7:47735327-48019178	0.00156117	0
TCONS_00085858	"="	known	NA	NA	ENST00000561123.1	XLOC_022374	RP11-307C19.2	TSS45146	chr15:77861311-77901023	0.00188492	0
TCONS_00243608	"j"	novel	-1.13045	-0.004096	ENST00000341119.5	XLOC_061598	SLC25A40	TSS127025	chr7:87462882-87538856	0.00192362	0
TCONS_00177020	"="	known	NA	NA	ENST00000437781.1	XLOC_042698	AP000525.9	TSS90880	chr22:16147978-16193004	0.00203399	0
TCONS_00092109	"="	known	NA	NA	ENST00000558935.1	XLOC_023793	NR2F2-AS1	TSS48347	chr15:96670597-96883492	0.00246631	0
TCONS_00035718	"j"	novel	-1.25465	-0.131072	ENST00000499953.2	XLOC_010159	SBF2-AS1	TSS19400	chr11:9776316-10315754	0.00286711	0
TCONS_00191160	"="	known	NA	NA	ENST00000433882.1	XLOC_046024	BSN-AS2	TSS98039	chr3:49586738-49591799	0.00350765	0
TCONS_00024955	"j"	novel	-1.11773	-0.0618496	ENST00000366514.4	XLOC_006843	TFB2M	TSS13349	chr1:246703861-246729626	0.00393992	0
TCONS_00081310	"="	known	NA	NA	ENST00000556796.1	XLOC_021031	CTD-2240H23.2	TSS42601	chr14:95648276-95786243	0.00432847	0
TCONS_00177021	"="	known	NA	NA	ENST00000413768.1	XLOC_042698	AP000525.9	TSS90880	chr22:16147978-16193004	0.00439775	0
TCONS_00030434	"="	known	NA	NA	ENST00000456217.1	XLOC_008593	ARL5B-AS1	TSS16445	chr10:18429605-18948214	0.004835	0
TCONS_00001648	"="	known	NA	NA	ENST00000434233.1	XLOC_000411	LINC00339	TSS894	chr1:22351680-22357716	0.00514647	0
TCONS_00004087	"="	known	NA	NA	ENST00000588291.1	XLOC_000899	RP4-657D16.3	TSS2035	chr1:52027537-52344477	0.00557275	0
TCONS_00007825	"="	known	NA	NA	ENST00000432386.1	XLOC_002156	NBPF18P	TSS4168	chr1:151967006-152020383	0.00562369	0
TCONS_00066194	"="	known	NA	NA	ENST00000428207.1	XLOC_017001	MAPKAPK5-AS1	TSS34612	chr12:112277570-112334343	0.00584242	0
TCONS_00241519	"="	known	NA	NA	ENST00000578293.2	XLOC_060907	AC005154.6	TSS125828	chr7:30536236-30673649	0.00621581	0
TCONS_00260188	"="	known	NA	NA	ENST00000529787.1	XLOC_066589	RP11-23J9.4	TSS136287	chr9:99918851-100140806	0.00645554	0
TCONS_00174294	"="	known	NA	NA	ENST00000454636.1	XLOC_042075	XXbac-B33L19.3	TSS89529	chr22:20326327-20350457	0.00701402	0
TCONS_00042173	"="	known	NA	NA	ENST00000532153.1	XLOC_011571	RP11-196E1.3	TSS22688	chr11:119479134-119599794	0.00777348	0
TCONS_00119123	"="	known	NA	NA	ENST00000592267.1	XLOC_029003	MAP3K14	TSS61580	chr17:43268297-43394414	0.00832498	0
TCONS_00099018	"="	known	NA	NA	ENST00000430050.2	XLOC_025109	RP11-134D3.1	TSS51706	chr16:87091389-87097597	0.00869601	0
TCONS_00200860	"="	known	NA	NA	ENST00000514823.1	XLOC_048548	RP11-93L9.1	TSS103184	chr4:124571421-124851561	0.00968045	0
TCONS_00200859	"j"	novel	-1.11709	-0.0352256	ENST00000508111.1	XLOC_048548	RP11-93L9.1	TSS103184	chr4:124571421-124851561	0.00996835	0
TCONS_00185791	"="	known	NA	NA	ENST00000507362.1	XLOC_044742	RP11-319G6.1	TSS95298	chr3:139108656-139396859	0.00997015	0
TCONS_00255566	"="	known	NA	NA	ENST00000501164.2	XLOC_065083	MIR3150B	TSS133604	chr8:95825538-96128683	0.0103674	0
TCONS_00236501	"="	known	NA	NA	ENST00000422093.1	XLOC_059622	MAGI2-AS3	TSS123158	chr7:77646392-79100524	0.01055	0
TCONS_00068367	"="	known	NA	NA	ENST00000434849.2	XLOC_017586	TPT1-AS1	TSS35785	chr13:45911007-45965872	0.0107502	0
TCONS_00170484	"="	known	NA	NA	ENST00000433766.1	XLOC_040959	RP5-1010E17.2	TSS87450	chr20:54036873-54084752	0.0114542	0
TCONS_00199947	"="	known	NA	NA	ENST00000511543.1	XLOC_048255	FAM13A-AS1	TSS102673	chr4:89630939-90032549	0.0120976	0
TCONS_00045487	"="	known	NA	NA	ENST00000499194.1	XLOC_012316	ALKBH3-AS1	TSS24339	chr11:43902360-43942494	0.0127326	0
TCONS_00270187	"="	known	NA	NA	ENST00000412422.2	XLOC_069834	RP4-562J12.2	TSS142013	chrX:117973518-118015978	0.0133332	0
TCONS_00180254	"="	known	NA	NA	ENST00000442796.2	XLOC_043376	LINC00312	TSS92438	chr3:7994491-8653610	0.0134864	0
TCONS_00022579	"="	known	NA	NA	ENST00000421703.1	XLOC_006006	SMG7-AS1	TSS11921	chr1:183430008-183440881	0.0137907	0
TCONS_00126709	"="	known	NA	NA	ENST00000589715.1	XLOC_030819	RP11-95O2.1	TSS65569	chr18:34814081-34816205	0.014095	0
TCONS_00174006	"="	known	NA	NA	ENST00000609596.1	XLOC_042017	CECR7	TSS89387	chr22:17517459-17541715	0.0141209	0
TCONS_00082674	"="	known	NA	NA	ENST00000536835.2	XLOC_021633	RP11-680F8.1	TSS43501	chr15:29967193-29973161	0.0144657	0
TCONS_00200062	"="	known	NA	NA	ENST00000513393.1	XLOC_048281	RP11-145G20.1	TSS102732	chr4:97231851-97740015	0.0151455	0
TCONS_00196107	"="	known	NA	NA	ENST00000457449.1	XLOC_047239	RP11-329B9.1	TSS100591	chr3:184474176-184490943	0.0156748	0
TCONS_00141090	"="	known	NA	NA	ENST00000588717.1	XLOC_033400	CTD-2162K18.3	TSS72195	chr19:37264054-37267980	0.0157366	0
TCONS_00207444	"="	known	NA	NA	ENST00000608892.1	XLOC_050592	RP11-798M19.6	TSS106860	chr4:174284930-174298683	0.0157977	0
TCONS_00151966	"="	known	NA	NA	ENST00000456053.1	XLOC_035996	TTN-AS1	TSS77642	chr2:179385909-179914813	0.0162887	0
TCONS_00119377	"="	known	NA	NA	ENST00000451140.2	XLOC_029054	AC003665.1	TSS61703	chr17:45973515-46018776	0.0166077	0
TCONS_00006678	"="	known	NA	NA	ENST00000419536.1	XLOC_001739	AP4B1-AS1	TSS3477	chr1:114304453-114456708	0.017602	0
TCONS_00025463	"="	known	NA	NA	ENST00000436383.1	XLOC_007007	LINC00707	TSS13639	chr10:6821559-6884868	0.0177913	0
TCONS_00007336	"="	known	NA	NA	ENST00000427169.1	XLOC_002010	RP11-495P10.5	TSS3900	chr1:147762380-147769663	0.0181009	0
TCONS_00031302	"="	known	NA	NA	ENST00000503031.1	XLOC_008902	LINC00842	TSS16954	chr10:47011752-47174093	0.0185097	0
TCONS_00208508	"="	known	NA	NA	ENST00000499131.1	XLOC_050964	RP11-260E18.1	TSS107490	chr5:16473146-16630078	0.0190028	0
TCONS_00121121	"="	known	NA	NA	ENST00000434703.1	XLOC_029455	AC005152.2	TSS62609	chr17:70017991-70216859	0.0193508	0
TCONS_00007837	"="	known	NA	NA	ENST00000445097.1	XLOC_002159	FLG-AS1	TSS4176	chr1:152140600-152339163	0.0195348	0
TCONS_00258131	"="	known	NA	NA	ENST00000447950.1	XLOC_065719	RP11-75C9.1	TSS134963	chr9:8314245-10612723	0.019611	0
TCONS_00243185	"="	known	NA	NA	ENST00000595409.1	XLOC_061493	AC083884.8	TSS126787	chr7:74071993-74306731	0.0196723	0
TCONS_00213882	"="	known	NA	NA	ENST00000519897.1	XLOC_052431	CTB-33O18.3	TSS110441	chr5:173006645-173012071	0.0202204	0
TCONS_00206065	"="	known	NA	NA	ENST00000503998.1	XLOC_050126	RP11-380D23.1	TSS106049	chr4:111286888-111486441	0.0209105	0
TCONS_00003546	"j"	novel	-1.02489	-0.04096	ENST00000434244.1	XLOC_000797	RP5-1198O20.4	TSS1785	chr1:44501797-44570647	0.0212804	0
TCONS_00251750	"="	known	NA	NA	ENST00000531565.1	XLOC_063902	RP11-429J17.2	TSS131489	chr8:144766621-144796068	0.0215802	0
TCONS_00136197	"="	known	NA	NA	ENST00000585659.1	XLOC_032541	ZNF582-AS1	TSS70017	chr19:56905024-56947404	0.021984	0
TCONS_00192365	"="	known	NA	NA	ENST00000488545.1	XLOC_046231	LINC00877	TSS98605	chr3:72084450-72291716	0.0232131	0
TCONS_00173328	"="	known	NA	NA	ENST00000417335.1	XLOC_041823	AF064858.8	TSS89028	chr21:40360632-40378079	0.0232828	0
TCONS_00257282	"="	known	NA	NA	ENST00000518049.1	XLOC_065561	RHPN1-AS1	TSS134554	chr8:144448800-144450718	0.023316	0
TCONS_00042870	"="	known	NA	NA	ENST00000532327.1	XLOC_011754	RP11-713P17.3	TSS23065	chr11:133902166-133916744	0.0238208	0
TCONS_00260811	"="	known	NA	NA	ENST00000423715.1	XLOC_066822	RP11-67K19.3	TSS136668	chr9:119187503-120177348	0.0239714	0
TCONS_00274952	"="	known	NA	NA	ENST00000431993.1	XLOC_071625	RP5-937E21.8	TSS144859	chrX:148558520-148632055	0.0244213	0
TCONS_00011730	"="	known	NA	NA	ENST00000420350.1	XLOC_003157	RP11-365O16.6	TSS6191	chr1:224407314-224518089	0.0246645	0
TCONS_00136169	"="	known	NA	NA	ENST00000587620.1	XLOC_032537	AC006116.17	TSS70009	chr19:56732680-56904914	0.0248116	0
TCONS_00211690	"="	known	NA	NA	ENST00000514853.2	XLOC_051898	CTC-228N24.1	TSS109272	chr5:127039081-127418864	0.0249627	0
TCONS_00237516	"="	known	NA	NA	ENST00000492523.1	XLOC_059837	RP11-758P17.2	TSS123650	chr7:100032879-100036127	0.0250768	0
TCONS_00019446	"="	known	NA	NA	ENST00000369381.2	XLOC_005222	RP11-417J8.6	TSS10356	chr1:142618768-142729975	0.0257129	0
TCONS_00031156	"j"	novel	-1.02094	-0.0008192	ENST00000599308.1	XLOC_008875	CEP164P1	TSS16892	chr10:45493145-45676875	0.0257248	0
TCONS_00182675	"="	known	NA	NA	ENST00000419007.1	XLOC_043825	SEMA3B	TSS93597	chr3:50304989-50314977	0.0257927	0
TCONS_00100266	"="	known	NA	NA	ENST00000563775.1	XLOC_025275	RP11-715J22.2	TSS52261	chr16:2510080-2518214	0.0258985	0
TCONS_00221924	"="	known	NA	NA	ENST00000607607.1	XLOC_054962	LINC00240	TSS114937	chr6:26924770-26991703	0.0264464	0
TCONS_00200752	"="	known	NA	NA	ENST00000503073.1	XLOC_048517	RP11-679C8.2	TSS103126	chr4:120976762-121337921	0.0269336	0
TCONS_00007344	"="	known	NA	NA	ENST00000426101.1	XLOC_002018	RP11-495P10.1	TSS3908	chr1:147835126-147931933	0.0271932	0
TCONS_00110172	"="	known	NA	NA	ENST00000586450.1	XLOC_027393	MAP3K14-AS1	TSS57242	chr17:43268297-43394414	0.0283645	0
TCONS_00159832	"j"	novel	-1.14203	-0.0335872	ENST00000610144.1	XLOC_037972	AC159540.1	TSS81747	chr2:98081082-98100845	0.0287172	0
TCONS_00061043	"j"	novel	-1.00005	-0.1024	ENST00000536317.1	XLOC_015744	RP11-1060J15.4	TSS32025	chr12:27849219-27863703	0.029154	0
TCONS_00090944	"="	known	NA	NA	ENST00000558424.1	XLOC_023512	RP11-593F23.1	TSS47772	chr15:76352177-76603813	0.0296011	0
TCONS_00159840	"="	known	NA	NA	ENST00000593408.2	XLOC_037972	AC159540.1	TSS81748	chr2:98081082-98100845	0.0306299	0
TCONS_00127989	"="	known	NA	NA	ENST00000588418.1	XLOC_031129	AC092192.1	TSS66212	chr19:176906-177913	0.030952	0
TCONS_00217085	"="	known	NA	NA	ENST00000506041.2	XLOC_053528	CTC-498M16.2	TSS112304	chr5:87485449-87794514	0.0311616	0
TCONS_00209399	"="	known	NA	NA	ENST00000506106.1	XLOC_051276	CTD-2023N9.1	TSS108017	chr5:56690886-56829251	0.0311947	0
TCONS_00058774	"="	known	NA	NA	ENST00000539315.1	XLOC_015232	LINC00943	TSS30920	chr12:127210815-127256957	0.0322868	0
TCONS_00024592	"="	known	NA	NA	ENST00000423988.1	XLOC_006725	RP11-443B7.1	TSS13124	chr1:235092977-235105809	0.0328123	0
TCONS_00247388	"="	known	NA	NA	ENST00000505114.2	XLOC_062601	CTD-2547L16.1	TSS129016	chr8:17913933-17953903	0.0328549	0
TCONS_00110171	"="	known	NA	NA	ENST00000585780.1	XLOC_027393	MAP3K14-AS1	TSS57241	chr17:43268297-43394414	0.0331063	0
TCONS_00195950	"="	known	NA	NA	ENST00000488882.1	XLOC_047209	RP11-225N10.1	TSS100518	chr3:182501023-182511182	0.0342504	0
TCONS_00149838	"j"	novel	-1.07824	-0.0270336	ENST00000456685.1	XLOC_035387	AC016683.6	TSS76489	chr2:113969098-114036527	0.0343098	0
TCONS_00085252	"="	known	NA	NA	ENST00000568391.1	XLOC_022260	RP11-390D11.1	TSS44859	chr15:72110736-72447800	0.034997	0
TCONS_00099874	"="	known	NA	NA	ENST00000568394.1	XLOC_025212	RP11-161M6.2	TSS52067	chr16:903633-1031663	0.0352916	0
TCONS_00127009	"="	known	NA	NA	ENST00000590649.1	XLOC_030874	RP11-484L8.1	TSS65702	chr18:46065416-46389588	0.0357835	0
TCONS_00119891	"="	known	NA	NA	ENST00000574716.1	XLOC_029182	RP11-515O17.2	TSS61973	chr17:53342372-53402426	0.0361512	0
TCONS_00270199	"="	known	NA	NA	ENST00000428222.1	XLOC_069839	RP5-1139I1.1	TSS142021	chrX:118425491-118469573	0.0363536	0
TCONS_00163735	"="	known	NA	NA	ENST00000360083.3	XLOC_039086	AC079610.2	TSS83863	chr2:214141275-214148929	0.0365598	0
TCONS_00000593	"="	known	NA	NA	ENST00000441724.1	XLOC_000109	LINC00337	TSS300	chr1:6296299-6299504	0.0366048	0
TCONS_00083430	"="	known	NA	NA	ENST00000563846.1	XLOC_021845	RP11-546B15.1	TSS43937	chr15:42500610-42704516	0.0394737	0
TCONS_00230750	"="	known	NA	NA	ENST00000438267.1	XLOC_057793	RP11-16C18.3	TSS119859	chr6:90142888-90348472	0.0404265	0
TCONS_00175152	"="	known	NA	NA	ENST00000426594.1	XLOC_042328	TTC28-AS1	TSS89993	chr22:28247656-29075853	0.0406211	0
TCONS_00218119	"="	known	NA	NA	ENST00000508353.1	XLOC_053927	CTC-228N24.3	TSS112935	chr5:127039081-127418864	0.0409492	0
TCONS_00259911	"="	known	NA	NA	ENST00000434944.1	XLOC_066480	LINC00475	TSS136106	chr9:94903579-94922396	0.0419597	0
TCONS_00154263	"="	known	NA	NA	ENST00000609089.1	XLOC_036596	RP11-314B1.2	TSS78868	chr2:226562969-226568370	0.0421711	0
TCONS_00270877	"="	known	NA	NA	ENST00000444489.1	XLOC_070132	LINC00894	TSS142443	chrX:149097744-149392815	0.0425212	0
TCONS_00040503	"="	known	NA	NA	ENST00000600795.1	XLOC_011148	KCTD21-AS1	TSS21794	chr11:77850816-77925757	0.042539	0
TCONS_00229310	"="	known	NA	NA	ENST00000606829.1	XLOC_057282	RP11-61I13.3	TSS119011	chr6:39760141-39902290	0.0427655	0
TCONS_00200862	"="	known	NA	NA	ENST00000511919.1	XLOC_048548	RP11-93L9.1	TSS103184	chr4:124571421-124851561	0.0428638	0
TCONS_00162181	"="	known	NA	NA	ENST00000435328.1	XLOC_038672	RAPGEF4-AS1	TSS83067	chr2:173541868-173917621	0.0434958	0
TCONS_00217955	"="	known	NA	NA	ENST00000504829.1	XLOC_053853	CTC-441N14.2	TSS112831	chr5:121464456-121518353	0.0442114	0
TCONS_00194956	"j"	novel	-1.16924	-0.0704512	ENST00000479209.1	XLOC_046881	SERP1	TSS99971	chr3:150259780-150348222	0.0442431	0
TCONS_00171168	"="	known	NA	NA	ENST00000609782.1	XLOC_041201	AL035610.1	TSS87856	chr21:29420732-29600986	0.044694	0
TCONS_00100402	"="	known	NA	NA	ENST00000573878.1	XLOC_025306	RP11-473M20.7	TSS52327	chr16:3096681-3110727	0.0452068	0
TCONS_00119324	"="	known	NA	NA	ENST00000580045.1	XLOC_029045	RP11-580I16.2	TSS61683	chr17:45600307-45726786	0.0454133	0
TCONS_00126748	"="	known	NA	NA	ENST00000591469.1	XLOC_030823	LINC00669	TSS65587	chr18:36786887-37380282	0.0454286	0
TCONS_00247392	"="	known	NA	NA	ENST00000517798.1	XLOC_062601	CTD-2547L16.1	TSS129017	chr8:17913933-17953903	0.0456319	0
TCONS_00087913	"="	known	NA	NA	ENST00000559246.1	XLOC_022908	RP11-323I15.5	TSS46286	chr15:35391222-35461899	0.0458529	0
TCONS_00127745	"="	known	NA	NA	ENST00000584727.1	XLOC_031066	RP11-713C5.1	TSS66094	chr18:70409548-70535381	0.0467115	0
TCONS_00270281	"="	known	NA	NA	ENST00000569460.1	XLOC_069884	RP13-192B19.2	TSS142080	chrX:121005721-121010718	0.0467794	0
TCONS_00177177	"="	known	NA	NA	ENST00000426483.1	XLOC_042750	XXbac-B476C20.9	TSS90976	chr22:18559292-18629321	0.0467991	0
TCONS_00207733	"="	known	NA	NA	ENST00000512674.2	XLOC_050736	RP11-290F5.1	TSS107057	chr4:185286335-185303460	0.0469104	0
TCONS_00226104	"="	known	NA	NA	ENST00000593045.1	XLOC_056317	RP1-20N2.6	TSS117259	chr6:143771943-143832827	0.0473004	0
TCONS_00182464	"="	known	NA	NA	ENST00000424915.1	XLOC_043808	NICN1-AS1	TSS93502	chr3:49460378-49466759	0.0473335	0
TCONS_00019692	"="	known	NA	NA	ENST00000433081.2	XLOC_005287	RP11-458D21.1	TSS10492	chr1:145373053-145382434	0.0474865	0
TCONS_00004930	"="	known	NA	NA	ENST00000591654.1	XLOC_001177	ZRANB2-AS2	TSS2503	chr1:71547006-72748417	0.0481201	0
TCONS_00253281	"="	known	NA	NA	ENST00000520023.1	XLOC_064353	EXTL3-AS1	TSS132341	chr8:28457985-28613116	0.0482481	0
TCONS_00031462	"="	known	NA	NA	ENST00000428825.4	XLOC_008942	RP11-523O18.5	TSS17038	chr10:49892920-50323554	0.0486058	0
TCONS_00079215	"="	known	NA	NA	ENST00000557518.1	XLOC_020541	LINC00519	TSS41549	chr14:51771133-51795104	0.0487638	0
TCONS_00241946	"="	known	NA	NA	ENST00000609522.1	XLOC_061127	RP11-121A8.1	TSS126125	chr7:38365670-38369244	0.0488163	0
TCONS_00210922	"="	known	NA	NA	ENST00000504012.1	XLOC_051651	RP11-1E3.1	TSS108811	chr5:96840399-97006750	0.0491393	0
TCONS_00064670	"="	known	NA	NA	ENST00000547569.1	XLOC_016648	RP11-90C1.1	TSS33825	chr12:78720459-78934455	0.0498852	0
TCONS_00068373	"="	known	NA	NA	ENST00000520432.1	XLOC_017586	TPT1-AS1	TSS35788	chr13:45911007-45965872	0.0502015	0
TCONS_00175983	"="	known	NA	NA	ENST00000609976.1	XLOC_042485	RP5-1039K5.17	TSS90379	chr22:38339527-38437922	0.0508086	0
TCONS_00015611	"="	known	NA	NA	ENST00000311990.4	XLOC_004137	RP11-244H3.1	TSS8277	chr1:35439956-35497569	0.0508396	0
TCONS_00255333	"="	known	NA	NA	ENST00000517505.1	XLOC_065035	LINC01030	TSS133501	chr8:91233715-91632298	0.0509957	0
TCONS_00081619	"="	known	NA	NA	ENST00000556120.1	XLOC_021163	DIO3OS	TSS42797	chr14:102018557-102026768	0.0514123	0
TCONS_00033968	"="	known	NA	NA	ENST00000457948.3	XLOC_009713	RP11-79M19.2	TSS18443	chr10:120967100-121215131	0.0514595	0
TCONS_00083021	"="	known	NA	NA	ENST00000558255.1	XLOC_021774	RP11-265N7.2	TSS43722	chr15:39156476-39719396	0.0515003	0
TCONS_00123923	"="	known	NA	NA	ENST00000577994.1	XLOC_029962	RP11-449D8.1	TSS63958	chr18:22208145-22242162	0.0530095	0
TCONS_00113015	"="	known	NA	NA	ENST00000591283.1	XLOC_027895	RP11-13K12.1	TSS58638	chr17:75543021-75559325	0.0530269	0
TCONS_00223106	"="	known	NA	NA	ENST00000422366.1	XLOC_055239	HCG25	TSS115491	chr6:33217310-33244287	0.0530561	0
TCONS_00112278	"="	known	NA	NA	ENST00000583916.1	XLOC_027797	RP11-171G2.1	TSS58264	chr17:70642087-71088851	0.05318	0
TCONS_00052994	"="	known	NA	NA	ENST00000546353.1	XLOC_014003	RP11-662I13.2	TSS28094	chr12:24964294-25113092	0.053206	0
TCONS_00199631	"="	known	NA	NA	ENST00000515597.1	XLOC_048165	LINC01088	TSS102505	chr4:79892901-80247204	0.0534466	0
TCONS_00121392	"="	known	NA	NA	ENST00000579554.1	XLOC_029503	RP11-649A18.4	TSS62728	chr17:73131342-73179078	0.0537526	0
TCONS_00018036	"="	known	NA	NA	ENST00000585888.1	XLOC_004785	RP4-604K5.3	TSS9575	chr1:87380330-87634884	0.0539136	0
TCONS_00210300	"="	known	NA	NA	ENST00000512001.1	XLOC_051480	ZBED3-AS1	TSS108469	chr5:76367708-76462734	0.0543964	0
TCONS_00217212	"="	known	NA	NA	ENST00000607112.1	XLOC_053568	NR2F1-AS1	TSS112376	chr5:92745064-92930321	0.0544318	0
TCONS_00130047	"="	known	NA	NA	ENST00000426044.1	XLOC_031467	CTD-2666L21.1	TSS67202	chr19:12305829-12405702	0.0544414	0
TCONS_00120766	"="	known	NA	NA	ENST00000579125.1	XLOC_029376	hsa-mir-6080	TSS62423	chr17:62745780-62833272	0.0547667	0
TCONS_00119376	"j"	novel	-1.17853	-0.0212992	ENST00000585280.1	XLOC_029054	AC003665.1	TSS61703	chr17:45973515-46018776	0.0548123	0
TCONS_00262222	"="	known	NA	NA	ENST00000415992.1	XLOC_067110	RP11-216L13.19	TSS137380	chr9:139685806-139735639	0.0549722	0
TCONS_00018812	"="	known	NA	NA	ENST00000449169.1	XLOC_005035	RP5-1074L1.1	TSS10021	chr1:110828996-110889299	0.0550245	0
TCONS_00254249	"="	known	NA	NA	ENST00000518536.1	XLOC_064674	RP11-648L3.2	TSS132883	chr8:58907067-59116838	0.0552205	0
TCONS_00031622	"="	known	NA	NA	ENST00000426785.2	XLOC_008987	PRKG1-AS1	TSS17126	chr10:52750944-54073888	0.0556563	0
TCONS_00013412	"="	known	NA	NA	ENST00000544565.1	XLOC_003616	TP73-AS1	TSS7101	chr1:3547330-3663900	0.0559728	0
TCONS_00186224	"="	known	NA	NA	ENST00000471176.2	XLOC_044870	RP11-651P23.5	TSS95540	chr3:149478891-149942977	0.0561562	0
TCONS_00270872	"="	known	NA	NA	ENST00000457775.1	XLOC_070131	XX-FW81066F1.2	TSS142440	chrX:149097744-149392815	0.0566876	0
TCONS_00010532	"="	known	NA	NA	ENST00000441932.1	XLOC_002873	RPS10P7	TSS5572	chr1:201452657-201502736	0.0567761	0
TCONS_00146428	"="	known	NA	NA	ENST00000608925.1	XLOC_034449	AL133245.2	TSS74640	chr2:32546706-32548071	0.0568857	0
TCONS_00099728	"="	known	NA	NA	ENST00000573609.1	XLOC_025200	LA16c-349E10.1	TSS52018	chr16:699310-717833	0.0571597	0
TCONS_00007025	"="	known	NA	NA	ENST00000458155.1	XLOC_001910	RP11-435B5.5	TSS3716	chr1:143347957-143467632	0.0579671	0
TCONS_00233995	"="	known	NA	NA	ENST00000595972.1	XLOC_058881	AC004538.3	TSS121759	chr7:11221358-11871824	0.0586485	0
TCONS_00021237	"="	known	NA	NA	ENST00000606343.1	XLOC_005598	RP11-284F21.9	TSS11197	chr1:156607574-156610796	0.0588705	0
TCONS_00054052	"="	known	NA	NA	ENST00000549124.1	XLOC_014254	BCDIN3D-AS1	TSS28623	chr12:50184928-50236912	0.0588771	0
TCONS_00042965	"="	known	NA	NA	ENST00000607448.1	XLOC_011771	LINC01001	TSS23111	chr11:127114-207428	0.059167	0
TCONS_00129501	"="	known	NA	NA	ENST00000589751.1	XLOC_031382	CTC-543D15.3	TSS66947	chr19:9609353-9620755	0.0592185	0
TCONS_00228020	"="	known	NA	NA	ENST00000444051.1	XLOC_057053	ZNRD1-AS1	TSS118448	chr6:29968787-30032686	0.0592226	0
TCONS_00244837	"="	known	NA	NA	ENST00000591803.1	XLOC_061841	CTB-30L5.1	TSS127590	chr7:106012696-106410653	0.0608476	0
TCONS_00099135	"="	known	NA	NA	ENST00000565633.1	XLOC_025141	SNAI3-AS1	TSS51770	chr16:88729705-88753594	0.0612449	0
TCONS_00019308	"="	known	NA	NA	ENST00000421254.1	XLOC_005167	RP11-27K13.3	TSS10267	chr1:117544381-117602112	0.0614401	0
TCONS_00155154	"="	known	NA	NA	ENST00000456601.1	XLOC_036750	AC096574.4	TSS79313	chr2:239140324-239198743	0.0614625	0
TCONS_00195931	"j"	novel	-1.24223	-0.0303104	ENST00000382564.2	XLOC_047197	DNAJC19	TSS100505	chr3:180701496-181554668	0.0619848	0
TCONS_00054732	"="	known	NA	NA	ENST00000553061.1	XLOC_014376	RP11-968A15.8	TSS28947	chr12:54624723-54745633	0.0620477	0
TCONS_00187076	"="	known	NA	NA	ENST00000423466.2	XLOC_045116	RP11-114M1.1	TSS96011	chr3:177159708-177470093	0.0626564	0
TCONS_00200419	"="	known	NA	NA	ENST00000608733.1	XLOC_048382	AC004067.5	TSS102914	chr4:110481360-110624739	0.0627238	0
TCONS_00268144	"="	known	NA	NA	ENST00000422047.1	XLOC_069094	RP11-245M24.1	TSS140842	chrX:45364632-45489447	0.0630274	0
TCONS_00237480	"="	known	NA	NA	ENST00000483329.2	XLOC_059835	STAG3L5P-PVRIG2P-PILRB	TSS123630	chr7:99905324-99997719	0.0631216	0
TCONS_00160644	"="	known	NA	NA	ENST00000603720.1	XLOC_038192	RP11-297J22.1	TSS82188	chr2:121493198-121750229	0.0631656	0
TCONS_00003545	"="	known	NA	NA	ENST00000607988.1	XLOC_000797	RP5-1198O20.4	TSS1785	chr1:44501797-44570647	0.0632843	0
TCONS_00056431	"="	known	NA	NA	ENST00000551032.1	XLOC_014682	RP11-359M6.1	TSS29702	chr12:79933982-79944315	0.0637145	0
TCONS_00044325	"="	known	NA	NA	ENST00000525154.1	XLOC_012012	RP11-540A21.2	TSS23712	chr11:9776316-10315754	0.0647807	0
TCONS_00122793	"="	known	NA	NA	ENST00000581489.1	XLOC_029678	RP13-516M14.4	TSS63332	chr17:80247921-80250690	0.0648144	0
TCONS_00163851	"="	known	NA	NA	ENST00000431856.1	XLOC_039124	AC098820.3	TSS83929	chr2:217250010-217443903	0.0651981	0
TCONS_00201073	"u"	novel	-1.29024	-0.651264	-	XLOC_048646	-	TSS103321	chr4:138174310-138174948	0.0656396	0
TCONS_00021241	"="	known	NA	NA	ENST00000441272.2	XLOC_005602	RP11-66D17.3	TSS11201	chr1:156657486-156661789	0.0660499	0
TCONS_00210311	"="	known	NA	NA	ENST00000511547.1	XLOC_051480	ZBED3-AS1	TSS108475	chr5:76367708-76462734	0.0660798	0
TCONS_00099366	"="	known	NA	NA	ENST00000562298.1	XLOC_025172	VPS9D1-AS1	TSS51878	chr16:89773541-89883065	0.066362	0
TCONS_00136168	"="	known	NA	NA	ENST00000587004.1	XLOC_032537	AC006116.17	TSS70008	chr19:56732680-56904914	0.0665256	0
TCONS_00032346	"="	known	NA	NA	ENST00000595410.1	XLOC_009186	RP11-46O21.2	TSS17527	chr10:75910959-76469061	0.0666886	0
TCONS_00146583	"j"	novel	-1.08099	-0.08192	ENST00000397226.2	XLOC_034480	AC007390.5	TSS74723	chr2:37394962-37551951	0.06692	0
TCONS_00237852	"x"	novel	-1.00722	-0.0004096	ENST00000379263.3	XLOC_059893	DNAJC2	TSS123814	chr7:102937868-103629963	0.0669328	0
TCONS_00025688	"x"	novel	-1.06083	-0.065536	ENST00000357447.2	XLOC_007073	FRMD4A	TSS13764	chr10:13628926-14504141	0.0669679	0
TCONS_00025179	"="	known	NA	NA	ENST00000425723.2	XLOC_006918	RP11-490E15.2	TSS13469	chr10:320129-735683	0.067725	0
TCONS_00097228	"="	known	NA	NA	ENST00000568699.1	XLOC_024766	RP11-21L1.1	TSS50847	chr16:63969681-63970810	0.0677454	0
TCONS_00195602	"="	known	NA	NA	ENST00000469301.1	XLOC_047079	RP11-379K17.4	TSS100320	chr3:169657140-169716161	0.0679575	0
TCONS_00144908	"="	known	NA	NA	ENST00000593218.1	XLOC_034039	AC005498.3	TSS73854	chr19:57047524-57049944	0.0684676	0
TCONS_00100404	"="	known	NA	NA	ENST00000570949.1	XLOC_025306	RP11-473M20.7	TSS52327	chr16:3096681-3110727	0.0687215	0
TCONS_00015427	"="	known	NA	NA	ENST00000448134.1	XLOC_004103	RP4-811H24.9	TSS8192	chr1:32814794-32816264	0.0693557	0
TCONS_00097844	"="	known	NA	NA	ENST00000575953.1	XLOC_024843	RP11-96D1.9	TSS51101	chr16:68021296-68272005	0.0693931	0
TCONS_00016746	"="	known	NA	NA	ENST00000420876.1	XLOC_004366	RP11-511I2.2	TSS8819	chr1:47846599-47874149	0.0695572	0
TCONS_00221110	"="	known	NA	NA	ENST00000532564.2	XLOC_054658	GMDS-AS1	TSS114473	chr6:2245981-2482256	0.0697503	0
TCONS_00085857	"="	known	NA	NA	ENST00000560590.1	XLOC_022374	RP11-307C19.2	TSS45146	chr15:77861311-77901023	0.0699467	0
TCONS_00117154	"="	known	NA	NA	ENST00000578408.1	XLOC_028644	RP11-466A19.8	TSS60694	chr17:30819539-31205655	0.0701791	0
TCONS_00014890	"="	known	NA	NA	ENST00000444682.1	XLOC_003988	RP11-96L14.7	TSS7929	chr1:26496361-26498551	0.0703711	0
TCONS_00143334	"="	known	NA	NA	ENST00000602554.1	XLOC_033790	CTC-301O7.4	TSS73227	chr19:49834873-49891338	0.0705866	0
TCONS_00017439	"="	known	NA	NA	ENST00000424995.1	XLOC_004556	RP11-24J23.2	TSS9207	chr1:64239692-64647181	0.0710291	0
TCONS_00045400	"="	known	NA	NA	ENST00000531569.1	XLOC_012278	RP11-698N11.2	TSS24286	chr11:35936600-35940289	0.0712357	0
TCONS_00250933	"u"	novel	-1.02519	-0.0004096	-	XLOC_063610	-	TSS131011	chr8:118757222-118757732	0.0714631	0
TCONS_00187953	"="	known	NA	NA	ENST00000434957.1	XLOC_045276	RP11-573D15.3	TSS96439	chr3:186525480-186543310	0.0720646	0
TCONS_00257718	"="	known	NA	NA	ENST00000527086.1	XLOC_065606	CTD-2517M22.14	TSS134740	chr8:145703351-145732557	0.072076	0
TCONS_00089095	"="	known	NA	NA	ENST00000558142.1	XLOC_023164	RP11-56B16.5	TSS46907	chr15:52121824-52392720	0.0721292	0
TCONS_00188411	"="	known	NA	NA	ENST00000447775.1	XLOC_045395	NCBP2-AS1	TSS96677	chr3:196662272-196670411	0.0723251	0
TCONS_00071906	"="	known	NA	NA	ENST00000549484.1	XLOC_018849	AL589743.1	TSS37886	chr14:19650017-19718563	0.0723949	0
TCONS_00052195	"="	known	NA	NA	ENST00000541558.1	XLOC_013774	FAM66C	TSS27671	chr12:8276227-8371781	0.0729237	0
TCONS_00160261	"="	known	NA	NA	ENST00000609354.1	XLOC_038064	AC096655.2	TSS81962	chr2:108439518-108443347	0.0729563	0
TCONS_00021857	"="	known	NA	NA	ENST00000528019.1	XLOC_005733	RP11-267N12.3	TSS11486	chr1:163080910-163325554	0.0732266	0
TCONS_00121997	"="	known	NA	NA	ENST00000374945.1	XLOC_029579	RP11-219G17.4	TSS62993	chr17:76257429-76274573	0.0733143	0
TCONS_00186049	"u"	novel	-1.10474	-0.004096	-	XLOC_044805	-	TSS95428	chr3:145760041-145760746	0.0733528	0
TCONS_00174524	"="	known	NA	NA	ENST00000453397.1	XLOC_042113	TMEM191C	TSS89636	chr22:21820711-21825558	0.0738517	0
TCONS_00047990	"="	known	NA	NA	ENST00000565473.1	XLOC_012806	CTD-2007L18.5	TSS25491	chr11:68228185-68384179	0.0738802	0
TCONS_00161612	"="	known	NA	NA	ENST00000442666.1	XLOC_038541	AC005042.4	TSS82771	chr2:159313475-159610287	0.0740641	0
TCONS_00111986	"="	known	NA	NA	ENST00000581796.1	XLOC_027715	RP11-583F2.5	TSS58099	chr17:63006832-63052957	0.0753443	0
TCONS_00000089	"="	known	NA	NA	ENST00000591702.1	XLOC_000022	RP11-206L10.9	TSS44	chr1:714149-755214	0.0764097	0
TCONS_00099159	"="	known	NA	NA	ENST00000440406.2	XLOC_025145	RP5-1142A6.2	TSS51781	chr16:88772870-88851619	0.0765358	0
TCONS_00097661	"="	known	NA	NA	ENST00000602592.1	XLOC_024828	RP11-297D21.4	TSS51017	chr16:67515216-67521153	0.07678	0
TCONS_00261663	"="	known	NA	NA	ENST00000454968.1	XLOC_066989	LINC00963	TSS137096	chr9:132245729-132275965	0.0774963	0
TCONS_00068664	"="	known	NA	NA	ENST00000601034.1	XLOC_017672	INTS6-AS1	TSS35925	chr13:51909908-52126500	0.077592	0
TCONS_00086258	"="	known	NA	NA	ENST00000558687.1	XLOC_022452	RP11-752G15.6	TSS45336	chr15:83419315-83474822	0.0778426	0
TCONS_00136129	"="	known	NA	NA	ENST00000587218.1	XLOC_032527	CTD-2621I17.6	TSS69983	chr19:56578049-56590167	0.0790609	0
TCONS_00236719	"="	known	NA	NA	ENST00000520993.1	XLOC_059664	CTB-167B5.1	TSS123261	chr7:87834432-87936206	0.0793868	0
TCONS_00006431	"="	known	NA	NA	ENST00000585330.1	XLOC_001680	LAMTOR5-AS1	TSS3346	chr1:110905469-110974982	0.079672	0
TCONS_00260809	"="	known	NA	NA	ENST00000418250.1	XLOC_066820	RP11-264C15.2	TSS136666	chr9:119187503-120177348	0.0800814	0
TCONS_00271704	"="	known	NA	NA	ENST00000608576.1	XLOC_070313	RP11-120D5.1	TSS142869	chrX:10865995-11129261	0.0800879	0
TCONS_00200103	"="	known	NA	NA	ENST00000505408.1	XLOC_048291	RP11-724M22.1	TSS102745	chr4:99391517-99579780	0.0807079	0
TCONS_00175151	"="	known	NA	NA	ENST00000433317.1	XLOC_042328	TTC28-AS1	TSS89992	chr22:28247656-29075853	0.0808052	0
TCONS_00188716	"="	known	NA	NA	ENST00000466431.2	XLOC_045482	RP11-380O24.1	TSS96848	chr3:9022274-9520924	0.0815625	0
TCONS_00184345	"="	known	NA	NA	ENST00000563632.1	XLOC_044346	RP11-757F18.5	TSS94526	chr3:111852269-111854206	0.082363	0
TCONS_00004901	"="	known	NA	NA	ENST00000455406.1	XLOC_001177	ZRANB2-AS2	TSS2496	chr1:71547006-72748417	0.0824141	0
TCONS_00241530	"="	known	NA	NA	ENST00000426529.2	XLOC_060907	AC005154.6	TSS125824	chr7:30536236-30673649	0.0826726	0
TCONS_00006863	"="	known	NA	NA	ENST00000423984.2	XLOC_001827	WARS2-IT1	TSS3611	chr1:119573838-119869926	0.0834731	0
TCONS_00099905	"="	known	NA	NA	ENST00000568106.1	XLOC_025228	LA16c-358B7.3	TSS52090	chr16:1355547-1377019	0.0846318	0
TCONS_00195150	"u"	novel	-1.1622	-0.217088	-	XLOC_046959	-	TSS100092	chr3:156433615-156434177	0.0846667	0
TCONS_00202551	"="	known	NA	NA	ENST00000503405.1	XLOC_049122	RP11-440L14.1	TSS104152	chr4:699536-775637	0.0848903	0
TCONS_00199104	"="	known	NA	NA	ENST00000514109.1	XLOC_048031	UBA6-AS1	TSS102230	chr4:68566997-68995598	0.0853094	0
TCONS_00145588	"="	known	NA	NA	ENST00000432665.1	XLOC_034221	LINC00570	TSS74201	chr2:11534106-11543203	0.0853778	0
TCONS_00173833	"="	known	NA	NA	ENST00000446475.1	XLOC_041958	COL18A1-AS2	TSS89283	chr21:46825051-46964325	0.0861637	0
TCONS_00228014	"="	known	NA	NA	ENST00000376797.3	XLOC_057053	ZNRD1-AS1	TSS118446	chr6:29968787-30032686	0.0863291	0
TCONS_00027624	"="	known	NA	NA	ENST00000426234.1	XLOC_007738	RP11-443A13.5	TSS14868	chr10:78629358-79398353	0.0866462	0
TCONS_00160305	"="	known	NA	NA	ENST00000425576.1	XLOC_038079	AC011753.5	TSS81984	chr2:110300558-110371783	0.0867477	0
TCONS_00235309	"="	known	NA	NA	ENST00000436056.1	XLOC_059267	AC073115.7	TSS122503	chr7:46030503-46040497	0.0870079	0
TCONS_00271427	"="	known	NA	NA	ENST00000447347.1	XLOC_070234	RP11-218L14.4	TSS142717	chrX:154695630-154899605	0.0871636	0
TCONS_00035035	"="	known	NA	NA	ENST00000381363.4	XLOC_009972	IGF2-AS	TSS19018	chr11:2150341-2182571	0.0872422	0
TCONS_00218114	"="	known	NA	NA	ENST00000501652.1	XLOC_053927	CTC-228N24.3	TSS112935	chr5:127039081-127418864	0.0874352	0
TCONS_00139753	"="	known	NA	NA	ENST00000601929.1	XLOC_033073	CTD-3032J10.3	TSS71580	chr19:17186590-17325346	0.0875292	0
TCONS_00067727	"="	known	NA	NA	ENST00000435039.2	XLOC_017355	C1QTNF9B-AS1	TSS35424	chr13:24304327-24476794	0.0884004	0
TCONS_00221801	"u"	novel	-1.16243	-0.077824	-	XLOC_054942	-	TSS114903	chr6:26270417-26270942	0.0887475	0
TCONS_00046907	"j"	novel	-1.14193	-0.02048	ENST00000541578.1	XLOC_012631	SNHG1	TSS25004	chr11:62619459-62623386	0.0887497	0
TCONS_00081623	"="	known	NA	NA	ENST00000555174.1	XLOC_021163	DIO3OS	TSS42796	chr14:102018557-102026768	0.0888184	0
TCONS_00059594	"="	known	NA	NA	ENST00000447687.2	XLOC_015443	CD27-AS1	TSS31334	chr12:6548166-6580153	0.0895206	0
TCONS_00042177	"="	known	NA	NA	ENST00000533253.1	XLOC_011574	CTD-2523D13.2	TSS22692	chr11:119600292-119610333	0.0896871	0
TCONS_00175069	"="	known	NA	NA	ENST00000565764.1	XLOC_042310	CTA-445C9.14	TSS89961	chr22:26908502-26910534	0.0900476	0
TCONS_00068376	"="	known	NA	NA	ENST00000506633.1	XLOC_017588	SLC25A30-AS1	TSS35792	chr13:45967450-45994506	0.0903021	0
TCONS_00249740	"="	known	NA	NA	ENST00000519323.1	XLOC_063188	RP11-6I2.3	TSS130294	chr8:74964574-75012088	0.090667	0
TCONS_00228222	"="	known	NA	NA	ENST00000606909.1	XLOC_057093	XXbac-BPG299F13.14	TSS118538	chr6:31162976-31171745	0.0908359	0
TCONS_00130253	"x"	novel	-1.18766	-0.038912	ENST00000587762.1	XLOC_031509	MIR24-2	TSS67295	chr19:13944711-13947173	0.0909365	0
TCONS_00191161	"="	known	NA	NA	ENST00000421598.1	XLOC_046024	BSN-AS2	TSS98039	chr3:49586738-49591799	0.0912021	0
TCONS_00194348	"="	known	NA	NA	ENST00000461864.1	XLOC_046722	RP11-85F14.5	TSS99650	chr3:136537488-136580896	0.0913331	0
TCONS_00092017	"="	known	NA	NA	ENST00000557683.1	XLOC_023765	RP11-24J19.1	TSS48292	chr15:92396924-92874267	0.0919251	0
TCONS_00239084	"="	known	NA	NA	ENST00000419211.1	XLOC_060215	AC015987.1	TSS124468	chr7:135611202-135662101	0.0924462	0
TCONS_00125809	"="	known	NA	NA	ENST00000579509.1	XLOC_030537	RP11-678G15.2	TSS65070	chr18:7566779-8406951	0.092635	0
TCONS_00079591	"="	known	NA	NA	ENST00000553775.1	XLOC_020641	CTD-2184C24.2	TSS41753	chr14:60706838-60765805	0.0932158	0
TCONS_00231873	"="	known	NA	NA	ENST00000415964.1	XLOC_058184	RP11-73O6.3	TSS120520	chr6:130334843-130686570	0.0937031	0
TCONS_00148993	"="	known	NA	NA	ENST00000428157.1	XLOC_035177	AC017099.3	TSS76035	chr2:98280679-98319527	0.0939075	0
TCONS_00216851	"="	known	NA	NA	ENST00000514201.1	XLOC_053414	CTC-325J23.2	TSS112153	chr5:79922046-80172279	0.0950133	0
TCONS_00225327	"="	known	NA	NA	ENST00000521888.1	XLOC_056015	RP3-399L15.3	TSS116792	chr6:114254191-114792869	0.0957199	0
TCONS_00207735	"="	known	NA	NA	ENST00000610223.1	XLOC_050736	RP11-290F5.1	TSS107058	chr4:185286335-185303460	0.0957923	0
TCONS_00025748	"="	known	NA	NA	ENST00000433455.1	XLOC_007095	RP11-25G10.2	TSS13799	chr10:15253641-15413061	0.0962542	0
TCONS_00094275	"="	known	NA	NA	ENST00000576454.1	XLOC_024174	CTB-193M12.3	TSS49382	chr16:15737123-15950890	0.0963051	0
TCONS_00063252	"="	known	NA	NA	ENST00000548731.1	XLOC_016193	RP11-603J24.14	TSS33029	chr12:56544579-56584068	0.0968266	0
TCONS_00127786	"j"	novel	-1.03105	-0.0249856	ENST00000494131.2	XLOC_031073	CYB5A	TSS66112	chr18:71920529-71959251	0.0970454	0
TCONS_00259152	"="	known	NA	NA	ENST00000427509.1	XLOC_066122	RP11-262H14.1	TSS135592	chr9:66457284-66469310	0.098138	0
TCONS_00115821	"="	known	NA	NA	ENST00000578710.1	XLOC_028320	RP11-92B11.3	TSS59983	chr17:16592850-16719854	0.098236	0
TCONS_00153551	"="	known	NA	NA	ENST00000420134.1	XLOC_036459	AC072062.1	TSS78510	chr2:215674952-216003151	0.0983709	0
TCONS_00027516	"="	known	NA	NA	ENST00000416076.1	XLOC_007720	RP11-417O11.5	TSS14811	chr10:75757871-75879918	0.0984728	0
TCONS_00183594	"="	known	NA	NA	ENST00000492922.1	XLOC_044072	LINC00960	TSS94092	chr3:75721541-75728454	0.0985672	0
TCONS_00136583	"="	known	NA	NA	ENST00000594950.1	XLOC_032603	A1BG-AS1	TSS70159	chr19:58856543-58877958	0.0987551	0
TCONS_00217214	"="	known	NA	NA	ENST00000606739.1	XLOC_053568	NR2F1-AS1	TSS112378	chr5:92745064-92930321	0.0992102	0
TCONS_00174881	"="	known	NA	NA	ENST00000444093.1	XLOC_042278	KB-318B8.7	TSS89876	chr22:24407641-24574596	0.09935	0
TCONS_00140654	"u"	novel	-1.27903	-0.090112	-	XLOC_033326	-	TSS72037	chr19:35178299-35178789	0.099376	0
TCONS_00235039	"u"	novel	-1.18343	-0.0004096	-	XLOC_059189	-	TSS122363	chr7:40163221-40163720	0.0999174	0
TCONS_00257225	"="	known	NA	NA	ENST00000517411.1	XLOC_065557	RP13-582O9.5	TSS134540	chr8:144362330-144363860	0.100018	0
TCONS_00093050	"="	known	NA	NA	ENST00000567515.1	XLOC_023961	AC005606.15	TSS48811	chr16:2047616-2059824	0.100534	0
TCONS_00158486	"="	known	NA	NA	ENST00000457076.1	XLOC_037584	PCBP1-AS1	TSS81020	chr2:70187225-70316332	0.101445	0
TCONS_00001004	"="	known	NA	NA	ENST00000446542.1	XLOC_000224	NPPA-AS1	TSS534	chr1:11821843-11908402	0.102307	0
TCONS_00070051	"="	known	NA	NA	ENST00000585599.1	XLOC_018178	WASF3-AS1	TSS36771	chr13:27131839-27263085	0.102498	0
TCONS_00206675	"="	known	NA	NA	ENST00000509161.1	XLOC_050363	RP11-362F19.1	TSS106435	chr4:142240603-142253772	0.102846	0
TCONS_00105451	"="	known	NA	NA	ENST00000568267.1	XLOC_026416	RP11-863P13.5	TSS54901	chr16:88112766-88120989	0.102981	0
TCONS_00105377	"="	known	NA	NA	ENST00000569147.1	XLOC_026403	RP11-178L8.3	TSS54869	chr16:87117167-87438385	0.103605	0
TCONS_00169760	"j"	novel	-1.06629	-0.0221184	ENST00000414142.1	XLOC_040735	SNHG17	TSS87078	chr20:37049234-37063996	0.103789	0
TCONS_00106218	"="	known	NA	NA	ENST00000574260.1	XLOC_026603	RP5-1050D4.5	TSS55327	chr17:4871286-4900905	0.104826	0
TCONS_00214807	"u"	novel	-1.1191	-0.069632	-	XLOC_052675	-	TSS110955	chr5:3604565-3605073	0.106002	0
TCONS_00151744	"="	known	NA	NA	ENST00000412835.1	XLOC_035901	AC018890.6	TSS77512	chr2:175411868-175639555	0.10611	0
TCONS_00140386	"="	known	NA	NA	ENST00000596561.1	XLOC_033218	RP11-15H20.6	TSS71877	chr19:23437854-23457053	0.107472	0
TCONS_00006735	"="	known	NA	NA	ENST00000425449.1	XLOC_001757	RP4-663N10.1	TSS3513	chr1:115825654-115910693	0.107496	0
TCONS_00253826	"="	known	NA	NA	ENST00000518213.1	XLOC_064524	RP11-231D20.2	TSS132642	chr8:42091192-42128715	0.107941	0
TCONS_00149961	"="	known	NA	NA	ENST00000585381.3	XLOC_035423	AC009303.1	TSS76564	chr2:118617002-118771709	0.108016	0
TCONS_00186194	"="	known	NA	NA	ENST00000479752.1	XLOC_044867	WWTR1-AS1	TSS95527	chr3:149235021-149454501	0.108848	0
TCONS_00192831	"="	known	NA	NA	ENST00000484698.1	XLOC_046412	LINC00882	TSS98900	chr3:106555657-106959488	0.109012	0
TCONS_00012028	"="	known	NA	NA	ENST00000602963.1	XLOC_003224	RP11-245P10.8	TSS6341	chr1:228581373-228594541	0.1094	0
TCONS_00205934	"j"	novel	-1.08837	-0.0221184	ENST00000499098.1	XLOC_050083	RP11-286E11.1	TSS105968	chr4:108745718-108899955	0.109424	0
TCONS_00266893	"="	known	NA	NA	ENST00000566567.1	XLOC_068682	RP11-83N9.5	TSS140102	chr9:138999653-139001270	0.110542	0
TCONS_00015613	"="	known	NA	NA	ENST00000311990.4	XLOC_004137	RP11-244H3.1	TSS8277	chr1:35439956-35497569	0.111221	0
TCONS_00125653	"="	known	NA	NA	ENST00000581905.1	XLOC_030501	RP13-270P17.1	TSS64978	chr18:3247478-3261848	0.111258	0
TCONS_00199635	"="	known	NA	NA	ENST00000437737.3	XLOC_048165	LINC01088	TSS102507	chr4:79892901-80247204	0.111557	0
TCONS_00185121	"="	known	NA	NA	ENST00000485218.1	XLOC_044590	RUVBL1-AS1	TSS94963	chr3:127770483-128127485	0.111829	0
TCONS_00226566	"="	known	NA	NA	ENST00000603032.1	XLOC_056467	RP5-933K21.3	TSS117533	chr6:157744995-157745509	0.11315	0
TCONS_00079770	"="	known	NA	NA	ENST00000606934.1	XLOC_020715	RP11-840I19.5	TSS41869	chr14:65381078-65569413	0.113416	0
TCONS_00000091	"="	known	NA	NA	ENST00000443772.1	XLOC_000022	RP11-206L10.9	TSS45	chr1:714149-755214	0.113431	0
TCONS_00088036	"="	known	NA	NA	ENST00000558948.1	XLOC_022936	RP11-462P6.1	TSS46354	chr15:39156476-39719396	0.113847	0
TCONS_00209382	"="	known	NA	NA	ENST00000438553.1	XLOC_051273	AC016644.1	TSS108006	chr5:56195867-56267502	0.113971	0
TCONS_00054523	"="	known	NA	NA	ENST00000550908.1	XLOC_014344	RP11-1136G11.8	TSS28854	chr12:53551446-53584596	0.114759	0
TCONS_00063914	"j"	novel	-1.21193	-0.0196608	ENST00000549379.1	XLOC_016270	FAM19A2	TSS33314	chr12:62102039-62811211	0.115724	0
TCONS_00113108	"="	known	NA	NA	ENST00000586321.1	XLOC_027907	AC061992.2	TSS58677	chr17:76311809-76343879	0.116132	0
TCONS_00261084	"="	known	NA	NA	ENST00000468244.1	XLOC_066911	RP11-65N13.8	TSS136834	chr9:128003941-128019297	0.116149	0
TCONS_00240418	"="	known	NA	NA	ENST00000450458.1	XLOC_060571	AC074389.7	TSS125189	chr7:1727754-1787590	0.116488	0
TCONS_00090545	"="	known	NA	NA	ENST00000562965.1	XLOC_023461	LOXL1-AS1	TSS47621	chr15:74200423-74244478	0.118144	0
TCONS_00179687	"="	known	NA	NA	ENST00000454439.1	XLOC_043262	RP1-102D24.5	TSS92151	chr22:45831743-45844624	0.118228	0
TCONS_00019462	"="	known	NA	NA	ENST00000422129.2	XLOC_005231	RP11-782C8.2	TSS10367	chr1:143118703-143240439	0.118337	0
TCONS_00056594	"u"	novel	-1.37233	-0.0004096	-	XLOC_014749	-	TSS29810	chr12:88808322-88808967	0.118525	0
TCONS_00042706	"="	known	NA	NA	ENST00000550747.1	XLOC_011699	RP11-115C10.1	TSS22965	chr11:126225534-126875953	0.119119	0
TCONS_00232583	"u"	novel	-1.32173	-0.012288	-	XLOC_058411	-	TSS120912	chr6:148333338-148334009	0.119254	0
TCONS_00158456	"="	known	NA	NA	ENST00000418564.1	XLOC_037584	PCBP1-AS1	TSS81018	chr2:70187225-70316332	0.120297	0
TCONS_00221515	"="	known	NA	NA	ENST00000607518.1	XLOC_054816	RP3-500L14.2	TSS114725	chr6:13825662-13826805	0.121114	0
TCONS_00230210	"="	known	NA	NA	ENST00000432050.1	XLOC_057562	RP11-154D6.1	TSS119512	chr6:71931159-72130472	0.121362	0
TCONS_00005981	"="	known	NA	NA	ENST00000453011.1	XLOC_001590	RP11-421L21.3	TSS3132	chr1:101455178-101552821	0.121923	0
TCONS_00174017	"="	known	NA	NA	ENST00000431923.1	XLOC_042022	CECR5-AS1	TSS89393	chr22:17618400-17646335	0.122912	0
TCONS_00040528	"="	known	NA	NA	ENST00000526091.1	XLOC_011159	CTD-2337I7.1	TSS21809	chr11:78363875-79151992	0.12395	0
TCONS_00105632	"="	known	NA	NA	ENST00000563182.1	XLOC_026461	RP11-46C24.6	TSS54997	chr16:89284117-89295363	0.124102	0
TCONS_00119758	"="	known	NA	NA	ENST00000508851.1	XLOC_029138	RP11-893F2.9	TSS61889	chr17:48358937-48365216	0.124912	0
TCONS_00091341	"="	known	NA	NA	ENST00000559299.1	XLOC_023607	RP11-276M12.1	TSS47974	chr15:82245643-82288007	0.125302	0
TCONS_00122263	"="	known	NA	NA	ENST00000576234.1	XLOC_029623	CTD-2561B21.5	TSS63119	chr17:78518618-78945013	0.125872	0
TCONS_00099045	"="	known	NA	NA	ENST00000562466.1	XLOC_025121	RP11-482M8.1	TSS51723	chr16:87526160-87549241	0.12611	0
TCONS_00218001	"u"	novel	-1.23296	-0.02048	-	XLOC_053874	-	TSS112859	chr5:122954686-122955130	0.126296	0
TCONS_00188301	"="	known	NA	NA	ENST00000599566.1	XLOC_045363	LINC00969	TSS96618	chr3:195384932-195467994	0.12669	0
TCONS_00233101	"j"	novel	-1.28023	-0.0397312	ENST00000454031.1	XLOC_058654	LPAL2	TSS121269	chr6:160769299-160932156	0.12739	0
TCONS_00033748	"="	known	NA	NA	ENST00000420367.1	XLOC_009638	PDCD4-AS1	TSS18301	chr10:112629500-112679032	0.127415	0
TCONS_00224080	"j"	novel	-1.08466	-0.0188416	ENST00000605910.1	XLOC_055510	TRAM2-AS1	TSS116013	chr6:52442104-52448783	0.128286	0
TCONS_00013362	"="	known	NA	NA	ENST00000413472.1	XLOC_003607	LINC00982	TSS7074	chr1:2976178-2985001	0.128456	0
TCONS_00027580	"="	known	NA	NA	ENST00000466942.2	XLOC_007732	ZNF503-AS2	TSS14842	chr10:77029576-77171600	0.128482	0
TCONS_00221108	"="	known	NA	NA	ENST00000505870.1	XLOC_054658	GMDS-AS1	TSS114472	chr6:2245981-2482256	0.128591	0
TCONS_00232208	"="	known	NA	NA	ENST00000413745.1	XLOC_058260	RP13-143G15.3	TSS120682	chr6:136172833-136546733	0.131476	0
TCONS_00102301	"="	known	NA	NA	ENST00000563806.1	XLOC_025672	AC009133.14	TSS53262	chr16:29817426-29859355	0.132072	0
TCONS_00200881	"u"	novel	-1.31582	-0.180224	-	XLOC_048565	-	TSS103202	chr4:125526587-125527084	0.132673	0
TCONS_00171522	"="	known	NA	NA	ENST00000594370.1	XLOC_041305	LINC00649	TSS88043	chr21:34876237-35349992	0.133172	0
TCONS_00132489	"="	known	NA	NA	ENST00000586962.1	XLOC_031909	AC002116.7	TSS68284	chr19:36505409-36545664	0.133174	0
TCONS_00049417	"u"	novel	-1.09763	-0.069632	-	XLOC_013165	-	TSS26272	chr11:94866163-94866528	0.133482	0
TCONS_00061175	"="	known	NA	NA	ENST00000500527.1	XLOC_015771	DDX11-AS1	TSS32082	chr12:31173696-31257725	0.134582	0
TCONS_00187128	"u"	novel	-1.42245	-0.016384	-	XLOC_045148	-	TSS96049	chr3:178709384-178709794	0.134617	0
TCONS_00205076	"="	known	NA	NA	ENST00000513581.1	XLOC_049904	THAP9-AS1	TSS105569	chr4:83739813-83934079	0.136058	0
TCONS_00235182	"="	known	NA	NA	ENST00000425727.1	XLOC_059237	AC017116.11	TSS122436	chr7:44084238-44109055	0.136721	0
TCONS_00028315	"="	known	NA	NA	ENST00000316045.5	XLOC_007988	ZNF518A	TSS15277	chr10:97889471-98031344	0.136763	0
TCONS_00223557	"="	known	NA	NA	ENST00000438967.1	XLOC_055370	RP11-298J23.5	TSS115730	chr6:41651715-41703997	0.137671	0
TCONS_00035034	"="	known	NA	NA	ENST00000381361.3	XLOC_009972	IGF2-AS	TSS19017	chr11:2150341-2182571	0.137806	0
TCONS_00134393	"="	known	NA	NA	ENST00000593284.1	XLOC_032201	NAPA-AS1	TSS69193	chr19:47987538-48018497	0.138151	0
TCONS_00198830	"="	known	NA	NA	ENST00000506950.1	XLOC_047908	RP11-317M11.1	TSS102053	chr4:54243809-55164414	0.138499	0
TCONS_00131427	"="	known	NA	NA	ENST00000589657.1	XLOC_031667	CTC-559E9.6	TSS67779	chr19:19868174-19945736	0.140022	0
TCONS_00156660	"="	known	NA	NA	ENST00000607659.1	XLOC_037085	RP11-195B17.1	TSS80063	chr2:27265231-27294641	0.140408	0
TCONS_00261696	"="	known	NA	NA	ENST00000455074.1	XLOC_066993	RP11-483H20.4	TSS137113	chr9:132399170-132404444	0.141022	0
TCONS_00078636	"="	known	NA	NA	ENST00000556693.1	XLOC_020381	RP11-671J11.6	TSS41219	chr14:35013704-35015183	0.142142	0
TCONS_00218888	"="	known	NA	NA	ENST00000499203.2	XLOC_054088	LINC01024	TSS113319	chr5:139452441-139499994	0.142354	0
TCONS_00027421	"="	known	NA	NA	ENST00000596320.1	XLOC_007701	RP11-137L10.6	TSS14763	chr10:75196185-75385711	0.142506	0
TCONS_00172306	"="	known	NA	NA	ENST00000424569.1	XLOC_041472	AL133493.2	TSS88424	chr21:47013567-47017005	0.142722	0
TCONS_00196015	"="	known	NA	NA	ENST00000425008.3	XLOC_047223	YEATS2-AS1	TSS100551	chr3:183415605-183530413	0.143602	0
TCONS_00008896	"="	known	NA	NA	ENST00000356006.3	XLOC_002382	RP11-544M22.1	TSS4671	chr1:160901528-160924589	0.144326	0
TCONS_00240976	"u"	novel	-1.07662	-0.016384	-	XLOC_060734	-	TSS125519	chr7:17093608-17094690	0.145118	0
TCONS_00251302	"="	known	NA	NA	ENST00000522875.1	XLOC_063764	PVT1	TSS131243	chr8:128806778-129113499	0.145451	0
TCONS_00002727	"j"	novel	-1.08678	-0.0385024	ENST00000457957.2	XLOC_000640	RP11-415J8.3	TSS1391	chr1:33772366-33896653	0.14658	0
TCONS_00087641	"="	known	NA	NA	ENST00000501830.2	XLOC_022840	RP11-932O9.7	TSS46133	chr15:30909160-31065196	0.147378	0
TCONS_00249827	"="	known	NA	NA	ENST00000565862.1	XLOC_063218	RP11-594N15.3	TSS130344	chr8:79518186-79521940	0.147966	0
TCONS_00267702	"="	known	NA	NA	ENST00000452900.1	XLOC_068895	PHKA2-AS1	TSS140553	chrX:18908413-19002716	0.148704	0
TCONS_00200137	"="	known	NA	NA	ENST00000500358.2	XLOC_048302	RP11-696N14.1	TSS102764	chr4:100010007-100222513	0.148844	0
TCONS_00028480	"="	known	NA	NA	ENST00000443919.1	XLOC_008041	RP11-316M21.7	TSS15370	chr10:101909850-101989376	0.149356	0
TCONS_00135764	"="	known	NA	NA	ENST00000596631.1	XLOC_032467	CTD-2587H19.2	TSS69823	chr19:54926392-54948080	0.149927	0
TCONS_00131683	"="	known	NA	NA	ENST00000594230.1	XLOC_031767	CTB-92J24.2	TSS67917	chr19:24097677-24140732	0.150264	0
TCONS_00149694	"="	known	NA	NA	ENST00000607612.1	XLOC_035363	AC115115.2	TSS76419	chr2:113033170-113097640	0.150955	0
TCONS_00019588	"="	known	NA	NA	ENST00000411941.1	XLOC_005257	RP11-640M9.1	TSS10420	chr1:144275917-144521970	0.151467	0
TCONS_00207980	"u"	novel	-1.12496	-0.12329	-	XLOC_050767	-	TSS107155	chr4:187766486-187766906	0.151565	0
TCONS_00208205	"="	known	NA	NA	ENST00000605200.1	XLOC_050855	CTD-2012J19.3	TSS107301	chr5:1594740-1634120	0.151928	0
TCONS_00214764	"j"	novel	-1.06353	-0.0856064	ENST00000512335.1	XLOC_052657	RP11-43F13.1	TSS110932	chr5:1594740-1634120	0.153105	0
TCONS_00127503	"="	known	NA	NA	ENST00000586949.1	XLOC_030980	RP11-879F14.2	TSS65950	chr18:59252978-59421928	0.154814	0
TCONS_00189903	"="	known	NA	NA	ENST00000607089.1	XLOC_045801	RP11-129K12.1	TSS97474	chr3:37014607-37015163	0.155081	0
TCONS_00090233	"="	known	NA	NA	ENST00000558010.1	XLOC_023414	RP11-279F6.2	TSS47467	chr15:69755364-69863775	0.15517	0
TCONS_00173192	"="	known	NA	NA	ENST00000453159.1	XLOC_041783	CBR3-AS1	TSS88961	chr21:37502668-37528615	0.155187	0
TCONS_00027681	"="	known	NA	NA	ENST00000415959.1	XLOC_007771	LINC00595	TSS14912	chr10:80008504-80115857	0.155532	0
TCONS_00069008	"="	known	NA	NA	ENST00000606584.1	XLOC_017821	RBM26-AS1	TSS36146	chr13:79885961-79998463	0.156591	0
TCONS_00127445	"x"	novel	-1.26962	-0.0004096	ENST00000348428.3	XLOC_030950	MALT1	TSS65908	chr18:56337711-56421709	0.156864	0
TCONS_00158206	"="	known	NA	NA	ENST00000437346.1	XLOC_037504	AC009501.4	TSS80884	chr2:62900985-63275775	0.157388	0
TCONS_00090662	"="	known	NA	NA	ENST00000565737.1	XLOC_023478	CTD-3154N5.1	TSS47666	chr15:74890840-74988633	0.158563	0
TCONS_00144082	"j"	novel	-1.04662	-0.0946176	ENST00000601562.1	XLOC_033901	CTD-3018O17.3	TSS73523	chr19:52891826-52901019	0.160042	0
TCONS_00196282	"="	known	NA	NA	ENST00000422718.1	XLOC_047272	ADIPOQ-AS1	TSS100688	chr3:186560462-186576252	0.16076	0
TCONS_00264015	"="	known	NA	NA	ENST00000429818.1	XLOC_067727	RP11-111F5.4	TSS138419	chr9:46685428-46746500	0.162965	0
TCONS_00182207	"u"	novel	-1.03215	-0.151552	-	XLOC_043760	-	TSS93393	chr3:46961167-46961566	0.163495	0
TCONS_00020220	"j"	novel	-1.03812	-0.055296	ENST00000439374.2	XLOC_005436	CDC42SE1	TSS10748	chr1:151020215-151042801	0.163499	0
TCONS_00225244	"="	known	NA	NA	ENST00000532226.1	XLOC_055987	TRAF3IP2-AS1	TSS116750	chr6:111620233-111927481	0.166618	0
TCONS_00209046	"="	known	NA	NA	ENST00000510509.1	XLOC_051163	OXCT1-AS1	TSS107822	chr5:41730166-41871059	0.167955	0
TCONS_00227337	"j"	novel	-1.00533	-0.01024	ENST00000503680.1	XLOC_056749	C6orf52	TSS118003	chr6:10671650-10710015	0.168824	0
TCONS_00012787	"="	known	NA	NA	ENST00000495576.1	XLOC_003521	RP11-34P13.8	TSS6808	chr1:89294-134836	0.168828	0
TCONS_00052022	"x"	novel	-1.13886	-0.069632	ENST00000543465.1	XLOC_013748	PHB2	TSS27602	chr12:7072407-7178336	0.169316	0
TCONS_00243609	"j"	novel	-1.25014	-0.0126976	ENST00000341119.5	XLOC_061598	SLC25A40	TSS127025	chr7:87462882-87538856	0.169325	0
TCONS_00071559	"="	known	NA	NA	ENST00000608779.1	XLOC_018721	RP11-151A6.4	TSS37680	chr13:101183537-101241782	0.170134	0
TCONS_00094231	"="	known	NA	NA	ENST00000552015.1	XLOC_024169	MIR3180-4	TSS49359	chr16:15248706-15250877	0.170816	0
TCONS_00230296	"u"	novel	-1.03722	-0.0004096	-	XLOC_057594	-	TSS119568	chr6:74555090-74555451	0.171538	0
TCONS_00018144	"="	known	NA	NA	ENST00000435649.2	XLOC_004820	RP4-665J23.1	TSS9638	chr1:91248542-91317207	0.172179	0
TCONS_00184145	"="	known	NA	NA	ENST00000609293.1	XLOC_044308	RP11-115H18.1	TSS94430	chr3:107149776-107182759	0.172205	0
TCONS_00130009	"="	known	NA	NA	ENST00000406892.2	XLOC_031459	CTD-2006C1.2	TSS67185	chr19:12098431-12167127	0.172275	0
TCONS_00259100	"="	known	NA	NA	ENST00000443347.1	XLOC_066081	RP11-374M1.2	TSS135544	chr9:45108391-45112532	0.172276	0
TCONS_00123262	"="	known	NA	NA	ENST00000608943.1	XLOC_029803	RP11-376P6.3	TSS63596	chr18:7566779-8406951	0.172996	0
TCONS_00202056	"="	known	NA	NA	ENST00000503198.1	XLOC_048940	HAND2-AS1	TSS103861	chr4:174446119-174512475	0.173215	0
TCONS_00030423	"="	known	NA	NA	ENST00000601195.1	XLOC_008592	RP11-109I13.2	TSS16442	chr10:18429605-18948214	0.173769	0
TCONS_00121150	"="	known	NA	NA	ENST00000584749.1	XLOC_029457	LINC00511	TSS62625	chr17:70319263-70636611	0.173818	0
TCONS_00228075	"="	known	NA	NA	ENST00000413358.2	XLOC_057063	HCG18	TSS118472	chr6:30201815-30314661	0.176869	0
TCONS_00068348	"j"	novel	-1.14028	-0.0995328	ENST00000517509.1	XLOC_017586	TPT1-AS1	TSS35780	chr13:45911007-45965872	0.177189	0
TCONS_00107296	"="	known	NA	NA	ENST00000470491.2	XLOC_026783	C17orf76-AS1	TSS55819	chr17:16342135-16395467	0.177524	0
TCONS_00161955	"="	known	NA	NA	ENST00000609665.1	XLOC_038615	CERS6-AS1	TSS82959	chr2:169312371-169769881	0.177678	0
TCONS_00184735	"="	known	NA	NA	ENST00000484076.1	XLOC_044472	RP11-18H7.1	TSS94744	chr3:119813741-119855630	0.178305	0
TCONS_00098318	"="	known	NA	NA	ENST00000566738.1	XLOC_024913	RP11-432I5.8	TSS51320	chr16:71657610-71758604	0.179222	0
TCONS_00050739	"j"	novel	-1.25756	-0.02048	ENST00000527474.1	XLOC_013494	RP11-820L6.1	TSS26942	chr11:122024445-122293579	0.179486	0
TCONS_00189961	"="	known	NA	NA	ENST00000608505.1	XLOC_045816	AC093415.2	TSS97502	chr3:37493605-37903271	0.183821	0
TCONS_00023497	"u"	novel	-1.13672	-0.0004096	-	XLOC_006311	-	TSS12455	chr1:210340622-210340957	0.185541	0
TCONS_00100162	"="	known	NA	NA	ENST00000565937.1	XLOC_025261	RP11-304L19.3	TSS52224	chr16:2089815-2185899	0.186577	0
TCONS_00173614	"="	known	NA	NA	ENST00000424933.1	XLOC_041883	AP001631.9	TSS89165	chr21:44560632-44561202	0.187702	0
TCONS_00157595	"j"	novel	-1.21049	-0.0770048	ENST00000306465.4	XLOC_037320	PIGF	TSS80551	chr2:46717888-46852881	0.189036	0
TCONS_00040373	"="	known	NA	NA	ENST00000606980.1	XLOC_011118	RP11-111M22.4	TSS21735	chr11:76092356-76125663	0.190417	0
TCONS_00241831	"="	known	NA	NA	ENST00000424194.1	XLOC_061074	AC007551.3	TSS126048	chr7:35791465-35840226	0.190475	0
TCONS_00031071	"="	known	NA	NA	ENST00000486187.1	XLOC_008838	ZNF33B	TSS16840	chr10:43069632-43134016	0.191098	0
TCONS_00169941	"="	known	NA	NA	ENST00000434401.1	XLOC_040801	STK4-AS1	TSS87174	chr20:43592434-43595043	0.19396	0
TCONS_00018503	"="	known	NA	NA	ENST00000432210.1	XLOC_004957	RP5-837M10.4	TSS9863	chr1:100810032-100985833	0.194741	0
TCONS_00120438	"="	known	NA	NA	ENST00000580253.1	XLOC_029340	RP11-269G24.2	TSS62286	chr17:61086916-61509572	0.195018	0
TCONS_00108675	"="	known	NA	NA	ENST00000583236.1	XLOC_027089	CTC-542B22.2	TSS56518	chr17:30187922-30228784	0.19513	0
TCONS_00210626	"="	known	NA	NA	ENST00000504922.1	XLOC_051578	TMEM161B-AS1	TSS108651	chr5:87485449-87794514	0.196182	0
TCONS_00059279	"="	known	NA	NA	ENST00000513082.2	XLOC_015334	RP5-951N9.1	TSS31155	chr12:1021242-1605099	0.196348	0
TCONS_00257207	"="	known	NA	NA	ENST00000502167.2	XLOC_065549	RP11-273G15.2	TSS134528	chr8:144063154-144105249	0.196579	0
TCONS_00027623	"="	known	NA	NA	ENST00000600782.1	XLOC_007738	RP11-443A13.5	TSS14867	chr10:78629358-79398353	0.197344	0
TCONS_00233889	"="	known	NA	NA	ENST00000447039.1	XLOC_058854	AC005532.5	TSS121699	chr7:7294784-7317410	0.197388	0
TCONS_00059304	"u"	novel	-1.07337	-0.217088	-	XLOC_015357	-	TSS31179	chr12:1759397-1759979	0.199464	0
TCONS_00119380	"="	known	NA	NA	ENST00000584276.1	XLOC_029055	RP11-6N17.3	TSS61704	chr17:45973515-46018776	0.199605	0
TCONS_00148625	"="	known	NA	NA	ENST00000423846.1	XLOC_035016	LINC00152	TSS75811	chr2:87754886-87906324	0.200456	0
TCONS_00012311	"="	known	NA	NA	ENST00000412098.2	XLOC_003345	LYST-AS1	TSS6516	chr1:235824340-236046940	0.200696	0
TCONS_00132564	"="	known	NA	NA	ENST00000592880.2	XLOC_031923	AC092295.7	TSS68324	chr19:37001596-37119499	0.201275	0
TCONS_00067709	"="	known	NA	NA	ENST00000575689.1	XLOC_017349	LINC00327	TSS35414	chr13:24040709-24061603	0.202371	0
TCONS_00032542	"="	known	NA	NA	ENST00000496359.1	XLOC_009274	RP11-773D16.1	TSS17653	chr10:81563812-81587358	0.203036	0
TCONS_00142448	"="	known	NA	NA	ENST00000586744.1	XLOC_033646	CTB-179K24.3	TSS72800	chr19:45574757-45808541	0.203987	0
TCONS_00004904	"="	known	NA	NA	ENST00000583678.1	XLOC_001177	ZRANB2-AS2	TSS2496	chr1:71547006-72748417	0.204236	0
TCONS_00078883	"="	known	NA	NA	ENST00000553520.1	XLOC_020437	RP11-407N17.5	TSS41348	chr14:39699434-39856306	0.204296	0
TCONS_00270731	"="	known	NA	NA	ENST00000421554.1	XLOC_070076	SPANXA2-OT1	TSS142358	chrX:140590842-140738057	0.204302	0
TCONS_00262348	"="	known	NA	NA	ENST00000457302.2	XLOC_067124	RP11-229P13.20	TSS137443	chr9:139931491-139932407	0.205418	0
TCONS_00229308	"="	known	NA	NA	ENST00000607215.1	XLOC_057282	RP11-61I13.3	TSS119010	chr6:39760141-39902290	0.205555	0
TCONS_00112206	"j"	novel	-1.17361	-0.0049152	ENST00000585484.1	XLOC_027763	RP11-118B18.1	TSS58212	chr17:66255322-66760023	0.206376	0
TCONS_00090228	"="	known	NA	NA	ENST00000560539.1	XLOC_023410	RP11-253M7.1	TSS47462	chr15:69591285-69740764	0.20959	0
TCONS_00235839	"="	known	NA	NA	ENST00000610177.1	XLOC_059493	RP11-458F8.4	TSS122817	chr7:66367843-66371284	0.209734	0
TCONS_00018815	"u"	novel	-1.10876	-0.0004096	-	XLOC_005038	-	TSS10024	chr1:110893836-110898763	0.211118	0
TCONS_00105887	"="	known	NA	NA	ENST00000425277.1	XLOC_026528	AC099684.1	TSS55141	chr17:1837970-1928639	0.212931	0
TCONS_00104949	"j"	novel	-1.09664	-0.032768	ENST00000567593.1	XLOC_026245	CMC2	TSS54628	chr16:81009697-81069364	0.213919	0
TCONS_00079718	"="	known	NA	NA	ENST00000359491.1	XLOC_020694	RP11-544I20.2	TSS41830	chr14:64319682-64805317	0.214746	0
TCONS_00189209	"="	known	NA	NA	ENST00000610011.1	XLOC_045582	EAF1-AS1	TSS97068	chr3:15422781-15563258	0.215023	0
TCONS_00080472	"="	known	NA	NA	ENST00000558267.1	XLOC_020861	RP11-293M10.6	TSS42190	chr14:75890385-75940814	0.216188	0
TCONS_00212282	"="	known	NA	NA	ENST00000512875.2	XLOC_052071	CTB-46B19.2	TSS109616	chr5:138282408-138667360	0.216492	0
TCONS_00116202	"="	known	NA	NA	ENST00000577360.1	XLOC_028384	CTD-2145A24.4	TSS60163	chr17:18739019-18834581	0.216692	0
TCONS_00188304	"="	known	NA	NA	ENST00000595086.1	XLOC_045363	LINC00969	TSS96618	chr3:195384932-195467994	0.217875	0
TCONS_00131923	"="	known	NA	NA	ENST00000592982.2	XLOC_031841	CEBPA-AS1	TSS68052	chr19:33793762-33800293	0.218115	0
TCONS_00150721	"="	known	NA	NA	ENST00000458007.2	XLOC_035640	AC092620.2	TSS76969	chr2:139259370-139332028	0.218564	0
TCONS_00081632	"="	known	NA	NA	ENST00000557532.1	XLOC_021163	DIO3OS	TSS42796	chr14:102018557-102026768	0.218731	0
TCONS_00234060	"u"	novel	-1.27595	-0.0004096	-	XLOC_058907	-	TSS121798	chr7:16130452-16130765	0.220616	0
TCONS_00170624	"="	known	NA	NA	ENST00000601795.1	XLOC_040996	RP4-806M20.3	TSS87517	chr20:57393973-57486247	0.221145	0
TCONS_00171510	"="	known	NA	NA	ENST00000596365.1	XLOC_041305	LINC00649	TSS88039	chr21:34876237-35349992	0.222745	0
TCONS_00210925	"="	known	NA	NA	ENST00000513288.1	XLOC_051653	RP11-455B3.1	TSS108813	chr5:97217123-97258399	0.223368	0
TCONS_00216814	"j"	novel	-1.02147	-0.043008	ENST00000514042.1	XLOC_053397	CTD-2201I18.1	TSS112129	chr5:79287133-79379477	0.225175	0
TCONS_00183502	"="	known	NA	NA	ENST00000488861.1	XLOC_044013	RP11-460N16.1	TSS94020	chr3:70048727-70064469	0.226131	0
TCONS_00196500	"="	known	NA	NA	ENST00000455557.2	XLOC_047336	AC108676.1	TSS100813	chr3:194123400-194239008	0.227239	0
TCONS_00158503	"="	known	NA	NA	ENST00000420309.1	XLOC_037584	PCBP1-AS1	TSS81025	chr2:70187225-70316332	0.227866	0
TCONS_00184555	"x"	novel	-1.24211	-0.0004096	ENST00000462705.1	XLOC_044395	ZBTB20	TSS94637	chr3:114056940-114866118	0.228408	0
TCONS_00027497	"="	known	NA	NA	ENST00000446730.2	XLOC_007714	RP11-574K11.8	TSS14800	chr10:75572258-75634343	0.228657	0
TCONS_00012559	"u"	novel	-1.10689	-0.0159744	-	XLOC_003424	-	TSS6666	chr1:244480386-244480720	0.229626	0
TCONS_00207443	"="	known	NA	NA	ENST00000609900.1	XLOC_050592	RP11-798M19.6	TSS106861	chr4:174284930-174298683	0.229919	0
TCONS_00214276	"="	known	NA	NA	ENST00000366189.3	XLOC_052517	RP11-423H2.3	TSS110647	chr5:177236407-177410055	0.231153	0
TCONS_00244868	"="	known	NA	NA	ENST00000610269.1	XLOC_061849	RP4-593H12.1	TSS127608	chr7:107220001-107269943	0.231738	0
TCONS_00161010	"u"	novel	-1.29971	-0.0004096	-	XLOC_038331	-	TSS82414	chr2:132465844-132466613	0.231749	0
TCONS_00164749	"j"	novel	-1.24541	-0.024576	ENST00000409661.1	XLOC_039350	AC064874.1	TSS84407	chr2:236402732-237040444	0.232288	0
TCONS_00197281	"="	known	NA	NA	ENST00000382849.2	XLOC_047462	RP11-503N18.1	TSS101180	chr4:2420700-2734292	0.233047	0
TCONS_00022601	"x"	novel	-1.1709	-0.0004096	ENST00000304685.4	XLOC_006012	RGL1	TSS11932	chr1:183605219-183897665	0.233595	0
TCONS_00237517	"j"	novel	-1.0353	-0.53248	ENST00000492523.1	XLOC_059837	RP11-758P17.2	TSS123650	chr7:100032879-100036127	0.236487	0
TCONS_00255695	"="	known	NA	NA	ENST00000523658.1	XLOC_065136	RP11-402L5.1	TSS133686	chr8:100025493-100906290	0.238802	0
TCONS_00103671	"="	known	NA	NA	ENST00000564041.1	XLOC_026026	LINC00922	TSS54011	chr16:65224875-65610203	0.240149	0
TCONS_00214596	"="	known	NA	NA	ENST00000509252.1	XLOC_052613	TRIM52-AS1	TSS110828	chr5:180663908-180699308	0.240321	0
TCONS_00148520	"="	known	NA	NA	ENST00000608140.1	XLOC_034989	RP11-548P2.2	TSS75752	chr2:86131401-86131850	0.242525	0
TCONS_00052675	"="	known	NA	NA	ENST00000542689.1	XLOC_013902	RP11-508P1.2	TSS27915	chr12:15154766-15159617	0.243478	0
TCONS_00200218	"u"	novel	-1.12701	-0.0004096	-	XLOC_048319	-	TSS102805	chr4:103703699-103703999	0.244848	0
TCONS_00169766	"="	known	NA	NA	ENST00000413755.1	XLOC_040735	SNHG17	TSS87078	chr20:37049234-37063996	0.245081	0
TCONS_00022866	"="	known	NA	NA	ENST00000367355.1	XLOC_006137	LINC00862	TSS12121	chr1:200311671-200343482	0.245322	0
TCONS_00058843	"="	known	NA	NA	ENST00000546264.1	XLOC_015264	RP11-989F5.1	TSS30968	chr12:131274144-131323811	0.245496	0
TCONS_00120435	"x"	novel	-1.1115	-0.0004096	ENST00000424789.2	XLOC_029337	TANC2	TSS62283	chr17:61086916-61509572	0.246493	0
TCONS_00181893	"="	known	NA	NA	ENST00000418161.1	XLOC_043699	CCDC13-AS1	TSS93244	chr3:42734154-42846023	0.246695	0
TCONS_00009233	"x"	novel	-1.12394	-0.107725	ENST00000451759.1	XLOC_002435	RP11-267N12.3	TSS4822	chr1:163080910-163325554	0.246875	0
TCONS_00084593	"="	known	NA	NA	ENST00000560864.1	XLOC_022108	RP11-554D20.1	TSS44511	chr15:60771376-61521518	0.247915	0
TCONS_00108893	"="	known	NA	NA	ENST00000585387.1	XLOC_027137	RP11-47L3.1	TSS56633	chr17:33640520-33651919	0.248541	0
TCONS_00229632	"="	known	NA	NA	ENST00000607590.1	XLOC_057364	RP5-1120P11.1	TSS119179	chr6:43963459-44045689	0.250515	0
TCONS_00221189	"u"	novel	-1.35104	-0.0004096	-	XLOC_054685	-	TSS114517	chr6:3720404-3720726	0.250718	0
TCONS_00240959	"u"	novel	-1.03413	-0.0004096	-	XLOC_060717	-	TSS125502	chr7:17047286-17047608	0.250778	0
TCONS_00251289	"="	known	NA	NA	ENST00000522963.1	XLOC_063764	PVT1	TSS131237	chr8:128806778-129113499	0.252897	0
TCONS_00119712	"="	known	NA	NA	ENST00000499842.1	XLOC_029126	RP11-1094H24.4	TSS61856	chr17:48127712-48133103	0.253046	0
TCONS_00255220	"="	known	NA	NA	ENST00000523218.1	XLOC_065008	CTD-2284J15.1	TSS133437	chr8:87345502-87777251	0.253955	0
TCONS_00172739	"="	known	NA	NA	ENST00000433303.1	XLOC_041640	AL035610.2	TSS88698	chr21:29420732-29600986	0.254275	0
TCONS_00265243	"u"	novel	-1.38571	-0.0004096	-	XLOC_068150	-	TSS139134	chr9:101917582-101917917	0.254374	0
TCONS_00139797	"="	known	NA	NA	ENST00000598950.1	XLOC_033086	CTD-2521M24.11	TSS71604	chr19:17546317-17571763	0.256489	0
TCONS_00196339	"="	known	NA	NA	ENST00000444488.1	XLOC_047293	TPRG1-AS1	TSS100724	chr3:188659503-189043093	0.25716	0
TCONS_00081646	"="	known	NA	NA	ENST00000557242.1	XLOC_021173	RP11-1017G21.4	TSS42809	chr14:102430864-102532565	0.257414	0
TCONS_00045128	"="	known	NA	NA	ENST00000528553.1	XLOC_012205	RP11-460B17.3	TSS24134	chr11:29357424-29615842	0.25788	0
TCONS_00125201	"="	known	NA	NA	ENST00000583942.1	XLOC_030380	CTD-2354A18.1	TSS64709	chr18:70992175-71017113	0.258007	0
TCONS_00164889	"="	known	NA	NA	ENST00000441444.1	XLOC_039400	AC144525.1	TSS84494	chr2:239697288-239698357	0.258118	0
TCONS_00208494	"="	known	NA	NA	ENST00000607026.1	XLOC_050953	CTB-40H15.4	TSS107477	chr5:14872440-14872822	0.258784	0
TCONS_00250163	"x"	novel	-1.24318	-0.0024576	ENST00000521988.1	XLOC_063349	TRIQK	TSS130551	chr8:93895211-94029901	0.259963	0
TCONS_00027645	"j"	novel	-1.14407	-0.0278528	ENST00000418515.1	XLOC_007750	RP11-619F23.2	TSS14885	chr10:78629358-79398353	0.260054	0
TCONS_00194356	"="	known	NA	NA	ENST00000609721.1	XLOC_046727	RP11-461M2.2	TSS99655	chr3:137717576-137753050	0.260197	0
TCONS_00232736	"x"	novel	-1.07588	-0.0098304	ENST00000367321.3	XLOC_058503	MTHFD1L	TSS121024	chr6:151186414-151549582	0.260469	0
TCONS_00018935	"="	known	NA	NA	ENST00000441004.1	XLOC_005072	RP5-836N10.1	TSS10094	chr1:112025969-112310638	0.26097	0
TCONS_00024436	"="	known	NA	NA	ENST00000436739.1	XLOC_006681	RP5-858B6.1	TSS13029	chr1:230959386-230960453	0.262095	0
TCONS_00119101	"="	known	NA	NA	ENST00000452741.1	XLOC_028997	AC002117.1	TSS61568	chr17:43224683-43248951	0.262267	0
TCONS_00061617	"u"	novel	-1.32639	-0.118784	-	XLOC_015926	-	TSS32335	chr12:47054073-47054580	0.266852	0
TCONS_00075704	"x"	novel	-1.00224	-0.014336	ENST00000345097.4	XLOC_019761	FOXN3	TSS39812	chr14:89591214-90421121	0.267966	0
TCONS_00226933	"="	known	NA	NA	ENST00000420557.2	XLOC_056591	LINC00574	TSS117758	chr6:170188885-170202969	0.268552	0
TCONS_00133706	"="	known	NA	NA	ENST00000600242.1	XLOC_032098	L34079.4	TSS68890	chr19:44047191-44100287	0.268786	0
TCONS_00190280	"="	known	NA	NA	ENST00000449063.1	XLOC_045889	RP11-70C1.3	TSS97643	chr3:42846243-43101703	0.271465	0
TCONS_00158801	"="	known	NA	NA	ENST00000453103.1	XLOC_037632	DGUOK-AS1	TSS81150	chr2:74153952-74208568	0.271752	0
TCONS_00165406	"="	known	NA	NA	ENST00000607947.1	XLOC_039521	SDCBP2-AS1	TSS84751	chr20:1290618-1373806	0.273879	0
TCONS_00198785	"="	known	NA	NA	ENST00000444958.1	XLOC_047894	DANCR	TSS102020	chr4:53578596-53586998	0.275005	0
TCONS_00250915	"u"	novel	-1.15	-0.028672	-	XLOC_063592	-	TSS130993	chr8:118717744-118718294	0.275199	0
TCONS_00057145	"="	known	NA	NA	ENST00000552707.1	XLOC_014901	RP11-554E23.4	TSS30099	chr12:102457132-102513902	0.277057	0
TCONS_00126190	"="	known	NA	NA	ENST00000581613.1	XLOC_030678	MIR133A1	TSS65296	chr18:19284917-19450918	0.280975	0
TCONS_00033017	"="	known	NA	NA	ENST00000444375.1	XLOC_009460	ENTPD1-AS1	TSS17930	chr10:97471535-97849995	0.282469	0
TCONS_00171540	"="	known	NA	NA	ENST00000428914.2	XLOC_041307	LINC00310	TSS88055	chr21:35445523-35732332	0.283652	0
TCONS_00069684	"="	known	NA	NA	ENST00000453584.1	XLOC_018032	DCUN1D2-AS	TSS36546	chr13:114110133-114145267	0.284027	0
TCONS_00088821	"="	known	NA	NA	ENST00000560323.1	XLOC_023097	RP11-154J22.1	TSS46759	chr15:48604549-48635570	0.285915	0
TCONS_00246361	"="	known	NA	NA	ENST00000497366.1	XLOC_062296	RP4-584D14.6	TSS128415	chr7:150060865-150109558	0.287714	0
TCONS_00040211	"x"	novel	-1.05668	-0.0507904	ENST00000340360.6	XLOC_011090	XRRA1	TSS21666	chr11:74459912-74660245	0.287734	0
TCONS_00242812	"="	known	NA	NA	ENST00000340779.3	XLOC_061379	RP11-797H7.5	TSS126594	chr7:64330549-64391344	0.29069	0
TCONS_00210591	"j"	novel	-1.11377	-0.036864	ENST00000505430.1	XLOC_051567	COX7C	TSS108634	chr5:85913720-85916779	0.290778	0
TCONS_00024298	"="	known	NA	NA	ENST00000602529.1	XLOC_006614	RP5-1139B12.3	TSS12942	chr1:228391206-228566577	0.292065	0
TCONS_00018273	"="	known	NA	NA	ENST00000451302.2	XLOC_004852	RP4-717I23.3	TSS9704	chr1:93615298-93835055	0.292428	0
TCONS_00083423	"="	known	NA	NA	ENST00000309874.2	XLOC_021841	RP11-23P13.6	TSS43931	chr15:42120282-42190773	0.293169	0
TCONS_00030429	"="	known	NA	NA	ENST00000433526.1	XLOC_008595	RP11-383B4.4	TSS16450	chr10:18429605-18948214	0.295875	0
TCONS_00140178	"="	known	NA	NA	ENST00000590092.1	XLOC_033137	LINC00663	TSS71768	chr19:19868174-19945736	0.298097	0
TCONS_00199607	"="	known	NA	NA	ENST00000507802.1	XLOC_048160	RP11-792D21.2	TSS102491	chr4:79566916-79603853	0.298836	0
TCONS_00259108	"="	known	NA	NA	ENST00000425742.1	XLOC_066087	RP11-187C18.2	TSS135551	chr9:45484571-45488153	0.299325	0
TCONS_00196969	"="	known	NA	NA	ENST00000511079.1	XLOC_047412	ZNF718	TSS101042	chr4:123965-157779	0.299626	0
TCONS_00175112	"="	known	NA	NA	ENST00000421253.1	XLOC_042315	CTA-211A9.5	TSS89972	chr22:27042391-27176170	0.30059	0
TCONS_00178139	"="	known	NA	NA	ENST00000456740.1	XLOC_042960	CTA-747E2.10	TSS91439	chr22:29469065-29564321	0.301169	0
TCONS_00237153	"="	known	NA	NA	ENST00000360902.1	XLOC_059799	AC004893.11	TSS123516	chr7:98475555-98741723	0.301635	0
TCONS_00081762	"u"	novel	-1.04694	-0.110592	-	XLOC_021196	-	TSS42864	chr14:103976747-103977039	0.302983	0
TCONS_00078602	"="	known	NA	NA	ENST00000550309.1	XLOC_020367	RP11-159D23.2	TSS41196	chr14:32395006-32399352	0.308154	0
TCONS_00264774	"="	known	NA	NA	ENST00000427745.1	XLOC_068027	RP11-367F23.1	TSS138897	chr9:93719541-93727675	0.308717	0
TCONS_00209133	"="	known	NA	NA	ENST00000512498.1	XLOC_051189	RP11-159F24.6	TSS107871	chr5:43484060-43525412	0.309192	0
TCONS_00220217	"="	known	NA	NA	ENST00000513919.1	XLOC_054465	RP11-844P9.2	TSS114038	chr5:175564159-175626298	0.30989	0
TCONS_00098854	"="	known	NA	NA	ENST00000564809.1	XLOC_025059	RP11-61F12.1	TSS51618	chr16:84599199-84651683	0.311615	0
TCONS_00025280	"="	known	NA	NA	ENST00000417883.2	XLOC_006973	LINC00705	TSS13548	chr10:4692376-4720346	0.312836	0
TCONS_00128924	"="	known	NA	NA	ENST00000591699.1	XLOC_031288	UHRF1	TSS66679	chr19:4903091-4962165	0.313332	0
TCONS_00116160	"="	known	NA	NA	ENST00000609272.1	XLOC_028378	CTD-2303H24.2	TSS60141	chr17:18414534-18528930	0.31361	0
TCONS_00238613	"="	known	NA	NA	ENST00000605836.1	XLOC_060079	RP11-274B21.10	TSS124215	chr7:128307096-128308210	0.314743	0
TCONS_00135518	"="	known	NA	NA	ENST00000454407.1	XLOC_032390	ZNF761	TSS69683	chr19:53935226-53961515	0.315562	0
TCONS_00108875	"="	known	NA	NA	ENST00000578488.1	XLOC_027131	RP5-837J1.2	TSS56623	chr17:33254877-33448541	0.318171	0
TCONS_00173916	"="	known	NA	NA	ENST00000447037.1	XLOC_041978	AP001469.9	TSS89328	chr21:47649130-47706211	0.32058	0
TCONS_00183052	"="	known	NA	NA	ENST00000496829.1	XLOC_043891	RP11-889D3.2	TSS93793	chr3:55212199-55223242	0.321058	0
TCONS_00157909	"="	known	NA	NA	ENST00000366153.2	XLOC_037425	AC012358.7	TSS80727	chr2:55401926-55462989	0.322584	0
TCONS_00074698	"="	known	NA	NA	ENST00000553961.1	XLOC_019579	ACTN1-AS1	TSS39358	chr14:69446398-69454180	0.322885	0
TCONS_00140451	"="	known	NA	NA	ENST00000600419.1	XLOC_033232	CTB-151G24.1	TSS71902	chr19:28129390-28137391	0.325918	0
TCONS_00039586	"="	known	NA	NA	ENST00000526897.1	XLOC_010945	RP11-802E16.3	TSS21322	chr11:67806482-67888911	0.325987	0
TCONS_00118671	"="	known	NA	NA	ENST00000593624.1	XLOC_028930	LINC00854	TSS61371	chr17:41363853-41383338	0.326885	0
TCONS_00237106	"u"	novel	-1.14778	-0.151142	-	XLOC_059778	-	TSS123482	chr7:97571008-97571564	0.327529	0
TCONS_00198510	"="	known	NA	NA	ENST00000513127.1	XLOC_047819	RP11-632F7.3	TSS101885	chr4:40812043-41218731	0.32762	0
TCONS_00207705	"="	known	NA	NA	ENST00000457303.3	XLOC_050725	RP11-367N14.2	TSS107041	chr4:184416090-184425647	0.327937	0
TCONS_00247412	"="	known	NA	NA	ENST00000524252.1	XLOC_062606	RP11-161I2.1	TSS129028	chr8:18384810-18942240	0.328613	0
TCONS_00173294	"="	known	NA	NA	ENST00000444977.1	XLOC_041814	AP001434.2	TSS89011	chr21:39493544-39679279	0.329355	0
TCONS_00246029	"="	known	NA	NA	ENST00000459753.1	XLOC_062172	WEE2-AS1	TSS128226	chr7:141404137-141488440	0.330885	0
TCONS_00023059	"="	known	NA	NA	ENST00000421159.1	XLOC_006167	IPO9-AS1	TSS12193	chr1:201592012-201853422	0.331776	0
TCONS_00068068	"="	known	NA	NA	ENST00000586727.1	XLOC_017469	STARD13-AS	TSS35608	chr13:33677271-33924767	0.333576	0
TCONS_00073395	"u"	novel	-1.03054	-0.0004096	-	XLOC_019249	-	TSS38629	chr14:39866430-39866686	0.333638	0
TCONS_00085232	"="	known	NA	NA	ENST00000562681.1	XLOC_022255	RP11-592N21.2	TSS44851	chr15:71389290-72075722	0.33406	0
TCONS_00199634	"="	known	NA	NA	ENST00000512130.1	XLOC_048165	LINC01088	TSS102506	chr4:79892901-80247204	0.334632	0
TCONS_00078885	"="	known	NA	NA	ENST00000553520.1	XLOC_020437	RP11-407N17.5	TSS41348	chr14:39699434-39856306	0.336197	0
TCONS_00190315	"="	known	NA	NA	ENST00000606217.1	XLOC_045900	RP4-555D20.4	TSS97662	chr3:44039572-44040641	0.336232	0
TCONS_00245603	"="	known	NA	NA	ENST00000454515.1	XLOC_062056	MKLN1-AS2	TSS127996	chr7:130626518-131182453	0.336607	0
TCONS_00122207	"="	known	NA	NA	ENST00000576824.1	XLOC_029607	RP11-334C17.5	TSS63094	chr17:78143790-78227299	0.336907	0
TCONS_00268182	"u"	novel	-1.21865	-0.0663552	-	XLOC_069132	-	TSS140880	chrX:45675398-45675998	0.337721	0
TCONS_00086278	"="	known	NA	NA	ENST00000570202.1	XLOC_022462	RP11-382A20.7	TSS45349	chr15:83509837-83772195	0.338289	0
TCONS_00065086	"="	known	NA	NA	ENST00000551626.1	XLOC_016754	SOCS2-AS1	TSS34044	chr12:93936238-93977263	0.338644	0
TCONS_00059392	"="	known	NA	NA	ENST00000547794.1	XLOC_015394	RP4-816N1.6	TSS31233	chr12:2904118-3050306	0.339129	0
TCONS_00159641	"="	known	NA	NA	ENST00000412393.1	XLOC_037935	LINC00342	TSS81656	chr2:96472865-96481963	0.339939	0
TCONS_00041693	"="	known	NA	NA	ENST00000439104.1	XLOC_011504	AP006216.10	TSS22484	chr11:116644104-116644921	0.340447	0
TCONS_00263388	"="	known	NA	NA	ENST00000454429.2	XLOC_067505	RP11-133O22.6	TSS138061	chr9:33750514-33920402	0.343943	0
TCONS_00180838	"="	known	NA	NA	ENST00000420195.1	XLOC_043463	SH3BP5-AS1	TSS92705	chr3:15295690-15382875	0.344381	0
TCONS_00222025	"="	known	NA	NA	ENST00000565046.1	XLOC_055020	RP1-265C24.8	TSS115007	chr6:28089572-28107456	0.345036	0
TCONS_00200756	"="	known	NA	NA	ENST00000508362.1	XLOC_048517	RP11-679C8.2	TSS103127	chr4:120976762-121337921	0.346563	0
TCONS_00217170	"="	known	NA	NA	ENST00000440769.3	XLOC_053543	RP11-213H15.1	TSS112343	chr5:90575913-90576959	0.346878	0
TCONS_00214385	"="	known	NA	NA	ENST00000520163.1	XLOC_052558	RP11-443C10.2	TSS110712	chr5:178804505-178805866	0.347225	0
TCONS_00046182	"u"	novel	-1.12783	-0.0004096	-	XLOC_012501	-	TSS24679	chr11:57593269-57593570	0.347658	0
TCONS_00225940	"x"	novel	-1.19299	-0.108954	ENST00000359015.4	XLOC_056233	MAP3K5	TSS117142	chr6:136878184-137113656	0.348408	0
TCONS_00087935	"="	known	NA	NA	ENST00000561394.1	XLOC_022916	RP11-184D12.1	TSS46298	chr15:36231367-36544458	0.349536	0
TCONS_00053243	"x"	novel	-1.36137	-0.0004096	ENST00000256062.5	XLOC_014041	TMTC1	TSS28201	chr12:29653772-29937692	0.35232	0
TCONS_00188284	"="	known	NA	NA	ENST00000438608.1	XLOC_045363	LINC00969	TSS96614	chr3:195384932-195467994	0.352646	0
TCONS_00164348	"="	known	NA	NA	ENST00000425192.1	XLOC_039221	AC073641.2	TSS84171	chr2:224822120-224832431	0.355695	0
TCONS_00092802	"="	known	NA	NA	ENST00000569574.1	XLOC_023923	LA16c-366D3.1	TSS48689	chr16:903633-1031663	0.356127	0
TCONS_00039985	"="	known	NA	NA	ENST00000546065.1	XLOC_011023	AP000593.7	TSS21532	chr11:72003468-72145692	0.356649	0
TCONS_00111408	"="	known	NA	NA	ENST00000580633.1	XLOC_027606	BZRAP1-AS1	TSS57821	chr17:56378591-56494956	0.356946	0
TCONS_00071531	"="	known	NA	NA	ENST00000366259.2	XLOC_018704	LINC00449	TSS37657	chr13:100151980-100153306	0.358745	0
TCONS_00078683	"="	known	NA	NA	ENST00000555015.1	XLOC_020390	RP11-85K15.2	TSS41244	chr14:35390063-35498773	0.360465	0
TCONS_00242140	"="	known	NA	NA	ENST00000422304.1	XLOC_061192	POLR2J4	TSS126234	chr7:43966036-44058774	0.361044	0
TCONS_00029920	"="	known	NA	NA	ENST00000430998.2	XLOC_008452	LINC00704	TSS16170	chr10:4692376-4720346	0.363947	0
TCONS_00169772	"="	known	NA	NA	ENST00000424235.1	XLOC_040735	SNHG17	TSS87078	chr20:37049234-37063996	0.364341	0
TCONS_00099251	"j"	novel	-1.10119	-0.049152	ENST00000562995.1	XLOC_025163	AC137932.6	TSS51824	chr16:89334037-89556969	0.366223	0
TCONS_00127994	"="	known	NA	NA	ENST00000591533.1	XLOC_031133	CTD-3113P16.5	TSS66216	chr19:305572-344798	0.367419	0
TCONS_00150778	"="	known	NA	NA	ENST00000427278.3	XLOC_035667	ZEB2-AS1	TSS77007	chr2:145141647-145282147	0.368011	0
TCONS_00004340	"="	known	NA	NA	ENST00000424357.1	XLOC_000993	RP11-90C4.1	TSS2167	chr1:56289479-56333921	0.36874	0
TCONS_00048638	"="	known	NA	NA	ENST00000532553.1	XLOC_012951	CTD-2530H12.8	TSS25843	chr11:75294240-75380165	0.368943	0
TCONS_00149968	"="	known	NA	NA	ENST00000591103.1	XLOC_035425	RP11-98C1.2	TSS76569	chr2:118617002-118771709	0.369935	0
TCONS_00026157	"="	known	NA	NA	ENST00000430295.1	XLOC_007235	PTCHD3P1	TSS14041	chr10:29698330-30025710	0.373531	0
TCONS_00199779	"="	known	NA	NA	ENST00000318186.3	XLOC_048221	WDFY3-AS2	TSS102590	chr4:85590703-85932430	0.374944	0
TCONS_00135484	"="	known	NA	NA	ENST00000596041.1	XLOC_032382	CTD-2245F17.6	TSS69667	chr19:53731576-53758151	0.375458	0
TCONS_00006975	"="	known	NA	NA	ENST00000411746.1	XLOC_001889	RP11-417J8.3	TSS3688	chr1:142618768-142729975	0.37551	0
TCONS_00266844	"="	known	NA	NA	ENST00000605260.1	XLOC_068663	PPP1R26-AS1	TSS140065	chr9:138354572-138380739	0.377433	0
TCONS_00131701	"="	known	NA	NA	ENST00000590628.1	XLOC_031769	CTC-459F4.3	TSS67921	chr19:28175487-28475892	0.377679	0
TCONS_00129528	"="	known	NA	NA	ENST00000590046.1	XLOC_031398	CTD-2623N2.5	TSS66965	chr19:9904296-9912977	0.378448	0
TCONS_00270208	"="	known	NA	NA	ENST00000414435.1	XLOC_069842	RP3-404F18.5	TSS142026	chrX:118533022-118588441	0.378694	0
TCONS_00048948	"x"	novel	-1.33735	-0.0004096	ENST00000526795.1	XLOC_013026	RAB30-AS1	TSS26013	chr11:82783107-82818003	0.383687	0
TCONS_00079213	"u"	novel	-1.10772	-0.0004096	-	XLOC_020539	-	TSS41547	chr14:51738771-51739310	0.385807	0
TCONS_00194350	"="	known	NA	NA	ENST00000474250.1	XLOC_046722	RP11-85F14.5	TSS99650	chr3:136537488-136580896	0.385963	0
TCONS_00144083	"j"	novel	-1.13581	-0.188416	ENST00000601562.1	XLOC_033901	CTD-3018O17.3	TSS73523	chr19:52891826-52901019	0.386863	0
TCONS_00108257	"="	known	NA	NA	ENST00000554154.1	XLOC_026996	SPAG5-AS1	TSS56288	chr17:26782769-26972472	0.392846	0
TCONS_00063907	"j"	novel	-1.23432	-0.016384	ENST00000549379.1	XLOC_016270	FAM19A2	TSS33314	chr12:62102039-62811211	0.392879	0
TCONS_00190918	"="	known	NA	NA	ENST00000429681.1	XLOC_045998	RP13-131K19.1	TSS97930	chr3:48955220-49060928	0.394653	0
TCONS_00227410	"x"	novel	-1.131	-0.094208	ENST00000379375.5	XLOC_056778	EDN1	TSS118047	chr6:12290595-12297427	0.395506	0
TCONS_00002728	"="	known	NA	NA	ENST00000457957.2	XLOC_000640	RP11-415J8.3	TSS1391	chr1:33772366-33896653	0.396428	0
TCONS_00140792	"="	known	NA	NA	ENST00000590717.1	XLOC_033355	AD000090.2	TSS72088	chr19:36024313-36038428	0.3975	0
TCONS_00084822	"="	known	NA	NA	ENST00000560387.1	XLOC_022161	AC100830.3	TSS44626	chr15:64979771-65011801	0.398861	0
TCONS_00056489	"j"	novel	-1.14276	-0.114688	ENST00000549161.1	XLOC_014706	RP11-121G22.3	TSS29744	chr12:81652044-82153332	0.400889	0
TCONS_00166183	"="	known	NA	NA	ENST00000428254.1	XLOC_039751	RP4-694B14.5	TSS85181	chr20:25593570-25677477	0.401601	0
TCONS_00232490	"="	known	NA	NA	ENST00000431309.1	XLOC_058355	RP1-91J24.3	TSS120840	chr6:144606836-145174170	0.40161	0
TCONS_00214896	"="	known	NA	NA	ENST00000515377.1	XLOC_052722	CTD-2201E9.2	TSS111020	chr5:9001885-9546187	0.402168	0
TCONS_00214273	"="	known	NA	NA	ENST00000511650.1	XLOC_052520	RP11-1252I4.2	TSS110651	chr5:177236407-177410055	0.403614	0
TCONS_00043266	"="	known	NA	NA	ENST00000528982.1	XLOC_011803	AP006621.8	TSS23224	chr11:818901-842545	0.404577	0
TCONS_00187844	"u"	novel	-1.20275	-0.004096	-	XLOC_045257	-	TSS96396	chr3:185628300-185628798	0.405603	0
TCONS_00100290	"="	known	NA	NA	ENST00000562807.1	XLOC_025285	ERVK13-1	TSS52274	chr16:2710349-2723445	0.406	0
TCONS_00026295	"="	known	NA	NA	ENST00000450890.1	XLOC_007286	RP11-462L8.1	TSS14119	chr10:33189246-33371030	0.407331	0
TCONS_00100306	"="	known	NA	NA	ENST00000573802.1	XLOC_025288	SRRM2-AS1	TSS52281	chr16:2787076-2827298	0.408218	0
TCONS_00170447	"x"	novel	-1.31222	-0.0004096	ENST00000371497.5	XLOC_040944	TSHZ2	TSS87421	chr20:51588945-52120853	0.409064	0
TCONS_00116161	"="	known	NA	NA	ENST00000609578.1	XLOC_028378	CTD-2303H24.2	TSS60147	chr17:18414534-18528930	0.410564	0
TCONS_00095658	"="	known	NA	NA	ENST00000492040.1	XLOC_024383	AC002310.7	TSS50038	chr16:30580666-30597092	0.411325	0
TCONS_00246211	"="	known	NA	NA	ENST00000478806.1	XLOC_062247	OR2A1-AS1	TSS128342	chr7:143883175-144077725	0.411559	0
TCONS_00091158	"u"	novel	-1.04495	-0.086016	-	XLOC_023538	-	TSS47862	chr15:78843412-78843757	0.414753	0
TCONS_00025795	"u"	novel	-1.00701	-0.241664	-	XLOC_007114	-	TSS13828	chr10:17631103-17631363	0.417126	0
TCONS_00187080	"="	known	NA	NA	ENST00000434309.1	XLOC_045118	RP11-91K9.1	TSS96014	chr3:177534652-177617012	0.41793	0
TCONS_00088050	"="	known	NA	NA	ENST00000558616.1	XLOC_022941	RP11-37C7.1	TSS46362	chr15:39892231-40213093	0.419186	0
TCONS_00242865	"="	known	NA	NA	ENST00000438894.1	XLOC_061402	LINC00174	TSS126631	chr7:65670185-65955095	0.42158	0
TCONS_00069072	"="	known	NA	NA	ENST00000581816.1	XLOC_017870	MIR17HG	TSS36201	chr13:92000073-92006833	0.423656	0
TCONS_00184648	"x"	novel	-1.40926	-0.0004096	ENST00000467604.1	XLOC_044457	B4GALT4	TSS94710	chr3:118930578-119009513	0.424259	0
TCONS_00156361	"="	known	NA	NA	ENST00000449391.2	XLOC_037008	HS1BP3-IT1	TSS79899	chr2:20760207-20850863	0.424715	0
TCONS_00027583	"="	known	NA	NA	ENST00000486015.1	XLOC_007732	ZNF503-AS2	TSS14845	chr10:77029576-77171600	0.425018	0
TCONS_00241540	"="	known	NA	NA	ENST00000581794.1	XLOC_060907	AC005154.6	TSS125824	chr7:30536236-30673649	0.425918	0
TCONS_00104921	"="	known	NA	NA	ENST00000568275.1	XLOC_026238	RP11-109P11.1	TSS54612	chr16:80099732-80597032	0.428767	0
TCONS_00244724	"="	known	NA	NA	ENST00000453666.1	XLOC_061828	RP11-325F22.5	TSS127543	chr7:104558006-104567077	0.43012	0
TCONS_00080681	"="	known	NA	NA	ENST00000557775.1	XLOC_020926	RP11-114N19.3	TSS42317	chr14:80943329-81636758	0.432965	0
TCONS_00115517	"="	known	NA	NA	ENST00000580270.1	XLOC_028254	RP11-1096G20.5	TSS59838	chr17:11501747-11900827	0.433994	0
TCONS_00030396	"="	known	NA	NA	ENST00000437232.1	XLOC_008577	VIM-AS1	TSS16422	chr10:17256237-17279592	0.435168	0
TCONS_00070560	"u"	novel	-1.14562	-0.149914	-	XLOC_018339	-	TSS37057	chr13:43684252-43684793	0.436741	0
TCONS_00145520	"="	known	NA	NA	ENST00000607140.1	XLOC_034195	RP11-254F7.4	TSS74158	chr2:10260860-10261192	0.437334	0
TCONS_00274313	"="	known	NA	NA	ENST00000445759.1	XLOC_071357	SLC25A5-AS1	TSS144446	chrX:118599996-118605282	0.438624	0
TCONS_00224490	"u"	novel	-1.28101	-0.0004096	-	XLOC_055664	-	TSS116273	chr6:75782633-75782899	0.440294	0
TCONS_00032036	"o"	novel	-1.13023	-0.159744	ENST00000593382.1	XLOC_009119	RP11-432J9.5	TSS17375	chr10:72575716-72640930	0.441393	0
TCONS_00111585	"="	known	NA	NA	ENST00000593015.1	XLOC_027628	RP11-178C3.2	TSS57891	chr17:57970446-58096413	0.444605	0
TCONS_00098279	"="	known	NA	NA	ENST00000567186.1	XLOC_024894	RP11-394B2.6	TSS51294	chr16:70721341-70835064	0.444692	0
TCONS_00066906	"="	known	NA	NA	ENST00000538710.1	XLOC_017123	RP11-87C12.5	TSS34943	chr12:122445339-122499948	0.444696	0
TCONS_00125543	"="	known	NA	NA	ENST00000581712.1	XLOC_030452	RP11-769O8.3	TSS64903	chr18:721587-812547	0.445266	0
TCONS_00165262	"="	known	NA	NA	ENST00000434306.1	XLOC_039475	BOK-AS1	TSS84673	chr2:242483817-242513546	0.445276	0
TCONS_00159715	"="	known	NA	NA	ENST00000421534.1	XLOC_037949	AC021188.4	TSS81692	chr2:96973000-96987469	0.445557	0
TCONS_00071920	"="	known	NA	NA	ENST00000551908.1	XLOC_018854	BMS1P18	TSS37895	chr14:19812175-19925348	0.445914	0
TCONS_00171165	"="	known	NA	NA	ENST00000423808.1	XLOC_041201	AL035610.1	TSS87854	chr21:29420732-29600986	0.447111	0
TCONS_00150929	"u"	novel	-1.27605	-0.0004096	-	XLOC_035701	-	TSS77081	chr2:151322435-151323076	0.451368	0
TCONS_00090546	"="	known	NA	NA	ENST00000564194.1	XLOC_023461	LOXL1-AS1	TSS47623	chr15:74200423-74244478	0.451494	0
TCONS_00192092	"="	known	NA	NA	ENST00000479018.1	XLOC_046176	PTPRG-AS1	TSS98443	chr3:61547242-62355005	0.451542	0
TCONS_00196816	"u"	novel	-1.37334	-0.103219	-	XLOC_047387	-	TSS100969	chr3:196705615-196705921	0.451583	0
TCONS_00188606	"="	known	NA	NA	ENST00000439325.1	XLOC_045448	AC026202.3	TSS96784	chr3:5163904-5229014	0.451874	0
TCONS_00099911	"="	known	NA	NA	ENST00000569831.1	XLOC_025230	LA16c-316G12.2	TSS52093	chr16:1401923-1464752	0.452361	0
TCONS_00227151	"x"	novel	-1.10309	-0.0421888	ENST00000324331.6	XLOC_056693	FARS2	TSS117905	chr6:5261276-5771813	0.452563	0
TCONS_00150826	"="	known	NA	NA	ENST00000599358.1	XLOC_035669	TEX41	TSS77020	chr2:145425533-145940216	0.455039	0
TCONS_00210521	"="	known	NA	NA	ENST00000396880.3	XLOC_051534	ATG10-IT1	TSS108585	chr5:81267843-81574396	0.456659	0
TCONS_00262035	"="	known	NA	NA	ENST00000552018.1	XLOC_067064	LINC00094	TSS137286	chr9:136890560-136933657	0.456698	0
TCONS_00120277	"="	known	NA	NA	ENST00000592317.1	XLOC_029271	CTD-2319I12.5	TSS62175	chr17:58213122-58217442	0.457626	0
TCONS_00254416	"="	known	NA	NA	ENST00000606963.1	XLOC_064734	CTD-3025N20.3	TSS132989	chr8:66504084-66504707	0.458577	0
TCONS_00230375	"="	known	NA	NA	ENST00000449463.1	XLOC_057627	RP3-390M24.1	TSS119621	chr6:79314183-79315753	0.460513	0
TCONS_00115586	"j"	novel	-1.00871	-0.0438272	ENST00000577798.2	XLOC_028267	COX10-AS1	TSS59871	chr17:13659794-13972812	0.461207	0
TCONS_00245048	"="	known	NA	NA	ENST00000451962.1	XLOC_061886	AC018464.3	TSS127700	chr7:112594700-112635689	0.463467	0
TCONS_00104798	"="	known	NA	NA	ENST00000563554.1	XLOC_026201	RP11-77K12.3	TSS54548	chr16:75327595-75499395	0.463675	0
TCONS_00006936	"u"	novel	-1.23001	-0.0004096	-	XLOC_001867	-	TSS3663	chr1:120823878-120824643	0.46653	0
TCONS_00049771	"="	known	NA	NA	ENST00000524966.1	XLOC_013259	RP11-677I18.4	TSS26442	chr11:105983185-106002843	0.467215	0
TCONS_00174301	"="	known	NA	NA	ENST00000424812.1	XLOC_042076	AC023490.1	TSS89532	chr22:20377668-20380440	0.467587	0
TCONS_00241403	"="	known	NA	NA	ENST00000441955.1	XLOC_060871	AC004549.6	TSS125766	chr7:27773013-28283536	0.469499	0
TCONS_00070774	"j"	novel	-1.18771	-0.0045056	ENST00000433480.2	XLOC_018399	LINC00441	TSS37173	chr13:48870648-48877797	0.474956	0
TCONS_00043390	"="	known	NA	NA	ENST00000447298.1	XLOC_011827	H19	TSS23284	chr11:2016405-2022700	0.476333	0
TCONS_00127442	"="	known	NA	NA	ENST00000588144.1	XLOC_030948	RP11-126O1.5	TSS65905	chr18:56337711-56421709	0.477471	0
TCONS_00144907	"="	known	NA	NA	ENST00000590613.1	XLOC_034039	AC005498.3	TSS73855	chr19:57047524-57049944	0.479304	0
TCONS_00241152	"="	known	NA	NA	ENST00000325042.2	XLOC_060803	AC073072.5	TSS125623	chr7:22765013-22771621	0.481178	0
TCONS_00130851	"="	known	NA	NA	ENST00000601885.1	XLOC_031606	CTD-2521M24.9	TSS67554	chr19:17516502-17544533	0.481815	0
TCONS_00054323	"="	known	NA	NA	ENST00000562343.2	XLOC_014305	RP11-923I11.6	TSS28743	chr12:52211682-52213934	0.481849	0
TCONS_00036334	"="	known	NA	NA	ENST00000532965.1	XLOC_010328	BDNF-AS	TSS19767	chr11:27528384-27899195	0.48301	0
TCONS_00151796	"="	known	NA	NA	ENST00000449168.1	XLOC_035951	AC096649.2	TSS77563	chr2:175936977-176033250	0.483112	0
TCONS_00046916	"="	known	NA	NA	ENST00000535076.1	XLOC_012631	SNHG1	TSS25006	chr11:62619459-62623386	0.484695	0
TCONS_00004089	"="	known	NA	NA	ENST00000591675.1	XLOC_000899	RP4-657D16.3	TSS2036	chr1:52027537-52344477	0.487083	0
TCONS_00052659	"="	known	NA	NA	ENST00000501178.2	XLOC_013893	RP11-174G6.1	TSS27903	chr12:14656594-14910897	0.48917	0
TCONS_00089727	"x"	novel	-1.13219	-0.0004096	ENST00000559192.1	XLOC_023278	USP3	TSS47202	chr15:63796792-63894627	0.491759	0
TCONS_00251290	"="	known	NA	NA	ENST00000518528.1	XLOC_063764	PVT1	TSS131237	chr8:128806778-129113499	0.492581	0
TCONS_00093205	"="	known	NA	NA	ENST00000563734.1	XLOC_023979	MIR940	TSS48884	chr16:2303116-2323419	0.495382	0
TCONS_00036333	"j"	novel	-1.13455	-0.0200704	ENST00000499568.2	XLOC_010328	BDNF-AS	TSS19767	chr11:27528384-27899195	0.495807	0
TCONS_00058433	"="	known	NA	NA	ENST00000539034.1	XLOC_015169	RP11-450K4.1	TSS30758	chr12:122755978-122907179	0.496483	0
TCONS_00161292	"u"	novel	-1.12015	-0.0004096	-	XLOC_038432	-	TSS82590	chr2:145945291-145945723	0.496774	0
TCONS_00029223	"="	known	NA	NA	ENST00000454857.1	XLOC_008270	CASC2	TSS15790	chr10:119764426-119969663	0.49771	0
TCONS_00156888	"="	known	NA	NA	ENST00000444501.1	XLOC_037119	AC097724.3	TSS80162	chr2:28931818-28959071	0.498081	0
TCONS_00222115	"="	known	NA	NA	ENST00000438190.1	XLOC_055073	HCG15	TSS115068	chr6:28953979-28956313	0.500446	0
TCONS_00215932	"="	known	NA	NA	ENST00000371487.3	XLOC_053095	CTD-2313F11.1	TSS111621	chr5:54273691-54338672	0.500625	0
TCONS_00226029	"u"	novel	-1.33522	-0.0004096	-	XLOC_056291	-	TSS117216	chr6:142169854-142170146	0.501138	0
TCONS_00033954	"j"	novel	-1.21877	-0.119194	ENST00000461438.1	XLOC_009710	SFXN4	TSS18435	chr10:120900278-120925179	0.501198	0
TCONS_00014648	"="	known	NA	NA	ENST00000447961.1	XLOC_003934	RP5-886K2.3	TSS7809	chr1:24069644-24104777	0.503504	0
TCONS_00143511	"="	known	NA	NA	ENST00000593654.1	XLOC_033811	AC018766.5	TSS73291	chr19:50321538-50364001	0.505081	0
TCONS_00146110	"="	known	NA	NA	ENST00000589853.1	XLOC_034385	AC109828.1	TSS74496	chr2:27548715-27593353	0.505831	0
TCONS_00025671	"="	known	NA	NA	ENST00000609756.1	XLOC_007056	RP11-295P9.12	TSS13747	chr10:13628926-14504141	0.507967	0
TCONS_00040928	"="	known	NA	NA	ENST00000506309.2	XLOC_011289	RP11-680H20.2	TSS22036	chr11:93971315-94012372	0.50884	0
TCONS_00226595	"="	known	NA	NA	ENST00000442328.1	XLOC_056476	SYNJ2-IT1	TSS117552	chr6:158402887-158520208	0.509755	0
TCONS_00068568	"j"	novel	-1.14361	-0.0192512	ENST00000484869.2	XLOC_017653	DLEU1	TSS35889	chr13:50601268-51423190	0.511455	0
TCONS_00225169	"="	known	NA	NA	ENST00000423747.2	XLOC_055957	RP5-919F19.5	TSS116704	chr6:109809108-110012420	0.513666	0
TCONS_00056366	"j"	novel	-1.10147	-0.004096	ENST00000426126.2	XLOC_014667	ZDHHC17	TSS29663	chr12:77157367-77247476	0.514578	0
TCONS_00080016	"x"	novel	-1.16285	-0.0004096	ENST00000409014.1	XLOC_020773	EXD2	TSS41983	chr14:69649736-69821183	0.516398	0
TCONS_00268223	"="	known	NA	NA	ENST00000609887.1	XLOC_069163	ZNF674-AS1	TSS140915	chrX:46404927-46407843	0.51713	0
TCONS_00253376	"="	known	NA	NA	ENST00000517521.1	XLOC_064384	RBPMS-AS1	TSS132390	chr8:30239634-30429778	0.517401	0
TCONS_00145901	"="	known	NA	NA	ENST00000422449.1	XLOC_034345	DNAJC27-AS1	TSS74397	chr2:25166504-25262563	0.518145	0
TCONS_00103949	"="	known	NA	NA	ENST00000562846.1	XLOC_026064	CTD-2012K14.7	TSS54128	chr16:67583116-67673086	0.518334	0
TCONS_00134277	"="	known	NA	NA	ENST00000525008.1	XLOC_032179	DACT3-AS1	TSS69146	chr19:47150868-47220384	0.518614	0
TCONS_00209442	"u"	novel	-1.28551	-0.0004096	-	XLOC_051296	-	TSS108045	chr5:60166803-60167641	0.519778	0
TCONS_00188632	"="	known	NA	NA	ENST00000446281.1	XLOC_045460	LMCD1-AS1	TSS96802	chr3:7994491-8653610	0.520687	0
TCONS_00130629	"x"	novel	-1.10536	-0.012288	ENST00000263390.3	XLOC_031581	MED26	TSS67472	chr19:16589867-16771253	0.523832	0
TCONS_00053251	"="	known	NA	NA	ENST00000500076.2	XLOC_014049	RP11-77I22.2	TSS28209	chr12:30908007-30933673	0.523832	0
TCONS_00214883	"="	known	NA	NA	ENST00000607691.1	XLOC_052716	RP11-480D4.6	TSS111011	chr5:8333595-8463208	0.526204	0
TCONS_00120876	"x"	novel	-1.01736	-0.0004096	ENST00000413366.3	XLOC_029396	PRKCA	TSS62487	chr17:64298753-64806861	0.527475	0
TCONS_00272062	"="	known	NA	NA	ENST00000366134.2	XLOC_070413	RP13-314C10.5	TSS143076	chrX:23791108-23801073	0.533113	0
TCONS_00035795	"="	known	NA	NA	ENST00000530344.1	XLOC_010188	ZBED5-AS1	TSS19453	chr11:10830843-10928349	0.534462	0
TCONS_00273494	"="	known	NA	NA	ENST00000602812.1	XLOC_070967	FTX	TSS143919	chrX:73164158-73513409	0.536407	0
TCONS_00036357	"x"	novel	-1.0691	-0.0004096	ENST00000314915.6	XLOC_010343	BDNF	TSS19784	chr11:27528384-27899195	0.538419	0
TCONS_00116274	"="	known	NA	NA	ENST00000578640.1	XLOC_028411	Y_RNA	TSS60206	chr17:19551448-19580911	0.542725	0
TCONS_00048967	"="	known	NA	NA	ENST00000529811.1	XLOC_013039	RP11-727A23.5	TSS26029	chr11:82868029-83134559	0.543922	0
TCONS_00175147	"="	known	NA	NA	ENST00000425112.1	XLOC_042328	TTC28-AS1	TSS89988	chr22:28247656-29075853	0.547687	0
TCONS_00174293	"="	known	NA	NA	ENST00000609632.1	XLOC_042074	XXbac-B444P24.14	TSS89528	chr22:20308261-20309075	0.548002	0
TCONS_00090552	"="	known	NA	NA	ENST00000565416.1	XLOC_023461	LOXL1-AS1	TSS47621	chr15:74200423-74244478	0.549719	0
TCONS_00124727	"j"	novel	-1.19385	-0.0241664	ENST00000588925.1	XLOC_030186	RP11-35G9.5	TSS64384	chr18:55297533-55470333	0.553612	0
TCONS_00178962	"="	known	NA	NA	ENST00000456099.1	XLOC_043114	Z83844.1	TSS91825	chr22:38030660-38062941	0.555179	0
TCONS_00186061	"u"	novel	-1.0256	-0.0004096	-	XLOC_044817	-	TSS95440	chr3:145771880-145772204	0.556314	0
TCONS_00027588	"="	known	NA	NA	ENST00000484411.1	XLOC_007732	ZNF503-AS2	TSS14847	chr10:77029576-77171600	0.556558	0
TCONS_00071650	"u"	novel	-1.05513	-0.0004096	-	XLOC_018758	-	TSS37740	chr13:108893173-108893986	0.558624	0
TCONS_00193752	"="	known	NA	NA	ENST00000609352.1	XLOC_046586	RP11-379B18.5	TSS99317	chr3:125546080-125629115	0.56056	0
TCONS_00025252	"="	known	NA	NA	ENST00000441377.1	XLOC_006948	PITRM1-AS1	TSS13521	chr10:3179919-3215003	0.560794	0
TCONS_00005980	"="	known	NA	NA	ENST00000414686.1	XLOC_001589	RP11-421L21.2	TSS3131	chr1:101455178-101552821	0.561738	0
TCONS_00090547	"="	known	NA	NA	ENST00000565756.1	XLOC_023461	LOXL1-AS1	TSS47621	chr15:74200423-74244478	0.567778	0
TCONS_00016311	"="	known	NA	NA	ENST00000439057.1	XLOC_004288	KDM4A-AS1	TSS8629	chr1:44115828-44396831	0.56804	0
TCONS_00146394	"u"	novel	-1.07806	-0.036864	-	XLOC_034438	-	TSS74626	chr2:32067996-32068638	0.572037	0
TCONS_00023744	"u"	novel	-1.19336	-0.0004096	-	XLOC_006410	-	TSS12607	chr1:219408587-219408967	0.572148	0
TCONS_00218892	"="	known	NA	NA	ENST00000521563.1	XLOC_054088	LINC01024	TSS113319	chr5:139452441-139499994	0.577977	0
TCONS_00093179	"="	known	NA	NA	ENST00000561544.1	XLOC_023975	RP11-304L19.8	TSS48871	chr16:2254248-2264808	0.578273	0
TCONS_00269753	"="	known	NA	NA	ENST00000435966.1	XLOC_069677	LINC00630	TSS141756	chrX:102024088-102161086	0.579214	0
TCONS_00252315	"="	known	NA	NA	ENST00000518557.1	XLOC_064082	LINC00599	TSS131822	chr8:9757573-9762876	0.57928	0
TCONS_00166181	"="	known	NA	NA	ENST00000439498.1	XLOC_039751	RP4-694B14.5	TSS85180	chr20:25593570-25677477	0.579888	0
TCONS_00090105	"u"	novel	-1.12535	-0.0004096	-	XLOC_023358	-	TSS47379	chr15:67155654-67155903	0.585743	0
TCONS_00188417	"="	known	NA	NA	ENST00000437064.1	XLOC_045396	MFI2-AS1	TSS96682	chr3:196715491-196756687	0.586948	0
TCONS_00018957	"="	known	NA	NA	ENST00000427290.1	XLOC_005082	RP5-965F6.2	TSS10109	chr1:112719855-112903150	0.587822	0
TCONS_00006565	"="	known	NA	NA	ENST00000524935.1	XLOC_001708	RP4-773A18.4	TSS3410	chr1:112025969-112310638	0.588309	0
TCONS_00071521	"="	known	NA	NA	ENST00000445737.2	XLOC_018698	UBAC2-AS1	TSS37650	chr13:99848630-99852964	0.590968	0
TCONS_00172771	"="	known	NA	NA	ENST00000608809.1	XLOC_041650	RP1-100J12.1	TSS88713	chr21:30396575-30426809	0.597732	0
TCONS_00236502	"="	known	NA	NA	ENST00000451809.1	XLOC_059622	MAGI2-AS3	TSS123158	chr7:77646392-79100524	0.600973	0
TCONS_00146754	"="	known	NA	NA	ENST00000366187.2	XLOC_034539	AC007246.3	TSS74820	chr2:39476406-39945103	0.602003	0
TCONS_00221596	"u"	novel	-1.07587	-0.0315392	-	XLOC_054847	-	TSS114775	chr6:17758962-17759301	0.604824	0
TCONS_00115169	"="	known	NA	NA	ENST00000571370.1	XLOC_028185	RP11-199F11.2	TSS59662	chr17:7565096-7606820	0.608347	0
TCONS_00226068	"="	known	NA	NA	ENST00000417650.1	XLOC_056308	RP11-439L18.1	TSS117240	chr6:143267183-143277835	0.609914	0
TCONS_00186051	"u"	novel	-1.21389	-0.065536	-	XLOC_044807	-	TSS95430	chr3:145762453-145762935	0.613393	0
TCONS_00095150	"x"	novel	-1.24772	-0.108954	ENST00000568183.1	XLOC_024334	RP11-1348G14.5	TSS49820	chr16:28831443-28834052	0.614793	0
TCONS_00219718	"x"	novel	-1.0494	-0.0294912	ENST00000297107.6	XLOC_054278	GALNT10	TSS113725	chr5:153369687-153825410	0.616055	0
TCONS_00082397	"="	known	NA	NA	ENST00000551361.1	XLOC_021493	SNHG14	TSS43292	chr15:25068793-25492435	0.618652	0
TCONS_00053312	"="	known	NA	NA	ENST00000537346.1	XLOC_014065	DENND5B-AS1	TSS28244	chr12:31535156-31768600	0.620958	0
TCONS_00044512	"="	known	NA	NA	ENST00000527945.1	XLOC_012050	LINC00958	TSS23808	chr11:12984056-13011095	0.622893	0
TCONS_00247202	"="	known	NA	NA	ENST00000530099.2	XLOC_062534	FAM66D	TSS128907	chr8:11973290-12008698	0.623801	0
TCONS_00103187	"="	known	NA	NA	ENST00000558031.1	XLOC_025942	CRNDE	TSS53795	chr16:54952774-54963101	0.624887	0
TCONS_00198969	"="	known	NA	NA	ENST00000602434.1	XLOC_047972	RP11-393M11.2	TSS102148	chr4:57330323-57330745	0.629207	0
TCONS_00269709	"="	known	NA	NA	ENST00000602463.1	XLOC_069673	RP4-769N13.6	TSS141745	chrX:101854095-101973607	0.629909	0
TCONS_00179652	"="	known	NA	NA	ENST00000609432.1	XLOC_043257	CTA-217C2.2	TSS92136	chr22:45528900-45559662	0.634013	0
TCONS_00164656	"="	known	NA	NA	ENST00000598700.1	XLOC_039322	AC073254.1	TSS84349	chr2:233412778-233547491	0.639223	0
TCONS_00032533	"="	known	NA	NA	ENST00000596088.1	XLOC_009272	RP11-119F19.2	TSS17648	chr10:81420646-81526085	0.639655	0
TCONS_00245785	"="	known	NA	NA	ENST00000438969.2	XLOC_062117	AC078842.3	TSS128098	chr7:137029675-137039229	0.641443	0
TCONS_00250574	"="	known	NA	NA	ENST00000522715.1	XLOC_063466	KB-1732A1.1	TSS130781	chr8:103817744-103822199	0.645008	0
TCONS_00268200	"u"	novel	-1.08343	-0.0004096	-	XLOC_069150	-	TSS140898	chrX:45698681-45699091	0.646065	0
TCONS_00225913	"j"	novel	-1.03071	-0.069632	ENST00000438618.2	XLOC_056219	LINC00271	TSS117123	chr6:135604669-136037193	0.646328	0
TCONS_00168683	"u"	novel	-1.46707	-0.0790528	-	XLOC_040420	-	TSS86514	chr20:13802685-13803002	0.650078	0
TCONS_00041230	"u"	novel	-1.02827	-0.0004096	-	XLOC_011396	-	TSS22221	chr11:107146507-107146891	0.654323	0
TCONS_00158561	"="	known	NA	NA	ENST00000424748.1	XLOC_037586	AC016700.3	TSS81038	chr2:70316852-70330352	0.659974	0
TCONS_00050213	"="	known	NA	NA	ENST00000535683.1	XLOC_013397	LINC00900	TSS26691	chr11:115530375-115713864	0.660039	0
TCONS_00108442	"="	known	NA	NA	ENST00000584258.1	XLOC_027046	RP11-338L22.2	TSS56399	chr17:27887564-28513493	0.661695	0
TCONS_00200599	"u"	novel	-1.18298	-0.0004096	-	XLOC_048439	-	TSS103019	chr4:114799295-114800029	0.664021	0
TCONS_00190227	"="	known	NA	NA	ENST00000438017.1	XLOC_045875	RP4-613B23.1	TSS97616	chr3:42589460-42709072	0.665238	0
TCONS_00184598	"="	known	NA	NA	ENST00000472323.1	XLOC_044437	ZBTB20-AS4	TSS94679	chr3:114056940-114866118	0.667644	0
TCONS_00105232	"u"	novel	-1.02074	-0.063488	-	XLOC_026346	-	TSS54787	chr16:85610954-85611399	0.667784	0
TCONS_00230634	"j"	novel	-1.14861	-0.026624	ENST00000589187.1	XLOC_057743	SNHG5	TSS119783	chr6:86370709-86388451	0.667787	0
TCONS_00172230	"="	known	NA	NA	ENST00000451035.1	XLOC_041445	TSPEAR-AS1	TSS88382	chr21:45917774-46131495	0.670672	0
TCONS_00140390	"="	known	NA	NA	ENST00000598599.1	XLOC_033218	RP11-15H20.6	TSS71877	chr19:23437854-23457053	0.67398	0
TCONS_00023045	"="	known	NA	NA	ENST00000449492.1	XLOC_006166	RP11-25B7.1	TSS12190	chr1:201592012-201853422	0.675796	0
TCONS_00040495	"="	known	NA	NA	ENST00000532831.1	XLOC_011148	KCTD21-AS1	TSS21792	chr11:77850816-77925757	0.67682	0
TCONS_00105440	"="	known	NA	NA	ENST00000563993.1	XLOC_026410	RP4-536B24.4	TSS54891	chr16:87807093-87812980	0.676839	0
TCONS_00024953	"="	known	NA	NA	ENST00000366308.2	XLOC_006841	RP11-690C23.2	TSS13347	chr1:246672339-246687589	0.681388	0
TCONS_00002352	"="	known	NA	NA	ENST00000420776.1	XLOC_000574	RP11-442N24__B.1	TSS1234	chr1:28969739-28975709	0.682064	0
TCONS_00024593	"="	known	NA	NA	ENST00000423175.1	XLOC_006725	RP11-443B7.1	TSS13122	chr1:235092977-235105809	0.684372	0
TCONS_00031073	"="	known	NA	NA	ENST00000465206.1	XLOC_008838	ZNF33B	TSS16841	chr10:43069632-43134016	0.688731	0
TCONS_00008219	"="	known	NA	NA	ENST00000447623.1	XLOC_002254	RP11-263K19.4	TSS4366	chr1:155165378-155197214	0.691047	0
TCONS_00160424	"="	known	NA	NA	ENST00000442293.1	XLOC_038095	MIR4435-1HG	TSS82036	chr2:111953539-112268567	0.691703	0
TCONS_00236498	"="	known	NA	NA	ENST00000429408.1	XLOC_059622	MAGI2-AS3	TSS123156	chr7:77646392-79100524	0.692442	0
TCONS_00195155	"u"	novel	-1.2487	-0.053248	-	XLOC_046964	-	TSS100097	chr3:156441100-156441955	0.693796	0
TCONS_00092892	"="	known	NA	NA	ENST00000568554.1	XLOC_023936	LA16c-312E8.2	TSS48735	chr16:1401923-1464752	0.694252	0
TCONS_00134521	"="	known	NA	NA	ENST00000597574.1	XLOC_032229	CTC-273B12.6	TSS69265	chr19:48949029-48985571	0.694536	0
TCONS_00197424	"="	known	NA	NA	ENST00000507999.1	XLOC_047466	NOP14-AS1	TSS101234	chr4:2936625-2965112	0.695992	0
TCONS_00172251	"="	known	NA	NA	ENST00000609592.1	XLOC_041459	ITGB2-AS1	TSS88398	chr21:46305867-46351904	0.698797	0
TCONS_00129493	"="	known	NA	NA	ENST00000592371.1	XLOC_031379	CTC-325H20.2	TSS66944	chr19:9434447-9493293	0.69964	0
TCONS_00110176	"="	known	NA	NA	ENST00000433601.1	XLOC_027396	AC091132.1	TSS57246	chr17:43513265-43568115	0.699699	0
TCONS_00040701	"="	known	NA	NA	ENST00000526206.1	XLOC_011215	CTD-2005H7.1	TSS21903	chr11:86414140-86425134	0.707433	0
TCONS_00052319	"="	known	NA	NA	ENST00000573622.1	XLOC_013812	RP11-705C15.5	TSS27746	chr12:9787187-9811008	0.710095	0
TCONS_00145640	"="	known	NA	NA	ENST00000451644.1	XLOC_034233	AC096559.1	TSS74230	chr2:11988747-12718474	0.711681	0
TCONS_00151994	"="	known	NA	NA	ENST00000592689.1	XLOC_035996	TTN-AS1	TSS77649	chr2:179385909-179914813	0.71396	0
TCONS_00158077	"u"	novel	-1.0864	-0.0249856	-	XLOC_037464	-	TSS80800	chr2:61281343-61281777	0.714739	0
TCONS_00162788	"j"	novel	-1.04354	-0.104448	ENST00000392349.4	XLOC_038833	ORMDL1	TSS83379	chr2:190635048-190649097	0.719438	0
TCONS_00246638	"="	known	NA	NA	ENST00000425712.1	XLOC_062361	LINC01006	TSS128574	chr7:156264889-156685924	0.722158	0
TCONS_00229606	"="	known	NA	NA	ENST00000417591.1	XLOC_057354	RP3-337H4.8	TSS119162	chr6:43543886-43596899	0.72477	0
TCONS_00188273	"="	known	NA	NA	ENST00000599448.1	XLOC_045363	LINC00969	TSS96608	chr3:195384932-195467994	0.726508	0
TCONS_00162461	"="	known	NA	NA	ENST00000430416.1	XLOC_038744	AC074286.1	TSS83207	chr2:178092322-178408564	0.726787	0
TCONS_00080506	"="	known	NA	NA	ENST00000554058.1	XLOC_020880	RP11-488C13.5	TSS42217	chr14:77228531-77253067	0.733355	0
TCONS_00227149	"="	known	NA	NA	ENST00000602500.1	XLOC_056692	RP1-256G22.2	TSS117903	chr6:5261276-5771813	0.740528	0
TCONS_00221210	"u"	novel	-1.09939	-0.06144	-	XLOC_054702	-	TSS114535	chr6:4000748-4001181	0.747306	0
TCONS_00251298	"="	known	NA	NA	ENST00000517838.1	XLOC_063764	PVT1	TSS131242	chr8:128806778-129113499	0.751823	0
TCONS_00163166	"="	known	NA	NA	ENST00000447972.3	XLOC_038921	AC007163.6	TSS83571	chr2:201542955-201688569	0.7552	0
TCONS_00273114	"="	known	NA	NA	ENST00000610234.1	XLOC_070814	RP11-357C3.3	TSS143695	chrX:62563105-62780951	0.75625	0
TCONS_00158513	"="	known	NA	NA	ENST00000599427.1	XLOC_037584	PCBP1-AS1	TSS81027	chr2:70187225-70316332	0.756953	0
TCONS_00251304	"="	known	NA	NA	ENST00000523190.1	XLOC_063764	PVT1	TSS131244	chr8:128806778-129113499	0.759682	0
TCONS_00195158	"="	known	NA	NA	ENST00000488584.1	XLOC_046965	LINC00886	TSS100098	chr3:156465134-156534851	0.762657	0
TCONS_00230640	"="	known	NA	NA	ENST00000427501.1	XLOC_057743	SNHG5	TSS119784	chr6:86370709-86388451	0.766305	0
TCONS_00227909	"="	known	NA	NA	ENST00000457253.1	XLOC_057001	XXbac-BPG308K3.5	TSS118365	chr6:28805645-28806783	0.767168	0
TCONS_00005697	"="	known	NA	NA	ENST00000427243.1	XLOC_001466	RP5-1033H22.2	TSS2951	chr1:94027346-94312706	0.770027	0
TCONS_00266172	"u"	novel	-1.16078	-0.0544768	-	XLOC_068513	-	TSS139737	chr9:130361578-130361931	0.777715	0
TCONS_00165548	"u"	novel	-1.18461	-0.0167936	-	XLOC_039563	-	TSS84835	chr20:3164348-3165037	0.77834	0
TCONS_00118682	"="	known	NA	NA	ENST00000598128.1	XLOC_028930	LINC00854	TSS61371	chr17:41363853-41383338	0.782637	0
TCONS_00183344	"="	known	NA	NA	ENST00000476308.1	XLOC_043947	PRICKLE2-AS1	TSS93929	chr3:64053639-64440508	0.784742	0
TCONS_00048696	"u"	novel	-1.10496	-0.0188416	-	XLOC_012977	-	TSS25880	chr11:76509313-76509910	0.785095	0
TCONS_00145585	"="	known	NA	NA	ENST00000453100.1	XLOC_034221	LINC00570	TSS74200	chr2:11534106-11543203	0.788458	0
TCONS_00214110	"="	known	NA	NA	ENST00000515264.1	XLOC_052488	ZNF346-IT1	TSS110564	chr5:176449696-176508190	0.79099	0
TCONS_00162605	"="	known	NA	NA	ENST00000456895.1	XLOC_038775	AC068196.1	TSS83283	chr2:181831974-182264286	0.791639	0
TCONS_00060611	"u"	novel	-1.09339	-0.0004096	-	XLOC_015666	-	TSS31826	chr12:16192948-16193549	0.793429	0
TCONS_00241550	"="	known	NA	NA	ENST00000578994.1	XLOC_060907	AC005154.6	TSS125824	chr7:30536236-30673649	0.798144	0
TCONS_00275543	"j"	novel	-1.14193	-0.0823296	ENST00000369476.3	XLOC_071717	MTCP1	TSS145116	chrX:154289896-154384778	0.80257	0
TCONS_00027399	"="	known	NA	NA	ENST00000457147.1	XLOC_007691	RP11-152N13.5	TSS14750	chr10:74870017-75118617	0.803284	0
TCONS_00140637	"="	known	NA	NA	ENST00000591311.1	XLOC_033313	AC010504.2	TSS72021	chr19:34745441-34850317	0.805634	0
TCONS_00239137	"x"	novel	-1.12515	-0.598016	ENST00000330387.6	XLOC_060248	CREB3L2	TSS124506	chr7:137559724-137686813	0.814718	0
TCONS_00158488	"="	known	NA	NA	ENST00000418564.1	XLOC_037584	PCBP1-AS1	TSS81025	chr2:70187225-70316332	0.817134	0
TCONS_00218917	"="	known	NA	NA	ENST00000507521.1	XLOC_054098	CTC-329D1.2	TSS113336	chr5:139739786-139780952	0.818451	0
TCONS_00051804	"="	known	NA	NA	ENST00000602759.1	XLOC_013730	RP4-761J14.9	TSS27496	chr12:6832398-6832853	0.822969	0
TCONS_00171186	"="	known	NA	NA	ENST00000455939.1	XLOC_041217	LINC00161	TSS87872	chr21:29811666-30047170	0.823909	0
TCONS_00016570	"u"	novel	-1.136	-0.024576	-	XLOC_004341	-	TSS8736	chr1:46216598-46216932	0.824319	0
TCONS_00194822	"x"	novel	-1.49254	-0.0991232	ENST00000296051.2	XLOC_046846	HPS3	TSS99899	chr3:148847370-148939842	0.825379	0
TCONS_00199951	"="	known	NA	NA	ENST00000603220.1	XLOC_048258	RP11-84C13.2	TSS102676	chr4:90040434-90041022	0.827979	0
TCONS_00078476	"="	known	NA	NA	ENST00000549742.1	XLOC_020332	RP11-412H8.2	TSS41118	chr14:29061428-29082829	0.828808	0
TCONS_00230644	"="	known	NA	NA	ENST00000420199.1	XLOC_057743	SNHG5	TSS119783	chr6:86370709-86388451	0.828976	0
TCONS_00132600	"="	known	NA	NA	ENST00000588906.1	XLOC_031932	CTD-2162K18.5	TSS68342	chr19:37288419-37407193	0.828988	0
TCONS_00012558	"u"	novel	-1.18162	-0.159744	-	XLOC_003423	-	TSS6665	chr1:244477109-244477623	0.833738	0
TCONS_00027145	"u"	novel	-1.05996	-0.0606208	-	XLOC_007619	-	TSS14618	chr10:70660173-70660753	0.836855	0
TCONS_00205402	"u"	novel	-1.42299	-0.0004096	-	XLOC_049972	-	TSS105741	chr4:90037731-90038481	0.83878	0
TCONS_00154258	"="	known	NA	NA	ENST00000431435.1	XLOC_036594	AC067961.1	TSS78864	chr2:226264425-226265304	0.841063	0
TCONS_00239332	"j"	novel	-1.04784	-0.1024	ENST00000465582.1	XLOC_060297	SSBP1	TSS124601	chr7:141404137-141488440	0.841959	0
TCONS_00090544	"="	known	NA	NA	ENST00000565756.1	XLOC_023461	LOXL1-AS1	TSS47621	chr15:74200423-74244478	0.84445	0
TCONS_00037713	"="	known	NA	NA	ENST00000531108.1	XLOC_010703	AP000442.1	TSS20505	chr11:59383901-59436453	0.853524	0
TCONS_00024599	"="	known	NA	NA	ENST00000609649.1	XLOC_006729	RP4-597N16.4	TSS13129	chr1:235267494-235267924	0.857268	0
TCONS_00099158	"="	known	NA	NA	ENST00000440406.2	XLOC_025145	RP5-1142A6.2	TSS51781	chr16:88772870-88851619	0.858155	0
TCONS_00120411	"u"	novel	-1.40148	-0.0004096	-	XLOC_029316	-	TSS62261	chr17:61052297-61052612	0.858323	0
TCONS_00254513	"u"	novel	-1.36015	-0.0004096	-	XLOC_064750	-	TSS133039	chr8:68257719-68257955	0.862562	0
TCONS_00015918	"j"	novel	-1.25982	-0.120832	ENST00000373016.3	XLOC_004193	FHL3	TSS8430	chr1:38462441-38471278	0.864295	0
TCONS_00190107	"="	known	NA	NA	ENST00000439293.1	XLOC_045846	ENTPD3-AS1	TSS97569	chr3:40355292-40494820	0.868082	0
TCONS_00013864	"u"	novel	-1.2619	-0.069632	-	XLOC_003714	-	TSS7346	chr1:11909429-11909738	0.869614	0
TCONS_00174846	"u"	novel	-1.34557	-0.0004096	-	XLOC_042258	-	TSS89846	chr22:24242813-24243169	0.870225	0
TCONS_00273115	"j"	novel	-1.19535	-0.08192	ENST00000609401.1	XLOC_070814	RP11-357C3.3	TSS143695	chrX:62563105-62780951	0.870425	0
TCONS_00256135	"x"	novel	-1.23047	-0.0004096	ENST00000445937.1	XLOC_065258	OXR1	TSS133930	chr8:107282371-107764922	0.872248	0
TCONS_00197193	"="	known	NA	NA	ENST00000504748.1	XLOC_047445	AC078852.1	TSS101139	chr4:1341053-1381837	0.87257	0
TCONS_00080524	"="	known	NA	NA	ENST00000556781.1	XLOC_020888	RP11-7F17.3	TSS42229	chr14:77507406-77552789	0.874671	0
TCONS_00230275	"="	known	NA	NA	ENST00000423099.1	XLOC_057587	RP11-505P4.6	TSS119553	chr6:74171300-74218959	0.875427	0
TCONS_00254205	"u"	novel	-1.35823	-0.0004096	-	XLOC_064657	-	TSS132857	chr8:57133933-57134463	0.877668	0
TCONS_00112831	"="	known	NA	NA	ENST00000586846.1	XLOC_027874	SNHG16	TSS58533	chr17:74553847-74583038	0.879108	0
TCONS_00187860	"="	known	NA	NA	ENST00000453370.1	XLOC_045263	ETV5-AS1	TSS96403	chr3:185764096-186080026	0.879168	0
TCONS_00101069	"="	known	NA	NA	ENST00000574681.1	XLOC_025430	RP11-485G7.6	TSS52640	chr16:11343475-11445619	0.881196	0
TCONS_00066758	"="	known	NA	NA	ENST00000606238.1	XLOC_017112	RP11-216P16.2	TSS34882	chr12:121406415-121454305	0.882434	0
TCONS_00145393	"u"	novel	-1.35944	-0.0004096	-	XLOC_034163	-	TSS74093	chr2:7049345-7049862	0.883075	0
TCONS_00120319	"j"	novel	-1.13423	-0.0094208	ENST00000588604.1	XLOC_029284	RP11-264B14.1	TSS62201	chr17:58754813-59488916	0.893531	0
TCONS_00199012	"="	known	NA	NA	ENST00000508328.1	XLOC_047987	IGFBP7-AS1	TSS102175	chr4:57829535-58071676	0.896954	0
TCONS_00149381	"u"	novel	-1.18403	-0.126976	-	XLOC_035267	-	TSS76234	chr2:105973233-105974111	0.902853	0
TCONS_00079394	"="	known	NA	NA	ENST00000535211.1	XLOC_020593	KTN1-AS1	TSS41653	chr14:55965995-56168244	0.908409	0
TCONS_00188731	"="	known	NA	NA	ENST00000520447.1	XLOC_045482	SETD5-AS1	TSS96851	chr3:9022274-9520924	0.909227	0
TCONS_00107876	"u"	novel	-1.10244	-0.0057344	-	XLOC_026889	-	TSS56086	chr17:19804037-19804560	0.909898	0
TCONS_00160987	"="	known	NA	NA	ENST00000609270.1	XLOC_038315	RP11-109E12.1	TSS82395	chr2:132219393-132221188	0.913815	0
TCONS_00150827	"="	known	NA	NA	ENST00000596278.1	XLOC_035669	TEX41	TSS77020	chr2:145425533-145940216	0.9177	0
TCONS_00049901	"u"	novel	-1.31694	-0.0647168	-	XLOC_013304	-	TSS26517	chr11:110341693-110342281	0.919667	0
TCONS_00112210	"u"	novel	-1.0998	-0.008192	-	XLOC_027768	-	TSS58217	chr17:67066459-67067038	0.921086	0
TCONS_00108239	"="	known	NA	NA	ENST00000580714.1	XLOC_026990	CTD-2350C19.2	TSS56280	chr17:26684603-26734215	0.921802	0
TCONS_00258169	"u"	novel	-1.16991	-0.0004096	-	XLOC_065742	-	TSS134994	chr9:14433773-14433999	0.923873	0
TCONS_00220119	"="	known	NA	NA	ENST00000520067.1	XLOC_054422	CTC-308K20.1	TSS113975	chr5:172381788-172396774	0.929297	0
TCONS_00226101	"="	known	NA	NA	ENST00000589563.1	XLOC_056317	RP1-20N2.6	TSS117256	chr6:143771943-143832827	0.929565	0
TCONS_00187135	"u"	novel	-1.42359	-0.0004096	-	XLOC_045155	-	TSS96056	chr3:178720391-178720819	0.935145	0
TCONS_00209087	"="	known	NA	NA	ENST00000508913.1	XLOC_051181	AC025171.1	TSS107849	chr5:43014515-43280952	0.935435	0
TCONS_00128575	"="	known	NA	NA	ENST00000610255.1	XLOC_031215	SPPL2B	TSS66491	chr19:2321515-2355099	0.940544	0
TCONS_00194965	"x"	novel	-1.21787	-0.0004096	ENST00000460851.1	XLOC_046886	EIF2A	TSS99976	chr3:150259780-150348222	0.942779	0
TCONS_00237303	"="	known	NA	NA	ENST00000609449.1	XLOC_059809	GS1-259H13.2	TSS123573	chr7:99143930-99208439	0.945197	0
TCONS_00074684	"u"	novel	-1.05504	-0.0917504	-	XLOC_019567	-	TSS39346	chr14:69282450-69283170	0.945384	0
TCONS_00075258	"="	known	NA	NA	ENST00000558575.1	XLOC_019674	RP11-293M10.5	TSS39602	chr14:75761106-75763341	0.945942	0
TCONS_00036332	"="	known	NA	NA	ENST00000530686.1	XLOC_010328	BDNF-AS	TSS19767	chr11:27528384-27899195	0.9479	0
TCONS_00202191	"u"	novel	-1.04587	-0.0004096	-	XLOC_048995	-	TSS103935	chr4:183809939-183810432	0.947952	0
TCONS_00109893	"="	known	NA	NA	ENST00000588060.1	XLOC_027339	MIR2117	TSS57117	chr17:41522074-41528568	0.950998	0
TCONS_00116263	"="	known	NA	NA	ENST00000585389.1	XLOC_028405	AC004448.5	TSS60197	chr17:19342455-19364308	0.952311	0
TCONS_00158081	"="	known	NA	NA	ENST00000542553.1	XLOC_037468	AC016747.3	TSS80804	chr2:61293005-61391964	0.960291	0
TCONS_00177749	"="	known	NA	NA	ENST00000602816.1	XLOC_042865	LL22NC03-N27C7.1	TSS91260	chr22:24080864-24081476	0.961711	0
TCONS_00202422	"="	known	NA	NA	ENST00000513313.1	XLOC_049067	LINC01060	TSS104069	chr4:189321889-189602205	0.963133	0
TCONS_00221103	"="	known	NA	NA	ENST00000533653.1	XLOC_054658	GMDS-AS1	TSS114470	chr6:2245981-2482256	0.964383	0
TCONS_00161575	"="	known	NA	NA	ENST00000447019.1	XLOC_038534	AC019186.1	TSS82756	chr2:158582219-158592517	0.964637	0
TCONS_00191308	"="	known	NA	NA	ENST00000421735.1	XLOC_046039	SEMA3B-AS1	TSS98095	chr3:50304072-50304803	0.964782	0
TCONS_00231980	"u"	novel	-1.30516	-0.0004096	-	XLOC_058198	-	TSS120572	chr6:132724904-132725501	0.977296	0
TCONS_00071234	"j"	novel	-1.06816	-0.0802816	ENST00000355619.5	XLOC_018566	FBXL3	TSS37449	chr13:77564794-77601330	0.984547	0
TCONS_00273960	"u"	novel	-1.19066	-0.0004096	-	XLOC_071209	-	TSS144228	chrX:102184433-102185061	0.985597	0
TCONS_00027428	"="	known	NA	NA	ENST00000600607.1	XLOC_007701	RP11-137L10.6	TSS14765	chr10:75196185-75385711	0.986978	0
TCONS_00108749	"="	known	NA	NA	ENST00000580360.1	XLOC_027097	RP11-227G15.2	TSS56560	chr17:30593194-30708905	0.991629	0
TCONS_00037716	"="	known	NA	NA	ENST00000534120.1	XLOC_010704	AP000640.2	TSS20507	chr11:59436784-59443514	1.00279	0
TCONS_00233531	"="	known	NA	NA	ENST00000524978.1	XLOC_058773	PSMG3-AS1	TSS121512	chr7:1606965-1629262	1.00394	0
TCONS_00201325	"="	known	NA	NA	ENST00000514334.1	XLOC_048736	RP11-181K12.2	TSS103489	chr4:146601355-146859787	1.00875	0
TCONS_00050715	"="	known	NA	NA	ENST00000531470.2	XLOC_013490	RP11-166D19.1	TSS26930	chr11:121899062-121987031	1.01382	0
TCONS_00024154	"="	known	NA	NA	ENST00000609423.1	XLOC_006574	RP11-396C23.4	TSS12866	chr1:226248412-226259702	1.02231	0
TCONS_00222006	"x"	novel	-1.38657	-0.0688128	ENST00000355981.2	XLOC_055002	HIST1H4L	TSS114988	chr6:27840644-27841296	1.02819	0
TCONS_00135326	"="	known	NA	NA	ENST00000600329.1	XLOC_032342	CTC-429C10.2	TSS69600	chr19:52359054-52408293	1.03345	0
TCONS_00158086	"="	known	NA	NA	ENST00000443946.1	XLOC_037468	AC016747.3	TSS80805	chr2:61293005-61391964	1.035	0
TCONS_00026822	"="	known	NA	NA	ENST00000429104.1	XLOC_007478	LINC00843	TSS14419	chr10:51623416-51741813	1.03532	0
TCONS_00120874	"="	known	NA	NA	ENST00000584614.1	XLOC_029392	RP11-4F22.2	TSS62483	chr17:64298753-64806861	1.03593	0
TCONS_00088059	"="	known	NA	NA	ENST00000559899.1	XLOC_022942	RP11-37C7.2	TSS46369	chr15:39892231-40213093	1.03716	0
TCONS_00000092	"="	known	NA	NA	ENST00000412115.1	XLOC_000022	RP11-206L10.9	TSS46	chr1:714149-755214	1.04261	0
TCONS_00140456	"="	known	NA	NA	ENST00000588150.1	XLOC_033233	LINC00662	TSS71906	chr19:28175487-28475892	1.04836	0
TCONS_00166821	"="	known	NA	NA	ENST00000421599.1	XLOC_039901	SNHG11	TSS85508	chr20:37075220-37079564	1.0488	0
TCONS_00195932	"j"	novel	-1.01756	-0.0106496	ENST00000382564.2	XLOC_047197	DNAJC19	TSS100505	chr3:180701496-181554668	1.0542	0
TCONS_00065730	"="	known	NA	NA	ENST00000549251.1	XLOC_016902	RP11-474B16.1	TSS34375	chr12:105567073-105789875	1.05582	0
TCONS_00197880	"j"	novel	-1.17803	-0.004096	ENST00000512754.1	XLOC_047645	LINC01085	TSS101542	chr4:14113591-14145216	1.05607	0
TCONS_00106900	"u"	novel	-1.02444	-0.024576	-	XLOC_026684	-	TSS55629	chr17:8265664-8266354	1.05765	0
TCONS_00031079	"="	known	NA	NA	ENST00000486614.1	XLOC_008838	ZNF33B	TSS16840	chr10:43069632-43134016	1.06088	0
TCONS_00119317	"j"	novel	-1.08128	-0.028672	ENST00000575291.1	XLOC_029044	MRPL45P2	TSS61681	chr17:45527933-45569858	1.07539	0
TCONS_00076075	"u"	novel	-1.12157	-0.012288	-	XLOC_019862	-	TSS39997	chr14:95989739-95990110	1.07843	0
TCONS_00094142	"="	known	NA	NA	ENST00000571639.1	XLOC_024147	RP11-65J21.3	TSS49307	chr16:14396144-14420309	1.07884	0
TCONS_00087998	"="	known	NA	NA	ENST00000434223.3	XLOC_022928	RP11-1008C21.2	TSS46333	chr15:38361681-38365160	1.0811	0
TCONS_00161011	"u"	novel	-1.12059	-0.0004096	-	XLOC_038332	-	TSS82415	chr2:132468075-132468819	1.08494	0
TCONS_00255137	"="	known	NA	NA	ENST00000520129.1	XLOC_064991	RP11-219B4.3	TSS133403	chr8:86089459-86132650	1.09022	0
TCONS_00140997	"="	known	NA	NA	ENST00000412740.2	XLOC_033383	LINC00665	TSS72164	chr19:36803968-36822620	1.09334	0
TCONS_00080097	"="	known	NA	NA	ENST00000555771.1	XLOC_020799	RP1-261D10.2	TSS42027	chr14:71759441-72207946	1.0958	0
TCONS_00187842	"j"	novel	-1.15657	-0.0114688	ENST00000456447.1	XLOC_045256	C3orf65	TSS96394	chr3:185361526-185542844	1.10477	0
TCONS_00064098	"u"	novel	-1.0605	-0.0131072	-	XLOC_016378	-	TSS33456	chr12:66362333-66362757	1.1054	0
TCONS_00192082	"j"	novel	-1.09486	-0.012288	ENST00000475371.1	XLOC_046176	PTPRG-AS1	TSS98443	chr3:61547242-62355005	1.1054	0
TCONS_00196971	"="	known	NA	NA	ENST00000513889.1	XLOC_047412	ZNF718	TSS101042	chr4:123965-157779	1.10579	0
TCONS_00007391	"="	known	NA	NA	ENST00000457216.2	XLOC_002049	RP11-403I13.4	TSS3945	chr1:149239530-149265510	1.11469	0
TCONS_00062510	"u"	novel	-1.19814	-0.0708608	-	XLOC_016068	-	TSS32708	chr12:51904440-51904953	1.13192	0
TCONS_00003334	"u"	novel	-1.1163	-0.299008	-	XLOC_000780	-	TSS1713	chr1:43839813-43840274	1.13902	0
TCONS_00260848	"="	known	NA	NA	ENST00000609388.1	XLOC_066846	PSMD5-AS1	TSS136696	chr9:123577773-123616651	1.14153	0
TCONS_00273292	"="	known	NA	NA	ENST00000424211.1	XLOC_070908	DLG3-AS1	TSS143817	chrX:69664710-69725337	1.15038	0
TCONS_00273486	"x"	novel	-1.20017	-0.0004096	ENST00000602772.1	XLOC_070977	JPX	TSS143930	chrX:73164158-73513409	1.1563	0
TCONS_00099137	"="	known	NA	NA	ENST00000565633.1	XLOC_025141	SNAI3-AS1	TSS51770	chr16:88729705-88753594	1.15868	0
TCONS_00115943	"="	known	NA	NA	ENST00000443696.1	XLOC_028353	RAI1-AS1	TSS60051	chr17:17584786-17740325	1.15878	0
TCONS_00275544	"j"	novel	-1.20418	-0.0823296	ENST00000369476.3	XLOC_071717	MTCP1	TSS145116	chrX:154289896-154384778	1.1659	0
TCONS_00101213	"="	known	NA	NA	ENST00000569490.1	XLOC_025451	RP11-165M1.3	TSS52707	chr16:12070593-12704901	1.17019	0
TCONS_00024115	"x"	novel	-1.18796	-0.0208896	ENST00000448264.1	XLOC_006566	RP11-145A3.1	TSS12840	chr1:225888305-225939945	1.17196	0
TCONS_00126708	"="	known	NA	NA	ENST00000586106.1	XLOC_030818	RP11-58G13.1	TSS65568	chr18:33877676-34812135	1.1727	0
TCONS_00148189	"="	known	NA	NA	ENST00000603175.1	XLOC_034895	LBX2-AS1	TSS75572	chr2:74724643-74731805	1.17405	0
TCONS_00068065	"="	known	NA	NA	ENST00000609351.1	XLOC_017469	STARD13-AS	TSS35606	chr13:33677271-33924767	1.17657	0
TCONS_00035717	"="	known	NA	NA	ENST00000525636.1	XLOC_010159	SBF2-AS1	TSS19400	chr11:9776316-10315754	1.1822	0
TCONS_00044509	"="	known	NA	NA	ENST00000454086.2	XLOC_012047	RP11-47J17.2	TSS23805	chr11:12695968-12966298	1.18397	0
TCONS_00157719	"="	known	NA	NA	ENST00000609028.1	XLOC_037374	RP11-191L17.1	TSS80629	chr2:48667181-48667736	1.18807	0
TCONS_00256068	"u"	novel	-1.07039	-0.036864	-	XLOC_065216	-	TSS133877	chr8:104461950-104462872	1.19018	0
TCONS_00002763	"="	known	NA	NA	ENST00000429293.1	XLOC_000654	RP5-997D16.2	TSS1413	chr1:35178337-35325417	1.191	0
TCONS_00119404	"="	known	NA	NA	ENST00000584428.1	XLOC_029061	RP5-890E16.2	TSS61716	chr17:46122502-46125435	1.19458	0
TCONS_00031448	"="	known	NA	NA	ENST00000505718.1	XLOC_008936	ARHGAP22-IT1	TSS17031	chr10:49654076-49864310	1.19619	0
TCONS_00188299	"="	known	NA	NA	ENST00000594976.1	XLOC_045363	LINC00969	TSS96618	chr3:195384932-195467994	1.20403	0
TCONS_00168246	"x"	novel	-1.18804	-0.105677	ENST00000381941.3	XLOC_040267	FAM110A	TSS86263	chr20:814357-838106	1.20714	0
TCONS_00220604	"u"	novel	-1.2559	-0.034816	-	XLOC_054520	-	TSS114214	chr5:178806501-178807476	1.20815	0
TCONS_00208159	"="	known	NA	NA	ENST00000606288.1	XLOC_050840	CTD-2228K2.7	TSS107271	chr5:473350-524447	1.21383	0
TCONS_00159833	"="	known	NA	NA	ENST00000411738.1	XLOC_037972	AC159540.1	TSS81748	chr2:98081082-98100845	1.22388	0
TCONS_00120755	"u"	novel	-1.32185	-0.1024	-	XLOC_029374	-	TSS62421	chr17:62658675-62659186	1.22864	0
TCONS_00273488	"x"	novel	-1.11322	-0.126976	ENST00000602772.1	XLOC_070979	JPX	TSS143932	chrX:73164158-73513409	1.23169	0
TCONS_00259674	"="	known	NA	NA	ENST00000417672.1	XLOC_066378	RP11-575L7.2	TSS135951	chr9:86444570-86536342	1.23213	0
TCONS_00078925	"="	known	NA	NA	ENST00000554389.1	XLOC_020469	RP11-857B24.1	TSS41381	chr14:45346076-45366280	1.23234	0
TCONS_00215350	"="	known	NA	NA	ENST00000606491.1	XLOC_052916	CTD-2024P10.2	TSS111316	chr5:34651561-34651993	1.23856	0
TCONS_00253363	"="	known	NA	NA	ENST00000523733.1	XLOC_064371	RP11-51J9.4	TSS132377	chr8:29952913-30041156	1.24677	0
TCONS_00188643	"x"	novel	-1.26386	-0.032768	ENST00000157600.3	XLOC_045466	LMCD1	TSS96809	chr3:7994491-8653610	1.24709	0
TCONS_00207652	"="	known	NA	NA	ENST00000315302.2	XLOC_050703	AC108142.1	TSS107009	chr4:182795590-183724177	1.24959	0
TCONS_00059292	"x"	novel	-1.26941	-0.0180224	ENST00000537031.1	XLOC_015346	WNT5B	TSS31168	chr12:1639056-1756409	1.25074	0
TCONS_00148852	"u"	novel	-1.18002	-0.0417792	-	XLOC_035142	-	TSS75974	chr2:96496505-96497094	1.26465	0
TCONS_00079409	"x"	novel	-1.16749	-0.004096	ENST00000261556.6	XLOC_020601	TMEM260	TSS41663	chr14:56955071-57197253	1.26666	0
TCONS_00161091	"x"	novel	-1.26101	-0.016384	ENST00000264158.8	XLOC_038366	RAB3GAP1	TSS82474	chr2:135809834-136288806	1.26749	0
TCONS_00018450	"u"	novel	-1.07416	-0.0004096	-	XLOC_004924	-	TSS9824	chr1:98599233-98599784	1.26969	0
TCONS_00141079	"j"	novel	-1.05871	-0.0126976	ENST00000396893.2	XLOC_033394	ZNF461	TSS72187	chr19:37128093-37157818	1.27115	0
TCONS_00004129	"="	known	NA	NA	ENST00000607321.1	XLOC_000917	RP11-25O10.2	TSS2057	chr1:53020489-53020945	1.27473	0
TCONS_00050146	"x"	novel	-1.05839	-0.1024	ENST00000335953.4	XLOC_013371	ZBTB16	TSS26651	chr11:113930314-114227293	1.27481	0
TCONS_00273049	"u"	novel	-1.22723	-0.0073728	-	XLOC_070763	-	TSS143641	chrX:56055782-56056057	1.27681	0
TCONS_00120423	"x"	novel	-1.03998	-0.034816	ENST00000424789.2	XLOC_029326	TANC2	TSS62271	chr17:61086916-61509572	1.27735	0
TCONS_00019571	"="	known	NA	NA	ENST00000428309.1	XLOC_005257	RP11-640M9.1	TSS10422	chr1:144275917-144521970	1.27929	0
TCONS_00168872	"u"	novel	-1.25709	-0.0004096	-	XLOC_040500	-	TSS86637	chr20:19850508-19851023	1.29349	0
TCONS_00249041	"="	known	NA	NA	ENST00000423716.1	XLOC_062952	RP11-110G21.1	TSS129896	chr8:52811884-52859733	1.30291	0
TCONS_00033900	"="	known	NA	NA	ENST00000450314.2	XLOC_009695	EMX2OS	TSS18400	chr10:119184704-119309056	1.30942	0
TCONS_00159026	"x"	novel	-1.07272	-0.065536	ENST00000604271.2	XLOC_037672	RP11-355F16.1	TSS81262	chr2:75273589-75426826	1.31246	0
TCONS_00049139	"o"	novel	-1.12472	-0.174899	ENST00000464648.2	XLOC_013060	RN7SL225P	TSS26108	chr11:86013252-86056969	1.31283	0
TCONS_00273184	"u"	novel	-1.19085	-0.0004096	-	XLOC_070843	-	TSS143738	chrX:64328624-64329114	1.31847	0
TCONS_00050141	"x"	novel	-1.15377	-0.118784	ENST00000335953.4	XLOC_013366	ZBTB16	TSS26646	chr11:113930314-114227293	1.32129	0
TCONS_00136586	"="	known	NA	NA	ENST00000600379.1	XLOC_032603	A1BG-AS1	TSS70159	chr19:58856543-58877958	1.3271	0
TCONS_00174529	"="	known	NA	NA	ENST00000425458.1	XLOC_042113	TMEM191C	TSS89641	chr22:21820711-21825558	1.32721	0
TCONS_00061620	"u"	novel	-1.12126	-0.02048	-	XLOC_015929	-	TSS32338	chr12:47064660-47065122	1.33928	0
TCONS_00032816	"u"	novel	-1.31156	-0.0004096	-	XLOC_009399	-	TSS17833	chr10:92926275-92926781	1.34047	0
TCONS_00231427	"u"	novel	-1.31474	-0.06144	-	XLOC_057978	-	TSS120220	chr6:114186291-114186520	1.34094	0
TCONS_00071387	"u"	novel	-1.19656	-0.0172032	-	XLOC_018649	-	TSS37562	chr13:95287099-95287781	1.34161	0
TCONS_00156274	"u"	novel	-1.01059	-0.167936	-	XLOC_036980	-	TSS79850	chr2:18933261-18933780	1.34345	0
TCONS_00105217	"u"	novel	-1.02141	-0.0004096	-	XLOC_026331	-	TSS54772	chr16:85480872-85481411	1.34633	0
TCONS_00025681	"x"	novel	-1.24939	-0.016384	ENST00000357447.2	XLOC_007066	FRMD4A	TSS13757	chr10:13628926-14504141	1.34825	0
TCONS_00202186	"u"	novel	-1.08138	-0.0278528	-	XLOC_048990	-	TSS103930	chr4:183799797-183800286	1.35773	0
TCONS_00033795	"="	known	NA	NA	ENST00000443652.1	XLOC_009661	RP11-25C19.3	TSS18331	chr10:114206755-114578503	1.36001	0
TCONS_00067610	"="	known	NA	NA	ENST00000422148.2	XLOC_017299	RP11-61K9.2	TSS35343	chr13:20397621-20437776	1.36392	0
TCONS_00108435	"x"	novel	-1.40417	-0.02048	ENST00000269033.3	XLOC_027039	SSH2	TSS56392	chr17:27887564-28513493	1.36936	0
TCONS_00023763	"u"	novel	-1.14273	-0.06144	-	XLOC_006429	-	TSS12626	chr1:219441633-219442187	1.36949	0
TCONS_00014847	"="	known	NA	NA	ENST00000442055.1	XLOC_003980	RP1-317E23.3	TSS7905	chr1:26126666-26185903	1.37495	0
TCONS_00065537	"u"	novel	-1.1032	-0.0004096	-	XLOC_016856	-	TSS34275	chr12:102653944-102654381	1.37758	0
TCONS_00003194	"="	known	NA	NA	ENST00000445073.1	XLOC_000751	RP11-399E6.1	TSS1636	chr1:41708044-41750533	1.37797	0
TCONS_00022275	"="	known	NA	NA	ENST00000421851.1	XLOC_005869	RC3H1-IT1	TSS11723	chr1:173900351-173991435	1.37977	0
TCONS_00232203	"="	known	NA	NA	ENST00000416481.1	XLOC_058255	RP1-38C16.2	TSS120677	chr6:135604669-136037193	1.38069	0
TCONS_00123034	"="	known	NA	NA	ENST00000579835.1	XLOC_029732	RP11-78F17.1	TSS63449	chr18:962592-1174824	1.38798	0
TCONS_00079519	"j"	novel	-1.07409	-0.01024	ENST00000395159.2	XLOC_020630	TIMM9	TSS41717	chr14:58862633-59015216	1.39148	0
TCONS_00078526	"="	known	NA	NA	ENST00000468444.2	XLOC_020352	RP11-829H16.3	TSS41152	chr14:31343719-31562818	1.39183	0
TCONS_00155992	"="	known	NA	NA	ENST00000455965.1	XLOC_036897	AC011747.7	TSS79706	chr2:8806765-8824583	1.403	0
TCONS_00205188	"u"	novel	-1.25	-0.0004096	-	XLOC_049926	-	TSS105631	chr4:86089788-86090246	1.4126	0
TCONS_00254670	"u"	novel	-1.0127	-0.1024	-	XLOC_064821	-	TSS133150	chr8:73073908-73074211	1.41358	0
TCONS_00071674	"="	known	NA	NA	ENST00000417970.2	XLOC_018777	COL4A2-AS1	TSS37761	chr13:110801317-111165374	1.4231	0
TCONS_00023374	"u"	novel	-1.35113	-0.0004096	-	XLOC_006272	-	TSS12381	chr1:206671838-206672333	1.42806	0
TCONS_00203592	"="	known	NA	NA	ENST00000489096.1	XLOC_049476	RP11-293A21.1	TSS104791	chr4:26859299-27027003	1.43188	0
TCONS_00105335	"u"	novel	-1.20678	-0.032768	-	XLOC_026384	-	TSS54841	chr16:86630475-86630874	1.43307	0
TCONS_00003699	"x"	novel	-1.43441	-0.053248	ENST00000438067.1	XLOC_000809	PTCH2	TSS1846	chr1:45284891-45308735	1.43753	0
TCONS_00080739	"u"	novel	-1.04294	-0.1024	-	XLOC_020952	-	TSS42357	chr14:86100681-86101124	1.44094	0
TCONS_00197571	"="	known	NA	NA	ENST00000514763.1	XLOC_047492	STX18-AS1	TSS101317	chr4:4349866-4712665	1.44929	0
TCONS_00040641	"u"	novel	-1.13595	-0.0004096	-	XLOC_011195	-	TSS21867	chr11:85562255-85562680	1.44966	0
TCONS_00232231	"x"	novel	-1.28964	-0.0622592	ENST00000308191.6	XLOC_058277	PDE7B	TSS120702	chr6:136172833-136546733	1.45679	0
TCONS_00069021	"u"	novel	-1.20247	-0.049152	-	XLOC_017826	-	TSS36153	chr13:80905045-80905570	1.45793	0
TCONS_00158499	"="	known	NA	NA	ENST00000601431.1	XLOC_037584	PCBP1-AS1	TSS81027	chr2:70187225-70316332	1.46006	0
TCONS_00178820	"u"	novel	-1.51881	-0.008192	-	XLOC_043088	-	TSS91751	chr22:36925566-36926035	1.46088	0
TCONS_00232234	"x"	novel	-1.05091	-0.0004096	ENST00000308191.6	XLOC_058280	PDE7B	TSS120705	chr6:136172833-136546733	1.46279	0
TCONS_00050720	"="	known	NA	NA	ENST00000532315.1	XLOC_013490	RP11-166D19.1	TSS26933	chr11:121899062-121987031	1.46511	0
TCONS_00007819	"u"	novel	-1.1801	-0.0004096	-	XLOC_002151	-	TSS4163	chr1:151842142-151842637	1.46683	0
TCONS_00052973	"u"	novel	-1.21783	-0.0004096	-	XLOC_013983	-	TSS28074	chr12:24305107-24305511	1.46721	0
TCONS_00105809	"="	known	NA	NA	ENST00000573877.1	XLOC_026505	RP11-676J12.6	TSS55097	chr17:702552-883010	1.47253	0
TCONS_00027663	"u"	novel	-1.09879	-0.090112	-	XLOC_007768	-	TSS14906	chr10:79734461-79734898	1.48002	0
TCONS_00093988	"u"	novel	-1.13182	-0.0004096	-	XLOC_024103	-	TSS49217	chr16:10607408-10607780	1.48149	0
TCONS_00027407	"x"	novel	-1.16464	-0.0004096	ENST00000440913.1	XLOC_007697	RP11-345K20.2	TSS14758	chr10:75181585-75182454	1.4866	0
TCONS_00230416	"u"	novel	-1.15059	-0.0004096	-	XLOC_057661	-	TSS119656	chr6:81056802-81057355	1.48798	0
TCONS_00209535	"="	known	NA	NA	ENST00000607786.1	XLOC_051320	RP11-307L14.1	TSS108099	chr5:64315864-64316378	1.49393	0
TCONS_00053883	"="	known	NA	NA	ENST00000552893.1	XLOC_014237	RP11-386G11.10	TSS28554	chr12:49521564-49541652	1.49652	0
TCONS_00042335	"u"	novel	-1.18968	-0.028672	-	XLOC_011619	-	TSS22790	chr11:122939262-122939697	1.498	0
TCONS_00206059	"j"	novel	-1.083	-0.024576	ENST00000514184.1	XLOC_050121	ELOVL6	TSS106040	chr4:110967001-111120355	1.49862	0
TCONS_00156267	"u"	novel	-1.2212	-0.0110592	-	XLOC_036973	-	TSS79843	chr2:18802963-18803351	1.50366	0
TCONS_00160559	"u"	novel	-1.13872	-0.08192	-	XLOC_038138	-	TSS82122	chr2:114724510-114724949	1.5061	0
TCONS_00014632	"u"	novel	-1.1727	-0.0004096	-	XLOC_003919	-	TSS7793	chr1:24023962-24024362	1.51155	0
TCONS_00184071	"u"	novel	-1.28123	-0.0004096	-	XLOC_044255	-	TSS94369	chr3:104854936-104855362	1.51736	0
TCONS_00092275	"="	known	NA	NA	ENST00000560461.1	XLOC_023847	RP11-66B24.4	TSS48443	chr15:101389765-101626271	1.52135	0
TCONS_00120269	"="	known	NA	NA	ENST00000590012.1	XLOC_029266	CTD-2319I12.1	TSS62166	chr17:58156669-58169246	1.52656	0
TCONS_00027274	"u"	novel	-1.02311	-0.008192	-	XLOC_007642	-	TSS14673	chr10:71894855-71895256	1.52711	0
TCONS_00260810	"x"	novel	-1.23253	-0.0004096	ENST00000313400.4	XLOC_066821	ASTN2	TSS136667	chr9:119187503-120177348	1.52834	0
TCONS_00069248	"="	known	NA	NA	ENST00000439367.1	XLOC_017917	DOCK9-AS1	TSS36294	chr13:99445740-99738879	1.53053	0
TCONS_00272079	"u"	novel	-1.43136	-0.016384	-	XLOC_070423	-	TSS143088	chrX:24558246-24558700	1.53249	0
TCONS_00151972	"="	known	NA	NA	ENST00000591332.1	XLOC_035996	TTN-AS1	TSS77643	chr2:179385909-179914813	1.53472	0
TCONS_00017427	"x"	novel	-1.27945	-0.0004096	ENST00000371088.4	XLOC_004548	EFCAB7	TSS9198	chr1:63906440-64125916	1.53616	0
TCONS_00127073	"="	known	NA	NA	ENST00000580150.1	XLOC_030881	RP11-110H1.4	TSS65734	chr18:47008027-47018906	1.53937	0
TCONS_00004931	"x"	novel	-1.13194	-0.0499712	ENST00000357731.5	XLOC_001180	NEGR1	TSS2507	chr1:71547006-72748417	1.54136	0
TCONS_00123356	"u"	novel	-1.15202	-0.111821	-	XLOC_029823	-	TSS63642	chr18:9544937-9545335	1.54222	0
TCONS_00105341	"u"	novel	-1.04121	-0.0180224	-	XLOC_026390	-	TSS54847	chr16:86659580-86660171	1.54284	0
TCONS_00184139	"u"	novel	-1.18881	-0.0004096	-	XLOC_044302	-	TSS94424	chr3:107117321-107117721	1.54719	0
TCONS_00043128	"="	known	NA	NA	ENST00000528245.1	XLOC_011791	MIR210HG	TSS23172	chr11:565659-568457	1.55343	0
TCONS_00050153	"x"	novel	-1.33866	-0.0004096	ENST00000535401.1	XLOC_013378	NNMT	TSS26658	chr11:113930314-114227293	1.55705	0
TCONS_00203690	"u"	novel	-1.08157	-0.0004096	-	XLOC_049515	-	TSS104852	chr4:38947880-38948420	1.56095	0
TCONS_00125443	"="	known	NA	NA	ENST00000564686.1	XLOC_030433	RBFADN	TSS64852	chr18:77794345-77854968	1.56914	0
TCONS_00066893	"="	known	NA	NA	ENST00000535614.1	XLOC_017121	AC084018.1	TSS34938	chr12:122150657-122241812	1.5694	0
TCONS_00023801	"u"	novel	-1.12383	-0.0004096	-	XLOC_006467	-	TSS12664	chr1:219557791-219558215	1.5715	0
TCONS_00171023	"="	known	NA	NA	ENST00000413645.1	XLOC_041131	AP000473.5	TSS87757	chr21:18003145-18013002	1.573	0
TCONS_00018272	"="	known	NA	NA	ENST00000446528.2	XLOC_004852	RP4-717I23.3	TSS9706	chr1:93615298-93835055	1.57411	0
TCONS_00002938	"="	known	NA	NA	ENST00000456813.1	XLOC_000709	RP5-864K19.4	TSS1512	chr1:39325671-39407471	1.57656	0
TCONS_00149196	"x"	novel	-1.28712	-0.0004096	ENST00000409318.1	XLOC_035214	TBC1D8	TSS76133	chr2:101436613-101886778	1.57991	0
TCONS_00002920	"u"	novel	-1.01502	-0.100352	-	XLOC_000701	-	TSS1501	chr1:38460834-38461182	1.58404	0
TCONS_00192711	"x"	novel	-1.40115	-0.0004096	ENST00000496116.1	XLOC_046371	CMSS1	TSS98826	chr3:99536677-99897447	1.58919	0
TCONS_00172740	"="	known	NA	NA	ENST00000437194.1	XLOC_041640	AL035610.2	TSS88699	chr21:29420732-29600986	1.59025	0
TCONS_00250787	"u"	novel	-1.20929	-0.0004096	-	XLOC_063541	-	TSS130918	chr8:110250355-110251057	1.59644	0
TCONS_00232224	"x"	novel	-1.04419	-0.0004096	ENST00000308191.6	XLOC_058270	PDE7B	TSS120695	chr6:136172833-136546733	1.59711	0
TCONS_00173991	"="	known	NA	NA	ENST00000585784.1	XLOC_042009	TPTEP1	TSS89375	chr22:17082776-17185367	1.59913	0
TCONS_00031090	"u"	novel	-1.30279	-0.02048	-	XLOC_008847	-	TSS16850	chr10:43680824-43681194	1.61217	0
TCONS_00144060	"="	known	NA	NA	ENST00000594362.1	XLOC_033891	CTC-471J1.8	TSS73510	chr19:52616343-52680255	1.61581	0
TCONS_00053664	"u"	novel	-1.01379	-0.0004096	-	XLOC_014172	-	TSS28434	chr12:46907489-46908104	1.6197	0
TCONS_00026993	"u"	novel	-1.12834	-0.0004096	-	XLOC_007566	-	TSS14541	chr10:65257921-65258129	1.62244	0
TCONS_00259181	"u"	novel	-1.17403	-0.0004096	-	XLOC_066143	-	TSS135616	chr9:66804519-66804898	1.62444	0
TCONS_00045423	"u"	novel	-1.3294	-0.0831488	-	XLOC_012287	-	TSS24297	chr11:36488655-36489071	1.62695	0
TCONS_00117155	"="	known	NA	NA	ENST00000583156.1	XLOC_028645	RP11-466A19.6	TSS60695	chr17:30819539-31205655	1.62739	0
TCONS_00164433	"="	known	NA	NA	ENST00000606119.1	XLOC_039245	AC097662.2	TSS84224	chr2:228029280-228222550	1.63142	0
TCONS_00120261	"="	known	NA	NA	ENST00000566140.1	XLOC_029266	CTD-2319I12.1	TSS62166	chr17:58156669-58169246	1.63982	0
TCONS_00187238	"="	known	NA	NA	ENST00000602704.1	XLOC_045177	RP11-494H4.3	TSS96114	chr3:179512745-179754841	1.64015	0
TCONS_00145765	"u"	novel	-1.06036	-0.0561152	-	XLOC_034303	-	TSS74323	chr2:20865495-20866043	1.64251	0
TCONS_00114215	"="	known	NA	NA	ENST00000576749.1	XLOC_028053	MIR22HG	TSS59208	chr17:1614804-1641893	1.65286	0
TCONS_00189904	"="	known	NA	NA	ENST00000606942.1	XLOC_045802	RP11-129K12.4	TSS97475	chr3:37026533-37026975	1.65853	0
TCONS_00040576	"="	known	NA	NA	ENST00000534499.1	XLOC_011176	RAB30-AS1	TSS21831	chr11:82783107-82818003	1.67289	0
TCONS_00165998	"="	known	NA	NA	ENST00000426012.1	XLOC_039699	RP1-122P22.2	TSS85081	chr20:19738295-19790496	1.67737	0
TCONS_00023614	"u"	novel	-1.51663	-0.0004096	-	XLOC_006357	-	TSS12524	chr1:213458727-213459187	1.68228	0
TCONS_00246203	"x"	novel	-1.41055	-0.0004096	ENST00000498693.1	XLOC_062245	RP4-545C24.1	TSS128337	chr7:143883175-144077725	1.68837	0
TCONS_00220212	"="	known	NA	NA	ENST00000504629.1	XLOC_054464	RP11-844P9.1	TSS114035	chr5:175476680-175559261	1.68955	0
TCONS_00131651	"u"	novel	-1.22815	-0.0004096	-	XLOC_031753	-	TSS67899	chr19:23398089-23398480	1.69074	0
TCONS_00030428	"x"	novel	-1.06006	-0.057344	ENST00000396576.2	XLOC_008594	CACNB2	TSS16449	chr10:18429605-18948214	1.69759	0
TCONS_00208013	"u"	novel	-1.18423	-0.024576	-	XLOC_050800	-	TSS107188	chr4:187887482-187887955	1.69801	0
TCONS_00064073	"x"	novel	-1.07957	-0.0004096	ENST00000541363.1	XLOC_016354	HMGA2	TSS33432	chr12:66151799-66360075	1.69966	0
TCONS_00071369	"x"	novel	-1.05819	-0.0462848	ENST00000377047.4	XLOC_018643	GPC6	TSS37553	chr13:93879094-95059655	1.70338	0
TCONS_00233986	"="	known	NA	NA	ENST00000443459.1	XLOC_058881	AC004538.3	TSS121754	chr7:11221358-11871824	1.70981	0
TCONS_00246984	"x"	novel	-1.11384	-0.0401408	ENST00000519726.2	XLOC_062477	FAM85B	TSS128779	chr8:8011829-8084136	1.71346	0
TCONS_00050139	"x"	novel	-1.14367	-0.01024	ENST00000335953.4	XLOC_013364	ZBTB16	TSS26644	chr11:113930314-114227293	1.71616	0
TCONS_00253947	"u"	novel	-1.26376	-0.0319488	-	XLOC_064584	-	TSS132730	chr8:49341288-49341706	1.72474	0
TCONS_00162017	"u"	novel	-1.11026	-0.012288	-	XLOC_038627	-	TSS82989	chr2:170944849-170945393	1.72861	0
TCONS_00250782	"u"	novel	-1.29757	-0.0004096	-	XLOC_063536	-	TSS130913	chr8:110232071-110232509	1.73085	0
TCONS_00156360	"="	known	NA	NA	ENST00000602736.1	XLOC_037007	RP11-130L8.2	TSS79898	chr2:20760207-20850863	1.73306	0
TCONS_00188418	"="	known	NA	NA	ENST00000414354.1	XLOC_045396	MFI2-AS1	TSS96683	chr3:196715491-196756687	1.73563	0
TCONS_00070259	"u"	novel	-1.31327	-0.065536	-	XLOC_018231	-	TSS36876	chr13:33364611-33365093	1.75346	0
TCONS_00183346	"j"	novel	-1.01484	-0.0004096	ENST00000484703.1	XLOC_043948	PRICKLE2-AS2	TSS93931	chr3:64053639-64440508	1.75356	0
TCONS_00256191	"j"	novel	-1.16973	-0.094208	ENST00000276659.5	XLOC_065296	RSPO2	TSS133975	chr8:108911543-109095939	1.76006	0
TCONS_00202505	"="	known	NA	NA	ENST00000609771.1	XLOC_049112	RP11-2H3.6	TSS104130	chr4:409906-410326	1.76048	0
TCONS_00260345	"="	known	NA	NA	ENST00000431507.1	XLOC_066637	RP11-490D19.6	TSS136383	chr9:104230720-104295819	1.76053	0
TCONS_00203911	"="	known	NA	NA	ENST00000610260.1	XLOC_049568	RP11-700J17.1	TSS104971	chr4:44624085-44728612	1.76717	0
TCONS_00214567	"="	known	NA	NA	ENST00000508877.1	XLOC_052609	CTC-338M12.5	TSS110810	chr5:180618923-180632293	1.76789	0
TCONS_00214913	"="	known	NA	NA	ENST00000607861.1	XLOC_052729	CTD-2199O4.6	TSS111033	chr5:10203711-10204152	1.77497	0
TCONS_00050150	"x"	novel	-1.19794	-0.104038	ENST00000535401.1	XLOC_013375	NNMT	TSS26655	chr11:113930314-114227293	1.7751	0
TCONS_00025196	"u"	novel	-1.23559	-0.0770048	-	XLOC_006931	-	TSS13485	chr10:839953-840454	1.77607	0
TCONS_00224924	"u"	novel	-1.11248	-0.012288	-	XLOC_055862	-	TSS116560	chr6:99305193-99305517	1.77712	0
TCONS_00088906	"x"	novel	-1.13247	-0.0004096	ENST00000558399.1	XLOC_023115	GALK2	TSS46806	chr15:49398267-49913128	1.77791	0
TCONS_00007265	"="	known	NA	NA	ENST00000606856.1	XLOC_001983	RP11-337C18.10	TSS3857	chr1:146644349-146767443	1.77882	0
TCONS_00260838	"u"	novel	-1.37195	-0.045056	-	XLOC_066841	-	TSS136688	chr9:123143695-123144174	1.77913	0
TCONS_00168870	"u"	novel	-1.07276	-0.0253952	-	XLOC_040498	-	TSS86635	chr20:19832429-19832773	1.77971	0
TCONS_00261662	"="	known	NA	NA	ENST00000454968.1	XLOC_066989	LINC00963	TSS137096	chr9:132245729-132275965	1.78361	0
TCONS_00037517	"="	known	NA	NA	ENST00000526243.1	XLOC_010666	AP000662.4	TSS20426	chr11:57405496-57429340	1.78362	0
TCONS_00105328	"u"	novel	-1.1487	-0.0053248	-	XLOC_026377	-	TSS54834	chr16:86607293-86607824	1.78688	0
TCONS_00013327	"="	known	NA	NA	ENST00000443892.2	XLOC_003602	RP3-395M20.8	TSS7057	chr1:2481358-2496821	1.78765	0
TCONS_00074749	"u"	novel	-1.25032	-0.0004096	-	XLOC_019586	-	TSS39382	chr14:70077318-70077768	1.7882	0
TCONS_00249718	"x"	novel	-1.16592	-0.0004096	ENST00000355780.5	XLOC_063180	STAU2	TSS130282	chr8:74332238-74791145	1.79497	0
TCONS_00173065	"x"	novel	-1.33079	-0.0004096	ENST00000381318.3	XLOC_041750	ITSN1	TSS88895	chr21:34876237-35349992	1.79608	0
TCONS_00011664	"="	known	NA	NA	ENST00000450784.1	XLOC_003141	RP11-452F19.3	TSS6156	chr1:222988363-223179337	1.79646	0
TCONS_00064908	"u"	novel	-1.24864	-0.004096	-	XLOC_016713	-	TSS33959	chr12:89759916-89760264	1.80011	0
TCONS_00200590	"u"	novel	-1.06389	-0.0004096	-	XLOC_048430	-	TSS103010	chr4:114764370-114764790	1.80238	0
TCONS_00205683	"="	known	NA	NA	ENST00000563833.1	XLOC_050039	AF213884.2	TSS105864	chr4:103421997-103422476	1.8039	0
TCONS_00245855	"u"	novel	-1.12952	-0.032768	-	XLOC_062138	-	TSS128144	chr7:138877214-138877567	1.80455	0
TCONS_00251783	"u"	novel	-1.0831	-0.0630784	-	XLOC_063916	-	TSS131510	chr8:144987718-144988194	1.80606	0
TCONS_00022145	"="	known	NA	NA	ENST00000455124.2	XLOC_005830	RP1-45C12.1	TSS11656	chr1:171216718-171255117	1.80872	0
TCONS_00124422	"u"	novel	-1.04078	-0.012288	-	XLOC_030083	-	TSS64200	chr18:44369573-44370154	1.8107	0
TCONS_00094062	"="	known	NA	NA	ENST00000574364.1	XLOC_024125	RP11-166B2.8	TSS49258	chr16:11945505-12009939	1.81209	0
TCONS_00050143	"x"	novel	-1.32023	-0.0004096	ENST00000335953.4	XLOC_013368	ZBTB16	TSS26648	chr11:113930314-114227293	1.81221	0
TCONS_00259256	"u"	novel	-1.08017	-0.0311296	-	XLOC_066210	-	TSS135688	chr9:69035694-69036172	1.8156	0
TCONS_00171014	"="	known	NA	NA	ENST00000602620.1	XLOC_041127	LINC00478	TSS87751	chr21:17442841-17999716	1.81812	0
TCONS_00001377	"u"	novel	-1.13946	-0.0004096	-	XLOC_000317	-	TSS729	chr1:16980941-16981288	1.81872	0
TCONS_00071757	"u"	novel	-1.28418	-0.0004096	-	XLOC_018793	-	TSS37800	chr13:111963265-111963652	1.82303	0
TCONS_00144953	"u"	novel	-1.14268	-0.187187	-	XLOC_034055	-	TSS73878	chr19:57729256-57729671	1.83106	0
TCONS_00050144	"x"	novel	-1.05636	-0.110592	ENST00000335953.4	XLOC_013369	ZBTB16	TSS26649	chr11:113930314-114227293	1.83143	0
TCONS_00224864	"u"	novel	-1.03945	-0.02048	-	XLOC_055824	-	TSS116513	chr6:91219248-91219616	1.84708	0
TCONS_00216551	"x"	novel	-1.3594	-0.0004096	ENST00000545377.1	XLOC_053318	ARHGEF28	TSS111988	chr5:72921982-73237818	1.8484	0
TCONS_00180156	"u"	novel	-1.29205	-0.0487424	-	XLOC_043359	-	TSS92389	chr3:4531453-4531808	1.84901	0
TCONS_00215044	"u"	novel	-1.11362	-0.133939	-	XLOC_052783	-	TSS111113	chr5:16466251-16466773	1.85861	0
TCONS_00026753	"x"	novel	-1.03497	-0.0004096	ENST00000355832.5	XLOC_007460	ERCC6	TSS14389	chr10:50627322-50747584	1.86994	0
TCONS_00240252	"="	known	NA	NA	ENST00000497320.1	XLOC_060543	AC093627.9	TSS125101	chr7:135852-149466	1.87705	0
TCONS_00153491	"x"	novel	-1.15549	-0.077824	ENST00000443314.1	XLOC_036439	LANCL1	TSS78479	chr2:211189482-211342376	1.88422	0
TCONS_00184391	"x"	novel	-1.01709	-0.0536576	ENST00000314400.5	XLOC_044354	C3orf17	TSS94547	chr3:112709293-112902148	1.89294	0
TCONS_00019996	"="	known	NA	NA	ENST00000609879.1	XLOC_005382	RP5-998N21.10	TSS10652	chr1:149369293-149429348	1.89692	0
TCONS_00084604	"="	known	NA	NA	ENST00000558572.1	XLOC_022118	RP11-39M21.2	TSS44522	chr15:60771376-61521518	1.89694	0
TCONS_00227724	"u"	novel	-1.1253	-0.0004096	-	XLOC_056894	-	TSS118231	chr6:26227206-26227797	1.9008	0
TCONS_00206955	"u"	novel	-1.33547	-0.0004096	-	XLOC_050436	-	TSS106587	chr4:152586304-152586726	1.90094	0
TCONS_00067659	"="	known	NA	NA	ENST00000422510.1	XLOC_017317	LATS2-AS1	TSS35375	chr13:21547170-21635686	1.90256	0
TCONS_00194517	"x"	novel	-1.10181	-0.0004096	ENST00000286353.4	XLOC_046765	ACPL2	TSS99730	chr3:140947567-141168634	1.90706	0
TCONS_00115112	"="	known	NA	NA	ENST00000572046.1	XLOC_028180	AC113189.5	TSS59643	chr17:7465191-7536700	1.91058	0
TCONS_00053656	"u"	novel	-1.12064	-0.098304	-	XLOC_014164	-	TSS28426	chr12:46873934-46874476	1.92323	0
TCONS_00069129	"u"	novel	-1.19681	-0.04096	-	XLOC_017902	-	TSS36246	chr13:98081878-98082431	1.93789	0
TCONS_00152239	"u"	novel	-1.23916	-0.0004096	-	XLOC_036107	-	TSS77824	chr2:187169202-187169626	1.95181	0
TCONS_00217603	"u"	novel	-1.06033	-0.0004096	-	XLOC_053717	-	TSS112620	chr5:109357743-109358295	1.9616	0
TCONS_00110180	"="	known	NA	NA	ENST00000253803.2	XLOC_027400	RP11-798G7.5	TSS57250	chr17:43578684-43640596	1.9618	0
TCONS_00028147	"u"	novel	-1.05807	-0.0372736	-	XLOC_007943	-	TSS15178	chr10:93387716-93388113	1.97126	0
TCONS_00080738	"u"	novel	-1.09869	-0.0004096	-	XLOC_020951	-	TSS42356	chr14:86099591-86099953	1.97533	0
TCONS_00081752	"="	known	NA	NA	ENST00000558224.1	XLOC_021188	LINC00677	TSS42856	chr14:103587183-103589344	1.98903	0
TCONS_00061607	"u"	novel	-1.19754	-0.094208	-	XLOC_015916	-	TSS32325	chr12:46908814-46909360	1.99485	0
TCONS_00216331	"="	known	NA	NA	ENST00000507298.1	XLOC_053217	RP11-83M16.5	TSS111840	chr5:66675205-67198428	1.99677	0
TCONS_00167037	"u"	novel	-1.20147	-0.0004096	-	XLOC_039968	-	TSS85636	chr20:42737384-42737780	1.99688	0
TCONS_00033801	"="	known	NA	NA	ENST00000369391.3	XLOC_009667	RP11-57H14.2	TSS18337	chr10:114710008-114927437	2.00327	0
TCONS_00179372	"u"	novel	-1.03566	-0.0299008	-	XLOC_043189	-	TSS92009	chr22:41811718-41812131	2.00488	0
TCONS_00022552	"u"	novel	-1.25011	-0.0004096	-	XLOC_005992	-	TSS11900	chr1:182857887-182858216	2.01893	0
TCONS_00254675	"u"	novel	-1.39821	-0.0004096	-	XLOC_064826	-	TSS133155	chr8:73089611-73090058	2.02294	0
TCONS_00259877	"x"	novel	-1.13615	-0.004096	ENST00000457976.1	XLOC_066468	RP11-305L7.3	TSS136082	chr9:93881343-93945044	2.03121	0
TCONS_00161290	"u"	novel	-1.19267	-0.0004096	-	XLOC_038430	-	TSS82588	chr2:145943214-145943629	2.04977	0
TCONS_00208371	"u"	novel	-1.22242	-0.0004096	-	XLOC_050924	-	TSS107406	chr5:10213052-10213696	2.05471	0
TCONS_00260099	"="	known	NA	NA	ENST00000604650.1	XLOC_066543	RP11-435O5.4	TSS136225	chr9:98205261-98279339	2.06418	0
TCONS_00203127	"u"	novel	-1.16255	-0.0262144	-	XLOC_049279	-	TSS104483	chr4:10182314-10182742	2.07333	0
TCONS_00168216	"="	known	NA	NA	ENST00000442637.1	XLOC_040259	RP5-1103G7.4	TSS86249	chr20:300956-340304	2.07451	0
TCONS_00023035	"u"	novel	-1.03115	-0.0360448	-	XLOC_006156	-	TSS12180	chr1:201509225-201509839	2.07843	0
TCONS_00067655	"u"	novel	-1.04032	-0.090112	-	XLOC_017313	-	TSS35371	chr13:21302043-21302375	2.07902	0
TCONS_00017718	"u"	novel	-1.22517	-0.0004096	-	XLOC_004687	-	TSS9399	chr1:75630774-75631152	2.07957	0
TCONS_00171129	"="	known	NA	NA	ENST00000599572.1	XLOC_041180	AP001442.2	TSS87826	chr21:27252860-27589700	2.08112	0
TCONS_00167449	"u"	novel	-1.03921	-0.15401	-	XLOC_040088	-	TSS85855	chr20:49936406-49936730	2.08398	0
TCONS_00186521	"u"	novel	-1.02667	-0.0876544	-	XLOC_044971	-	TSS95715	chr3:156863390-156863734	2.09279	0
TCONS_00161064	"="	known	NA	NA	ENST00000392929.2	XLOC_038361	AC016725.4	TSS82458	chr2:135493033-135716912	2.0928	0
TCONS_00273746	"x"	novel	-1.19169	-0.0004096	ENST00000324765.8	XLOC_071132	DIAPH2	TSS144116	chrX:95939661-96897588	2.09622	0
TCONS_00214378	"u"	novel	-1.12482	-0.109773	-	XLOC_052551	-	TSS110705	chr5:178785680-178786468	2.09763	0
TCONS_00150638	"="	known	NA	NA	ENST00000444406.1	XLOC_035612	AC093391.2	TSS76922	chr2:136664246-136779888	2.09973	0
TCONS_00232222	"x"	novel	-1.22363	-0.0004096	ENST00000308191.6	XLOC_058268	PDE7B	TSS120693	chr6:136172833-136546733	2.10621	0
TCONS_00100291	"="	known	NA	NA	ENST00000566343.1	XLOC_025285	ERVK13-1	TSS52274	chr16:2710349-2723445	2.11957	0
TCONS_00085180	"u"	novel	-1.08275	-0.0004096	-	XLOC_022244	-	TSS44824	chr15:70938381-70938779	2.12356	0
TCONS_00049404	"x"	novel	-1.21083	-0.045056	ENST00000446230.2	XLOC_013162	PIWIL4	TSS26268	chr11:94277005-94658686	2.12568	0
TCONS_00079688	"u"	novel	-1.20222	-0.077824	-	XLOC_020690	-	TSS41824	chr14:64112741-64113178	2.12706	0
TCONS_00270884	"="	known	NA	NA	ENST00000455777.1	XLOC_070132	LINC00894	TSS142448	chrX:149097744-149392815	2.12807	0
TCONS_00206133	"x"	novel	-1.45	-0.0004096	ENST00000506722.1	XLOC_050159	ANK2	TSS106097	chr4:113739264-114304896	2.12909	0
TCONS_00018804	"u"	novel	-1.01644	-0.057344	-	XLOC_005031	-	TSS10015	chr1:110654619-110654943	2.13219	0
TCONS_00186528	"="	known	NA	NA	ENST00000475102.1	XLOC_044974	RP11-550I24.2	TSS95720	chr3:156893011-157251408	2.14158	0
TCONS_00119236	"u"	novel	-1.40583	-0.0004096	-	XLOC_029024	-	TSS61646	chr17:44578945-44579325	2.14165	0
TCONS_00203596	"u"	novel	-1.35223	-0.0004096	-	XLOC_049478	-	TSS104794	chr4:27027546-27027844	2.1422	0
TCONS_00131821	"u"	novel	-1.2209	-0.0561152	-	XLOC_031808	-	TSS67989	chr19:31763972-31764416	2.15186	0
TCONS_00013274	"="	known	NA	NA	ENST00000420964.1	XLOC_003591	RP11-181G12.5	TSS7028	chr1:1981908-2152177	2.15338	0
TCONS_00101153	"u"	novel	-1.26022	-0.0004096	-	XLOC_025437	-	TSS52681	chr16:11895695-11896067	2.15783	0
TCONS_00217417	"x"	novel	-1.18201	-0.100352	ENST00000504578.1	XLOC_053619	RP11-155G15.2	TSS112483	chr5:96424778-96772921	2.16485	0
TCONS_00256023	"x"	novel	-1.29559	-0.0004096	ENST00000520750.1	XLOC_065191	KB-1507C5.2	TSS133844	chr8:103838584-103990104	2.1668	0
TCONS_00175433	"="	known	NA	NA	ENST00000602393.1	XLOC_042384	TUG1	TSS90120	chr22:31366662-31375381	2.19666	0
TCONS_00057438	"x"	novel	-1.01372	-0.0004096	ENST00000228437.5	XLOC_014965	PRDM4	TSS30245	chr12:108126642-108155049	2.19831	0
TCONS_00119099	"u"	novel	-1.4068	-0.0884736	-	XLOC_028996	-	TSS61566	chr17:43222256-43222599	2.1993	0
TCONS_00270505	"x"	novel	-1.01998	-0.0004096	ENST00000370857.3	XLOC_069975	MBNL3	TSS142214	chrX:131337052-131623996	2.20873	0
TCONS_00088266	"u"	novel	-1.06355	-0.0069632	-	XLOC_022988	-	TSS46468	chr15:42065994-42066472	2.20908	0
TCONS_00059452	"u"	novel	-1.2907	-0.0004096	-	XLOC_015415	-	TSS31267	chr12:4465650-4466002	2.21081	0
TCONS_00157205	"x"	novel	-1.12153	-0.0004096	ENST00000431999.1	XLOC_037219	CYP1B1-AS1	TSS80350	chr2:38150329-38408997	2.21742	0
TCONS_00149198	"x"	novel	-1.25125	-0.0004096	ENST00000409318.1	XLOC_035216	TBC1D8	TSS76135	chr2:101436613-101886778	2.2181	0
TCONS_00268965	"u"	novel	-1.12115	-0.0004096	-	XLOC_069386	-	TSS141319	chrX:57925405-57925716	2.22778	0
TCONS_00166813	"x"	novel	-1.21545	-0.156877	ENST00000456953.1	XLOC_039899	SNHG17	TSS85505	chr20:37049234-37063996	2.23096	0
TCONS_00198238	"u"	novel	-1.10964	-0.0417792	-	XLOC_047732	-	TSS101720	chr4:26533737-26534107	2.23675	0
TCONS_00224095	"x"	novel	-1.15694	-0.073728	ENST00000356971.3	XLOC_055519	ICK	TSS116036	chr6:52866076-52965671	2.2384	0
TCONS_00045190	"x"	novel	-1.31252	-0.0004096	ENST00000395934.2	XLOC_012219	ELP4	TSS24166	chr11:31531296-31805546	2.2437	0
TCONS_00220149	"u"	novel	-1.10638	-0.462848	-	XLOC_054438	-	TSS113997	chr5:172923060-172923484	2.24778	0
TCONS_00274298	"u"	novel	-1.12649	-0.055296	-	XLOC_071347	-	TSS144435	chrX:117934033-117934447	2.25309	0
TCONS_00165446	"u"	novel	-1.2229	-0.0004096	-	XLOC_039543	-	TSS84781	chr20:2439912-2440299	2.25362	0
TCONS_00183783	"u"	novel	-1.43048	-0.0626688	-	XLOC_044157	-	TSS94208	chr3:97540272-97540684	2.25687	0
TCONS_00198991	"u"	novel	-1.23988	-0.165478	-	XLOC_047982	-	TSS102165	chr4:57828563-57828947	2.25691	0
TCONS_00259211	"u"	novel	-1.12126	-0.0004096	-	XLOC_066170	-	TSS135645	chr9:67316864-67317382	2.25732	0
TCONS_00269315	"="	known	NA	NA	ENST00000602294.1	XLOC_069502	JPX	TSS141513	chrX:73164158-73513409	2.2872	0
TCONS_00226420	"x"	novel	-1.05325	-0.004096	ENST00000367255.5	XLOC_056427	SYNE1	TSS117460	chr6:151977825-152958936	2.29244	0
TCONS_00120683	"u"	novel	-1.16696	-0.04096	-	XLOC_029367	-	TSS62380	chr17:62466578-62466893	2.29529	0
TCONS_00197279	"x"	novel	-1.39845	-0.016384	ENST00000290974.2	XLOC_047460	ZFYVE28	TSS101178	chr4:2271308-2420390	2.29981	0
TCONS_00126296	"x"	novel	-1.12677	-0.0004096	ENST00000317571.3	XLOC_030710	TTC39C	TSS65356	chr18:21572736-21715574	2.30085	0
TCONS_00018438	"u"	novel	-1.2846	-0.028672	-	XLOC_004912	-	TSS9812	chr1:98543312-98543719	2.31764	0
TCONS_00030110	"="	known	NA	NA	ENST00000602763.1	XLOC_008512	SFTA1P	TSS16272	chr10:10826399-10836943	2.31847	0
TCONS_00268337	"u"	novel	-1.45551	-0.008192	-	XLOC_069188	-	TSS140981	chrX:47494254-47494889	2.32919	0
TCONS_00004188	"u"	novel	-1.28541	-0.10199	-	XLOC_000934	-	TSS2083	chr1:53651147-53651516	2.32933	0
TCONS_00254235	"="	known	NA	NA	ENST00000518943.1	XLOC_064664	LINC00968	TSS132870	chr8:57349232-57472382	2.34045	0
TCONS_00266835	"u"	novel	-1.13861	-0.0360448	-	XLOC_068657	-	TSS140057	chr9:137746620-137747033	2.34243	0
TCONS_00251572	"u"	novel	-1.11034	-0.0004096	-	XLOC_063867	-	TSS131417	chr8:143725750-143726119	2.34376	0
TCONS_00081751	"u"	novel	-1.23686	-0.004096	-	XLOC_021187	-	TSS42855	chr14:103528921-103529463	2.34559	0
TCONS_00032687	"="	known	NA	NA	ENST00000447424.1	XLOC_009331	NUTM2A-AS1	TSS17744	chr10:88963631-89102369	2.34609	0
TCONS_00214898	"u"	novel	-1.36735	-0.094208	-	XLOC_052724	-	TSS111022	chr5:9553232-9553710	2.35572	0
TCONS_00091248	"u"	novel	-1.22234	-0.126976	-	XLOC_023561	-	TSS47911	chr15:79706238-79706567	2.36042	0
TCONS_00241762	"u"	novel	-1.19119	-0.0004096	-	XLOC_061051	-	TSS126008	chr7:33855909-33856318	2.36071	0
TCONS_00219730	"u"	novel	-1.12111	-0.0004096	-	XLOC_054286	-	TSS113734	chr5:154091832-154092217	2.38688	0
TCONS_00098521	"u"	novel	-1.13812	-0.0147456	-	XLOC_024971	-	TSS51423	chr16:75508393-75508765	2.39835	0
TCONS_00239998	"="	known	NA	NA	ENST00000464464.1	XLOC_060470	PRKAG2-AS1	TSS124958	chr7:151253196-151576299	2.40527	0
TCONS_00230030	"u"	novel	-1.34571	-0.0004096	-	XLOC_057492	-	TSS119414	chr6:56937713-56938009	2.40656	0
TCONS_00189713	"u"	novel	-1.03025	-0.0004096	-	XLOC_045750	-	TSS97362	chr3:30742127-30742622	2.41622	0
TCONS_00166269	"x"	novel	-1.11236	-0.475136	ENST00000307677.4	XLOC_039778	BCL2L1	TSS85227	chr20:30252254-30311837	2.41741	0
TCONS_00070772	"u"	novel	-1.16008	-0.0004096	-	XLOC_018397	-	TSS37171	chr13:48837511-48837929	2.42155	0
TCONS_00252504	"u"	novel	-1.4106	-0.053248	-	XLOC_064135	-	TSS131909	chr8:12060438-12060817	2.42297	0
TCONS_00064620	"u"	novel	-1.12041	-0.0004096	-	XLOC_016599	-	TSS33775	chr12:78126359-78126676	2.43257	0
TCONS_00073577	"x"	novel	-1.09771	-0.0004096	ENST00000216378.2	XLOC_019313	CDKL1	TSS38734	chr14:50704280-50883179	2.43902	0
TCONS_00105214	"u"	novel	-1.24125	-0.004096	-	XLOC_026328	-	TSS54769	chr16:85476361-85476874	2.44373	0
TCONS_00200887	"u"	novel	-1.4029	-0.0004096	-	XLOC_048571	-	TSS103208	chr4:125562547-125562863	2.44977	0
TCONS_00126527	"x"	novel	-1.14762	-0.0004096	ENST00000261593.3	XLOC_030775	RNF138	TSS65479	chr18:29598334-30050447	2.4508	0
TCONS_00091139	"="	known	NA	NA	ENST00000558192.1	XLOC_023535	RP11-762H8.4	TSS47859	chr15:78542843-78592136	2.45601	0
TCONS_00214855	"="	known	NA	NA	ENST00000514788.1	XLOC_052701	CTD-2044J15.1	TSS110993	chr5:6686437-6707824	2.47797	0
TCONS_00172960	"u"	novel	-1.0875	-0.008192	-	XLOC_041730	-	TSS88836	chr21:34734428-34734884	2.4815	0
TCONS_00233528	"="	known	NA	NA	ENST00000437964.1	XLOC_058773	PSMG3-AS1	TSS121511	chr7:1606965-1629262	2.4905	0
TCONS_00138105	"="	known	NA	NA	ENST00000597785.1	XLOC_032842	RAB11B-AS1	TSS70878	chr19:8428172-8469318	2.49665	0
TCONS_00142897	"u"	novel	-1.19059	-0.094208	-	XLOC_033727	-	TSS73026	chr19:47780770-47781099	2.49668	0
TCONS_00065092	"x"	novel	-1.08412	-0.0004096	ENST00000542893.2	XLOC_016757	CRADD	TSS34049	chr12:94071150-94288616	2.50454	0
TCONS_00192075	"="	known	NA	NA	ENST00000469148.1	XLOC_046176	PTPRG-AS1	TSS98442	chr3:61547242-62355005	2.50649	0
TCONS_00167490	"x"	novel	-1.22495	-0.0004096	ENST00000371471.2	XLOC_040110	ZNF217	TSS85885	chr20:52169308-52251129	2.50929	0
TCONS_00111118	"="	known	NA	NA	ENST00000523470.1	XLOC_027542	TOB1-AS1	TSS57670	chr17:48939583-48987593	2.51577	0
TCONS_00146864	"u"	novel	-1.01174	-0.028672	-	XLOC_034560	-	TSS74884	chr2:43035500-43035861	2.5172	0
TCONS_00211704	"u"	novel	-1.00602	-0.0114688	-	XLOC_051902	-	TSS109280	chr5:127590898-127591301	2.51783	0
TCONS_00188646	"x"	novel	-1.17547	-0.02048	ENST00000157600.3	XLOC_045469	LMCD1	TSS96812	chr3:7994491-8653610	2.54043	0
TCONS_00212987	"="	known	NA	NA	ENST00000522358.1	XLOC_052222	MIR143HG	TSS109977	chr5:148786251-148808241	2.54125	0
TCONS_00261288	"x"	novel	-1.0278	-0.094208	ENST00000335223.5	XLOC_066936	PTRH1	TSS136922	chr9:130374543-130497604	2.54678	0
TCONS_00225252	"="	known	NA	NA	ENST00000456352.2	XLOC_055987	TRAF3IP2-AS1	TSS116751	chr6:111620233-111927481	2.55143	0
TCONS_00196160	"u"	novel	-1.41144	-0.024576	-	XLOC_047255	-	TSS100620	chr3:185552839-185553193	2.55265	0
TCONS_00269352	"u"	novel	-1.3183	-0.0004096	-	XLOC_069523	-	TSS141539	chrX:74271661-74272037	2.55507	0
TCONS_00040216	"x"	novel	-1.12571	-0.04096	ENST00000340360.6	XLOC_011095	XRRA1	TSS21671	chr11:74459912-74660245	2.55656	0
TCONS_00148079	"u"	novel	-1.15214	-0.012288	-	XLOC_034875	-	TSS75540	chr2:74210083-74210387	2.5595	0
TCONS_00221436	"x"	novel	-1.24342	-0.0004096	ENST00000448183.2	XLOC_054785	NEDD9	TSS114673	chr6:11173684-11382581	2.57072	0
TCONS_00017837	"u"	novel	-1.06494	-0.0126976	-	XLOC_004721	-	TSS9461	chr1:79009446-79009809	2.5796	0
TCONS_00082781	"u"	novel	-1.11357	-0.0344064	-	XLOC_021673	-	TSS43571	chr15:31612397-31612769	2.5853	0
TCONS_00128631	"u"	novel	-1.08061	-0.02048	-	XLOC_031227	-	TSS66520	chr19:2949504-2949861	2.58575	0
TCONS_00138876	"x"	novel	-1.13058	-0.0004096	ENST00000430298.2	XLOC_032940	ZNF788	TSS71192	chr19:12203077-12267546	2.58958	0
TCONS_00014965	"u"	novel	-1.36998	-0.0004096	-	XLOC_003997	-	TSS7953	chr1:26802723-26803098	2.60326	0
TCONS_00120409	"u"	novel	-1.19804	-0.0004096	-	XLOC_029314	-	TSS62259	chr17:61047972-61048507	2.61178	0
TCONS_00081553	"u"	novel	-1.12395	-0.22528	-	XLOC_021106	-	TSS42734	chr14:101358766-101359154	2.61385	0
TCONS_00159614	"u"	novel	-1.17233	-0.004096	-	XLOC_037911	-	TSS81630	chr2:95885346-95885787	2.62359	0
TCONS_00027716	"x"	novel	-1.21269	-0.0004096	ENST00000372336.3	XLOC_007786	ZCCHC24	TSS14933	chr10:81142080-81205383	2.63	0
TCONS_00136221	"="	known	NA	NA	ENST00000601875.1	XLOC_032542	ZNF667-AS1	TSS70026	chr19:56950693-57012035	2.64307	0
TCONS_00005706	"u"	novel	-1.3587	-0.0888832	-	XLOC_001472	-	TSS2958	chr1:94347734-94348112	2.66009	0
TCONS_00216450	"u"	novel	-1.2511	-0.103219	-	XLOC_053266	-	TSS111915	chr5:70394143-70394483	2.66476	0
TCONS_00254631	"x"	novel	-1.0737	-0.0004096	ENST00000457356.4	XLOC_064788	RP11-383H13.1	TSS133117	chr8:72740401-73030628	2.66999	0
TCONS_00161304	"u"	novel	-1.22727	-0.0004096	-	XLOC_038444	-	TSS82602	chr2:145998600-145998843	2.67116	0
TCONS_00068375	"="	known	NA	NA	ENST00000379050.2	XLOC_017586	TPT1-AS1	TSS35790	chr13:45911007-45965872	2.67633	0
TCONS_00179717	"="	known	NA	NA	ENST00000444890.1	XLOC_043279	LINC00899	TSS92174	chr22:46435786-46440842	2.67696	0
TCONS_00025693	"x"	novel	-1.2245	-0.0004096	ENST00000357447.2	XLOC_007078	FRMD4A	TSS13769	chr10:13628926-14504141	2.68035	0
TCONS_00090478	"u"	novel	-1.18109	-0.0004096	-	XLOC_023446	-	TSS47590	chr15:72884595-72884988	2.6804	0
TCONS_00050067	"u"	novel	-1.06287	-0.028672	-	XLOC_013346	-	TSS26609	chr11:112246679-112247135	2.68053	0
TCONS_00053750	"u"	novel	-1.01992	-0.0188416	-	XLOC_014201	-	TSS28482	chr12:48436025-48436338	2.69068	0
TCONS_00126300	"x"	novel	-1.2326	-0.0851968	ENST00000317571.3	XLOC_030714	TTC39C	TSS65360	chr18:21572736-21715574	2.69129	0
TCONS_00265330	"u"	novel	-1.08448	-0.069632	-	XLOC_068202	-	TSS139203	chr9:106903851-106904173	2.69742	0
TCONS_00058919	"u"	novel	-1.08881	-0.004096	-	XLOC_015281	-	TSS31005	chr12:132311966-132312325	2.70021	0
TCONS_00032755	"u"	novel	-1.29213	-0.0004096	-	XLOC_009360	-	TSS17785	chr10:90783441-90783940	2.70141	0
TCONS_00161886	"="	known	NA	NA	ENST00000428888.1	XLOC_038594	AC009495.4	TSS82920	chr2:166651360-166702601	2.70855	0
TCONS_00014637	"u"	novel	-1.45042	-0.0004096	-	XLOC_003924	-	TSS7798	chr1:24028533-24029090	2.70889	0
TCONS_00150970	"u"	novel	-1.36762	-0.0004096	-	XLOC_035716	-	TSS77105	chr2:152638873-152639242	2.72595	0
TCONS_00173802	"x"	novel	-1.38829	-0.106496	ENST00000539173.1	XLOC_041944	ADARB1	TSS89265	chr21:46491647-46646478	2.72822	0
TCONS_00236013	"x"	novel	-1.00999	-0.04096	ENST00000297873.4	XLOC_059547	WBSCR27	TSS122912	chr7:73247863-73256865	2.73038	0
TCONS_00249653	"u"	novel	-1.24962	-0.0004096	-	XLOC_063151	-	TSS130237	chr8:72282393-72282713	2.73104	0
TCONS_00219383	"x"	novel	-1.29875	-0.0004096	ENST00000506113.1	XLOC_054193	ABLIM3	TSS113553	chr5:148521045-148721365	2.73399	0
TCONS_00170888	"x"	novel	-1.50092	-0.0598016	ENST00000266079.4	XLOC_041071	PRPF6	TSS87670	chr20:62588054-62680994	2.74436	0
TCONS_00146873	"="	known	NA	NA	ENST00000423354.1	XLOC_034569	AC010883.5	TSS74893	chr2:43393799-43823185	2.74883	0
TCONS_00190233	"x"	novel	-1.37237	-0.0004096	ENST00000468735.2	XLOC_045880	NKTR	TSS97621	chr3:42589460-42709072	2.75177	0
TCONS_00087572	"u"	novel	-1.45537	-0.0004096	-	XLOC_022811	-	TSS46086	chr15:29003457-29003849	2.76079	0
TCONS_00273876	"u"	novel	-1.21207	-0.024576	-	XLOC_071177	-	TSS144182	chrX:100892846-100893327	2.77579	0
TCONS_00067119	"x"	novel	-1.15482	-0.0004096	ENST00000253233.1	XLOC_017143	C12orf65	TSS35039	chr12:123636866-123756881	2.78426	0
TCONS_00145143	"="	known	NA	NA	ENST00000596636.1	XLOC_034107	CTD-2619J13.8	TSS73961	chr19:58856543-58877958	2.80463	0
TCONS_00131433	"x"	novel	-1.01628	-0.049152	ENST00000591639.1	XLOC_031672	ZNF506	TSS67785	chr19:19868174-19945736	2.80713	0
TCONS_00081578	"u"	novel	-1.10545	-0.0004096	-	XLOC_021130	-	TSS42759	chr14:101475569-101475876	2.80909	0
TCONS_00192714	"x"	novel	-1.07452	-0.0004096	ENST00000496116.1	XLOC_046373	CMSS1	TSS98828	chr3:99536677-99897447	2.80955	0
TCONS_00125612	"x"	novel	-1.19906	-0.0237568	ENST00000320876.6	XLOC_030476	SMCHD1	TSS64945	chr18:2655736-2833063	2.82607	0
TCONS_00208001	"u"	novel	-1.37515	-0.0679936	-	XLOC_050788	-	TSS107176	chr4:187834334-187834659	2.83042	0
TCONS_00216298	"="	known	NA	NA	ENST00000602982.1	XLOC_053188	CTD-2033C11.1	TSS111809	chr5:65220456-65220963	2.8348	0
TCONS_00046939	"="	known	NA	NA	ENST00000544983.1	XLOC_012631	SNHG1	TSS25003	chr11:62619459-62623386	2.84038	0
TCONS_00142434	"x"	novel	-1.04053	-0.413696	ENST00000425690.3	XLOC_033636	PVR	TSS72789	chr19:45041044-45222031	2.84643	0
TCONS_00061652	"u"	novel	-1.11091	-0.0004096	-	XLOC_015954	-	TSS32365	chr12:47254344-47254733	2.84982	0
TCONS_00149834	"="	known	NA	NA	ENST00000333145.5	XLOC_035387	AC016683.6	TSS76487	chr2:113969098-114036527	2.85678	0
TCONS_00260029	"="	known	NA	NA	ENST00000602703.1	XLOC_066517	RP11-2B6.3	TSS136181	chr9:96928570-96966850	2.86295	0
TCONS_00270384	"u"	novel	-1.36502	-0.0004096	-	XLOC_069921	-	TSS142138	chrX:128294578-128294885	2.86517	0
TCONS_00133744	"="	known	NA	NA	ENST00000586247.1	XLOC_032103	RP11-15A1.2	TSS68902	chr19:44406152-44439430	2.86925	0
TCONS_00017558	"u"	novel	-1.35844	-0.0004096	-	XLOC_004617	-	TSS9290	chr1:68155369-68155915	2.87708	0
TCONS_00164556	"x"	novel	-1.12049	-0.036864	ENST00000494901.1	XLOC_039285	SP100	TSS84296	chr2:231280656-231444721	2.89273	0
TCONS_00184990	"x"	novel	-1.3597	-0.0004096	ENST00000600712.1	XLOC_044556	RP11-379B18.5	TSS94887	chr3:125546080-125629115	2.89316	0
TCONS_00088722	"="	known	NA	NA	ENST00000558039.1	XLOC_023065	CTD-2651B20.1	TSS46696	chr15:45384847-45493635	2.89343	0
TCONS_00193035	"u"	novel	-1.51341	-0.0004096	-	XLOC_046461	-	TSS98988	chr3:112305717-112305935	2.90475	0
TCONS_00070873	"u"	novel	-1.04909	-0.0098304	-	XLOC_018432	-	TSS37226	chr13:50511602-50511944	2.90531	0
TCONS_00259241	"u"	novel	-1.07013	-0.339968	-	XLOC_066195	-	TSS135673	chr9:68693004-68693362	2.9063	0
TCONS_00273169	"u"	novel	-1.07464	-0.02048	-	XLOC_070828	-	TSS143723	chrX:64271376-64271824	2.90676	0
TCONS_00009321	"u"	novel	-1.2796	-0.0004096	-	XLOC_002464	-	TSS4874	chr1:165695547-165695914	2.90865	0
TCONS_00127956	"u"	novel	-1.12196	-0.237568	-	XLOC_031119	-	TSS66193	chr18:77714224-77714549	2.91691	0
TCONS_00000023	"="	known	NA	NA	ENST00000608420.1	XLOC_000008	RP4-669L17.10	TSS11	chr1:317719-461954	2.91984	0
TCONS_00260135	"="	known	NA	NA	ENST00000423924.1	XLOC_066559	RP11-535M15.1	TSS136251	chr9:99449337-99483403	2.92071	0
TCONS_00182936	"x"	novel	-1.19749	-0.0004096	ENST00000356770.4	XLOC_043866	PBRM1	TSS93729	chr3:52529353-52742182	2.923	0
TCONS_00059587	"j"	novel	-1.15225	-0.0872448	ENST00000545339.1	XLOC_015443	CD27-AS1	TSS31332	chr12:6548166-6580153	2.93487	0
TCONS_00023047	"x"	novel	-1.21406	-0.053248	ENST00000367296.4	XLOC_006168	NAV1	TSS12194	chr1:201592012-201853422	2.94576	0
TCONS_00251318	"u"	novel	-1.01075	-0.069632	-	XLOC_063779	-	TSS131260	chr8:131058782-131059078	2.97059	0
TCONS_00023058	"="	known	NA	NA	ENST00000421449.1	XLOC_006167	IPO9-AS1	TSS12192	chr1:201592012-201853422	2.998	0
TCONS_00032925	"="	known	NA	NA	ENST00000425267.3	XLOC_009446	PLCE1-AS1	TSS17899	chr10:95753745-96122716	2.99841	0
TCONS_00083276	"x"	novel	-1.15388	-0.479232	ENST00000560114.1	XLOC_021821	ISCA1P4	TSS43861	chr15:41240818-41241116	3.00077	0
TCONS_00178056	"u"	novel	-1.0425	-0.0004096	-	XLOC_042935	-	TSS91393	chr22:27209032-27209372	3.01521	0
TCONS_00050835	"u"	novel	-1.08066	-0.04096	-	XLOC_013529	-	TSS26999	chr11:124021473-124021744	3.0166	0
TCONS_00031625	"u"	novel	-1.23596	-0.0004096	-	XLOC_008989	-	TSS17128	chr10:54078308-54078899	3.01862	0
TCONS_00099249	"="	known	NA	NA	ENST00000564394.1	XLOC_025162	AC137932.5	TSS51823	chr16:89334037-89556969	3.02163	0
TCONS_00044874	"u"	novel	-1.09976	-0.012288	-	XLOC_012103	-	TSS23974	chr11:18292952-18293241	3.04674	0
TCONS_00035732	"x"	novel	-1.50873	-0.0004096	ENST00000256190.8	XLOC_010171	SBF2	TSS19413	chr11:9776316-10315754	3.04813	0
TCONS_00128432	"="	known	NA	NA	ENST00000590252.1	XLOC_031193	CTB-25B13.9	TSS66419	chr19:1505016-1513603	3.0498	0
TCONS_00081563	"u"	novel	-1.08064	-0.0004096	-	XLOC_021115	-	TSS42744	chr14:101433988-101459804	3.05217	0
TCONS_00244519	"x"	novel	-1.25278	-0.0004096	ENST00000496391.1	XLOC_061802	PRKRIP1	TSS127470	chr7:102004318-102067123	3.05239	0
TCONS_00229501	"u"	novel	-1.50495	-0.0536576	-	XLOC_057330	-	TSS119109	chr6:42736889-42737220	3.05296	0
TCONS_00090106	"u"	novel	-1.05702	-0.008192	-	XLOC_023359	-	TSS47380	chr15:67156039-67156502	3.06633	0
TCONS_00068885	"="	known	NA	NA	ENST00000570285.1	XLOC_017790	RP11-29G8.3	TSS36079	chr13:76123618-76434004	3.07391	0
TCONS_00235810	"u"	novel	-1.16865	-0.047104	-	XLOC_059487	-	TSS122806	chr7:66093145-66093543	3.07571	0
TCONS_00050154	"x"	novel	-1.04147	-0.0004096	ENST00000535401.1	XLOC_013379	NNMT	TSS26659	chr11:113930314-114227293	3.10302	0
TCONS_00103164	"x"	novel	-1.23906	-0.04096	ENST00000471389.1	XLOC_025931	FTO	TSS53778	chr16:53737874-54155853	3.10996	0
TCONS_00142431	"x"	novel	-1.15078	-0.147456	ENST00000425690.3	XLOC_033633	PVR	TSS72786	chr19:45041044-45222031	3.11215	0
TCONS_00229499	"u"	novel	-1.31896	-0.0004096	-	XLOC_057328	-	TSS119107	chr6:42716767-42717228	3.11659	0
TCONS_00248250	"="	known	NA	NA	ENST00000517341.1	XLOC_062759	UBXN8	TSS129475	chr8:30589763-30624522	3.11884	0
TCONS_00162753	"u"	novel	-1.17245	-0.0004096	-	XLOC_038823	-	TSS83361	chr2:189880477-189880947	3.13017	0
TCONS_00082806	"u"	novel	-1.05005	-0.0131072	-	XLOC_021684	-	TSS43588	chr15:32756994-32757383	3.13088	0
TCONS_00217614	"u"	novel	-1.15546	-0.0004096	-	XLOC_053728	-	TSS112631	chr5:109439574-109439941	3.1354	0
TCONS_00024385	"u"	novel	-1.31616	-0.119603	-	XLOC_006657	-	TSS12993	chr1:229446615-229446939	3.15831	0
TCONS_00161009	"u"	novel	-1.33581	-0.0004096	-	XLOC_038330	-	TSS82413	chr2:132464485-132464781	3.163	0
TCONS_00165836	"u"	novel	-1.03164	-0.0233472	-	XLOC_039652	-	TSS84992	chr20:13692855-13693217	3.17037	0
TCONS_00147274	"u"	novel	-1.30377	-0.0004096	-	XLOC_034671	-	TSS75114	chr2:56084046-56084350	3.18635	0
TCONS_00000727	"u"	novel	-1.14515	-0.028672	-	XLOC_000141	-	TSS372	chr1:8919358-8919810	3.18852	0
TCONS_00028991	"u"	novel	-1.04802	-0.0004096	-	XLOC_008187	-	TSS15657	chr10:114708463-114708826	3.1937	0
TCONS_00265649	"x"	novel	-1.02226	-0.200704	ENST00000374140.2	XLOC_068333	RGS3	TSS139410	chr9:116207010-116360018	3.19943	0
TCONS_00263190	"x"	novel	-1.13656	-0.0004096	ENST00000443698.1	XLOC_067425	IFT74	TSS137950	chr9:26904080-27062928	3.20413	0
TCONS_00088683	"="	known	NA	NA	ENST00000560967.1	XLOC_023062	RP11-109D20.2	TSS46688	chr15:45315301-45369383	3.2106	0
TCONS_00035730	"x"	novel	-1.09091	-0.0004096	ENST00000256190.8	XLOC_010169	SBF2	TSS19411	chr11:9776316-10315754	3.21936	0
TCONS_00041996	"x"	novel	-1.19757	-0.0004096	ENST00000526453.1	XLOC_011553	RP11-110I1.12	TSS22620	chr11:118865533-118868714	3.22019	0
TCONS_00258176	"u"	novel	-1.38669	-0.0004096	-	XLOC_065749	-	TSS135001	chr9:14609981-14610399	3.22399	0
TCONS_00006584	"="	known	NA	NA	ENST00000428461.1	XLOC_001711	RP11-88H9.2	TSS3420	chr1:112532391-112541464	3.23307	0
TCONS_00266905	"u"	novel	-1.07597	-0.155648	-	XLOC_068687	-	TSS140110	chr9:139013642-139013982	3.23346	0
TCONS_00215513	"o"	novel	-1.14805	-0.053248	ENST00000384016.1	XLOC_052955	RNU6-484P	TSS111401	chr5:37379313-37753537	3.25013	0
TCONS_00202942	"x"	novel	-1.13743	-0.0004096	ENST00000382674.2	XLOC_049218	EVC	TSS104370	chr4:5712923-5894785	3.25974	0
TCONS_00057295	"x"	novel	-1.34935	-0.135168	ENST00000258494.9	XLOC_014930	ALDH1L2	TSS30165	chr12:105380087-105478355	3.26487	0
TCONS_00174397	"="	known	NA	NA	ENST00000444039.1	XLOC_042095	XXbac-B135H6.15	TSS89583	chr22:21311379-21318967	3.26622	0
TCONS_00232229	"x"	novel	-1.06494	-0.156877	ENST00000308191.6	XLOC_058275	PDE7B	TSS120700	chr6:136172833-136546733	3.26666	0
TCONS_00191954	"u"	novel	-1.26548	-0.0004096	-	XLOC_046144	-	TSS98385	chr3:57915260-57915550	3.27503	0
TCONS_00214851	"u"	novel	-1.00391	-0.0004096	-	XLOC_052699	-	TSS110990	chr5:6677269-6677684	3.28029	0
TCONS_00212784	"u"	novel	-1.26607	-0.0004096	-	XLOC_052182	-	TSS109876	chr5:144776277-144776682	3.29884	0
TCONS_00096255	"x"	novel	-1.03095	-0.0004096	ENST00000262384.3	XLOC_024566	N4BP1	TSS50380	chr16:48572636-48654059	3.30497	0
TCONS_00052976	"u"	novel	-1.43729	-0.0004096	-	XLOC_013986	-	TSS28077	chr12:24332194-24332503	3.32211	0
TCONS_00136477	"u"	novel	-1.10823	-0.06144	-	XLOC_032584	-	TSS70124	chr19:58447374-58447923	3.32506	0
TCONS_00006845	"u"	novel	-1.15804	-0.0004096	-	XLOC_001814	-	TSS3598	chr1:118395541-118395904	3.32761	0
TCONS_00100430	"="	known	NA	NA	ENST00000575139.1	XLOC_025310	RP11-473M20.14	TSS52341	chr16:3160460-3192806	3.32943	0
TCONS_00049422	"u"	novel	-1.14631	-0.0004096	-	XLOC_013170	-	TSS26277	chr11:94871959-94872340	3.332	0
TCONS_00162186	"x"	novel	-1.24226	-0.0004096	ENST00000338983.3	XLOC_038675	MLTK	TSS83073	chr2:173940162-174146764	3.35486	0
TCONS_00237107	"u"	novel	-1.00023	-0.0004096	-	XLOC_059779	-	TSS123483	chr7:97572901-97573358	3.36418	0
TCONS_00246034	"u"	novel	-1.20254	-0.024576	-	XLOC_062173	-	TSS128230	chr7:141489000-141489416	3.36607	0
TCONS_00230418	"u"	novel	-1.02121	-0.0004096	-	XLOC_057663	-	TSS119658	chr6:81059935-81060315	3.37564	0
TCONS_00035026	"u"	novel	-1.11332	-0.0004096	-	XLOC_009966	-	TSS19011	chr11:2104220-2104544	3.37678	0
TCONS_00258490	"u"	novel	-1.26609	-0.0004096	-	XLOC_065879	-	TSS135200	chr9:32942896-32943211	3.37943	0
TCONS_00124156	"x"	novel	-1.10741	-0.0004096	ENST00000420878.3	XLOC_030038	ZSCAN30	TSS64083	chr18:32820993-32870196	3.38508	0
TCONS_00121941	"u"	novel	-1.25473	-0.026624	-	XLOC_029569	-	TSS62968	chr17:75988620-75988937	3.39318	0
TCONS_00088915	"x"	novel	-1.26148	-0.0004096	ENST00000558399.1	XLOC_023124	GALK2	TSS46815	chr15:49398267-49913128	3.41077	0
TCONS_00268189	"u"	novel	-1.19901	-0.0004096	-	XLOC_069139	-	TSS140887	chrX:45682253-45682523	3.4244	0
TCONS_00258365	"x"	novel	-1.0547	-0.0004096	ENST00000579755.1	XLOC_065815	CDKN2A	TSS135125	chr9:21802541-22121096	3.42737	0
TCONS_00084268	"x"	novel	-1.23159	-0.04096	ENST00000534964.2	XLOC_022002	FAM214A	TSS44326	chr15:52870038-53002014	3.42931	0
TCONS_00006902	"u"	novel	-1.35453	-0.0004096	-	XLOC_001840	-	TSS3632	chr1:120158726-120159031	3.47163	0
TCONS_00188649	"x"	novel	-1.18414	-0.0004096	ENST00000157600.3	XLOC_045472	LMCD1	TSS96815	chr3:7994491-8653610	3.49812	0
TCONS_00050145	"x"	novel	-1.17503	-0.053248	ENST00000335953.4	XLOC_013370	ZBTB16	TSS26650	chr11:113930314-114227293	3.51096	0
TCONS_00160645	"u"	novel	-1.00454	-0.0356352	-	XLOC_038193	-	TSS82189	chr2:121751224-121751625	3.52666	0
TCONS_00033174	"u"	novel	-1.15366	-0.0126976	-	XLOC_009504	-	TSS18021	chr10:100028309-100028537	3.53189	0
TCONS_00093699	"u"	novel	-1.12297	-0.0008192	-	XLOC_024051	-	TSS49083	chr16:4348247-4348609	3.5536	0
TCONS_00083019	"x"	novel	-1.32817	-0.0004096	ENST00000560197.1	XLOC_021773	RP11-624L4.1	TSS43721	chr15:39156476-39719396	3.55497	0
TCONS_00068370	"="	known	NA	NA	ENST00000520585.1	XLOC_017586	TPT1-AS1	TSS35786	chr13:45911007-45965872	3.56441	0
TCONS_00260805	"u"	novel	-1.00797	-0.0004096	-	XLOC_066816	-	TSS136662	chr9:119170937-119171252	3.56866	0
TCONS_00049294	"u"	novel	-1.46185	-0.0004096	-	XLOC_013122	-	TSS26200	chr11:89957492-89957876	3.58205	0
TCONS_00264953	"x"	novel	-1.20982	-0.028672	ENST00000602703.1	XLOC_068079	RP11-2B6.3	TSS138984	chr9:96928570-96966850	3.58542	0
TCONS_00186077	"x"	novel	-1.31901	-0.0905216	ENST00000478436.1	XLOC_044828	PLOD2	TSS95454	chr3:145781828-145881440	3.58623	0
TCONS_00068199	"u"	novel	-1.17018	-0.012288	-	XLOC_017518	-	TSS35680	chr13:41128542-41128794	3.60537	0
TCONS_00158506	"="	known	NA	NA	ENST00000457770.1	XLOC_037584	PCBP1-AS1	TSS81025	chr2:70187225-70316332	3.61743	0
TCONS_00264462	"u"	novel	-1.04744	-0.106496	-	XLOC_067912	-	TSS138698	chr9:79215693-79216044	3.63193	0
TCONS_00186494	"x"	novel	-1.07452	-0.045056	ENST00000473864.1	XLOC_044962	PA2G4P4	TSS95703	chr3:156465134-156534851	3.63644	0
TCONS_00191486	"u"	novel	-1.35543	-0.0004096	-	XLOC_046076	-	TSS98172	chr3:51984140-51984470	3.63694	0
TCONS_00136750	"u"	novel	-1.14289	-0.159744	-	XLOC_032644	-	TSS70247	chr19:520862-521209	3.63874	0
TCONS_00226146	"u"	novel	-1.38551	-0.0004096	-	XLOC_056330	-	TSS117284	chr6:144572559-144572894	3.64031	0
TCONS_00186083	"u"	novel	-1.05761	-0.012288	-	XLOC_044834	-	TSS95460	chr3:145894632-145895043	3.64186	0
TCONS_00217934	"u"	novel	-1.00694	-0.0004096	-	XLOC_053839	-	TSS112814	chr5:120064198-120064525	3.65273	0
TCONS_00231737	"u"	novel	-1.14468	-0.0004096	-	XLOC_058149	-	TSS120448	chr6:126597218-126597606	3.65528	0
TCONS_00159016	"u"	novel	-1.13747	-0.0004096	-	XLOC_037665	-	TSS81253	chr2:75211678-75212074	3.667	0
TCONS_00151320	"u"	novel	-1.06491	-0.0004096	-	XLOC_035831	-	TSS77306	chr2:168809878-168810199	3.67116	0
TCONS_00013948	"x"	novel	-1.03703	-0.0032768	ENST00000358897.4	XLOC_003772	FHAD1	TSS7416	chr1:15573767-15726779	3.67505	0
TCONS_00212723	"="	known	NA	NA	ENST00000515288.1	XLOC_052154	AC005592.2	TSS109829	chr5:141689991-142077617	3.69247	0
TCONS_00017717	"u"	novel	-1.39686	-0.0483328	-	XLOC_004686	-	TSS9398	chr1:75629358-75629659	3.69544	0
TCONS_00186243	"u"	novel	-1.5061	-0.0004096	-	XLOC_044883	-	TSS95558	chr3:150089025-150089403	3.6964	0
TCONS_00217599	"u"	novel	-1.10744	-0.0114688	-	XLOC_053713	-	TSS112616	chr5:109334796-109335135	3.6996	0
TCONS_00221428	"x"	novel	-1.17728	-0.241664	ENST00000448183.2	XLOC_054777	NEDD9	TSS114665	chr6:11173684-11382581	3.70559	0
TCONS_00070340	"u"	novel	-1.08773	-0.18432	-	XLOC_018259	-	TSS36923	chr13:37407295-37407710	3.71187	0
TCONS_00262644	"x"	novel	-1.46604	-0.016384	ENST00000262352.3	XLOC_067194	SLC1A1	TSS137608	chr9:4490443-4666674	3.71901	0
TCONS_00048047	"u"	novel	-1.49647	-0.0462848	-	XLOC_012827	-	TSS25526	chr11:69455183-69455557	3.74196	0
TCONS_00240914	"u"	novel	-1.31015	-0.04096	-	XLOC_060693	-	TSS125473	chr7:16461142-16461476	3.75908	0
TCONS_00029692	"u"	novel	-1.13145	-0.0876544	-	XLOC_008396	-	TSS16045	chr10:134208237-134208618	3.77111	0
TCONS_00030928	"u"	novel	-1.09138	-0.0004096	-	XLOC_008773	-	TSS16755	chr10:33638692-33639019	3.77251	0
TCONS_00193455	"u"	novel	-1.06797	-0.028672	-	XLOC_046539	-	TSS99173	chr3:121607434-121607844	3.77323	0
TCONS_00026983	"u"	novel	-1.26765	-0.0888832	-	XLOC_007556	-	TSS14531	chr10:65236037-65236494	3.77457	0
TCONS_00259182	"u"	novel	-1.20722	-0.0004096	-	XLOC_066144	-	TSS135617	chr9:66804975-66805291	3.77609	0
TCONS_00182016	"x"	novel	-1.48	-0.0004096	ENST00000457331.1	XLOC_043724	RP11-944L7.4	TSS93301	chr3:44596684-44727145	3.78315	0
TCONS_00044995	"x"	novel	-1.1704	-0.0688128	ENST00000360655.4	XLOC_012138	NAV2	TSS24037	chr11:19372270-20143144	3.78354	0
TCONS_00273480	"x"	novel	-1.35654	-0.0004096	ENST00000414209.1	XLOC_070971	JPX	TSS143924	chrX:73164158-73513409	3.79221	0
TCONS_00159009	"u"	novel	-1.22512	-0.0004096	-	XLOC_037659	-	TSS81247	chr2:74982304-74982618	3.8039	0
TCONS_00078121	"x"	novel	-1.15197	-0.0004096	ENST00000545054.2	XLOC_020289	PCK2	TSS40988	chr14:24549315-24602058	3.81552	0
TCONS_00200605	"u"	novel	-1.03105	-0.0004096	-	XLOC_048445	-	TSS103025	chr4:114814288-114814652	3.82033	0
TCONS_00249618	"u"	novel	-1.20998	-0.077824	-	XLOC_063132	-	TSS130215	chr8:71316368-71316722	3.82508	0
TCONS_00172050	"u"	novel	-1.03353	-0.0004096	-	XLOC_041414	-	TSS88294	chr21:44470783-44471065	3.8274	0
TCONS_00216520	"u"	novel	-1.33078	-0.978944	-	XLOC_053298	-	TSS111961	chr5:72228411-72228761	3.83019	0
TCONS_00175261	"u"	novel	-1.53185	-0.008192	-	XLOC_042351	-	TSS90042	chr22:29998981-29999293	3.83095	0
TCONS_00194962	"x"	novel	-1.35006	-0.0004096	ENST00000460851.1	XLOC_046883	EIF2A	TSS99973	chr3:150259780-150348222	3.8368	0
TCONS_00211761	"u"	novel	-1.2781	-0.0004096	-	XLOC_051945	-	TSS109329	chr5:130494191-130494713	3.83901	0
TCONS_00074027	"x"	novel	-1.07348	-0.026624	ENST00000395159.2	XLOC_019432	TIMM9	TSS38980	chr14:58862633-59015216	3.85523	0
TCONS_00232913	"u"	novel	-1.2748	-0.022528	-	XLOC_058561	-	TSS121142	chr6:158141317-158141742	3.86478	0
TCONS_00173729	"u"	novel	-1.0191	-0.008192	-	XLOC_041926	-	TSS89231	chr21:46239797-46240104	3.88439	0
TCONS_00045006	"x"	novel	-1.24245	-0.049152	ENST00000396085.1	XLOC_012149	NAV2	TSS24048	chr11:19372270-20143144	3.88828	0
TCONS_00169769	"="	known	NA	NA	ENST00000456953.1	XLOC_040735	SNHG17	TSS87078	chr20:37049234-37063996	3.88943	0
TCONS_00237711	"u"	novel	-1.17083	-0.0724992	-	XLOC_059868	-	TSS123753	chr7:101458294-101458801	3.89849	0
TCONS_00232052	"u"	novel	-1.20096	-0.0004096	-	XLOC_058218	-	TSS120599	chr6:133141820-133142113	3.90194	0
TCONS_00164415	"u"	novel	-1.31254	-0.0004096	-	XLOC_039233	-	TSS84210	chr2:225982581-225982901	3.91873	0
TCONS_00241769	"u"	novel	-1.05632	-0.0004096	-	XLOC_061058	-	TSS126015	chr7:33878708-33879051	3.92457	0
TCONS_00089734	"x"	novel	-1.30331	-0.049152	ENST00000559192.1	XLOC_023283	USP3	TSS47207	chr15:63796792-63894627	3.95182	0
TCONS_00217219	"="	known	NA	NA	ENST00000606188.1	XLOC_053568	NR2F1-AS1	TSS112381	chr5:92745064-92930321	3.95267	0
TCONS_00225987	"u"	novel	-1.23129	-0.0004096	-	XLOC_056263	-	TSS117180	chr6:139076021-139076348	3.95524	0
TCONS_00238528	"u"	novel	-1.04998	-0.065536	-	XLOC_060059	-	TSS124169	chr7:127194640-127195069	3.96021	0
TCONS_00184128	"="	known	NA	NA	ENST00000473550.1	XLOC_044292	LINC00883	TSS94413	chr3:106959538-107101007	3.9648	0
TCONS_00263191	"x"	novel	-1.2232	-0.0004096	ENST00000443698.1	XLOC_067426	IFT74	TSS137951	chr9:26904080-27062928	3.96783	0
TCONS_00250166	"x"	novel	-1.24391	-0.0004096	ENST00000521988.1	XLOC_063352	TRIQK	TSS130554	chr8:93895211-94029901	3.97566	0
TCONS_00120330	"="	known	NA	NA	ENST00000592009.1	XLOC_029289	RP11-332H18.4	TSS62210	chr17:58754813-59488916	3.98279	0
TCONS_00025745	"x"	novel	-1.22293	-0.069632	ENST00000378165.4	XLOC_007092	NMT2	TSS13796	chr10:15137383-15210692	3.98351	0
TCONS_00202913	"u"	novel	-1.15523	-0.053248	-	XLOC_049201	-	TSS104347	chr4:4866071-4866432	4.00177	0
TCONS_00100408	"="	known	NA	NA	ENST00000572427.1	XLOC_025306	RP11-473M20.7	TSS52324	chr16:3096681-3110727	4.00573	0
TCONS_00218000	"u"	novel	-1.1688	-0.073728	-	XLOC_053873	-	TSS112858	chr5:122952935-122953303	4.02055	0
TCONS_00115170	"u"	novel	-1.30706	-0.0004096	-	XLOC_028186	-	TSS59663	chr17:7740708-7741074	4.03663	0
TCONS_00238578	"u"	novel	-1.03578	-0.077824	-	XLOC_060066	-	TSS124195	chr7:127743022-127743420	4.04586	0
TCONS_00238897	"x"	novel	-1.11445	-0.006144	ENST00000429067.1	XLOC_060165	MKLN1-AS2	TSS124374	chr7:130626518-131182453	4.04878	0
TCONS_00256845	"u"	novel	-1.05999	-0.131072	-	XLOC_065489	-	TSS134344	chr8:133876300-133876642	4.05033	0
TCONS_00006986	"u"	novel	-1.09269	-0.02048	-	XLOC_001900	-	TSS3699	chr1:142866725-142867084	4.05492	0
TCONS_00005384	"x"	novel	-1.38998	-0.0004096	ENST00000284031.8	XLOC_001333	DDAH1	TSS2759	chr1:85731930-86043933	4.07337	0
TCONS_00023774	"u"	novel	-1.28392	-0.0004096	-	XLOC_006440	-	TSS12637	chr1:219468715-219468970	4.08106	0
TCONS_00024324	"u"	novel	-1.15308	-0.0004096	-	XLOC_006619	-	TSS12954	chr1:228605308-228605621	4.10273	0
TCONS_00125625	"x"	novel	-1.45293	-0.0004096	ENST00000320876.6	XLOC_030489	SMCHD1	TSS64958	chr18:2655736-2833063	4.10372	0
TCONS_00264443	"u"	novel	-1.16995	-0.0004096	-	XLOC_067893	-	TSS138679	chr9:79141224-79141602	4.10756	0
TCONS_00259665	"u"	novel	-1.37304	-0.0004096	-	XLOC_066374	-	TSS135945	chr9:86262539-86262835	4.11522	0
TCONS_00101217	"x"	novel	-1.16784	-0.004096	ENST00000566228.1	XLOC_025455	SNX29	TSS52711	chr16:12070593-12704901	4.11688	0
TCONS_00139605	"="	known	NA	NA	ENST00000587693.1	XLOC_033050	CTD-2231E14.5	TSS71509	chr19:16214570-16215064	4.12273	0
TCONS_00113431	"u"	novel	-1.11358	-0.0024576	-	XLOC_027959	-	TSS58834	chr17:79359628-79360020	4.14475	0
TCONS_00231730	"u"	novel	-1.22459	-0.14336	-	XLOC_058142	-	TSS120441	chr6:126554427-126554719	4.1541	0
TCONS_00029724	"u"	novel	-1.02141	-0.0352256	-	XLOC_008407	-	TSS16066	chr10:135092554-135092930	4.1751	0
TCONS_00217616	"u"	novel	-1.21761	-0.0004096	-	XLOC_053730	-	TSS112633	chr5:109445727-109446065	4.18151	0
TCONS_00204626	"u"	novel	-1.29468	-0.0004096	-	XLOC_049797	-	TSS105362	chr4:74609784-74610077	4.18515	0
TCONS_00206138	"x"	novel	-1.26789	-0.0004096	ENST00000357077.4	XLOC_050164	ANK2	TSS106102	chr4:113739264-114304896	4.19051	0
TCONS_00178335	"="	known	NA	NA	ENST00000608952.1	XLOC_042993	RP4-539M6.21	TSS91534	chr22:30727976-30825045	4.19075	0
TCONS_00220189	"u"	novel	-1.21608	-0.0770048	-	XLOC_054458	-	TSS114024	chr5:175134821-175135264	4.19126	0
TCONS_00231592	"u"	novel	-1.1618	-0.0004096	-	XLOC_058042	-	TSS120326	chr6:119691734-119692080	4.20293	0
TCONS_00271431	"x"	novel	-1.18866	-0.0004096	ENST00000334398.3	XLOC_070237	TMLHE	TSS142720	chrX:154695630-154899605	4.20704	0
TCONS_00017476	"x"	novel	-1.00448	-0.057344	ENST00000395325.3	XLOC_004578	DNAJC6	TSS9237	chr1:65713901-65881689	4.21655	0
TCONS_00154827	"="	known	NA	NA	ENST00000442524.1	XLOC_036680	AC019221.4	TSS79132	chr2:234263152-234380750	4.234	0
TCONS_00040033	"u"	novel	-1.03587	-0.024576	-	XLOC_011047	-	TSS21564	chr11:72868037-72868342	4.25305	0
TCONS_00084572	"x"	novel	-1.05361	-0.0004096	ENST00000335670.6	XLOC_022089	RORA	TSS44491	chr15:60771376-61521518	4.25807	0
TCONS_00161090	"x"	novel	-1.08616	-0.0004096	ENST00000264158.8	XLOC_038365	RAB3GAP1	TSS82473	chr2:135809834-136288806	4.25893	0
TCONS_00268007	"x"	novel	-1.29239	-0.069632	ENST00000378533.3	XLOC_069041	SRPX	TSS140763	chrX:37208527-38548169	4.26213	0
TCONS_00238471	"u"	novel	-1.09486	-0.0004096	-	XLOC_060031	-	TSS124130	chr7:123320734-123321001	4.27333	0
TCONS_00049902	"u"	novel	-1.36851	-0.0004096	-	XLOC_013305	-	TSS26518	chr11:110343945-110344259	4.28159	0
TCONS_00236975	"u"	novel	-1.05939	-0.098304	-	XLOC_059724	-	TSS123395	chr7:93930331-93930735	4.28879	0
TCONS_00140263	"u"	novel	-1.27163	-0.0004096	-	XLOC_033160	-	TSS71804	chr19:21000364-21000661	4.31242	0
TCONS_00026510	"u"	novel	-1.18576	-0.0004096	-	XLOC_007378	-	TSS14244	chr10:44050150-44050566	4.34344	0
TCONS_00099012	"u"	novel	-1.16089	-0.032768	-	XLOC_025103	-	TSS51700	chr16:86949109-86949442	4.35009	0
TCONS_00206393	"u"	novel	-1.05346	-0.159744	-	XLOC_050241	-	TSS106254	chr4:124326356-124326738	4.35146	0
TCONS_00056433	"u"	novel	-1.04929	-0.0004096	-	XLOC_014683	-	TSS29704	chr12:79946573-79946850	4.36556	0
TCONS_00001716	"u"	novel	-1.38784	-0.0004096	-	XLOC_000433	-	TSS932	chr1:23606508-23606808	4.37146	0
TCONS_00243554	"="	known	NA	NA	ENST00000446309.1	XLOC_061592	AC005076.5	TSS127000	chr7:86780738-86849903	4.38872	0
TCONS_00259184	"u"	novel	-1.39796	-0.0004096	-	XLOC_066146	-	TSS135619	chr9:66812773-66813110	4.39962	0
TCONS_00124878	"u"	novel	-1.14683	-0.0004096	-	XLOC_030224	-	TSS64477	chr18:57070186-57070429	4.41107	0
TCONS_00127114	"x"	novel	-1.12597	-0.0004096	ENST00000589499.1	XLOC_030886	SCARNA17	TSS65751	chr18:47309868-47721463	4.41928	0
TCONS_00096423	"u"	novel	-1.24149	-0.0933888	-	XLOC_024621	-	TSS50468	chr16:52955373-52955725	4.4215	0
TCONS_00266153	"u"	novel	-1.09082	-0.0004096	-	XLOC_068508	-	TSS139726	chr9:130172816-130173221	4.42485	0
TCONS_00179753	"u"	novel	-1.32416	-0.012288	-	XLOC_043294	-	TSS92199	chr22:47134926-47135258	4.42586	0
TCONS_00105208	"u"	novel	-1.26784	-0.159744	-	XLOC_026322	-	TSS54763	chr16:85443529-85443833	4.44911	0
TCONS_00127677	"u"	novel	-1.19461	-0.0004096	-	XLOC_031044	-	TSS66045	chr18:66848569-66848968	4.47566	0
TCONS_00250042	"u"	novel	-1.30559	-0.008192	-	XLOC_063304	-	TSS130483	chr8:90597359-90597682	4.48192	0
TCONS_00009235	"x"	novel	-1.19203	-0.0913408	ENST00000439699.1	XLOC_002437	RP11-267N12.3	TSS4824	chr1:163080910-163325554	4.49579	0
TCONS_00202782	"u"	novel	-1.01222	-0.053248	-	XLOC_049153	-	TSS104273	chr4:2265390-2265763	4.49579	0
TCONS_00195875	"u"	novel	-1.33149	-0.0004096	-	XLOC_047185	-	TSS100478	chr3:179509783-179510252	4.50693	0
TCONS_00069727	"x"	novel	-1.07322	-0.0692224	ENST00000357389.3	XLOC_018039	GAS6	TSS36568	chr13:114518602-114567046	4.51591	0
TCONS_00053652	"="	known	NA	NA	ENST00000551021.1	XLOC_014161	RP11-96H19.1	TSS28423	chr12:46777461-46850051	4.51594	0
TCONS_00265770	"="	known	NA	NA	ENST00000438048.1	XLOC_068398	PAPPA-AS2	TSS139505	chr9:118916082-119164601	4.51666	0
TCONS_00150708	"u"	novel	-1.39414	-0.0004096	-	XLOC_035634	-	TSS76959	chr2:139144930-139145315	4.53234	0
TCONS_00241603	"x"	novel	-1.223	-0.0004096	ENST00000404479.1	XLOC_060925	AVL9	TSS125870	chr7:32535037-33102409	4.53308	0
TCONS_00087933	"="	known	NA	NA	ENST00000560886.1	XLOC_022916	RP11-184D12.1	TSS46297	chr15:36231367-36544458	4.53591	0
TCONS_00068357	"="	known	NA	NA	ENST00000523506.1	XLOC_017586	TPT1-AS1	TSS35781	chr13:45911007-45965872	4.53749	0
TCONS_00111587	"u"	novel	-1.27583	-0.0970752	-	XLOC_027630	-	TSS57894	chr17:58116628-58116948	4.55827	0
TCONS_00184568	"x"	novel	-1.35386	-0.0004096	ENST00000462705.1	XLOC_044407	ZBTB20	TSS94649	chr3:114056940-114866118	4.55908	0
TCONS_00155959	"u"	novel	-1.06467	-0.073728	-	XLOC_036877	-	TSS79677	chr2:7260262-7260598	4.56611	0
TCONS_00221434	"x"	novel	-1.10284	-0.0004096	ENST00000448183.2	XLOC_054783	NEDD9	TSS114671	chr6:11173684-11382581	4.58352	0
TCONS_00120439	"x"	novel	-1.14484	-0.0004096	ENST00000424789.2	XLOC_029341	TANC2	TSS62287	chr17:61086916-61509572	4.59057	0
TCONS_00218051	"x"	novel	-1.35804	-0.0004096	ENST00000285689.3	XLOC_053905	GRAMD3	TSS112900	chr5:125695823-125832186	4.60621	0
TCONS_00018413	"u"	novel	-1.30964	-0.0004096	-	XLOC_004899	-	TSS9796	chr1:97291725-97292062	4.61273	0
TCONS_00231536	"x"	novel	-1.0854	-0.0004096	ENST00000338728.5	XLOC_058027	DCBLD1	TSS120291	chr6:117609462-117923691	4.6379	0
TCONS_00231241	"u"	novel	-1.30224	-0.0004096	-	XLOC_057931	-	TSS120124	chr6:111219595-111219956	4.63824	0
TCONS_00033015	"x"	novel	-1.1451	-0.12288	ENST00000265992.5	XLOC_009464	CCNJ	TSS17936	chr10:97471535-97849995	4.64383	0
TCONS_00133624	"u"	novel	-1.06642	-0.0004096	-	XLOC_032075	-	TSS68837	chr19:42460366-42460743	4.64507	0
TCONS_00024219	"u"	novel	-1.01671	-0.0004096	-	XLOC_006593	-	TSS12909	chr1:227865328-227865628	4.6461	0
TCONS_00226144	"u"	novel	-1.02559	-0.016384	-	XLOC_056328	-	TSS117282	chr6:144565765-144566213	4.66144	0
TCONS_00124730	"x"	novel	-1.12987	-0.421888	ENST00000536015.1	XLOC_030187	ATP8B1	TSS64387	chr18:55297533-55470333	4.6623	0
TCONS_00006940	"u"	novel	-1.34753	-0.0004096	-	XLOC_001871	-	TSS3667	chr1:120827620-120827893	4.66358	0
TCONS_00141316	"u"	novel	-1.18754	-0.139264	-	XLOC_033439	-	TSS72286	chr19:38888165-38888476	4.67229	0
TCONS_00226802	"u"	novel	-1.23577	-0.0036864	-	XLOC_056557	-	TSS117687	chr6:166820971-166821385	4.68558	0
TCONS_00200601	"u"	novel	-1.28985	-0.0004096	-	XLOC_048441	-	TSS103021	chr4:114806267-114806567	4.68641	0
TCONS_00162190	"x"	novel	-1.10356	-0.0004096	ENST00000338983.3	XLOC_038678	MLTK	TSS83076	chr2:173940162-174146764	4.69774	0
TCONS_00034359	"u"	novel	-1.07185	-0.004096	-	XLOC_009825	-	TSS18658	chr10:131570537-131570964	4.70278	0
TCONS_00064226	"u"	novel	-1.41732	-0.0004096	-	XLOC_016420	-	TSS33532	chr12:69055436-69055730	4.7045	0
TCONS_00142357	"u"	novel	-1.2715	-0.0004096	-	XLOC_033613	-	TSS72757	chr19:44688921-44689244	4.70904	0
TCONS_00224561	"u"	novel	-1.27065	-0.0004096	-	XLOC_055697	-	TSS116322	chr6:77743390-77743667	4.7223	0
TCONS_00251441	"u"	novel	-1.29809	-0.0004096	-	XLOC_063819	-	TSS131330	chr8:135823467-135823870	4.74133	0
TCONS_00005398	"x"	novel	-1.00474	-0.0004096	ENST00000284031.8	XLOC_001347	DDAH1	TSS2773	chr1:85731930-86043933	4.76905	0
TCONS_00180998	"x"	novel	-1.21722	-0.14336	ENST00000281523.2	XLOC_043512	ZNF385D	TSS92792	chr3:21459914-22414812	4.77007	0
TCONS_00027633	"x"	novel	-1.05045	-0.024576	ENST00000604624.1	XLOC_007745	KCNMA1	TSS14877	chr10:78629358-79398353	4.7771	0
TCONS_00153007	"x"	novel	-1.08285	-0.0004096	ENST00000332624.3	XLOC_036313	TRAK2	TSS78249	chr2:202241929-202345569	4.78757	0
TCONS_00256425	"x"	novel	-1.09733	-0.14336	ENST00000332843.2	XLOC_065355	COLEC10	TSS134095	chr8:120007690-120119154	4.79094	0
TCONS_00002874	"u"	novel	-1.11517	-0.016384	-	XLOC_000677	-	TSS1468	chr1:36854910-36855231	4.79169	0
TCONS_00205809	"x"	novel	-1.2256	-0.0004096	ENST00000540549.1	XLOC_050060	TET2	TSS105916	chr4:106067031-106200973	4.79991	0
TCONS_00204166	"="	known	NA	NA	ENST00000609843.1	XLOC_049652	RP11-571I18.4	TSS105114	chr4:54243809-55164414	4.84909	0
TCONS_00106937	"x"	novel	-1.13707	-0.208896	ENST00000360416.3	XLOC_026689	MYH10	TSS55643	chr17:8316448-8534079	4.8512	0
TCONS_00050152	"x"	novel	-1.27516	-0.0004096	ENST00000535401.1	XLOC_013377	NNMT	TSS26657	chr11:113930314-114227293	4.85902	0
TCONS_00259734	"u"	novel	-1.35437	-0.012288	-	XLOC_066399	-	TSS135985	chr9:88877970-88878255	4.87985	0
TCONS_00221937	"u"	novel	-1.21254	-0.0004096	-	XLOC_054972	-	TSS114949	chr6:27205125-27205409	4.90241	0
TCONS_00064621	"u"	novel	-1.26011	-0.0004096	-	XLOC_016600	-	TSS33776	chr12:78128149-78128427	4.92172	0
TCONS_00110376	"u"	novel	-1.19172	-0.036864	-	XLOC_027450	-	TSS57350	chr17:45524566-45524860	4.92228	0
TCONS_00253613	"x"	novel	-1.24025	-0.0004096	ENST00000607047.1	XLOC_064471	RP11-350N15.5	TSS132535	chr8:38239881-38241266	4.93479	0
TCONS_00084903	"x"	novel	-1.24534	-0.0438272	ENST00000443035.3	XLOC_022186	DENND4A	TSS44670	chr15:65903703-66184329	4.95385	0
TCONS_00230753	"x"	novel	-1.13696	-0.012288	ENST00000369408.5	XLOC_057795	ANKRD6	TSS119862	chr6:90142888-90348472	4.96237	0
TCONS_00011617	"u"	novel	-1.30545	-0.0004096	-	XLOC_003135	-	TSS6139	chr1:222728308-222728556	4.97332	0
TCONS_00028474	"u"	novel	-1.13333	-0.138854	-	XLOC_008036	-	TSS15364	chr10:101634086-101634413	4.99516	0
TCONS_00148440	"u"	novel	-1.30485	-0.0057344	-	XLOC_034979	-	TSS75719	chr2:85765840-85766154	4.99517	0
TCONS_00034393	"u"	novel	-1.06087	-0.036864	-	XLOC_009851	-	TSS18686	chr10:133745586-133745865	5.01442	0
TCONS_00208922	"u"	novel	-1.49042	-0.0004096	-	XLOC_051103	-	TSS107726	chr5:36871647-36871961	5.01662	0
TCONS_00198023	"u"	novel	-1.0579	-0.0004096	-	XLOC_047671	-	TSS101602	chr4:17796591-17796916	5.01822	0
TCONS_00153285	"="	known	NA	NA	ENST00000435627.1	XLOC_036386	AC007383.3	TSS78374	chr2:206854308-206951288	5.04453	0
TCONS_00171199	"u"	novel	-1.28608	-0.106496	-	XLOC_041230	-	TSS87885	chr21:30144144-30144433	5.0595	0
TCONS_00028122	"u"	novel	-1.30919	-0.180224	-	XLOC_007931	-	TSS15163	chr10:92719778-92720128	5.06645	0
TCONS_00262645	"x"	novel	-1.00434	-0.0282624	ENST00000262352.3	XLOC_067195	SLC1A1	TSS137609	chr9:4490443-4666674	5.06997	0
TCONS_00240694	"x"	novel	-1.17226	-0.075776	ENST00000564837.1	XLOC_060628	RP11-611L7.1	TSS125341	chr7:6694291-6696063	5.08458	0
TCONS_00207992	"u"	novel	-1.22928	-0.0004096	-	XLOC_050779	-	TSS107167	chr4:187797347-187797620	5.10768	0
TCONS_00208375	"u"	novel	-1.14224	-0.077824	-	XLOC_050928	-	TSS107410	chr5:10226060-10226334	5.1106	0
TCONS_00203227	"x"	novel	-1.0724	-0.0004096	ENST00000538197.1	XLOC_049336	CPEB2	TSS104556	chr4:15004297-15447790	5.15612	0
TCONS_00216523	"u"	novel	-1.18349	-0.0004096	-	XLOC_053301	-	TSS111964	chr5:72234281-72234543	5.16044	0
TCONS_00224075	"x"	novel	-1.20295	-0.0815104	ENST00000182527.3	XLOC_055507	TRAM2	TSS116009	chr6:52285105-52441713	5.19713	0
TCONS_00017746	"u"	novel	-1.20919	-0.004096	-	XLOC_004701	-	TSS9415	chr1:77712971-77713314	5.20343	0
TCONS_00153590	"x"	novel	-1.07278	-0.032768	ENST00000445174.1	XLOC_036473	LINC00607	TSS78536	chr2:216395169-216708445	5.20643	0
TCONS_00173801	"x"	novel	-1.48749	-0.036864	ENST00000539173.1	XLOC_041943	ADARB1	TSS89264	chr21:46491647-46646478	5.20914	0
TCONS_00093700	"u"	novel	-1.11297	-0.08192	-	XLOC_024052	-	TSS49084	chr16:4356105-4356572	5.2308	0
TCONS_00194947	"u"	novel	-1.07422	-0.0004096	-	XLOC_046876	-	TSS99963	chr3:150088291-150088588	5.2335	0
TCONS_00122751	"u"	novel	-1.45554	-0.0528384	-	XLOC_029674	-	TSS63315	chr17:80179911-80180168	5.26861	0
TCONS_00078929	"x"	novel	-1.17664	-0.0004096	ENST00000555826.1	XLOC_020473	C14orf28	TSS41385	chr14:45366497-45381066	5.26927	0
TCONS_00234776	"x"	novel	-1.11911	-0.0004096	ENST00000304056.4	XLOC_059106	KBTBD2	TSS122212	chr7:32535037-33102409	5.2801	0
TCONS_00081436	"="	known	NA	NA	ENST00000554537.1	XLOC_021076	RP11-638I2.4	TSS42675	chr14:100673743-100772884	5.28052	0
TCONS_00046827	"="	known	NA	NA	ENST00000596071.1	XLOC_012621	RP11-727F15.11	TSS24973	chr11:62538591-62559493	5.29833	0
TCONS_00249385	"u"	novel	-1.13513	-0.14377	-	XLOC_063083	-	TSS130101	chr8:65499792-65500078	5.3146	0
TCONS_00147973	"="	known	NA	NA	ENST00000608612.1	XLOC_034852	RP11-44N22.3	TSS75499	chr2:73169164-73383849	5.31873	0
TCONS_00041003	"x"	novel	-1.14301	-0.1024	ENST00000536441.1	XLOC_011321	SESN3	TSS22089	chr11:94883702-94967268	5.32156	0
TCONS_00034364	"u"	novel	-1.04005	-0.0311296	-	XLOC_009830	-	TSS18663	chr10:131598835-131599169	5.32197	0
TCONS_00232232	"x"	novel	-1.15547	-0.0004096	ENST00000308191.6	XLOC_058278	PDE7B	TSS120703	chr6:136172833-136546733	5.3273	0
TCONS_00061604	"u"	novel	-1.10944	-0.0004096	-	XLOC_015913	-	TSS32322	chr12:46897479-46897733	5.32892	0
TCONS_00005394	"x"	novel	-1.28135	-0.0004096	ENST00000284031.8	XLOC_001343	DDAH1	TSS2769	chr1:85731930-86043933	5.34571	0
TCONS_00132951	"u"	novel	-1.08155	-0.0323584	-	XLOC_031980	-	TSS68501	chr19:39574071-39574342	5.37695	0
TCONS_00029027	"u"	novel	-1.20432	-0.0004096	-	XLOC_008192	-	TSS15673	chr10:115251501-115251872	5.3804	0
TCONS_00061627	"u"	novel	-1.02474	-0.032768	-	XLOC_015936	-	TSS32345	chr12:47081373-47081673	5.38768	0
TCONS_00125879	"u"	novel	-1.22463	-0.34816	-	XLOC_030565	-	TSS65117	chr18:9864797-9865097	5.40186	0
TCONS_00032762	"u"	novel	-1.12098	-0.0004096	-	XLOC_009367	-	TSS17792	chr10:90809180-90809483	5.41094	0
TCONS_00029183	"x"	novel	-1.33775	-0.0004096	ENST00000355371.4	XLOC_008244	KIAA1598	TSS15758	chr10:118592511-118886097	5.41951	0
TCONS_00099016	"u"	novel	-1.01844	-0.167117	-	XLOC_025107	-	TSS51704	chr16:86962829-86963285	5.42406	0
TCONS_00226150	"u"	novel	-1.06499	-0.0004096	-	XLOC_056334	-	TSS117288	chr6:144596036-144596340	5.42533	0
TCONS_00064738	"u"	novel	-1.36299	-0.0004096	-	XLOC_016666	-	TSS33869	chr12:81073162-81073553	5.42602	0
TCONS_00052207	"x"	novel	-1.06312	-0.0004096	ENST00000338711.5	XLOC_013779	FAM86FP	TSS27681	chr12:8384933-8395544	5.43425	0
TCONS_00200596	"u"	novel	-1.31744	-0.0004096	-	XLOC_048436	-	TSS103016	chr4:114785154-114785403	5.44035	0
TCONS_00032107	"u"	novel	-1.39491	-0.0004096	-	XLOC_009136	-	TSS17416	chr10:74036752-74037040	5.51487	0
TCONS_00203226	"x"	novel	-1.36389	-0.0004096	ENST00000538197.1	XLOC_049335	CPEB2	TSS104555	chr4:15004297-15447790	5.53956	0
TCONS_00225939	"x"	novel	-1.04839	-0.0004096	ENST00000359015.4	XLOC_056232	MAP3K5	TSS117141	chr6:136878184-137113656	5.54986	0
TCONS_00233627	"x"	novel	-1.04963	-0.073728	ENST00000275364.3	XLOC_058793	GNA12	TSS121568	chr7:2719155-2883958	5.55122	0
TCONS_00203554	"u"	novel	-1.08841	-0.0004096	-	XLOC_049438	-	TSS104753	chr4:26766223-26766648	5.56146	0
TCONS_00023793	"u"	novel	-1.09374	-0.0004096	-	XLOC_006459	-	TSS12656	chr1:219526404-219526728	5.57418	0
TCONS_00105199	"u"	novel	-1.08566	-0.016384	-	XLOC_026313	-	TSS54754	chr16:85401150-85401433	5.58283	0
TCONS_00044982	"u"	novel	-1.04465	-0.0004096	-	XLOC_012129	-	TSS24024	chr11:19368584-19368964	5.59671	0
TCONS_00198839	"x"	novel	-1.19262	-0.0004096	ENST00000263921.3	XLOC_047917	CHIC2	TSS102062	chr4:54243809-55164414	5.61447	0
TCONS_00245181	"u"	novel	-1.29098	-0.0004096	-	XLOC_061938	-	TSS127778	chr7:117840386-117840665	5.63603	0
TCONS_00258368	"x"	novel	-1.38241	-0.0004096	ENST00000579755.1	XLOC_065818	CDKN2A	TSS135128	chr9:21802541-22121096	5.66676	0
TCONS_00125120	"u"	novel	-1.07351	-0.131072	-	XLOC_030335	-	TSS64647	chr18:65136056-65136395	5.66853	0
TCONS_00063877	"u"	novel	-1.19369	-0.0004096	-	XLOC_016253	-	TSS33288	chr12:59558742-59559009	5.67178	0
TCONS_00264955	"x"	novel	-1.19702	-0.0004096	ENST00000602703.1	XLOC_068081	RP11-2B6.3	TSS138986	chr9:96928570-96966850	5.67185	0
TCONS_00011675	"="	known	NA	NA	ENST00000420335.1	XLOC_003141	RP11-452F19.3	TSS6157	chr1:222988363-223179337	5.68155	0
TCONS_00244869	"u"	novel	-1.23285	-0.110592	-	XLOC_061850	-	TSS127609	chr7:107270309-107270581	5.68481	0
TCONS_00074802	"u"	novel	-1.1324	-0.0004096	-	XLOC_019601	-	TSS39410	chr14:71029842-71030074	5.70715	0
TCONS_00061613	"u"	novel	-1.07973	-0.0004096	-	XLOC_015922	-	TSS32331	chr12:46927731-46928055	5.70826	0
TCONS_00067762	"x"	novel	-1.10562	-0.0585728	ENST00000381989.3	XLOC_017362	PARP4	TSS35444	chr13:24982294-25171814	5.70829	0
TCONS_00067768	"x"	novel	-1.10185	-0.0004096	ENST00000381989.3	XLOC_017368	PARP4	TSS35450	chr13:24982294-25171814	5.71829	0
TCONS_00231425	"u"	novel	-1.09619	-0.057344	-	XLOC_057976	-	TSS120218	chr6:114185017-114185304	5.73223	0
TCONS_00250947	"u"	novel	-1.15361	-0.0004096	-	XLOC_063624	-	TSS131025	chr8:118795973-118796270	5.75811	0
TCONS_00020564	"u"	novel	-1.04949	-0.0004096	-	XLOC_005507	-	TSS10910	chr1:153619417-153619702	5.80237	0
TCONS_00001717	"u"	novel	-1.12999	-0.0004096	-	XLOC_000434	-	TSS933	chr1:23607447-23607782	5.80874	0
TCONS_00166902	"u"	novel	-1.08052	-0.0540672	-	XLOC_039931	-	TSS85556	chr20:39619116-39619465	5.82864	0
TCONS_00069966	"u"	novel	-1.10365	-0.0004096	-	XLOC_018143	-	TSS36713	chr13:24276220-24276496	5.84492	0
TCONS_00079648	"x"	novel	-1.03841	-0.0294912	ENST00000394997.1	XLOC_020671	HIF1A	TSS41798	chr14:62147758-62263146	5.85389	0
TCONS_00221618	"u"	novel	-1.15562	-0.0528384	-	XLOC_054859	-	TSS114791	chr6:20401368-20401627	5.86067	0
TCONS_00215911	"u"	novel	-1.19803	-0.032768	-	XLOC_053086	-	TSS111607	chr5:53858180-53858485	5.86876	0
TCONS_00216548	"u"	novel	-1.25582	-0.0004096	-	XLOC_053315	-	TSS111985	chr5:72878432-72878826	5.87722	0
TCONS_00266872	"u"	novel	-1.1221	-0.077824	-	XLOC_068671	-	TSS140084	chr9:138805547-138805870	5.88167	0
TCONS_00156202	"u"	novel	-1.34374	-0.0004096	-	XLOC_036952	-	TSS79808	chr2:15775638-15775996	5.88584	0
TCONS_00184560	"x"	novel	-1.18114	-0.0004096	ENST00000462705.1	XLOC_044400	ZBTB20	TSS94642	chr3:114056940-114866118	5.93393	0
TCONS_00207346	"x"	novel	-1.08558	-0.0004096	ENST00000335742.7	XLOC_050563	PALLD	TSS106809	chr4:169277885-169931426	5.95968	0
TCONS_00156372	"x"	novel	-1.04315	-0.0339968	ENST00000272224.3	XLOC_037010	GDF7	TSS79901	chr2:20866423-20874937	5.98044	0
TCONS_00150971	"u"	novel	-1.11081	-0.536576	-	XLOC_035717	-	TSS77106	chr2:152644513-152644821	6.00621	0
TCONS_00252384	"x"	novel	-1.17177	-0.585728	ENST00000538689.1	XLOC_064111	FDFT1	TSS131866	chr8:11653081-11696818	6.0084	0
TCONS_00241609	"x"	novel	-1.10235	-0.0483328	ENST00000404479.1	XLOC_060931	AVL9	TSS125876	chr7:32535037-33102409	6.02584	0
TCONS_00106168	"u"	novel	-1.02822	-0.125338	-	XLOC_026597	-	TSS55303	chr17:4832481-4832773	6.04109	0
TCONS_00166268	"x"	novel	-1.02017	-0.0004096	ENST00000307677.4	XLOC_039777	BCL2L1	TSS85226	chr20:30252254-30311837	6.04127	0
TCONS_00030987	"u"	novel	-1.02322	-0.069632	-	XLOC_008791	-	TSS16782	chr10:35864593-35864887	6.06169	0
TCONS_00220903	"u"	novel	-1.46656	-0.0028672	-	XLOC_054558	-	TSS114339	chr5:180591173-180591523	6.08075	0
TCONS_00151753	"x"	novel	-1.275	-0.0004096	ENST00000392547.2	XLOC_035910	WIPF1	TSS77522	chr2:175411868-175639555	6.08437	0
TCONS_00026377	"x"	novel	-1.04755	-0.0004096	ENST00000603160.1	XLOC_007305	RP11-324I22.4	TSS14159	chr10:35535952-35860852	6.11559	0
TCONS_00209750	"u"	novel	-1.04994	-0.0004096	-	XLOC_051352	-	TSS108206	chr5:68482241-68482518	6.11674	0
TCONS_00120405	"="	known	NA	NA	ENST00000582505.1	XLOC_029312	RP11-180P8.1	TSS62255	chr17:61012762-61046994	6.14703	0
TCONS_00222304	"x"	novel	-1.13193	-0.0004096	ENST00000453558.1	XLOC_055127	HCG17	TSS115155	chr6:30201815-30314661	6.16796	0
TCONS_00270676	"u"	novel	-1.39018	-0.073728	-	XLOC_070043	-	TSS142317	chrX:135887362-135887635	6.18102	0
TCONS_00159427	"u"	novel	-1.05746	-0.241664	-	XLOC_037790	-	TSS81476	chr2:87942673-87942927	6.18294	0
TCONS_00223280	"u"	novel	-1.10813	-0.135168	-	XLOC_055296	-	TSS115593	chr6:35539235-35539789	6.20518	0
TCONS_00070522	"u"	novel	-1.1148	-0.0004096	-	XLOC_018321	-	TSS37033	chr13:41951720-41952029	6.20894	0
TCONS_00253445	"u"	novel	-1.05764	-0.0004096	-	XLOC_064407	-	TSS132433	chr8:32903820-32904230	6.24486	0
TCONS_00193986	"u"	novel	-1.17638	-0.0004096	-	XLOC_046639	-	TSS99446	chr3:128906658-128906978	6.27836	0
TCONS_00126591	"u"	novel	-1.14854	-0.069632	-	XLOC_030792	-	TSS65515	chr18:32474190-32474440	6.29948	0
TCONS_00163098	"x"	novel	-1.18552	-0.0458752	ENST00000441234.1	XLOC_038909	SATB2-AS1	TSS83553	chr2:200134222-200341658	6.3472	0
TCONS_00130433	"u"	novel	-1.12372	-0.008192	-	XLOC_031550	-	TSS67385	chr19:15531118-15531436	6.35649	0
TCONS_00245652	"u"	novel	-1.15488	-0.0311296	-	XLOC_062077	-	TSS128028	chr7:133768088-133768381	6.36298	0
TCONS_00119884	"u"	novel	-1.28707	-0.0118784	-	XLOC_029175	-	TSS61966	chr17:53244169-53244694	6.36299	0
TCONS_00183511	"x"	novel	-1.11995	-0.0004096	ENST00000318789.4	XLOC_044020	FOXP1	TSS94028	chr3:71003843-71633140	6.36931	0
TCONS_00235035	"u"	novel	-1.29829	-0.237568	-	XLOC_059185	-	TSS122359	chr7:40149221-40149571	6.3961	0
TCONS_00006839	"u"	novel	-1.00416	-0.057344	-	XLOC_001808	-	TSS3592	chr1:118387383-118387638	6.41637	0
TCONS_00094019	"x"	novel	-1.15256	-0.151552	ENST00000331808.4	XLOC_024109	DEXI	TSS49232	chr16:10958770-11036878	6.45653	0
TCONS_00218737	"u"	novel	-1.42026	-0.0004096	-	XLOC_054056	-	TSS113251	chr5:137887098-137887373	6.47401	0
TCONS_00274067	"x"	novel	-1.3114	-0.0004096	ENST00000357242.5	XLOC_071267	TBC1D8B	TSS144306	chrX:106045909-106243474	6.49005	0
TCONS_00225659	"x"	novel	-1.27421	-0.131072	ENST00000368227.3	XLOC_056132	PTPRK	TSS116987	chr6:128289923-128841870	6.53199	0
TCONS_00207465	"u"	novel	-1.32998	-0.0004096	-	XLOC_050610	-	TSS106881	chr4:174362503-174362791	6.53807	0
TCONS_00007251	"u"	novel	-1.36714	-0.0004096	-	XLOC_001973	-	TSS3846	chr1:146471137-146471375	6.57318	0
TCONS_00020950	"u"	novel	-1.19603	-0.0004096	-	XLOC_005566	-	TSS11084	chr1:155541950-155542269	6.60476	0
TCONS_00040003	"u"	novel	-1.15034	-0.0004096	-	XLOC_011041	-	TSS21550	chr11:72514656-72514901	6.61555	0
TCONS_00056428	"u"	novel	-1.12921	-0.0004096	-	XLOC_014681	-	TSS29700	chr12:79921609-79921948	6.64383	0
TCONS_00171182	"u"	novel	-1.18691	-0.0004096	-	XLOC_041214	-	TSS87869	chr21:29800826-29801080	6.64866	0
TCONS_00171571	"x"	novel	-1.00757	-0.024576	ENST00000399215.1	XLOC_041320	SETD4	TSS88069	chr21:37402367-37498938	6.67196	0
TCONS_00172716	"x"	novel	-1.46683	-0.1024	ENST00000357401.3	XLOC_041628	AP001597.1	TSS88680	chr21:27750870-27945603	6.69056	0
TCONS_00168650	"x"	novel	-1.11078	-0.110592	ENST00000405977.1	XLOC_040399	BTBD3	TSS86492	chr20:11871370-11907257	6.69573	0
TCONS_00226277	"u"	novel	-1.32671	-0.0004096	-	XLOC_056373	-	TSS117366	chr6:149819187-149819445	6.7061	0
TCONS_00111371	"u"	novel	-1.0954	-0.0036864	-	XLOC_027595	-	TSS57803	chr17:55915900-55916219	6.71964	0
TCONS_00265567	"x"	novel	-1.03233	-0.0004096	ENST00000398805.3	XLOC_068313	HSDL2	TSS139375	chr9:115142216-115431677	6.73238	0
TCONS_00200595	"u"	novel	-1.5091	-0.0004096	-	XLOC_048435	-	TSS103015	chr4:114782976-114783303	6.74347	0
TCONS_00193845	"u"	novel	-1.12013	-0.0589824	-	XLOC_046605	-	TSS99368	chr3:126704477-126704776	6.7544	0
TCONS_00050147	"x"	novel	-1.10492	-0.04096	ENST00000335953.4	XLOC_013372	ZBTB16	TSS26652	chr11:113930314-114227293	6.77846	0
TCONS_00157449	"u"	novel	-1.1327	-0.107315	-	XLOC_037278	-	TSS80470	chr2:43182112-43182384	6.78302	0
TCONS_00168873	"u"	novel	-1.1877	-0.0004096	-	XLOC_040501	-	TSS86638	chr20:19851279-19851605	6.79147	0
TCONS_00025793	"u"	novel	-1.52295	-0.098304	-	XLOC_007112	-	TSS13826	chr10:17627016-17627250	6.81055	0
TCONS_00225683	"u"	novel	-1.26302	-0.0004096	-	XLOC_056151	-	TSS117008	chr6:129878840-129879094	6.88102	0
TCONS_00173445	"x"	novel	-1.15344	-0.0544768	ENST00000347667.5	XLOC_041843	BACE2	TSS89075	chr21:42539727-42654445	6.89097	0
TCONS_00274012	"u"	novel	-1.22263	-0.0004096	-	XLOC_071243	-	TSS144271	chrX:102851782-102852165	6.91702	0
TCONS_00234660	"x"	novel	-1.05721	-0.0004096	ENST00000434399.1	XLOC_059070	AC005154.6	TSS122139	chr7:30536236-30673649	6.91856	0
TCONS_00263506	"u"	novel	-1.00615	-0.0053248	-	XLOC_067536	-	TSS138117	chr9:34714119-34714393	6.92094	0
TCONS_00197829	"u"	novel	-1.11686	-0.02048	-	XLOC_047608	-	TSS101501	chr4:10440481-10440891	6.92851	0
TCONS_00064667	"u"	novel	-1.3035	-0.0004096	-	XLOC_016645	-	TSS33822	chr12:78614067-78614370	6.9485	0
TCONS_00269789	"u"	novel	-1.25421	-0.0004096	-	XLOC_069702	-	TSS141786	chrX:102813147-102813428	6.96962	0
TCONS_00110453	"x"	novel	-1.1299	-0.0004096	ENST00000411573.2	XLOC_027459	AC003665.1	TSS57390	chr17:45973515-46018776	6.97467	0
TCONS_00189711	"u"	novel	-1.13439	-0.0004096	-	XLOC_045748	-	TSS97360	chr3:30736081-30736360	6.98134	0
TCONS_00257172	"="	known	NA	NA	ENST00000519782.1	XLOC_065541	CTD-2292P10.2	TSS134510	chr8:143808620-143818345	6.98644	0
TCONS_00126588	"x"	novel	-1.17178	-0.201933	ENST00000283365.9	XLOC_030789	DTNA	TSS65512	chr18:32073253-32471808	6.99483	0
TCONS_00059373	"x"	novel	-1.01522	-0.0004096	ENST00000399655.1	XLOC_015383	CACNA1C	TSS31221	chr12:2055219-2802108	6.99693	0
TCONS_00222104	"u"	novel	-1.09608	-0.110592	-	XLOC_055063	-	TSS115058	chr6:28770294-28785089	7.05365	0
TCONS_00179804	"u"	novel	-1.15765	-0.0004096	-	XLOC_043315	-	TSS92229	chr22:50288043-50288346	7.05785	0
TCONS_00231426	"u"	novel	-1.16078	-0.0004096	-	XLOC_057977	-	TSS120219	chr6:114185647-114186033	7.05822	0
TCONS_00077706	"u"	novel	-1.09432	-0.094208	-	XLOC_020249	-	TSS40834	chr14:23083001-23083348	7.06796	0
TCONS_00224094	"x"	novel	-1.35039	-0.0004096	ENST00000356971.3	XLOC_055518	ICK	TSS116035	chr6:52866076-52965671	7.06931	0
TCONS_00142325	"u"	novel	-1.38441	-0.014336	-	XLOC_033595	-	TSS72731	chr19:44355916-44356227	7.08454	0
TCONS_00104898	"x"	novel	-1.10039	-0.016384	ENST00000566780.1	XLOC_026227	WWOX	TSS54598	chr16:78133309-79246564	7.08941	0
TCONS_00144372	"x"	novel	-1.1195	-0.109363	ENST00000391771.1	XLOC_033952	MYADM	TSS73616	chr19:54357834-54379691	7.11026	0
TCONS_00260839	"u"	novel	-1.02748	-0.462848	-	XLOC_066842	-	TSS136689	chr9:123148302-123148564	7.1331	0
TCONS_00239113	"x"	novel	-1.27195	-0.0004096	ENST00000348225.2	XLOC_060227	PTN	TSS124485	chr7:136912087-137028611	7.14928	0
TCONS_00133151	"u"	novel	-1.12906	-0.0004096	-	XLOC_032017	-	TSS68602	chr19:40474103-40474372	7.15724	0
TCONS_00269952	"u"	novel	-1.00241	-0.0004096	-	XLOC_069745	-	TSS141871	chrX:106917899-106918140	7.19047	0
TCONS_00186073	"x"	novel	-1.18185	-0.0004096	ENST00000490375.1	XLOC_044825	RP11-274H2.3	TSS95451	chr3:145781828-145881440	7.23574	0
TCONS_00009712	"u"	novel	-1.25664	-0.028672	-	XLOC_002608	-	TSS5108	chr1:173351743-173352009	7.28052	0
TCONS_00005380	"x"	novel	-1.1017	-0.22528	ENST00000284031.8	XLOC_001329	DDAH1	TSS2755	chr1:85731930-86043933	7.28373	0
TCONS_00005425	"u"	novel	-1.17067	-0.057344	-	XLOC_001373	-	TSS2800	chr1:86777963-86778234	7.29756	0
TCONS_00194108	"x"	novel	-1.24148	-0.0004096	ENST00000510168.1	XLOC_046668	ATP2C1	TSS99515	chr3:130569438-131100319	7.31339	0
TCONS_00023736	"u"	novel	-1.32417	-0.0004096	-	XLOC_006402	-	TSS12599	chr1:219388813-219389062	7.3204	0
TCONS_00252016	"u"	novel	-1.04433	-0.0004096	-	XLOC_063950	-	TSS131623	chr8:145946001-145946289	7.33285	0
TCONS_00070563	"u"	novel	-1.08201	-0.0004096	-	XLOC_018342	-	TSS37060	chr13:43685949-43686223	7.34204	0
TCONS_00258051	"x"	novel	-1.27217	-0.077824	ENST00000436015.2	XLOC_065693	KIAA2026	TSS134912	chr9:5881595-6007904	7.37746	0
TCONS_00259237	"u"	novel	-1.23691	-0.0004096	-	XLOC_066191	-	TSS135669	chr9:68673887-68674152	7.37946	0
TCONS_00207587	"u"	novel	-1.3048	-0.0004096	-	XLOC_050657	-	TSS106960	chr4:177354006-177354295	7.382	0
TCONS_00019063	"u"	novel	-1.18322	-0.0004096	-	XLOC_005098	-	TSS10150	chr1:114233947-114234206	7.3834	0
TCONS_00197628	"u"	novel	-1.50187	-0.0004096	-	XLOC_047510	-	TSS101353	chr4:6641468-6641743	7.41439	0
TCONS_00235806	"x"	novel	-1.45538	-0.036864	ENST00000449307.3	XLOC_059484	GS1-124K5.11	TSS122803	chr7:65976492-66010053	7.44835	0
TCONS_00217570	"u"	novel	-1.41932	-0.145408	-	XLOC_053691	-	TSS112592	chr5:107717874-107718109	7.49472	0
TCONS_00173060	"x"	novel	-1.45368	-0.18432	ENST00000381318.3	XLOC_041745	ITSN1	TSS88890	chr21:34876237-35349992	7.52882	0
TCONS_00258419	"u"	novel	-1.0828	-0.0004096	-	XLOC_065836	-	TSS135147	chr9:25874221-25874577	7.53623	0
TCONS_00082939	"x"	novel	-1.16948	-0.0004096	ENST00000560386.1	XLOC_021741	DPH6	TSS43670	chr15:35473999-35838394	7.55191	0
TCONS_00068432	"x"	novel	-1.09854	-0.0004096	ENST00000258648.2	XLOC_017614	MED4	TSS35826	chr13:48627458-48669267	7.55624	0
TCONS_00181965	"x"	novel	-1.01922	-0.0004096	ENST00000292246.3	XLOC_043708	ANO10	TSS93271	chr3:43328003-43775863	7.56484	0
TCONS_00077197	"u"	novel	-1.00334	-0.0966656	-	XLOC_020139	-	TSS40616	chr14:107215639-107215924	7.58452	0
TCONS_00074680	"u"	novel	-1.08573	-0.0811008	-	XLOC_019563	-	TSS39342	chr14:69253400-69253662	7.64771	0
TCONS_00079211	"u"	novel	-1.51192	-0.0004096	-	XLOC_020537	-	TSS41545	chr14:51734326-51734564	7.66804	0
TCONS_00273742	"x"	novel	-1.52104	-0.0004096	ENST00000324765.8	XLOC_071128	DIAPH2	TSS144112	chrX:95939661-96897588	7.67062	0
TCONS_00256416	"u"	novel	-1.25553	-0.0004096	-	XLOC_065349	-	TSS134087	chr8:119809226-119809497	7.72882	0
TCONS_00165058	"x"	novel	-1.16947	-0.0004096	ENST00000310397.8	XLOC_039449	SNED1	TSS84590	chr2:241938254-242041747	7.73126	0
TCONS_00124541	"u"	novel	-1.36773	-0.0806912	-	XLOC_030134	-	TSS64273	chr18:48323702-48323956	7.74632	0
TCONS_00066179	"u"	novel	-1.32954	-0.0004096	-	XLOC_016997	-	TSS34602	chr12:112044923-112045197	7.75547	0
TCONS_00273481	"x"	novel	-1.32203	-0.0004096	ENST00000414209.1	XLOC_070972	JPX	TSS143925	chrX:73164158-73513409	7.76704	0
TCONS_00048090	"u"	novel	-1.21181	-0.0262144	-	XLOC_012840	-	TSS25549	chr11:70053549-70053837	7.77211	0
TCONS_00140988	"x"	novel	-1.40451	-0.0004096	ENST00000456324.1	XLOC_033382	ZNF146	TSS72161	chr19:36673187-36737159	7.77778	0
TCONS_00169796	"x"	novel	-1.12362	-0.0004096	ENST00000361337.2	XLOC_040759	TOP1	TSS87105	chr20:39657457-39946312	7.79668	0
TCONS_00229753	"u"	novel	-1.1321	-0.0004096	-	XLOC_057400	-	TSS119250	chr6:47595608-47595947	7.79687	0
TCONS_00085140	"u"	novel	-1.29388	-0.0667648	-	XLOC_022225	-	TSS44797	chr15:69744595-69744978	7.80663	0
TCONS_00163856	"u"	novel	-1.2148	-0.077824	-	XLOC_039129	-	TSS83935	chr2:217529481-217529906	7.81447	0
TCONS_00120388	"u"	novel	-1.28958	-0.135168	-	XLOC_029309	-	TSS62247	chr17:60703857-60704527	7.81822	0
TCONS_00238530	"u"	novel	-1.23605	-0.0004096	-	XLOC_060061	-	TSS124171	chr7:127218034-127218315	7.8377	0
TCONS_00052967	"u"	novel	-1.14311	-0.049152	-	XLOC_013977	-	TSS28068	chr12:24252158-24252488	7.84415	0
TCONS_00264452	"u"	novel	-1.0981	-0.0090112	-	XLOC_067902	-	TSS138688	chr9:79184728-79184963	7.8453	0
TCONS_00040618	"x"	novel	-1.0996	-0.0004096	ENST00000376104.2	XLOC_011189	DLG2	TSS21860	chr11:83166054-85338966	7.85334	0
TCONS_00151762	"x"	novel	-1.04561	-0.118784	ENST00000272746.5	XLOC_035919	WIPF1	TSS77531	chr2:175411868-175639555	7.86005	0
TCONS_00232612	"u"	novel	-1.2931	-0.0004096	-	XLOC_058440	-	TSS120941	chr6:148417831-148418107	7.87361	0
TCONS_00269954	"u"	novel	-1.26915	-0.016384	-	XLOC_069747	-	TSS141873	chrX:106956091-106956403	7.88707	0
TCONS_00102009	"u"	novel	-1.17509	-0.0004096	-	XLOC_025605	-	TSS53113	chr16:25273885-25274247	7.90659	0
TCONS_00263582	"u"	novel	-1.13315	-0.073728	-	XLOC_067552	-	TSS138153	chr9:35604753-35605064	7.92065	0
TCONS_00156979	"u"	novel	-1.16673	-0.036864	-	XLOC_037145	-	TSS80214	chr2:31492447-31492685	7.95327	0
TCONS_00219351	"u"	novel	-1.09536	-0.036864	-	XLOC_054185	-	TSS113537	chr5:148245526-148245774	7.98166	0
TCONS_00149993	"u"	novel	-1.39055	-0.0004096	-	XLOC_035440	-	TSS76586	chr2:119547003-119547264	7.98302	0
TCONS_00179279	"u"	novel	-1.18318	-0.0004096	-	XLOC_043164	-	TSS91970	chr22:40733501-40733785	7.99206	0
TCONS_00067662	"x"	novel	-1.22811	-0.045056	ENST00000382592.4	XLOC_017320	LATS2	TSS35378	chr13:21547170-21635686	7.99527	0
TCONS_00188596	"x"	novel	-1.41835	-0.0004096	ENST00000302640.8	XLOC_045442	ITPR1	TSS96777	chr3:4535031-4928977	8.00182	0
TCONS_00005508	"u"	novel	-1.10283	-0.0004096	-	XLOC_001407	-	TSS2855	chr1:89317140-89317395	8.01386	0
TCONS_00167623	"u"	novel	-1.17489	-0.1024	-	XLOC_040155	-	TSS85956	chr20:56804032-56804353	8.02339	0
TCONS_00241010	"u"	novel	-1.27914	-0.0004096	-	XLOC_060756	-	TSS125544	chr7:17399000-17399354	8.03045	0
TCONS_00150712	"u"	novel	-1.13064	-0.0004096	-	XLOC_035638	-	TSS76963	chr2:139162513-139162768	8.04773	0
TCONS_00208924	"u"	novel	-1.25953	-0.0004096	-	XLOC_051105	-	TSS107728	chr5:36873474-36873816	8.06697	0
TCONS_00263245	"u"	novel	-1.23565	-0.0004096	-	XLOC_067464	-	TSS137995	chr9:32070805-32071051	8.07356	0
TCONS_00269371	"u"	novel	-1.40173	-0.0188416	-	XLOC_069531	-	TSS141550	chrX:74960206-74960445	8.08516	0
TCONS_00188816	"x"	novel	-1.38798	-0.111821	ENST00000326237.3	XLOC_045500	AC034193.5	TSS96893	chr3:10000400-10052893	8.09016	0
TCONS_00234978	"u"	novel	-1.1796	-0.0004096	-	XLOC_059165	-	TSS122320	chr7:38757726-38757998	8.11268	0
TCONS_00149126	"x"	novel	-1.52663	-0.180224	ENST00000464685.1	XLOC_035195	MITD1	TSS76096	chr2:99613723-100106497	8.20817	0
TCONS_00006300	"u"	novel	-1.03629	-0.0004096	-	XLOC_001664	-	TSS3297	chr1:110210256-110210511	8.21223	0
TCONS_00120434	"x"	novel	-1.05999	-0.0004096	ENST00000424789.2	XLOC_029336	TANC2	TSS62282	chr17:61086916-61509572	8.21258	0
TCONS_00241487	"u"	novel	-1.03596	-0.0004096	-	XLOC_060901	-	TSS125815	chr7:30244617-30244860	8.22511	0
TCONS_00149999	"u"	novel	-1.18413	-0.0004096	-	XLOC_035446	-	TSS76592	chr2:119579355-119579634	8.26248	0
TCONS_00147354	"x"	novel	-1.16251	-0.0487424	ENST00000451515.2	XLOC_034708	AC010733.5	TSS75168	chr2:61165338-61165931	8.28662	0
TCONS_00092142	"x"	novel	-1.02751	-0.0589824	ENST00000268035.6	XLOC_023818	IGF1R	TSS48383	chr15:99192199-99675798	8.31433	0
TCONS_00260509	"u"	novel	-1.32956	-0.0004096	-	XLOC_066694	-	TSS136476	chr9:110931168-110931489	8.32382	0
TCONS_00264466	"u"	novel	-1.26366	-0.045056	-	XLOC_067916	-	TSS138702	chr9:79222438-79222794	8.32504	0
TCONS_00234851	"u"	novel	-1.32402	-0.0004096	-	XLOC_059124	-	TSS122248	chr7:34966047-34966302	8.33012	0
TCONS_00198845	"x"	novel	-1.31096	-0.0004096	ENST00000263921.3	XLOC_047923	CHIC2	TSS102068	chr4:54243809-55164414	8.37479	0
TCONS_00258324	"u"	novel	-1.23534	-0.090112	-	XLOC_065799	-	TSS135096	chr9:21319898-21320301	8.39889	0
TCONS_00053623	"u"	novel	-1.12668	-0.0004096	-	XLOC_014145	-	TSS28400	chr12:46112504-46112743	8.39907	0
TCONS_00096200	"x"	novel	-1.25799	-0.0004096	ENST00000320640.6	XLOC_024554	ITFG1	TSS50352	chr16:47178233-47735434	8.44417	0
TCONS_00038933	"x"	novel	-1.25561	-0.0831488	ENST00000532134.1	XLOC_010877	CFL1	TSS21058	chr11:65590492-65641063	8.49246	0
TCONS_00040996	"x"	novel	-1.25518	-0.0004096	ENST00000536441.1	XLOC_011314	SESN3	TSS22082	chr11:94883702-94967268	8.52414	0
TCONS_00224881	"u"	novel	-1.15756	-0.0004096	-	XLOC_055841	-	TSS116530	chr6:96012269-96012496	8.52626	0
TCONS_00153675	"u"	novel	-1.27616	-0.0004096	-	XLOC_036494	-	TSS78579	chr2:217970049-217970310	8.55416	0
TCONS_00146760	"="	known	NA	NA	ENST00000451547.1	XLOC_034539	AC007246.3	TSS74823	chr2:39476406-39945103	8.60066	0
TCONS_00035738	"u"	novel	-1.24861	-0.065536	-	XLOC_010177	-	TSS19419	chr11:10320434-10320769	8.62701	0
TCONS_00127479	"u"	novel	-1.10135	-0.109773	-	XLOC_030966	-	TSS65934	chr18:57494279-57494597	8.65425	0
TCONS_00199734	"u"	novel	-1.42245	-0.0004096	-	XLOC_048199	-	TSS102559	chr4:84010559-84010842	8.68533	0
TCONS_00011930	"u"	novel	-1.13644	-0.0004096	-	XLOC_003216	-	TSS6301	chr1:228265988-228266239	8.72773	0
TCONS_00225936	"u"	novel	-1.29025	-0.0004096	-	XLOC_056229	-	TSS117138	chr6:136876471-136876725	8.78518	0
TCONS_00223208	"u"	novel	-1.00119	-0.057344	-	XLOC_055268	-	TSS115551	chr6:34552543-34552793	8.82638	0
TCONS_00147217	"u"	novel	-1.02226	-0.0004096	-	XLOC_034647	-	TSS75082	chr2:55380432-55380681	8.8286	0
TCONS_00070874	"u"	novel	-1.07517	-0.022528	-	XLOC_018433	-	TSS37227	chr13:50513101-50513346	8.83923	0
TCONS_00164546	"u"	novel	-1.21	-0.012288	-	XLOC_039276	-	TSS84287	chr2:231270613-231270874	8.85118	0
TCONS_00077039	"u"	novel	-1.12306	-0.0008192	-	XLOC_020120	-	TSS40541	chr14:105554235-105554476	8.86143	0
TCONS_00255422	"u"	novel	-1.05448	-0.0004096	-	XLOC_065047	-	TSS133535	chr8:93116151-93116388	8.87023	0
TCONS_00230404	"u"	novel	-1.06039	-0.0004096	-	XLOC_057649	-	TSS119644	chr6:80288551-80288828	8.89577	0
TCONS_00180640	"u"	novel	-1.29229	-0.0004096	-	XLOC_043430	-	TSS92603	chr3:11820253-11820575	8.91607	0
TCONS_00158705	"u"	novel	-1.11068	-0.0004096	-	XLOC_037611	-	TSS81098	chr2:71662958-71663234	8.95642	0
TCONS_00264058	"u"	novel	-1.22268	-0.0098304	-	XLOC_067746	-	TSS138445	chr9:66455726-66456036	9.05954	0
TCONS_00196362	"u"	novel	-1.0076	-0.164659	-	XLOC_047301	-	TSS100742	chr3:190142437-190142794	9.06084	0
TCONS_00145164	"u"	novel	-1.4365	-0.0004096	-	XLOC_034116	-	TSS73974	chr19:58971566-58971831	9.06822	0
TCONS_00023664	"u"	novel	-1.20547	-0.073728	-	XLOC_006369	-	TSS12555	chr1:214839750-214840032	9.11114	0
TCONS_00259261	"u"	novel	-1.04382	-0.0004096	-	XLOC_066215	-	TSS135693	chr9:69054179-69054411	9.11609	0
TCONS_00159618	"u"	novel	-1.33983	-0.0004096	-	XLOC_037915	-	TSS81634	chr2:95895511-95895768	9.13202	0
TCONS_00208920	"u"	novel	-1.14263	-0.0004096	-	XLOC_051101	-	TSS107724	chr5:36833460-36833725	9.161	0
TCONS_00273753	"x"	novel	-1.17419	-0.0004096	ENST00000324765.8	XLOC_071136	DIAPH2	TSS144120	chrX:95939661-96897588	9.16499	0
TCONS_00161296	"u"	novel	-1.13306	-0.0200704	-	XLOC_038436	-	TSS82594	chr2:145956893-145957150	9.16711	0
TCONS_00245781	"x"	novel	-1.22649	-0.0004096	ENST00000445907.2	XLOC_062115	CHRM2	TSS128096	chr7:136370305-136866854	9.20559	0
TCONS_00088917	"x"	novel	-1.20613	-0.0004096	ENST00000558399.1	XLOC_023126	GALK2	TSS46817	chr15:49398267-49913128	9.23112	0
TCONS_00105193	"u"	novel	-1.19277	-0.0946176	-	XLOC_026307	-	TSS54748	chr16:85349228-85349553	9.2693	0
TCONS_00072041	"u"	novel	-1.0896	-0.012288	-	XLOC_018903	-	TSS37964	chr14:21121101-21121342	9.27074	0
TCONS_00200874	"u"	novel	-1.14969	-0.0004096	-	XLOC_048558	-	TSS103195	chr4:125486349-125486588	9.2856	0
TCONS_00043401	"="	known	NA	NA	ENST00000430034.1	XLOC_011828	AC132217.4	TSS23292	chr11:2150341-2182571	9.2874	0
TCONS_00259937	"x"	novel	-1.34634	-0.0004096	ENST00000375495.3	XLOC_066494	ZNF484	TSS136128	chr9:95571669-95661890	9.30742	0
TCONS_00045424	"u"	novel	-1.39195	-0.0004096	-	XLOC_012288	-	TSS24298	chr11:36491605-36491827	9.31394	0
TCONS_00173803	"x"	novel	-1.08503	-0.0188416	ENST00000539173.1	XLOC_041945	ADARB1	TSS89266	chr21:46491647-46646478	9.39294	0
TCONS_00270407	"u"	novel	-1.30117	-0.0004096	-	XLOC_069944	-	TSS142161	chrX:128562833-128563068	9.40838	0
TCONS_00142436	"x"	novel	-1.04215	-0.0159744	ENST00000425690.3	XLOC_033638	PVR	TSS72791	chr19:45041044-45222031	9.40898	0
TCONS_00177683	"x"	novel	-1.04836	-0.0978944	ENST00000248996.4	XLOC_042852	GNAZ	TSS91227	chr22:23401592-23487208	9.48169	0
TCONS_00207981	"u"	novel	-1.01972	-0.053248	-	XLOC_050768	-	TSS107156	chr4:187771187-187771431	9.51045	0
TCONS_00005365	"u"	novel	-1.28858	-0.0004096	-	XLOC_001316	-	TSS2741	chr1:85619748-85619984	9.51128	0
TCONS_00246918	"u"	novel	-1.32222	-0.0004096	-	XLOC_062433	-	TSS128728	chr8:7119598-7119873	9.53176	0
TCONS_00264458	"u"	novel	-1.16498	-0.192512	-	XLOC_067908	-	TSS138694	chr9:79205029-79205262	9.53669	0
TCONS_00170450	"x"	novel	-1.40091	-0.0004096	ENST00000371497.5	XLOC_040947	TSHZ2	TSS87424	chr20:51588945-52120853	9.56671	0
TCONS_00118550	"x"	novel	-1.12425	-0.012288	ENST00000253799.3	XLOC_028916	AOC2	TSS61332	chr17:40996616-41002724	9.6206	0
TCONS_00022774	"u"	novel	-1.02356	-0.0126976	-	XLOC_006090	-	TSS12056	chr1:193229399-193229688	9.68968	0
TCONS_00146868	"u"	novel	-1.0838	-0.0004096	-	XLOC_034564	-	TSS74888	chr2:43314765-43314992	9.70239	0
TCONS_00179694	"u"	novel	-1.39802	-0.299008	-	XLOC_043269	-	TSS92158	chr22:46004994-46005253	9.72109	0
TCONS_00017733	"x"	novel	-1.06986	-0.016384	ENST00000263187.3	XLOC_004695	MSH4	TSS9408	chr1:76262281-76378923	9.74615	0
TCONS_00233306	"u"	novel	-1.05526	-0.0352256	-	XLOC_058715	-	TSS121383	chr6:169493437-169493719	9.75212	0
TCONS_00017539	"u"	novel	-1.09654	-0.098304	-	XLOC_004611	-	TSS9280	chr1:67863541-67863832	9.77389	0
TCONS_00270248	"u"	novel	-1.05023	-0.0004096	-	XLOC_069860	-	TSS142052	chrX:119559055-119559319	9.78768	0
TCONS_00149326	"u"	novel	-1.34253	-0.032768	-	XLOC_035239	-	TSS76197	chr2:103331564-103331835	9.79413	0
TCONS_00033018	"u"	novel	-1.14941	-0.008192	-	XLOC_009466	-	TSS17938	chr10:97850281-97850581	9.84611	0
TCONS_00044468	"u"	novel	-1.11285	-0.004096	-	XLOC_012027	-	TSS23775	chr11:10929383-10929626	9.95121	0
TCONS_00228259	"u"	novel	-1.0714	-0.0413696	-	XLOC_057107	-	TSS118559	chr6:31479196-31479467	9.977	0
TCONS_00005388	"x"	novel	-1.25519	-0.0004096	ENST00000284031.8	XLOC_001337	DDAH1	TSS2763	chr1:85731930-86043933	10.0074	0
TCONS_00032810	"u"	novel	-1.3422	-0.0004096	-	XLOC_009393	-	TSS17827	chr10:92715742-92715966	10.0344	0
TCONS_00108436	"x"	novel	-1.34787	-0.0004096	ENST00000269033.3	XLOC_027040	SSH2	TSS56393	chr17:27887564-28513493	10.0887	0
TCONS_00236971	"u"	novel	-1.38389	-0.0004096	-	XLOC_059720	-	TSS123391	chr7:93921805-93922066	10.0945	0
TCONS_00140986	"x"	novel	-1.24309	-0.0004096	ENST00000456324.1	XLOC_033380	ZNF146	TSS72159	chr19:36673187-36737159	10.1478	0
TCONS_00254834	"u"	novel	-1.21124	-0.0004096	-	XLOC_064877	-	TSS133238	chr8:77915607-77915950	10.1627	0
TCONS_00174848	"u"	novel	-1.12386	-0.124518	-	XLOC_042260	-	TSS89848	chr22:24254079-24254334	10.1899	0
TCONS_00242977	"u"	novel	-1.31962	-0.0004096	-	XLOC_061462	-	TSS126710	chr7:72426983-72427238	10.1899	0
TCONS_00185386	"u"	novel	-1.03452	-0.0004096	-	XLOC_044650	-	TSS95094	chr3:131171506-131171788	10.1931	0
TCONS_00108432	"x"	novel	-1.4487	-0.0004096	ENST00000269033.3	XLOC_027036	SSH2	TSS56389	chr17:27887564-28513493	10.3191	0
TCONS_00221427	"x"	novel	-1.40022	-0.0004096	ENST00000448183.2	XLOC_054776	NEDD9	TSS114664	chr6:11173684-11382581	10.3584	0
TCONS_00230696	"u"	novel	-1.28328	-0.0004096	-	XLOC_057774	-	TSS119824	chr6:88379539-88379801	10.3915	0
TCONS_00040215	"x"	novel	-1.33063	-0.0004096	ENST00000340360.6	XLOC_011094	XRRA1	TSS21670	chr11:74459912-74660245	10.3939	0
TCONS_00267963	"u"	novel	-1.10889	-0.036864	-	XLOC_069017	-	TSS140729	chrX:36906457-36906704	10.4429	0
TCONS_00133849	"x"	novel	-1.15038	-0.0004096	ENST00000589799.1	XLOC_032116	ZNF235	TSS68937	chr19:44711699-44809199	10.5026	0
TCONS_00274828	"u"	novel	-1.17943	-0.036864	-	XLOC_071558	-	TSS144776	chrX:139859550-139859862	10.5739	0
TCONS_00024021	"u"	novel	-1.47509	-0.0004096	-	XLOC_006541	-	TSS12788	chr1:224384862-224385156	10.6356	0
TCONS_00123273	"u"	novel	-1.13089	-0.0004096	-	XLOC_029809	-	TSS63602	chr18:8606960-8607179	10.7097	0
TCONS_00211734	"u"	novel	-1.18935	-0.0004096	-	XLOC_051918	-	TSS109302	chr5:129667241-129667551	10.7243	0
TCONS_00127673	"u"	novel	-1.19929	-0.0004096	-	XLOC_031040	-	TSS66041	chr18:66819174-66819447	10.7296	0
TCONS_00101956	"x"	novel	-1.19636	-0.0516096	ENST00000395799.3	XLOC_025596	TNRC6A	TSS53086	chr16:24741015-24838953	10.7677	0
TCONS_00001968	"u"	novel	-1.19775	-0.0831488	-	XLOC_000485	-	TSS1052	chr1:26200990-26201223	10.7997	0
TCONS_00211165	"x"	novel	-1.13878	-0.0004096	ENST00000514515.1	XLOC_051746	NREP	TSS108969	chr5:110831730-111353006	10.8003	0
TCONS_00135476	"u"	novel	-1.01914	-0.158515	-	XLOC_032376	-	TSS69661	chr19:53608537-53608804	10.8176	0
TCONS_00069096	"u"	novel	-1.31457	-0.0004096	-	XLOC_017886	-	TSS36224	chr13:95666107-95666398	10.8327	0
TCONS_00055572	"u"	novel	-1.12375	-0.0004096	-	XLOC_014482	-	TSS29292	chr12:58212812-58213030	10.8446	0
TCONS_00153286	"u"	novel	-1.00751	-0.0004096	-	XLOC_036387	-	TSS78375	chr2:206977074-206977295	10.9041	0
TCONS_00025254	"x"	novel	-1.09883	-0.0417792	ENST00000380989.2	XLOC_006949	PITRM1	TSS13523	chr10:3179919-3215003	10.9157	0
TCONS_00163244	"x"	novel	-1.0344	-0.0004096	ENST00000309955.3	XLOC_038932	CFLAR	TSS83604	chr2:201980826-202041410	10.9285	0
TCONS_00052966	"u"	novel	-1.19713	-0.0004096	-	XLOC_013976	-	TSS28067	chr12:24250130-24250362	10.9457	0
TCONS_00018441	"u"	novel	-1.36812	-0.0004096	-	XLOC_004915	-	TSS9815	chr1:98559416-98559661	11.0089	0
TCONS_00019435	"x"	novel	-1.21836	-0.032768	ENST00000367123.3	XLOC_005212	SRGAP2C	TSS10346	chr1:121102016-121204983	11.0219	0
TCONS_00127668	"u"	novel	-1.17106	-0.0974848	-	XLOC_031035	-	TSS66036	chr18:66766305-66766602	11.0266	0
TCONS_00079451	"u"	novel	-1.20719	-0.0004096	-	XLOC_020612	-	TSS41684	chr14:57756820-57757096	11.0418	0
TCONS_00222108	"u"	novel	-1.29167	-0.0004096	-	XLOC_055067	-	TSS115062	chr6:28868666-28868932	11.1093	0
TCONS_00152363	"u"	novel	-1.0356	-0.0004096	-	XLOC_036172	-	TSS77913	chr2:190132825-190133087	11.114	0
TCONS_00173010	"x"	novel	-1.32559	-0.0004096	ENST00000356577.4	XLOC_041741	SON	TSS88874	chr21:34876237-35349992	11.1342	0
TCONS_00163533	"u"	novel	-1.00741	-0.0004096	-	XLOC_039029	-	TSS83762	chr2:207718742-207719030	11.158	0
TCONS_00261697	"x"	novel	-1.14317	-0.16384	ENST00000277458.4	XLOC_066994	ASB6	TSS137114	chr9:132399170-132404444	11.1716	0
TCONS_00225298	"x"	novel	-1.12202	-0.0356352	ENST00000230538.7	XLOC_055995	LAMA4	TSS116768	chr6:112429962-112672498	11.2993	0
TCONS_00127717	"u"	novel	-1.17098	-0.0004096	-	XLOC_031056	-	TSS66072	chr18:68032881-68033136	11.4181	0
TCONS_00226901	"u"	novel	-1.09369	-0.0139264	-	XLOC_056582	-	TSS117744	chr6:169814339-169814582	11.4184	0
TCONS_00207623	"u"	novel	-1.15701	-0.0004096	-	XLOC_050680	-	TSS106985	chr4:181112405-181112658	11.4858	0
TCONS_00053657	"u"	novel	-1.00237	-0.0004096	-	XLOC_014165	-	TSS28427	chr12:46875838-46876095	11.4974	0
TCONS_00089733	"x"	novel	-1.15024	-0.136397	ENST00000559192.1	XLOC_023282	USP3	TSS47206	chr15:63796792-63894627	11.522	0
TCONS_00149998	"u"	novel	-1.0532	-0.0004096	-	XLOC_035445	-	TSS76591	chr2:119575499-119575792	11.53	0
TCONS_00032826	"u"	novel	-1.02841	-0.0004096	-	XLOC_009409	-	TSS17843	chr10:92965816-92966079	11.5505	0
TCONS_00009549	"u"	novel	-1.18477	-0.0004096	-	XLOC_002544	-	TSS5011	chr1:170860621-170860893	11.5582	0
TCONS_00216603	"u"	novel	-1.08867	-0.0004096	-	XLOC_053338	-	TSS112020	chr5:74350699-74350937	11.5894	0
TCONS_00084559	"x"	novel	-1.2468	-0.0004096	ENST00000335670.6	XLOC_022078	RORA	TSS44480	chr15:60771376-61521518	11.6121	0
TCONS_00190324	"u"	novel	-1.02827	-0.08192	-	XLOC_045909	-	TSS97671	chr3:44156188-44156415	11.6396	0
TCONS_00214226	"u"	novel	-1.02533	-0.0110592	-	XLOC_052508	-	TSS110619	chr5:176906813-176907056	11.6807	0
TCONS_00184137	"u"	novel	-1.00114	-0.0004096	-	XLOC_044300	-	TSS94422	chr3:107106330-107106585	11.7228	0
TCONS_00108429	"x"	novel	-1.20519	-0.022528	ENST00000459686.1	XLOC_027033	CORO6	TSS56386	chr17:27887564-28513493	11.74	0
TCONS_00253571	"u"	novel	-1.2392	-0.0004096	-	XLOC_064467	-	TSS132517	chr8:38077145-38077404	11.7449	0
TCONS_00270397	"u"	novel	-1.22729	-0.0004096	-	XLOC_069934	-	TSS142151	chrX:128436413-128436661	11.7449	0
[truncated: 12,315 more rows]
