# Supplementary material for: Identification and integrated analysis of differentially expressed lncRNAs and circRNAs reveal the potential ceRNA networks during PDLSC osteogenic differentiation
Source: BMC Genet. 2017 Dec 2;18:100. doi: 10.1186/s12863-017-0569-4 (PMC5712120; doi:10.1186/s12863-017-0569-4)
Supplement: Supplementary file 3 — circRNA_all expression_.xlsx The expression profiles of all circRNAs identified by RNA-seq (XLSX 1577 kb) [file 12863_2017_569_MOESM3_ESM.xlsx]

## Sheet: circRNA
index	geneName	Induced_RPM	Non-induced_RPM	log2(fold_change)	regulation	pvalue	chrom	start	end	strand	thickStart	thickEnd	exonCount	circType	isoformName	flankIntron	Induced_junction reads	Induced_nonjunction reads	Non-induced_junction reads	Non-induced_nonJunction reads
chr19|8421788-8422016	MARCH2	0	129.716	-INF	down	3.06969e-20	chr19	8421788	8422016	+	8421788	8421788	1	circRNA	ENST00000381035.8	chr19:8413420-8421788|chr19:8422016-8426608	0	0	2	9726
chr2|216277671-216283729	MARCH4	64.0025	0	INF	up	3.59278e-115	chr2	216277671	216283729	-	216277671	216277671	2	circRNA	ENST00000273067.4	chr2:216259679-216277671|chr2:216283729-216369744	2	5440	0	0
chr5|10415487-10417404	MARCH6	0	883.356	-INF	down	9.61031e-95	chr5	10415487	10417404	+	10415487	10415487	2	circRNA	ENST00000449913.6	chr5:10414502-10415487|chr5:10417404-10423734	0	0	5	66242
chr2|159743060-159748903	MARCH7	0	2099.68	-INF	down	1.0128e-93	chr2	159743060	159748903	+	159743060	159743060	2	circRNA	ENST00000539065.5	chr2:159729175-159743060|chr2:159748903-159752401	0	0	5	157460
chr2|241335125-241346249	SEPT2	8400.73	0	INF	up	4.04134e-115	chr2	241335125	241346249	+	241335125	241335125	7	circRNA	ENST00000391973.6	chr2:241326113-241335125|chr2:241346249-241348133	2	714295	0	0
chr2|241346165-241348191	SEPT2	0	3124.25	-INF	down	7.79233e-99	chr2	241346165	241348191	+	241346165	241346165	2	circRNA	ENST00000391973.6	chr2:241343897-241346165|chr2:241348191-241350072	0	0	7	234295
chr2|241342991-241343897	SEPT2	2466.34	0	INF	up	2.69358e-07	chr2	241342991	241343897	+	241342991	241342991	2	circRNA	ENST00000391973.6	chr2:241337790-241342991|chr2:241343897-241346165	4	209704	0	0
chr2|241348133-241350203	SEPT2	3171.05	0	INF	up	4.02613e-07	chr2	241348133	241350203	+	241348133	241348133	2	circRNA	ENST00000391973.6	chr2:241346249-241348133|chr2:241350203-241351966	8	269620	0	0
chr17|77402058-77402703	SEPT9	5191.36	0	INF	up	3.13685e-07	chr17	77402058	77402703	+	77402058	77402058	1	circRNA	ENST00000427177.5	chr17:77307197-77402058|chr17:77402703-77482143	11	441400	0	0
chr2|109585125-109593119	SEPT10	0	250.924	-INF	down	1.88093e-25	chr2	109585125	109593119	-	109585125	109585125	3	circRNA	ENST00000356688.8	chr2:109574767-109585125|chr2:109593119-109613797	0	0	2	18816
chr4|76995780-77030970	SEPT11	0	25690.9	-INF	down	1.41715e-27	chr4	76995780	77030970	+	76995780	76995780	9	circRNA	ENST00000510515.5	chr4:76987870-76995780|chr4:77030970-77034496	0	0	2	1926676
chr4|77005600-77020670	SEPT11	0	17754.6	-INF	down	1.11431e-18	chr4	77005600	77020670	+	77005600	77005600	5	circRNA	ENST00000264893.10	chr4:76996539-77005600|chr4:77020670-77028628	0	0	1	1331502
chr4|170088395-170088564	AADAT	0	52.2304	-INF	down	1.67358e-18	chr4	170088395	170088564	-	170088395	170088395	1	circRNA	ENST00000337664.8	chr4:170087248-170088395|chr4:170088564-170089623	0	0	1	3916
chr16|70267658-70267809	AARS	928.648	0	INF	up	2.57705e-104	chr16	70267658	70267809	-	70267658	70267658	1	circRNA	ENST00000261772.12	chr16:70265662-70267658|chr16:70267809-70268270	1	78960	0	0
chr16|70258979-70262524	AARS	0	3394.68	-INF	down	3.37647e-37	chr16	70258979	70262524	-	70258979	70258979	3	circRNA	ENST00000261772.12	chr16:70258217-70258979|chr16:70262524-70264957	0	0	1	254582
chr16|70261043-70271972	AARS	0	9811.45	-INF	down	8.37472e-30	chr16	70261043	70271972	-	70261043	70261043	9	circRNA	ENST00000261772.12	chr16:70259186-70261043|chr16:70271972-70276485	0	0	3	735804
chr16|70258979-70261157	AARS	0	2676.15	-INF	down	2.07138e-20	chr16	70258979	70261157	-	70258979	70258979	2	circRNA	ENST00000261772.12	chr16:70258217-70258979|chr16:70261157-70262345	0	0	2	200695
chr9|104883038-104903771	ABCA1	0	860.234	-INF	down	1.26603e-96	chr9	104883038	104903771	-	104883038	104883038	4	circRNA	ENST00000374736.7	chr9:104861800-104883038|chr9:104903771-104927934	0	0	6	64507
chr7|48410519-48427871	ABCA13	52.7709	0	INF	up	2.38543e-07	chr7	48410519	48427871	+	48410519	48410519	3	circRNA	ENST00000435803.5	chr7:48403879-48410519|chr7:48427871-48455036	5	4482	0	0
chr16|2323522-2329854	ABCA3	0	90.8598	-INF	down	1.6437e-38	chr16	2323522	2329854	-	2323522	2323522	6	circRNA	ENST00000301732.9	chr16:2319840-2323522|chr16:2329854-2340572	0	0	1	6813
chr2|219212386-219215082	ABCB6	0	1282.9	-INF	down	2.09692e-35	chr2	219212386	219215082	-	219212386	219212386	9	circRNA	ENST00000265316.7	chr2:219211108-219212386|chr2:219215082-219215996	0	0	3	96208
KI270853.1|1710621-1714184	ABCC1	306.111	0	INF	up	5.47563e-103	KI270853.1	1710621	1714184	+	1710621	1710621	2	circRNA	ENST00000622828.3	KI270853.1:1706200-1710621|KI270853.1:1714184-1726047	1	26027	0	0
KI270853.1|1782667-1783798	ABCC1	192.537	0	INF	up	5.71082e-103	KI270853.1	1782667	1783798	+	1782667	1782667	2	circRNA	ENST00000622828.3	KI270853.1:1780039-1782667|KI270853.1:1783798-1789674	1	16370	0	0
chr16|16007815-16009901	ABCC1	0	109.514	-INF	down	3.57205e-38	chr16	16007815	16009901	+	16007815	16007815	2	circRNA	ENST00000399410.7	chr16:15949799-16007815|chr16:16009901-16014490	0	0	1	8212
chr16|16033108-16090588	ABCC1	0	1462.06	-INF	down	3.74716e-38	chr16	16033108	16090588	+	16033108	16033108	14	circRNA	ENST00000399410.7	chr16:16016621-16033108|chr16:16090588-16102626	0	0	1	109646
chr16|16052723-16071729	ABCC1	0	463.606	-INF	down	3.94003e-38	chr16	16052723	16071729	+	16052723	16052723	4	circRNA	ENST00000399410.7	chr16:16048303-16052723|chr16:16071729-16076325	0	0	1	34767
chr16|16106737-16111582	ABCC1	0	295.861	-INF	down	4.13658e-38	chr16	16106737	16111582	+	16106737	16106737	2	circRNA	ENST00000399410.7	chr16:16102717-16106737|chr16:16111582-16114765	0	0	1	22187
KI270853.1|1691001-1748446	ABCC1	0	1506.27	-INF	down	2.47358e-32	KI270853.1	1691001	1748446	+	1691001	1691001	14	circRNA	ENST00000622828.3	KI270853.1:1674498-1691001|KI270853.1:1748446-1756730	0	0	1	112961
KI270853.1|1710621-1729619	ABCC1	0	463.899	-INF	down	2.60638e-32	KI270853.1	1710621	1729619	+	1710621	1710621	4	circRNA	ENST00000622828.3	KI270853.1:1706200-1710621|KI270853.1:1729619-1734177	0	0	1	34789
KI270853.1|1782667-1789821	ABCC1	0	374.12	-INF	down	2.74221e-32	KI270853.1	1782667	1789821	+	1782667	1782667	3	circRNA	ENST00000622828.3	KI270853.1:1780039-1782667|KI270853.1:1789821-1792240	0	0	1	28056
KI270853.1|1794364-1796444	ABCC1	0	550.972	-INF	down	2.88461e-32	KI270853.1	1794364	1796444	+	1794364	1794364	2	circRNA	ENST00000622828.3	KI270853.1:1792399-1794364|KI270853.1:1796444-1799063	0	0	1	41319
KI270853.1|1769238-1769446	ABCC1	0	199.561	-INF	down	3.8356e-29	KI270853.1	1769238	1769446	+	1769238	1769238	1	circRNA	ENST00000622828.3	KI270853.1:1764733-1769238|KI270853.1:1769446-1772630	0	0	3	14963
chr16|16124788-16125911	ABCC1	259.503	171.505	0.597496	up	3.82482e-24	chr16	16124788	16125911	+	16124788	16124788	2	circRNA	ENST00000399410.7	chr16:16122174-16124788|chr16:16125911-16131788	5	22060	1	12861
chr16|16111374-16111582	ABCC1	0	202.521	-INF	down	1.75853e-20	chr16	16111374	16111582	+	16111374	16111374	1	circRNA	ENST00000399410.7	chr16:16106873-16111374|chr16:16111582-16114765	0	0	2	15186
chr16|16052723-16056295	ABCC1	237.357	0	INF	up	2.17902e-07	chr16	16052723	16056295	+	16052723	16052723	2	circRNA	ENST00000399410.7	chr16:16048303-16052723|chr16:16056295-16068155	3	20179	0	0
chr13|95034604-95083290	ABCC4	0	2826.36	-INF	down	1.38513e-45	chr13	95034604	95083290	-	95034604	95034604	10	circRNA	ENST00000376887.8	chr13:95021682-95034604|chr13:95083290-95115921	0	0	1	211961
chr13|95161188-95170628	ABCC4	0	779.682	-INF	down	1.45415e-45	chr13	95161188	95170628	-	95161188	95161188	6	circRNA	ENST00000376887.8	chr13:95116001-95161188|chr13:95170628-95177706	0	0	1	58471
chr13|95177706-95188542	ABCC4	0	580.494	-INF	down	1.52553e-45	chr13	95177706	95188542	-	95177706	95177706	4	circRNA	ENST00000376887.8	chr13:95170628-95177706|chr13:95188542-95194835	0	0	1	43533
chr13|95186700-95188542	ABCC4	0	356.039	-INF	down	1.59977e-45	chr13	95186700	95188542	-	95186700	95186700	2	circRNA	ENST00000376887.8	chr13:95178091-95186700|chr13:95188542-95194835	0	0	1	26700
chr13|95206531-95234834	ABCC4	0	1236.11	-INF	down	1.67677e-45	chr13	95206531	95234834	-	95206531	95206531	5	circRNA	ENST00000376887.8	chr13:95194937-95206531|chr13:95234834-95246974	0	0	1	92701
chr13|95161188-95178091	ABCC4	0	1005.43	-INF	down	1.09977e-38	chr13	95161188	95178091	-	95161188	95161188	8	circRNA	ENST00000376887.8	chr13:95116001-95161188|chr13:95178091-95186700	0	0	4	75398
chr13|95115921-95207925	ABCC4	0	2950.82	-INF	down	6.5056e-20	chr13	95115921	95207925	-	95115921	95115921	14	circRNA	ENST00000376887.8	chr13:95083290-95115921|chr13:95207925-95209433	0	0	2	221294
chr13|95161188-95188542	ABCC4	2015.27	1404.89	0.520518	up	5.42123e-15	chr13	95161188	95188542	-	95161188	95161188	10	circRNA	ENST00000376887.8	chr13:95116001-95161188|chr13:95188542-95194835	13	171341	1	105358
chr1|94458606-94480606	ABCD3	569.119	0	INF	up	1.99021e-07	chr1	94458606	94480606	+	94458606	94458606	8	circRNA	ENST00000370214.8	chr1:94418588-94458606|chr1:94480606-94483169	3	48388	0	0
chr4|145110374-145123357	ABCE1	0	263.325	-INF	down	2.15125e-27	chr4	145110374	145123357	+	145110374	145110374	9	circRNA	ENST00000296577.8	chr4:145110240-145110374|chr4:145123357-145123477	0	0	2	19746
chr9|71874613-71875083	ABHD17B	0	212.642	-INF	down	3.48776e-20	chr9	71874613	71875083	-	71874613	71874613	1	circRNA	ENST00000377041.6	chr9:71870262-71874613|chr9:71875083-71910633	0	0	2	15945
chr9|71866798-71875083	ABHD17B	238.31	0	INF	up	2.3215e-07	chr9	71866798	71875083	-	71866798	71866798	3	circRNA	ENST00000377041.6	chr9:71862607-71866798|chr9:71875083-71910633	19	20244	0	0
chr15|89113724-89116521	ABHD2	1468.05	1040.65	0.496417	up	1.63634e-14	chr15	89113724	89116521	+	89113724	89113724	2	circRNA	ENST00000569411.5	chr15:89087516-89113724|chr15:89116521-89151676	6	124819	12	78031
chr3|58256561-58267345	ABHD6	0	70.6317	-INF	down	1.28607e-21	chr3	58256561	58267345	+	58256561	58256561	2	circRNA	ENST00000478253.5	chr3:58249942-58256561|chr3:58267345-58269320	0	0	1	5296
chr3|100820219-100821113	ABI3BP	0	134.223	-INF	down	7.14132e-36	chr3	100820219	100821113	-	100820219	100820219	2	circRNA	ENST00000471714.5	chr3:100818581-100820219|chr3:100821113-100822588	0	0	3	10063
chr3|100864001-100866956	ABI3BP	0	435.191	-INF	down	1.52405e-21	chr3	100864001	100866956	-	100864001	100864001	3	circRNA	ENST00000471714.5	chr3:100862909-100864001|chr3:100866956-100874840	0	0	1	32636
chr9|130854063-130875052	ABL1	0	2800.68	-INF	down	3.62963e-31	chr9	130854063	130875052	+	130854063	130854063	6	circRNA	ENST00000372348.6	chr9:130714455-130854063|chr9:130875052-130878414	0	0	3	210033
chr1|179114877-179121867	ABL2	0	1756.48	-INF	down	9.13785e-99	chr1	179114877	179121867	-	179114877	179114877	5	circRNA	ENST00000502732.5	chr1:179112398-179114877|chr1:179121867-179126376	0	0	7	131720
chr1|179131310-179131481	ABL2	0	448.285	-INF	down	8.83804e-97	chr1	179131310	179131481	-	179131310	179131310	1	circRNA	ENST00000502732.5	chr1:179126672-179131310|chr1:179131481-179133311	0	0	6	33613
chr1|179118586-179131481	ABL2	0	2053.91	-INF	down	1.35222e-49	chr1	179118586	179131481	-	179118586	179118586	5	circRNA	ENST00000502732.5	chr1:179117516-179118586|chr1:179131481-179133311	0	0	1	154031
chr1|179118586-179120274	ABL2	0	563.867	-INF	down	3.24745e-42	chr1	179118586	179120274	-	179118586	179118586	2	circRNA	ENST00000502732.5	chr1:179117516-179118586|chr1:179120274-179121594	0	0	5	42282
chr5|149210725-149252837	ABLIM3	0	549.826	-INF	down	2.06294e-36	chr5	149210725	149252837	+	149210725	149210725	14	circRNA	ENST00000326685.11	chr5:149207134-149210725|chr5:149252837-149258290	0	0	3	41231
chr5|149251358-149252837	ABLIM3	0	74.3119	-INF	down	8.61116e-28	chr5	149251358	149252837	+	149251358	149251358	3	circRNA	ENST00000326685.11	chr5:149250505-149251358|chr5:149252837-149258290	0	0	2	5571
chr5|149249814-149252837	ABLIM3	190.432	0	INF	up	3.2563e-07	chr5	149249814	149252837	+	149249814	149249814	5	circRNA	ENST00000326685.11	chr5:149247929-149249814|chr5:149252837-149258290	10	16182	0	0
chr17|1050049-1100735	ABR	943.772	0	INF	up	8.00303e-105	chr17	1050049	1100735	-	1050049	1050049	14	circRNA	ENST00000302538.9	chr17:1013164-1050049|chr17:1100735-1125182	1	80246	0	0
KI270862.1|89262-89847	ABR	166.569	0	INF	up	3.31224e-103	KI270862.1	89262	89847	-	89262	89262	2	circRNA	ENST00000612118.4	KI270862.1:52411-89262|KI270862.1:89847-94575	1	14162	0	0
KI270862.1|94575-95643	ABR	0	114.755	-INF	down	4.70114e-33	KI270862.1	94575	95643	-	94575	94575	2	circRNA	ENST00000612118.4	KI270862.1:89847-94575|KI270862.1:95643-96470	0	0	1	8605
KI270910.1|94423-95491	ABR	0	97.5269	-INF	down	4.78445e-20	KI270910.1	94423	95491	-	94423	94423	2	circRNA	ENST00000613981.3	KI270910.1:89695-94423|KI270910.1:95491-96320	0	0	2	7312
chr3|127674390-127674600	ABTB1	0	22.0549	-INF	down	1.47626e-39	chr3	127674390	127674600	+	127674390	127674390	2	circRNA	ENST00000483857.5	chr3:127673081-127674390|chr3:127674600-127675969	0	0	4	1650
chr19|57504656-57504786	AC003005.4	0	67.4848	-INF	down	2.9763e-29	chr19	57504656	57504786	+	57504656	57504656	1	circRNA	ENST00000601674.5	chr19:57491597-57504656|chr19:57504786-57505301	0	0	3	5058
GL383564.2|79149-79925	AC004231.7	81.7496	0	INF	up	3.45417e-103	GL383564.2	79149	79925	-	79149	79149	3	circRNA	ENST00000576522.1	GL383564.2:78340-79149|GL383564.2:79925-81250	1	6950	0	0
chr7|30550635-30562128	AC005154.6	0	447.898	-INF	down	9.97509e-29	chr7	30550635	30562128	-	30550635	30550635	2	circRNA	ENST00000434399.5	chr7:30524486-30550635|chr7:30562128-30562741	0	0	2	33588
chr17|30608429-30610942	AC005562.1	0	103.954	-INF	down	5.52182e-41	chr17	30608429	30610942	+	30608429	30608429	2	circRNA	ENST00000398849.6	chr17:30607665-30608429|chr17:30610942-30615895	0	0	5	7791
chr19|40050323-40083237	AC005614.5	0	536.425	-INF	down	1.60943e-40	chr19	40050323	40083237	-	40050323	40050323	3	circRNA	ENST00000595508.1	chr19:40048796-40050323|chr19:40083237-40084744	0	0	5	40224
KN196484.1|325466-358380	AC005614.5	0	555.226	-INF	down	1.13399e-37	KN196484.1	325466	358380	-	325466	325466	3	circRNA	ENST00000625455.1	KN196484.1:323939-325466|KN196484.1:358380-359887	0	0	3	41636
chr19|45187330-45187740	AC005779.2	0	17.4279	-INF	down	2.76027e-29	chr19	45187330	45187740	+	45187330	45187330	2	circRNA	ENST00000593083.1	chr19:45179942-45187330|chr19:45187740-45198888	0	0	3	1304
chr7|66127703-66134374	AC068533.7	384.873	272.033	0.500605	up	1.31606e-14	chr7	66127703	66134374	+	66127703	66127703	3	circRNA	ENST00000450043.2	chr7:66092663-66127703|chr7:66134374-66145442	1	32724	3	20398
chr2|65500628-65501147	AC074391.1	61.8973	24.8284	1.31788	up	6.91127e-29	chr2	65500628	65501147	+	65500628	65500628	1	circRNA	ENST00000377977.3	chr2:65476349-65500628|chr2:65501147-65691781	7	5256	2	1860
chr2|242094886-242138888	AC093642.5	362.163	0	INF	up	1.17481e-111	chr2	242094886	242138888	+	242094886	242094886	6	circRNA	ENST00000456398.5	chr2:242088801-242094886|chr2:242138888-242140233	1	30793	0	0
chr2|131506311-131508608	AC093838.4	38.3874	0	INF	up	3.01558e-07	chr2	131506311	131508608	+	131506311	131506311	2	circRNA	ENST00000415574.6	chr2:131501508-131506311|chr2:131508608-131515601	11	3253	0	0
chr2|110454850-110455555	AC108938.5	195.606	0	INF	up	7.17325e-112	chr2	110454850	110455555	-	110454850	110454850	2	circRNA	ENST00000603767.1	chr2:110452018-110454850|chr2:110455555-110457029	1	16631	0	0
chr17|37221723-37226452	ACACA	0	87.1795	-INF	down	9.56044e-40	chr17	37221723	37226452	-	37221723	37221723	4	circRNA	ENST00000616317.4	chr17:37210490-37221723|chr17:37226452-37234974	0	0	1	6537
chr17|37330172-37330425	ACACA	0	219.549	-INF	down	1.0028e-39	chr17	37330172	37330425	-	37330172	37330172	1	circRNA	ENST00000616317.4	chr17:37284970-37330172|chr17:37330425-37339803	0	0	1	16464
KI270857.1|1424281-1429421	ACACA	0	226.483	-INF	down	1.49578e-32	KI270857.1	1424281	1429421	-	1424281	1424281	4	circRNA	ENST00000619487.4	KI270857.1:1417362-1424281|KI270857.1:1429421-1436146	0	0	1	16984
KI270857.1|1457709-1462438	ACACA	0	66.3647	-INF	down	1.57295e-32	KI270857.1	1457709	1462438	-	1457709	1457709	4	circRNA	ENST00000619487.4	KI270857.1:1446469-1457709|KI270857.1:1462438-1470954	0	0	1	4976
chr12|109235312-109242592	ACACB	0	157.864	-INF	down	1.3082e-44	chr12	109235312	109242592	+	109235312	109235312	6	circRNA	ENST00000338432.11	chr12:109234045-109235312|chr12:109242592-109245625	0	0	1	11838
chr12|109166860-109168034	ACACB	0	46.4566	-INF	down	1.26101e-30	chr12	109166860	109168034	+	109166860	109166860	2	circRNA	ENST00000338432.11	chr12:109140058-109166860|chr12:109168034-109171804	0	0	3	3481
chr12|109191612-109191950	ACACB	55.0643	0	INF	up	2.89845e-07	chr12	109191612	109191950	+	109191612	109191612	2	circRNA	ENST00000338432.11	chr12:109188162-109191612|chr12:109191950-109193647	4	4678	0	0
chr3|195342470-195345317	ACAP2	0	295.528	-INF	down	1.03839e-35	chr3	195342470	195345317	-	195342470	195342470	2	circRNA	ENST00000326793.10	chr3:195336976-195342470|chr3:195345317-195381008	0	0	3	22160
chr3|195381008-195392147	ACAP2	401.35	670.354	-0.740061	down	2.2837e-26	chr3	195381008	195392147	-	195381008	195381008	3	circRNA	ENST00000326793.10	chr3:195345317-195381008|chr3:195392147-195442794	23	34103	7	50266
chr3|195306510-195333123	ACAP2	0	1523.87	-INF	down	3.28863e-21	chr3	195306510	195333123	-	195306510	195306510	6	circRNA	ENST00000326793.10	chr3:195302174-195306510|chr3:195333123-195336931	0	0	1	114281
chr3|195301574-195320813	ACAP2	1502.53	0	INF	up	2.61561e-07	chr3	195301574	195320813	-	195301574	195301574	6	circRNA	ENST00000326793.10	chr3:195297281-195301574|chr3:195320813-195326884	4	127753	0	0
chr20|45848449-45855292	ACOT8	0	566.187	-INF	down	1.83752e-30	chr20	45848449	45855292	-	45848449	45848449	2	circRNA	ENST00000217455.8	chr20:45844420-45848449|chr20:45855292-45857187	0	0	1	42460
chr20|45853922-45855292	ACOT8	0	181.72	-INF	down	5.0471e-29	chr20	45853922	45855292	-	45853922	45853922	2	circRNA	ENST00000486165.5	chr20:45848675-45853922|chr20:45855292-45857187	0	0	3	13625
chr20|45848449-45848675	ACOT8	313.626	0	INF	up	3.06128e-07	chr20	45848449	45848675	-	45848449	45848449	1	circRNA	ENST00000217455.8	chr20:45844420-45848449|chr20:45848675-45855158	4	26663	0	0
chrX|23713134-23722753	ACOT9	0	543.852	-INF	down	1.19594e-37	chrX	23713134	23722753	-	23713134	23713134	3	circRNA	ENST00000379303.9	chrX:23707944-23713134|chrX:23722753-23730526	0	0	3	40783
chrX|23721880-23736016	ACOT9	0	1419.42	-INF	down	6.24832e-29	chrX	23721880	23736016	-	23721880	23721880	7	circRNA	ENST00000379303.9	chrX:23713208-23721880|chrX:23736016-23743124	0	0	2	106447
chrX|23721880-23733217	ACOT9	0	1139.44	-INF	down	1.05399e-19	chrX	23721880	23733217	-	23721880	23721880	5	circRNA	ENST00000379303.9	chrX:23713208-23721880|chrX:23733217-23734340	0	0	1	85451
chr17|75950773-75953620	ACOX1	0	900.25	-INF	down	5.83301e-41	chr17	75950773	75953620	-	75950773	75950773	3	circRNA	ENST00000293217.9	chr17:75949897-75950773|chr17:75953620-75955565	0	0	5	67509
chr17|75950773-75955947	ACOX1	0	1390.59	-INF	down	1.32454e-20	chr17	75950773	75955947	-	75950773	75950773	5	circRNA	ENST00000293217.9	chr17:75949897-75950773|chr17:75955947-75957458	0	0	2	104285
chr2|222900673-222919202	ACSL3	0	4210.82	-INF	down	2.43614e-53	chr2	222900673	222919202	+	222900673	222900673	5	circRNA	ENST00000357430.7	chr2:222887888-222900673|chr2:222919202-222921279	0	0	1	315788
chr2|222900673-222934687	ACSL3	0	9084.63	-INF	down	2.1742e-42	chr2	222900673	222934687	+	222900673	222900673	14	circRNA	ENST00000357430.7	chr2:222887888-222900673|chr2:222934687-222941496	0	0	5	681294
chr2|222887829-222909150	ACSL3	0	1446.62	-INF	down	2.13173e-35	chr2	222887829	222909150	+	222887829	222887829	3	circRNA	ENST00000357430.7	chr2:222861258-222887829|chr2:222909150-222916318	0	0	3	108486
chr12|81109559-81152096	ACSS3	0	1653.38	-INF	down	3.33266e-96	chr12	81109559	81152096	+	81109559	81109559	6	circRNA	ENST00000548058.5	chr12:81078431-81109559|chr12:81152096-81174787	0	0	6	123989
chr12|81199340-81233471	ACSS3	0	575.534	-INF	down	3.46426e-96	chr12	81199340	81233471	+	81199340	81199340	5	circRNA	ENST00000548058.5	chr12:81174939-81199340|chr12:81233471-81253306	0	0	6	43156
chr14|68890138-68893747	ACTN1	15957.5	0	INF	up	1.59082e-113	chr14	68890138	68893747	-	68890138	68890138	3	circRNA	ENST00000193403.10	chr14:68885575-68890138|chr14:68893747-68902476	2	1356834	0	0
chr14|68880809-68893747	ACTN1	0	28170.8	-INF	down	3.80138e-20	chr14	68880809	68893747	-	68880809	68880809	9	circRNA	ENST00000193403.10	chr14:68880108-68880809|chr14:68893747-68902476	0	0	2	2112659
KQ458386.1|110235-119112	ACTN4	0	3068.51	-INF	down	9.97913e-33	KQ458386.1	110235	119112	+	110235	110235	6	circRNA	ENST00000635260.1	KQ458386.1:57543-110235|KQ458386.1:119112-119892	0	0	1	230121
chr14|58215204-58223856	ACTR10	0	1235.55	-INF	down	1.41343e-29	chr14	58215204	58223856	+	58215204	58215204	4	circRNA	ENST00000545307.6	chr14:58213698-58215204|chr14:58223856-58230398	0	0	3	92657
chr10|102484159-102485733	ACTR1A	0	1849.7	-INF	down	5.39433e-96	chr10	102484159	102485733	-	102484159	102484159	2	circRNA	ENST00000636707.1	chr10:102472981-102484159|chr10:102485733-102488149	0	0	6	138712
chr10|102488149-102490613	ACTR1A	0	2330.54	-INF	down	6.27416e-41	chr10	102488149	102490613	-	102488149	102488149	3	circRNA	ENST00000636707.1	chr10:102485733-102488149|chr10:102490613-102502599	0	0	1	174777
chr10|102485608-102489138	ACTR1A	3719.77	0	INF	up	3.1199e-07	chr10	102485608	102489138	-	102485608	102485608	3	circRNA	ENST00000636707.1	chr10:102484376-102485608|chr10:102489138-102490548	11	316273	0	0
chr2|65246523-65265175	ACTR2	3108.47	0	INF	up	2.2389e-07	chr2	65246523	65265175	+	65246523	65246523	6	circRNA	ENST00000260641.9	chr2:65239962-65246523|chr2:65265175-65268563	2	264305	0	0
chr2|113916883-113934386	ACTR3	0	3326.48	-INF	down	1.13513e-20	chr2	113916883	113934386	+	113916883	113916883	4	circRNA	ENST00000263238.6	chr2:113913227-113916883|chr2:113934386-113939958	0	0	1	249467
chr7|152823341-152823515	ACTR3B	0	36.4426	-INF	down	8.94243e-37	chr7	152823341	152823515	+	152823341	152823341	1	circRNA	ENST00000377776.7	chr7:152820442-152823341|chr7:152823515-152825029	0	0	3	2730
chr7|152783186-152825122	ACTR3B	0	175.026	-INF	down	4.13231e-19	chr7	152783186	152825122	+	152783186	152783186	8	circRNA	ENST00000377776.7	chr7:152759926-152783186|chr7:152825122-152854457	0	0	1	13125
chr12|100204939-100205744	ACTR6	80.2089	0	INF	up	2.6747e-07	chr12	100204939	100205744	+	100204939	100204939	2	circRNA	ENST00000551652.5	chr12:100199230-100204939|chr12:100205744-100207662	14	6806	0	0
chr2|157799426-157818559	ACVR1	337.936	0	INF	up	8.46737e-112	chr2	157799426	157818559	-	157799426	157799426	2	circRNA	ENST00000263640.7	chr2:157780600-157799426|chr2:157818559-157874863	1	28733	0	0
chr2|9535833-9536828	ADAM17	259.456	0	INF	up	2.20398e-07	chr2	9535833	9536828	-	9535833	9535833	2	circRNA	ENST00000310823.7	chr2:9527954-9535833|chr2:9536828-9543152	5	22056	0	0
chr5|157518822-157520031	ADAM19	0	127.489	-INF	down	1.86537e-18	chr5	157518822	157520031	-	157518822	157518822	2	circRNA	ENST00000517951.5	chr5:157513505-157518822|chr5:157520031-157530806	0	0	1	9560
chr2|206559954-206596162	ADAM23	210.401	0	INF	up	2.25612e-07	chr2	206559954	206596162	+	206559954	206559954	14	circRNA	ENST00000264377.7	chr2:206557498-206559954|chr2:206596162-206609909	2	17888	0	0
chr8|39136656-39211324	ADAM32	0	81.4058	-INF	down	4.16059e-20	chr8	39136656	39211324	+	39136656	39136656	10	circRNA	ENST00000379907.8	chr8:39118165-39136656|chr8:39211324-39221609	0	0	2	6103
KI270822.1|42339-57231	ADAM32	32.5658	0	INF	up	2.25911e-07	KI270822.1	42339	57231	+	42339	42339	4	circRNA	ENST00000633822.1	KI270822.1:23848-42339|KI270822.1:57231-66579	3	2766	0	0
chr8|39136656-39151548	ADAM32	53.2531	0	INF	up	2.80185e-07	chr8	39136656	39151548	+	39136656	39136656	4	circRNA	ENST00000399831.7	chr8:39118165-39136656|chr8:39151548-39160896	4	4524	0	0
chr8|39021642-39023325	ADAM9	0	3339.77	-INF	down	1.31024e-41	chr8	39021642	39023325	+	39021642	39021642	2	circRNA	ENST00000487273.6	chr8:39018918-39021642|chr8:39023325-39025802	0	0	5	250460
chr10|70702311-70708778	ADAMTS14	0	31.1222	-INF	down	2.22961e-38	chr10	70702311	70708778	+	70702311	70702311	2	circRNA	ENST00000373207.1	chr10:70674995-70702311|chr10:70708778-70729293	0	0	4	2330
chr15|100152611-100155320	ADAMTS17	0	2.48018	-INF	down	3.05234e-36	chr15	100152611	100155320	-	100152611	100152611	2	circRNA	ENST00000268070.8	chr15:100133315-100152611|chr15:100155320-100199317	0	0	1	185
chr5|129679763-129704391	ADAMTS19	0	125.236	-INF	down	7.76247e-28	chr5	129679763	129704391	+	129679763	129679763	5	circRNA	ENST00000274487.8	chr5:129665579-129679763|chr5:129704391-129734931	0	0	2	9390
chr5|179152141-179158879	ADAMTS2	7709.22	2871.4	1.42483	up	4.29541e-29	chr5	179152141	179158879	-	179152141	179152141	5	circRNA	ENST00000251582.11	chr5:179140035-179152141|chr5:179158879-179181071	11	655488	2	215338
chr5|179121660-179140035	ADAMTS2	18447	0	INF	up	2.2874e-07	chr5	179121660	179140035	-	179121660	179121660	11	circRNA	ENST00000251582.11	chr5:179114324-179121660|chr5:179140035-179152141	2	1568505	0	0
chr5|65242103-65291470	ADAMTS6	0	579.974	-INF	down	1.16991e-94	chr5	65242103	65291470	-	65242103	65242103	5	circRNA	ENST00000381055.7	chr5:65226219-65242103|chr5:65291470-65299984	0	0	5	43490
chr5|65451474-65460338	ADAMTS6	0	734.532	-INF	down	1.2176e-94	chr5	65451474	65460338	-	65451474	65451474	4	circRNA	ENST00000381055.7	chr5:65334085-65451474|chr5:65460338-65470777	0	0	5	55081
chr5|65273339-65473952	ADAMTS6	0	2910.11	-INF	down	7.38596e-40	chr5	65273339	65473952	-	65273339	65273339	11	circRNA	ENST00000381055.7	chr5:65262962-65273339|chr5:65473952-65481342	0	0	4	218239
chr5|65451474-65473952	ADAMTS6	0	1318.89	-INF	down	7.51074e-40	chr5	65451474	65473952	-	65451474	65451474	6	circRNA	ENST00000381055.7	chr5:65334085-65451474|chr5:65473952-65481342	0	0	4	98906
chr5|65170616-65197151	ADAMTS6	0	410.536	-INF	down	5.69317e-28	chr5	65170616	65197151	-	65170616	65170616	4	circRNA	ENST00000381055.7	chr5:65151945-65170616|chr5:65197151-65214793	0	0	2	30786
chr5|65170616-65215487	ADAMTS6	0	661.713	-INF	down	5.77962e-28	chr5	65170616	65215487	-	65170616	65170616	6	circRNA	ENST00000381055.7	chr5:65151945-65170616|chr5:65215487-65224319	0	0	2	49623
chr5|65224319-65226219	ADAMTS6	0	71.6184	-INF	down	5.86572e-28	chr5	65224319	65226219	-	65224319	65224319	3	circRNA	ENST00000381055.7	chr5:65215487-65224319|chr5:65226219-65242103	0	0	2	5369
chr5|65260599-65473952	ADAMTS6	0	3077.9	-INF	down	5.95745e-28	chr5	65260599	65473952	-	65260599	65260599	13	circRNA	ENST00000381055.7	chr5:65242206-65260599|chr5:65473952-65481342	0	0	2	230824
chr5|65188015-65197151	ADAMTS6	0	250.324	-INF	down	1.04425e-18	chr5	65188015	65197151	-	65188015	65188015	2	circRNA	ENST00000381055.7	chr5:65173008-65188015|chr5:65197151-65214793	0	0	1	18772
chr3|64550891-64602213	ADAMTS9	0	304.942	-INF	down	1.30429e-21	chr3	64550891	64602213	-	64550891	64550891	6	circRNA	ENST00000498707.5	chr3:64546952-64550891|chr3:64602213-64603921	0	0	1	22868
chr21|45118563-45134832	ADARB1	0	225.776	-INF	down	9.37634e-30	chr21	45118563	45134832	+	45118563	45118563	6	circRNA	ENST00000460734.5	chr21:45117038-45118563|chr21:45134832-45144630	0	0	1	16931
chr21|45128401-45134832	ADARB1	551.572	112.635	2.2919	up	2.13733e-29	chr21	45128401	45134832	+	45128401	45128401	2	circRNA	ENST00000462214.5	chr21:45073903-45128401|chr21:45134832-45137080	3	46896	2	8445
chr21|45180329-45185091	ADARB1	1438.59	0	INF	up	2.42037e-07	chr21	45180329	45185091	+	45180329	45180329	5	circRNA	ENST00000437626.5	chr21:45176664-45180329|chr21:45185091-45204554	6	122314	0	0
chr14|77924456-77925961	ADCK1	0	122.089	-INF	down	2.21574e-35	chr14	77924456	77925961	+	77924456	77924456	2	circRNA	ENST00000238561.9	chr14:77907919-77924456|chr14:77925961-77931517	0	0	1	9155
chr6|41108304-41123249	ADCY10P1	0	78.5522	-INF	down	6.54559e-100	chr6	41108304	41123249	+	41108304	41108304	10	circRNA	ENST00000457653.7	chr6:41106035-41108304|chr6:41123249-41124509	0	0	7	5884
chr12|48773939-48775450	ADCY6	0	423.963	-INF	down	5.79669e-45	chr12	48773939	48775450	-	48773939	48773939	5	circRNA	ENST00000307885.4	chr12:48773647-48773939|chr12:48775450-48775672	0	0	1	31794
chr16|3988993-3993510	ADCY9	0	956.428	-INF	down	1.80989e-38	chr16	3988993	3993510	-	3988993	3988993	3	circRNA	ENST00000294016.7	chr16:3983440-3988993|chr16:3993510-4007367	0	0	1	71726
chr16|3979115-3983440	ADCY9	0	511.916	-INF	down	1.60766e-20	chr16	3979115	3983440	-	3979115	3979115	2	circRNA	ENST00000576936.5	chr16:3977630-3979115|chr16:3983440-3988993	0	0	2	38389
chr16|4113749-4115485	ADCY9	0	2790.9	-INF	down	1.62548e-20	chr16	4113749	4115485	-	4113749	4113749	1	circRNA	ENST00000294016.7	chr16:4007558-4113749|chr16:4115485-4115689	0	0	2	209301
chr4|2894012-2915040	ADD1	0	6908.82	-INF	down	2.45843e-36	chr4	2894012	2915040	+	2894012	2894012	9	circRNA	ENST00000264758.11	chr4:2884666-2894012|chr4:2915040-2926013	0	0	3	518122
chr4|2904763-2915040	ADD1	0	4454.51	-INF	down	7.43972e-19	chr4	2904763	2915040	+	2904763	2904763	4	circRNA	ENST00000264758.11	chr4:2899435-2904763|chr4:2915040-2926013	0	0	1	334064
chr10|110100624-110100848	ADD3	0	5936.63	-INF	down	7.24394e-41	chr10	110100624	110100848	+	110100624	110100624	1	circRNA	ENST00000468251.5	chr10:109996446-110100624|chr10:110100848-110112776	0	0	1	445215
chr10|110124016-110130486	ADD3	3084.69	7321.69	-1.24705	down	1.04348e-28	chr10	110124016	110130486	+	110124016	110124016	4	circRNA	ENST00000360162.7	chr10:110122292-110124016|chr10:110130486-110133325	18	262267	11	549077
chr4|22389087-22392690	ADGRA3	0	53.6571	-INF	down	8.49469e-19	chr4	22389087	22392690	-	22389087	22389087	2	circRNA	ENST00000511051.5	chr4:22346823-22389087|chr4:22392690-22401430	0	0	1	4023
chr19|14401385-14401760	ADGRE5	0	225.989	-INF	down	8.78851e-35	chr19	14401385	14401760	+	14401385	14401385	2	circRNA	ENST00000358600.7	chr19:14398139-14401385|chr19:14401760-14402596	0	0	1	16947
chr1|81836884-81907230	ADGRL2	693.795	1407.31	-1.02036	down	1.34588e-27	chr1	81836884	81907230	+	81836884	81836884	2	circRNA	ENST00000370721.5	chr1:81761852-81836884|chr1:81907230-81936727	2	58990	2	105539
chr20|50902016-50928825	ADNP	0	1106.08	-INF	down	3.04814e-30	chr20	50902016	50928825	-	50902016	50902016	4	circRNA	ENST00000621696.4	chr20:50894512-50902016|chr20:50928825-50930825	0	0	1	82949
chr22|40358863-40359306	ADSL	876.618	0	INF	up	2.29596e-07	chr22	40358863	40359306	+	40358863	40358863	2	circRNA	ENST00000623632.3	chr22:40354327-40358863|chr22:40359306-40360401	20	74517	0	0
chr7|44110014-44112909	AEBP1	3195.47	0	INF	up	2.50936e-07	chr7	44110014	44112909	+	44110014	44110014	9	circRNA	ENST00000223357.7	chr7:44109341-44110014|chr7:44112909-44112990	4	271700	0	0
chr12|19500096-19512465	AEBP2	0	127.076	-INF	down	2.44487e-45	chr12	19500096	19512465	+	19500096	19500096	2	circRNA	ENST00000541908.5	chr12:19493986-19500096|chr12:19512465-19514670	0	0	1	9529
chr4|7786193-7809763	AFAP1	0	1469.09	-INF	down	1.6135e-94	chr4	7786193	7809763	-	7786193	7786193	4	circRNA	ENST00000360265.8	chr4:7778876-7786193|chr4:7809763-7816017	0	0	5	110169
chr4|7793680-7809763	AFAP1	0	1240.65	-INF	down	7.89773e-19	chr4	7793680	7809763	-	7793680	7793680	3	circRNA	ENST00000360265.8	chr4:7786311-7793680|chr4:7809763-7816017	0	0	1	93041
chr4|87084119-87094969	AFF1	0	116.128	-INF	down	1.88991e-94	chr4	87084119	87094969	+	87084119	87084119	4	circRNA	ENST00000395146.8	chr4:87047594-87084119|chr4:87094969-87105627	0	0	5	8704
chr4|87046165-87047594	AFF1	206.709	108.781	0.926171	up	2.18763e-27	chr4	87046165	87047594	+	87046165	87046165	2	circRNA	ENST00000395146.8	chr4:86948571-87046165|chr4:87047594-87084119	1	17575	3	8155
chrX|148661907-148662768	AFF2	473.95	128.769	1.87995	up	3.18342e-29	chrX	148661907	148662768	+	148661907	148661907	1	circRNA	ENST00000370460.6	chrX:148652131-148661907|chrX:148662768-148809875	14	40285	1	9656
chr5|132892163-132893118	AFF4	0	437.591	-INF	down	1.48395e-18	chr5	132892163	132893118	-	132892163	132892163	2	circRNA	ENST00000265343.9	chr5:132889173-132892163|chr5:132893118-132896322	0	0	1	32816
chr5|132886309-132897240	AFF4	2944.87	0	INF	up	2.27734e-07	chr5	132886309	132897240	-	132886309	132886309	8	circRNA	ENST00000265343.9	chr5:132885119-132886309|chr5:132897240-132898229	2	250394	0	0
chr18|12370848-12371691	AFG3L2	0	75.832	-INF	down	5.8985e-34	chr18	12370848	12371691	-	12370848	12370848	2	circRNA	ENST00000269143.7	chr18:12367382-12370848|chr18:12371691-12376968	0	0	1	5686
chr18|12340200-12340401	AFG3L2	0	380.587	-INF	down	3.24832e-29	chr18	12340200	12340401	-	12340200	12340200	1	circRNA	ENST00000269143.7	chr18:12337535-12340200|chr18:12340401-12344131	0	0	3	28539
chr18|12356693-12371691	AFG3L2	0	1066.94	-INF	down	3.89314e-20	chr18	12356693	12371691	-	12356693	12356693	8	circRNA	ENST00000269143.7	chr18:12353158-12356693|chr18:12371691-12376968	0	0	2	80013
chr17|78190969-78192785	AFMID	0	73.1785	-INF	down	1.35531e-20	chr17	78190969	78192785	+	78190969	78190969	2	circRNA	ENST00000589107.5	chr17:78187433-78190969|chr17:78192785-78202498	0	0	2	5486
chr2|64551442-64573068	AFTPH	0	1161.24	-INF	down	2.22804e-39	chr2	64551442	64573068	+	64551442	64551442	5	circRNA	ENST00000238855.11	chr2:64524612-64551442|chr2:64573068-64579485	0	0	4	87083
chr2|235968461-236049281	AGAP1	0	768.894	-INF	down	3.25793e-53	chr2	235968461	236049281	+	235968461	235968461	4	circRNA	ENST00000336665.9	chr2:235908906-235968461|chr2:236049281-236120191	0	0	1	57662
chr2|235740962-235807331	AGAP1	0	573.761	-INF	down	9.12828e-21	chr2	235740962	235807331	+	235740962	235740962	6	circRNA	ENST00000409457.5	chr2:235717644-235740962|chr2:235807331-235852685	0	0	2	43027
chr10|46340187-46353241	AGAP14P	0	39.4028	-INF	down	1.35579e-41	chr10	46340187	46353241	+	46340187	46340187	4	circRNA	ENST00000624701.1	chr10:46337884-46340187|chr10:46353241-46356542	0	0	1	2954
chr7|151117094-151118632	AGAP3	0	469.607	-INF	down	3.99724e-19	chr7	151117094	151118632	+	151117094	151117094	5	circRNA	ENST00000463381.5	chr7:151116851-151117094|chr7:151118632-151119986	0	0	1	35217
chr10|50001995-50008076	AGAP6	45.9496	0	INF	up	2.18344e-07	chr10	50001995	50008076	+	50001995	50001995	3	circRNA	ENST00000618025.4	chr10:49991744-50001995|chr10:50008076-50008710	22	3885	0	0
chr2|227519947-227524915	AGFG1	0	698.809	-INF	down	7.48697e-99	chr2	227519947	227524915	+	227519947	227519947	3	circRNA	ENST00000409979.6	chr2:227491640-227519947|chr2:227524915-227531090	0	0	7	52400
chr2|227491546-227524915	AGFG1	0	1168.42	-INF	down	2.23831e-35	chr2	227491546	227524915	+	227491546	227491546	4	circRNA	ENST00000409979.6	chr2:227472588-227491546|chr2:227524915-227531090	0	0	3	87622
chr5|77053964-77055596	AGGF1	0	124.809	-INF	down	1.22153e-18	chr5	77053964	77055596	+	77053964	77053964	2	circRNA	ENST00000312916.11	chr5:77052807-77053964|chr5:77055596-77059615	0	0	1	9359
chr7|141601204-141621801	AGK	0	206.628	-INF	down	2.18578e-28	chr7	141601204	141621801	+	141601204	141601204	5	circRNA	ENST00000355413.8	chr7:141596641-141601204|chr7:141621801-141633900	0	0	2	15494
chr7|141636959-141649333	AGK	204.121	100.98	1.01535	up	1.41909e-27	chr7	141636959	141649333	+	141636959	141636959	4	circRNA	ENST00000355413.8	chr7:141633980-141636959|chr7:141649333-141651524	3	17353	2	7571
chr8|140562452-140585311	AGO2	0	424.777	-INF	down	1.52093e-46	chr8	140562452	140585311	-	140562452	140562452	3	circRNA	ENST00000220592.9	chr8:140560510-140562452|chr8:140585311-140635484	0	0	1	31855
chr1|35966954-35973511	AGO3	0	238.15	-INF	down	1.68263e-56	chr1	35966954	35973511	+	35966954	35966954	3	circRNA	ENST00000324350.9	chr1:35945863-35966954|chr1:35973511-35982620	0	0	1	17859
chr1|35972023-36009044	AGO3	0	659.047	-INF	down	1.24057e-20	chr1	35972023	36009044	+	35972023	35972023	5	circRNA	ENST00000373191.8	chr1:35967075-35972023|chr1:36009044-36009474	0	0	2	49423
chr1|35826747-35851053	AGO4	0	864.808	-INF	down	1.53619e-56	chr1	35826747	35851053	+	35826747	35826747	11	circRNA	ENST00000373210.3	chr1:35826060-35826747|chr1:35851053-35853496	0	0	1	64855
chr1|35841164-35851053	AGO4	0	292.514	-INF	down	1.60895e-56	chr1	35841164	35851053	+	35841164	35841164	4	circRNA	ENST00000373210.3	chr1:35835993-35841164|chr1:35851053-35853496	0	0	1	21936
chr2|177482058-177513908	AGPS	1032.21	0	INF	up	2.08928e-07	chr2	177482058	177513908	+	177482058	177482058	7	circRNA	ENST00000264167.8	chr2:177468524-177482058|chr2:177513908-177521268	24	87743	0	0
chr9|85692688-85712566	AGTPBP1	0	93.3266	-INF	down	2.86366e-101	chr9	85692688	85712566	-	85692688	85692688	2	circRNA	ENST00000376083.7	chr9:85681335-85692688|chr9:85712566-85741774	0	0	9	6990
chr9|85632661-85646418	AGTPBP1	0	755.587	-INF	down	3.22512e-48	chr9	85632661	85646418	-	85632661	85632661	3	circRNA	ENST00000376083.7	chr9:85621285-85632661|chr9:85646418-85655142	0	0	1	56664
chr9|85642826-85646418	AGTPBP1	133.874	287.22	-1.10129	down	5.08755e-28	chr9	85642826	85646418	-	85642826	85642826	2	circRNA	ENST00000376083.7	chr9:85633374-85642826|chr9:85646418-85655142	17	11366	1	21539
chr20|34285439-34295585	AHCY	0	6542.38	-INF	down	5.72869e-31	chr20	34285439	34295585	-	34285439	34285439	8	circRNA	ENST00000217426.6	chr20:34281165-34285439|chr20:34295585-34303242	0	0	1	490643
chr1|110009033-110019626	AHCYL1	0	5110.33	-INF	down	3.43098e-35	chr1	110009033	110019626	+	110009033	110009033	14	circRNA	ENST00000369799.9	chr1:109985172-110009033|chr1:110019626-110020730	0	0	3	383245
chr7|129406377-129413688	AHCYL2	0	1635.57	-INF	down	1.9997e-28	chr7	129406377	129413688	+	129406377	129406377	3	circRNA	ENST00000325006.7	chr7:129405899-129406377|chr7:129413688-129422839	0	0	2	122657
chr11|62535944-62536567	AHNAK	0	3049.83	-INF	down	3.92668e-41	chr11	62535944	62536567	-	62535944	62535944	2	circRNA	ENST00000257247.11	chr11:62535190-62535944|chr11:62536567-62546659	0	0	5	228716
chr7|17309935-17340228	AHR	0	17667	-INF	down	8.72789e-29	chr7	17309935	17340228	+	17309935	17309935	9	circRNA	ENST00000242057.8	chr7:17299329-17309935|chr7:17340228-17342920	0	0	2	1324927
chr5|353729-376716	AHRR	0	706.343	-INF	down	9.23587e-95	chr5	353729	376716	+	353729	353729	2	circRNA	ENST00000505113.5	chr5:343964-353729|chr5:376716-413343	0	0	5	52967
chr14|77464597-77468508	AHSA1	0	1829.34	-INF	down	5.56837e-38	chr14	77464597	77468508	+	77464597	77464597	4	circRNA	ENST00000555133.5	chr14:77462759-77464597|chr14:77468508-77469076	0	0	4	137187
chr14|77464597-77465667	AHSA1	0	538.398	-INF	down	2.10654e-35	chr14	77464597	77465667	+	77464597	77464597	2	circRNA	ENST00000555133.5	chr14:77462759-77464597|chr14:77465667-77468082	0	0	1	40376
chr1|77286940-77297947	AK5	0	2364.03	-INF	down	2.80183e-42	chr1	77286940	77297947	+	77286940	77286940	4	circRNA	ENST00000354567.6	chr1:77282373-77286940|chr1:77297947-77340376	0	0	5	177285
GL339449.2|138842-149790	AK6	1277.32	0	INF	up	2.24525e-113	GL339449.2	138842	149790	-	138842	138842	3	circRNA	ENST00000612207.4	GL339449.2:135446-138842|GL339449.2:149790-152658	2	108606	0	0
chr5|69355648-69366595	AK6	1292.27	0	INF	up	2.30134e-112	chr5	69355648	69366595	-	69355648	69355648	3	circRNA	ENST00000380822.8	chr5:69352253-69355648|chr5:69366595-69369462	1	109878	0	0
GL339449.2|138842-139147	AK6	76.1985	43.5231	0.807982	up	3.52584e-27	GL339449.2	138842	139147	-	138842	138842	2	circRNA	ENST00000612207.4	GL339449.2:135446-138842|GL339449.2:139147-149697	2	6477	1	3263
chr5|69355648-69355953	AK6	60.7565	41.4696	0.550985	up	1.36166e-15	chr5	69355648	69355953	-	69355648	69355648	2	circRNA	ENST00000380822.8	chr5:69352253-69355648|chr5:69355953-69366502	2	5164	2	3108
chr6|109641517-109644688	AK9	0	16.4678	-INF	down	6.69243e-19	chr6	109641517	109644688	-	109641517	109641517	2	circRNA	ENST00000424296.6	chr6:109633323-109641517|chr6:109644688-109656755	0	0	1	1234
chr6|109656755-109675756	AK9	0	66.0713	-INF	down	6.76424e-19	chr6	109656755	109675756	-	109656755	109656755	7	circRNA	ENST00000424296.6	chr6:109644688-109656755|chr6:109675756-109691146	0	0	1	4954
chr17|19920035-19924517	AKAP10	0	334.117	-INF	down	6.08198e-96	chr17	19920035	19924517	-	19920035	19920035	2	circRNA	ENST00000225737.10	chr17:19909978-19920035|chr17:19924517-19931804	0	0	6	25051
chr17|19920035-19931978	AKAP10	0	518.197	-INF	down	4.00437e-40	chr17	19920035	19931978	-	19920035	19920035	3	circRNA	ENST00000225737.10	chr17:19909978-19920035|chr17:19931978-19936285	0	0	1	38861
chr17|19931804-19936430	AKAP10	0	252.231	-INF	down	4.20434e-40	chr17	19931804	19936430	-	19931804	19931804	2	circRNA	ENST00000225737.10	chr17:19924517-19931804|chr17:19936430-19939712	0	0	1	18915
chr17|19936285-19958571	AKAP10	0	973.722	-INF	down	4.41168e-40	chr17	19936285	19958571	-	19936285	19936285	6	circRNA	ENST00000225737.10	chr17:19931978-19936285|chr17:19958571-19962839	0	0	1	73023
chr17|19909180-19924517	AKAP10	441.961	0	INF	up	2.29797e-07	chr17	19909180	19924517	-	19909180	19909180	4	circRNA	ENST00000225737.10	chr17:19906232-19909180|chr17:19924517-19931804	6	37573	0	0
chr17|19958013-19958571	AKAP10	697.63	0	INF	up	2.3563e-07	chr17	19958013	19958571	-	19958013	19958013	1	circRNA	ENST00000225737.10	chr17:19947505-19958013|chr17:19958571-19962839	19	59299	0	0
chr6|151348710-151353752	AKAP12	0	8733.74	-INF	down	5.4718e-102	chr6	151348710	151353752	+	151348710	151348710	1	circRNA	ENST00000402676.6	chr6:151305903-151348710|chr6:151353752-151355726	0	0	10	654974
chr15|85578929-85585823	AKAP13	0	1440.45	-INF	down	1.75076e-36	chr15	85578929	85585823	+	85578929	85578929	2	circRNA	ENST00000559362.5	chr15:85575329-85578929|chr15:85585823-85639373	0	0	1	108025
chr15|85664562-85710645	AKAP13	0	1310.95	-INF	down	3.32635e-20	chr15	85664562	85710645	+	85664562	85664562	7	circRNA	ENST00000394518.6	chr15:85658590-85664562|chr15:85710645-85715787	0	0	2	98312
chr15|85533583-85543955	AKAP13	668.886	0	INF	up	2.34131e-07	chr15	85533583	85543955	+	85533583	85533583	2	circRNA	ENST00000559362.5	chr15:85521575-85533583|chr15:85543955-85575130	6	56868	0	0
chr15|85655416-85669830	AKAP13	903.233	0	INF	up	3.16224e-07	chr15	85655416	85669830	+	85655416	85655416	3	circRNA	ENST00000559362.5	chr15:85645954-85655416|chr15:85669830-85682157	11	76789	0	0
chr6|131145284-131199573	AKAP7	0	421.243	-INF	down	3.59948e-28	chr6	131145284	131199573	+	131145284	131145284	5	circRNA	ENST00000431975.6	chr6:131135782-131145284|chr6:131199573-131219660	0	0	2	31589
chr6|131145284-131169273	AKAP7	0	58.4708	-INF	down	7.14963e-19	chr6	131145284	131169273	+	131145284	131145284	4	circRNA	ENST00000431975.6	chr6:131135782-131145284|chr6:131169273-131199460	0	0	1	4384
chr19|15397149-15404042	AKAP8L	0	3005.11	-INF	down	9.24093e-35	chr19	15397149	15404042	-	15397149	15397149	10	circRNA	ENST00000397410.9	chr19:15380612-15397149|chr19:15404042-15410519	0	0	1	225366
chr7|92105677-92107422	AKAP9	137.108	0	INF	up	6.69815e-113	chr7	92105677	92107422	+	92105677	92105677	2	circRNA	ENST00000356239.7	chr7:92102826-92105677|chr7:92107422-92108493	1	11657	0	0
chr7|91992157-92003235	AKAP9	0	859.021	-INF	down	1.96693e-37	chr7	91992157	92003235	+	91992157	91992157	5	circRNA	ENST00000356239.7	chr7:91980333-91992157|chr7:92003235-92012428	0	0	3	64419
chr1|45566568-45567020	AKR1A1	0	1894.67	-INF	down	3.62796e-39	chr1	45566568	45567020	+	45566568	45566568	2	circRNA	ENST00000372070.7	chr1:45561878-45566568|chr1:45567020-45567981	0	0	4	142086
chr10|4830674-4835809	AKR1E2	0	137.156	-INF	down	6.35751e-21	chr10	4830674	4835809	+	4830674	4830674	3	circRNA	ENST00000533295.5	chr10:4825038-4830674|chr10:4835809-4837458	0	0	2	10284
chr1|19268571-19270935	AKR7L	30.3547	0	INF	up	2.20767e-07	chr1	19268571	19270935	-	19268571	19268571	3	circRNA	ENST00000457194.6	chr1:19267461-19268571|chr1:19270935-19273860	6	2575	0	0
KI270763.1|575827-855380	AKT3	0	4384.39	-INF	down	4.09807e-32	KI270763.1	575827	855380	-	575827	575827	9	circRNA	ENST00000619536.4	KI270763.1:565051-575827|KI270763.1:855380-855641	0	0	1	328805
KI270763.1|557617-585156	AKT3	768.395	1234.01	-0.683432	down	9.49798e-26	KI270763.1	557617	585156	-	557617	557617	4	circRNA	ENST00000613395.4	KI270763.1:524534-557617|KI270763.1:585156-625778	1	65334	1	92543
chr1|243545509-243573048	AKT3	0	1165.32	-INF	down	3.03789e-20	chr1	243545509	243573048	-	243545509	243545509	4	circRNA	ENST00000336199.9	chr1:243512426-243545509|chr1:243573048-243613670	0	0	2	87391
chr1|243563719-243843282	AKT3	0	4267.41	-INF	down	3.07075e-20	chr1	243563719	243843282	-	243563719	243563719	9	circRNA	ENST00000366540.5	chr1:243552943-243563719|chr1:243843282-243843543	0	0	2	320031
chr16|53498390-53500329	AKTIP	0	24.9351	-INF	down	1.69662e-37	chr16	53498390	53500329	-	53498390	53498390	2	circRNA	ENST00000394657.11	chr16:53495326-53498390|chr16:53500329-53503146	0	0	1	1869
chr9|111570090-111586165	AL135787.1	1952.3	0	INF	up	3.79058e-114	chr9	111570090	111586165	-	111570090	111570090	5	circRNA	ENST00000538962.6	chr9:111549799-111570090|chr9:111586165-111592925	2	165998	0	0
chr9|111578795-111586165	AL135787.1	882.486	0	INF	up	2.63316e-106	chr9	111578795	111586165	-	111578795	111578795	3	circRNA	ENST00000538962.6	chr9:111574842-111578795|chr9:111586165-111592925	1	75035	0	0
chr10|32694878-32711730	AL356053.1	143.694	0	INF	up	2.96815e-07	chr10	32694878	32711730	+	32694878	32694878	2	circRNA	ENST00000375025.9	chr10:32689163-32694878|chr10:32711730-32726733	4	12214	0	0
chr3|52204692-52206751	ALAS1	0	817.244	-INF	down	5.1056e-26	chr3	52204692	52206751	+	52204692	52204692	3	circRNA	ENST00000469224.5	chr3:52204012-52204692|chr3:52206751-52208082	0	0	2	61287
chr3|105532001-105552585	ALCAM	32227.7	0	INF	up	9.91459e-112	chr3	105532001	105552585	+	105532001	105532001	11	circRNA	ENST00000306107.9	chr3:105524508-105532001|chr3:105552585-105571851	1	2740256	0	0
chr10|95613741-95621251	ALDH18A1	0	2532.95	-INF	down	4.9128e-41	chr10	95613741	95621251	-	95613741	95613741	4	circRNA	ENST00000371224.6	chr10:95611442-95613741|chr10:95621251-95625361	0	0	1	189957
chr10|95632958-95633649	ALDH18A1	2581.58	0	INF	up	2.11402e-07	chr10	95632958	95633649	-	95632958	95632958	2	circRNA	ENST00000371224.6	chr10:95628492-95632958|chr10:95633649-95637092	3	219503	0	0
chr17|19651546-19661268	ALDH3A2	0	7626.61	-INF	down	4.59813e-30	chr17	19651546	19661268	+	19651546	19651546	5	circRNA	ENST00000631291.2	chr17:19649124-19651546|chr17:19661268-19663332	0	0	3	571952
chr1|18889361-18890105	ALDH4A1	0	152.531	-INF	down	1.05781e-20	chr1	18889361	18890105	-	18889361	18889361	2	circRNA	ENST00000290597.9	chr1:18886511-18889361|chr1:18890105-18902461	0	0	2	11437
chr5|126568258-126570859	ALDH7A1	0	25.2418	-INF	down	8.18853e-100	chr5	126568258	126570859	-	126568258	126568258	2	circRNA	ENST00000637782.1	chr5:126561124-126568258|chr5:126570859-126575419	0	0	7	1886
chr1|165679441-165683110	ALDH9A1	580.492	819.898	-0.498169	down	1.52107e-14	chr1	165679441	165683110	-	165679441	165679441	4	circRNA	ENST00000354775.4	chr1:165669450-165679441|chr1:165683110-165695251	16	49342	3	61485
chr16|30067233-30067661	ALDOA	0	13009.2	-INF	down	9.07807e-38	chr16	30067233	30067661	+	30067233	30067233	2	circRNA	ENST00000338110.9	chr16:30064505-30067233|chr16:30067661-30068645	0	0	1	975623
chr12|34023961-34024159	ALG10	49.5014	0	INF	up	3.7565e-07	chr12	34023961	34024159	+	34023961	34023961	1	circRNA	ENST00000266483.6	chr12:34022770-34023961|chr12:34024159-34025862	9	4200	0	0
chr11|107510886-107532406	ALKBH8	0	399.642	-INF	down	1.20501e-42	chr11	107510886	107532406	-	107510886	107510886	4	circRNA	ENST00000428149.6	chr11:107505215-107510886|chr11:107532406-107549752	0	0	1	29970
chr2|73534823-73573424	ALMS1	0	534.704	-INF	down	1.70462e-25	chr2	73534823	73573424	+	73534823	73534823	5	circRNA	ENST00000484298.5	chr2:73520016-73534823|chr2:73573424-73599400	0	0	2	40098
chr2|73432197-73455295	ALMS1	0	2363.67	-INF	down	8.30528e-21	chr2	73432197	73455295	+	73432197	73432197	3	circRNA	ENST00000484298.5	chr2:73426553-73432197|chr2:73455295-73489633	0	0	1	177262
chr2|201760880-201761818	ALS2	307.922	520.223	-0.756565	down	1.5565e-26	chr2	201760880	201761818	-	201760880	201760880	1	circRNA	ENST00000264276.10	chr2:201757759-201760880|chr2:201761818-201767228	6	26176	10	39004
chr2|201545542-201582217	ALS2CR11	0	183.826	-INF	down	1.30072e-93	chr2	201545542	201582217	-	201545542	201545542	7	circRNA	ENST00000286195.7	chr2:201537479-201545542|chr2:201582217-201601738	0	0	5	13781
chr2|201565728-201575326	ALS2CR11	0	104.487	-INF	down	2.13578e-20	chr2	201565728	201575326	-	201565728	201565728	4	circRNA	ENST00000286195.7	chr2:201547610-201565728|chr2:201575326-201582094	0	0	1	7835
chr2|201571940-201575326	ALS2CR11	0	43.9231	-INF	down	2.16646e-20	chr2	201571940	201575326	-	201571940	201571940	3	circRNA	ENST00000286195.7	chr2:201565872-201571940|chr2:201575326-201582094	0	0	1	3293
chr2|201344169-201346675	ALS2CR12	0	29.3754	-INF	down	2.10582e-20	chr2	201344169	201346675	-	201344169	201344169	2	circRNA	ENST00000286190.9	chr2:201342431-201344169|chr2:201346675-201348253	0	0	1	2202
chr11|46410275-46433628	AMBRA1	0	34360.7	-INF	down	1.58199e-30	chr11	46410275	46433628	-	46410275	46410275	3	circRNA	ENST00000314845.7	chr11:46408706-46410275|chr11:46433628-46434848	0	0	3	2576869
chr11|46493607-46494204	AMBRA1	41.1512	145.237	-1.8194	down	3.5177e-29	chr11	46493607	46494204	-	46493607	46493607	2	circRNA	ENST00000314845.7	chr11:46443598-46493607|chr11:46494204-46508190	3	3496	3	10889
chr11|46493607-46512813	AMBRA1	0	412.389	-INF	down	4.61453e-21	chr11	46493607	46512813	-	46493607	46493607	4	circRNA	ENST00000314845.7	chr11:46443598-46493607|chr11:46512813-46541944	0	0	2	30925
chr6|110887504-110888983	AMD1	0	107.914	-INF	down	3.38926e-28	chr6	110887504	110888983	+	110887504	110887504	2	circRNA	ENST00000368885.7	chr6:110875215-110887504|chr6:110888983-110890253	0	0	2	8091
chr6|110887504-110890356	AMD1	0	188.293	-INF	down	6.83744e-19	chr6	110887504	110890356	+	110887504	110887504	3	circRNA	ENST00000368885.7	chr6:110875215-110887504|chr6:110890356-110892160	0	0	1	14120
chr16|56407963-56409588	AMFR	0	1529.85	-INF	down	2.16905e-37	chr16	56407963	56409588	-	56407963	56407963	2	circRNA	ENST00000290649.9	chr16:56405244-56407963|chr16:56409588-56414251	0	0	1	114730
chr16|56385918-56414344	AMFR	0	6857.79	-INF	down	7.47617e-30	chr16	56385918	56414344	-	56385918	56385918	9	circRNA	ENST00000290649.9	chr16:56369327-56385918|chr16:56414344-56425072	0	0	3	514295
chr16|56369192-56389375	AMFR	2718.46	0	INF	up	1.99551e-07	chr16	56369192	56389375	-	56369192	56369192	3	circRNA	ENST00000290649.9	chr16:56367527-56369192|chr16:56389375-56401732	7	231138	0	0
chr11|94821529-94831541	AMOTL1	0	475.38	-INF	down	1.97957e-98	chr11	94821529	94831541	+	94821529	94821529	3	circRNA	ENST00000317829.12	chr11:94800311-94821529|chr11:94831541-94850113	0	0	7	35644
chr1|103565434-103575540	AMY2B	0	1413.26	-INF	down	1.44864e-20	chr1	103565434	103575540	+	103565434	103565434	8	circRNA	ENST00000361355.8	chr1:103555109-103565434|chr1:103575540-103577489	0	0	2	105985
chr2|111863674-111863895	ANAPC1	157.395	0	INF	up	7.47701e-112	chr2	111863674	111863895	-	111863674	111863674	1	circRNA	ENST00000341068.7	chr2:111862598-111863674|chr2:111863895-111864805	1	13382	0	0
chr9|137180180-137180384	ANAPC2	673.214	303.528	1.14924	up	3.06994e-28	chr9	137180180	137180384	-	137180180	137180180	1	circRNA	ENST00000323927.2	chr9:137175837-137180180|chr9:137180384-137180451	61	57181	3	22760
chr12|110388511-110396452	ANAPC7	549.02	0	INF	up	1.60983e-105	chr12	110388511	110396452	-	110388511	110388511	3	circRNA	ENST00000455511.7	chr12:110387892-110388511|chr12:110396452-110403526	1	46681	0	0
chr12|110395100-110396452	ANAPC7	0	96.4735	-INF	down	1.5861e-44	chr12	110395100	110396452	-	110395100	110395100	2	circRNA	ENST00000455511.7	chr12:110388623-110395100|chr12:110396452-110403526	0	0	1	7234
chr8|107293935-107336271	ANGPT1	0	1557.4	-INF	down	1.20993e-98	chr8	107293935	107336271	-	107293935	107293935	4	circRNA	ENST00000517746.5	chr8:107284848-107293935|chr8:107336271-107346941	0	0	7	116790
chr8|107293935-107347097	ANGPT1	0	3114.02	-INF	down	9.55882e-47	chr8	107293935	107347097	-	107293935	107293935	5	circRNA	ENST00000517746.5	chr8:107284848-107293935|chr8:107347097-107497261	0	0	1	233534
chr8|107264220-107303367	ANGPT1	0	1551.8	-INF	down	4.89301e-31	chr8	107264220	107303367	-	107264220	107264220	4	circRNA	ENST00000517746.5	chr8:107252015-107264220|chr8:107303367-107321895	0	0	3	116374
chr8|107284681-107303367	ANGPT1	0	1009.2	-INF	down	5.09554e-20	chr8	107284681	107303367	-	107284681	107284681	3	circRNA	ENST00000517746.5	chr8:107264351-107284681|chr8:107303367-107321895	0	0	2	75683
chr8|41661429-41661941	ANK1	0	18.0146	-INF	down	4.19975e-20	chr8	41661429	41661941	-	41661429	41661429	2	circRNA	ENST00000289734.11	chr8:41655753-41661429|chr8:41661941-41663658	0	0	2	1349
chr2|189728659-189744788	ANKAR	0	142.037	-INF	down	1.83986e-20	chr2	189728659	189744788	+	189728659	189728659	5	circRNA	ENST00000433782.6	chr2:189728420-189728659|chr2:189744788-189746379	0	0	1	10651
chr17|4183397-4185046	ANKFY1	0	332.13	-INF	down	4.52777e-30	chr17	4183397	4185046	-	4183397	4183397	3	circRNA	ENST00000341657.8	chr17:4182349-4183397|chr17:4185046-4189381	0	0	3	24905
chr5|140440118-140449305	ANKHD1	0	322.756	-INF	down	1.61262e-18	chr5	140440118	140449305	+	140440118	140440118	4	circRNA	ENST00000616482.4	chr5:140438617-140440118|chr5:140449305-140458624	0	0	1	24204
chr5|140509812-140510018	ANKHD1	34.8121	0	INF	up	2.65308e-07	chr5	140509812	140510018	+	140509812	140509812	1	ciRNA	ENST00000297183.10	chr5:140509812-140510018	16	2944	0	0
chr19|17285430-17285819	ANKLE1	0	10.6408	-INF	down	2.59186e-29	chr19	17285430	17285819	+	17285430	17285430	2	circRNA	ENST00000404261.8	chr19:17283884-17285430|chr19:17285819-17286379	0	0	3	795
chr12|132736892-132755133	ANKLE2	5473.26	0	INF	up	8.69056e-114	chr12	132736892	132755133	-	132736892	132736892	7	circRNA	ENST00000357997.9	chr12:132735512-132736892|chr12:132755133-132761617	2	465378	0	0
chr12|132747831-132755133	ANKLE2	0	2889.67	-INF	down	1.0644e-101	chr12	132747831	132755133	-	132747831	132747831	4	circRNA	ENST00000357997.9	chr12:132743276-132747831|chr12:132755133-132761617	0	0	10	216700
chr12|132743153-132755133	ANKLE2	0	3687.87	-INF	down	5.61793e-44	chr12	132743153	132755133	-	132743153	132743153	5	circRNA	ENST00000357997.9	chr12:132741485-132743153|chr12:132755133-132761617	0	0	1	276570
chr12|132748137-132755133	ANKLE2	0	1766.84	-INF	down	5.89506e-44	chr12	132748137	132755133	-	132748137	132748137	3	circRNA	ENST00000357997.9	chr12:132748020-132748137|chr12:132755133-132761617	0	0	1	132503
chr12|132734384-132735512	ANKLE2	0	694.809	-INF	down	3.44189e-41	chr12	132734384	132735512	-	132734384	132734384	2	circRNA	ENST00000357997.9	chr12:132730270-132734384|chr12:132735512-132736892	0	0	5	52102
chr12|132741418-132755133	ANKLE2	0	3980.92	-INF	down	3.50299e-41	chr12	132741418	132755133	-	132741418	132741418	6	circRNA	ENST00000357997.9	chr12:132737065-132741418|chr12:132755133-132761617	0	0	5	298543
chr12|132734384-132737065	ANKLE2	1691.7	0	INF	up	3.36743e-07	chr12	132734384	132737065	-	132734384	132734384	3	circRNA	ENST00000357997.9	chr12:132730270-132734384|chr12:132737065-132741418	10	143832	0	0
chr13|110906032-110910770	ANKRD10	0	788.376	-INF	down	2.02928e-45	chr13	110906032	110910770	-	110906032	110906032	2	circRNA	ENST00000267339.6	chr13:110893263-110906032|chr13:110910770-110914724	0	0	1	59123
chr16|89291012-89291183	ANKRD11	0	151.571	-INF	down	7.08001e-41	chr16	89291012	89291183	-	89291012	89291012	1	circRNA	ENST00000378330.6	chr16:89290828-89291012|chr16:89291183-89305205	0	0	5	11362
chr16|89305205-89313589	ANKRD11	247.189	0	INF	up	2.8826e-07	chr16	89305205	89313589	-	89305205	89305205	2	circRNA	ENST00000378332.6	chr16:89291777-89305205|chr16:89313589-89316932	12	21006	0	0
chr18|9182381-9195698	ANKRD12	0	747.093	-INF	down	4.17986e-100	chr18	9182381	9195698	+	9182381	9182381	2	circRNA	ENST00000262126.8	chr18:9136965-9182381|chr18:9195698-9204475	0	0	8	56020
chr18|9195550-9221999	ANKRD12	0	2001.18	-INF	down	3.06597e-29	chr18	9195550	9221999	+	9195550	9195550	6	circRNA	ENST00000262126.8	chr18:9182519-9195550|chr18:9221999-9254210	0	0	3	150075
chr12|110016387-110025823	ANKRD13A	0	1648.44	-INF	down	1.43833e-44	chr12	110016387	110025823	+	110016387	110016387	5	circRNA	ENST00000553025.5	chr12:110013249-110016387|chr12:110025823-110027704	0	0	1	123623
chr1|70292387-70315566	ANKRD13C	0	608.016	-INF	down	1.37015e-20	chr1	70292387	70315566	-	70292387	70292387	6	circRNA	ENST00000370944.8	chr1:70276844-70292387|chr1:70315566-70324852	0	0	2	45596
chr4|73135116-73177533	ANKRD17	2541.51	0	INF	up	4.20947e-112	chr4	73135116	73177533	-	73135116	73135116	15	circRNA	ENST00000358602.8	chr4:73125312-73135116|chr4:73177533-73258275	1	216098	0	0
chr4|73090666-73092300	ANKRD17	0	740.212	-INF	down	1.35549e-27	chr4	73090666	73092300	-	73090666	73090666	1	circRNA	ENST00000358602.8	chr4:73085446-73090666|chr4:73092300-73094078	0	0	2	55510
chr4|73118687-73125312	ANKRD17	0	653.873	-INF	down	1.37551e-27	chr4	73118687	73125312	-	73118687	73118687	6	circRNA	ENST00000358602.8	chr4:73115916-73118687|chr4:73125312-73135116	0	0	2	49035
chr4|73085248-73102547	ANKRD17	0	1420.39	-INF	down	1.03539e-18	chr4	73085248	73102547	-	73085248	73085248	6	circRNA	ENST00000358602.8	chr4:73078890-73085248|chr4:73102547-73113791	0	0	1	106521
chr4|73139530-73140283	ANKRD17	0	425.537	-INF	down	1.04891e-18	chr4	73139530	73140283	-	73139530	73139530	1	circRNA	ENST00000358602.8	chr4:73135265-73139530|chr4:73140283-73141740	0	0	1	31912
chr9|33528726-33534507	ANKRD18B	0	8.54727	-INF	down	1.56471e-48	chr9	33528726	33534507	+	33528726	33528726	4	circRNA	ENST00000290943.10	chr9:33524695-33528726|chr9:33534507-33536877	0	0	1	640
chr10|27037185-27048979	ANKRD26	0	291.461	-INF	down	6.27542e-42	chr10	27037185	27048979	-	27037185	27037185	7	circRNA	ENST00000436985.6	chr10:27035752-27037185|chr10:27048979-27053319	0	0	1	21857
chr10|27066486-27086609	ANKRD26	0	305.808	-INF	down	6.58447e-42	chr10	27066486	27086609	-	27066486	27066486	8	circRNA	ENST00000436985.6	chr10:27064081-27066486|chr10:27086609-27092405	0	0	1	22933
chr19|32617588-32622619	ANKRD27	0	738.719	-INF	down	1.59296e-34	chr19	32617588	32622619	-	32617588	32617588	4	circRNA	ENST00000306065.8	chr19:32615780-32617588|chr19:32622619-32625873	0	0	1	55399
chr19|32622421-32625966	ANKRD27	0	613.177	-INF	down	3.46711e-20	chr19	32622421	32625966	-	32622421	32622421	2	circRNA	ENST00000306065.8	chr19:32619553-32622421|chr19:32625966-32626711	0	0	2	45983
chr3|15670109-15795306	ANKRD28	0	96888	-INF	down	2.49061e-27	chr3	15670109	15795306	-	15670109	15670109	27	circRNA	ENST00000412318.5	chr3:15668305-15670109|chr3:15795306-15859376	0	0	2	7266082
chr3|15735409-15751820	ANKRD28	0	81137.9	-INF	down	1.12344e-20	chr3	15735409	15751820	-	15735409	15735409	3	circRNA	ENST00000624145.3	chr3:15724524-15735409|chr3:15751820-15766233	0	0	1	6084910
chr3|15720914-15751820	ANKRD28	0	83909.2	-INF	down	1.96786e-19	chr3	15720914	15751820	-	15720914	15720914	5	circRNA	ENST00000624145.3	chr3:15714656-15720914|chr3:15751820-15766233	0	0	1	6292745
chr18|14797781-14799129	ANKRD30B	12.5723	0	INF	up	2.27825e-103	chr18	14797781	14799129	+	14797781	14797781	2	circRNA	ENST00000358984.8	chr18:14797689-14797781|chr18:14799129-14799222	1	1068	0	0
chr18|14769342-14837676	ANKRD30B	0	64.0312	-INF	down	6.85496e-34	chr18	14769342	14837676	+	14769342	14769342	23	circRNA	ENST00000358984.8	chr18:14764090-14769342|chr18:14837676-14840587	0	0	1	4801
chr18|14799100-14808744	ANKRD30B	39.587	5.29371	2.90268	up	1.40063e-29	chr18	14799100	14808744	+	14799100	14799100	6	circRNA	ENST00000580206.1	chr18:14797854-14799100|chr18:14808744-14809985	6	3360	2	395
chr2|97194725-97202393	ANKRD36	247.66	0	INF	up	5.59896e-112	chr2	97194725	97202393	+	97194725	97194725	10	circRNA	ENST00000461153.6	chr2:97193053-97194725|chr2:97202393-97204067	1	21057	0	0
chr2|97194725-97206135	ANKRD36	391.624	0	INF	up	5.83635e-112	chr2	97194725	97206135	+	97194725	97194725	14	circRNA	ENST00000461153.6	chr2:97193053-97194725|chr2:97206135-97207810	1	33298	0	0
chr2|97187328-97191006	ANKRD36	0	89.713	-INF	down	2.26624e-39	chr2	97187328	97191006	+	97187328	97187328	4	circRNA	ENST00000461153.6	chr2:97187226-97187328|chr2:97191006-97191108	0	0	4	6724
chr2|97142639-97185510	ANKRD36	0	819.031	-INF	down	1.60365e-35	chr2	97142639	97185510	+	97142639	97142639	24	circRNA	ENST00000461153.6	chr2:97127134-97142639|chr2:97185510-97187197	0	0	3	61420
chr2|97118063-97144712	ANKRD36	0	413.096	-INF	down	1.77727e-25	chr2	97118063	97144712	+	97118063	97118063	9	circRNA	ENST00000461153.6	chr2:97113936-97118063|chr2:97144712-97146485	0	0	2	30978
chr2|97198585-97204096	ANKRD36	229.301	144.85	0.662681	up	3.19415e-25	chr2	97198585	97204096	+	97198585	97198585	6	circRNA	ENST00000461153.6	chr2:97198491-97198585|chr2:97204096-97204190	2	19495	8	10855
chr2|97144517-97144712	ANKRD36	0	22.8149	-INF	down	9.09241e-21	chr2	97144517	97144712	+	97144517	97144517	2	circRNA	ENST00000461153.6	chr2:97142835-97144517|chr2:97144712-97146485	0	0	1	1710
chr2|97189086-97189290	ANKRD36	0	8.78729	-INF	down	9.22123e-21	chr2	97189086	97189290	+	97189086	97189086	2	circRNA	ENST00000461153.6	chr2:97187401-97189086|chr2:97189290-97190977	0	0	1	658
chr2|97196592-97204263	ANKRD36	0	213.855	-INF	down	9.35162e-21	chr2	97196592	97204263	+	97196592	97196592	10	circRNA	ENST00000461153.6	chr2:97194917-97196592|chr2:97204263-97205939	0	0	1	16037
chr2|97202320-97205968	ANKRD36	0	108.221	-INF	down	9.48737e-21	chr2	97202320	97205968	+	97202320	97202320	4	circRNA	ENST00000461153.6	chr2:97202230-97202320|chr2:97205968-97206062	0	0	1	8115
chr2|97198462-97206135	ANKRD36	297.067	219.202	0.438527	up	4.61962e-13	chr2	97198462	97206135	+	97198462	97198462	10	circRNA	ENST00000461153.6	chr2:97196788-97198462|chr2:97206135-97207810	1	25258	1	16438
chr2|97196715-97202230	ANKRD36	175.625	0	INF	up	1.91373e-07	chr2	97196715	97202230	+	97196715	97196715	6	circRNA	ENST00000461153.6	chr2:97196621-97196715|chr2:97202230-97202320	3	14930	0	0
chr2|97179860-97181626	ANKRD36	29.7902	0	INF	up	2.25449e-07	chr2	97179860	97181626	+	97179860	97179860	2	circRNA	ENST00000461153.6	chr2:97179766-97179860|chr2:97181626-97181720	2	2531	0	0
chr2|97204067-97206135	ANKRD36	66.9192	0	INF	up	2.64865e-07	chr2	97204067	97206135	+	97204067	97204067	4	circRNA	ENST00000461153.6	chr2:97202393-97204067|chr2:97206135-97207810	4	5686	0	0
chr2|97541910-97557132	ANKRD36B	0	368.906	-INF	down	2.30825e-39	chr2	97541910	97557132	-	97541910	97541910	18	circRNA	ENST00000359901.8	chr2:97540229-97541910|chr2:97557132-97558798	0	0	4	27662
chr2|97507563-97515945	ANKRD36B	0	390.348	-INF	down	1.63098e-35	chr2	97507563	97515945	-	97507563	97507563	6	circRNA	ENST00000359901.8	chr2:97507065-97507563|chr2:97515945-97523325	0	0	3	29271
chr2|95893532-95903081	ANKRD36C	532.472	0	INF	up	5.37028e-112	chr2	95893532	95903081	-	95893532	95893532	7	circRNA	ENST00000531153.5	chr2:95891860-95893532|chr2:95903081-95904760	1	45274	0	0
chr2|95958590-95960667	ANKRD36C	21.1107	50.6169	-1.26164	down	8.93663e-29	chr2	95958590	95960667	-	95958590	95958590	4	circRNA	ENST00000456556.5	chr2:95956816-95958590|chr2:95960667-95962351	1	1794	1	3795
chr2|95912406-95916052	ANKRD36C	157.889	75.2587	1.06898	up	7.65705e-28	chr2	95912406	95916052	-	95912406	95912406	4	circRNA	ENST00000456556.5	chr2:95912316-95912406|chr2:95916052-95916142	2	13423	1	5643
chr2|95893695-95904833	ANKRD36C	559.663	289.9	0.949001	up	1.77179e-27	chr2	95893695	95904833	-	95893695	95893695	7	circRNA	ENST00000531153.5	chr2:95893605-95893695|chr2:95904833-95904923	8	47579	2	21739
chr2|95895398-95904952	ANKRD36C	0	256.551	-INF	down	8.83499e-21	chr2	95895398	95904952	-	95895398	95895398	6	circRNA	ENST00000531153.5	chr2:95894275-95895398|chr2:95904952-95905440	0	0	1	19239
chr2|95912406-95917927	ANKRD36C	0	114.275	-INF	down	8.96388e-21	chr2	95912406	95917927	-	95912406	95912406	6	circRNA	ENST00000456556.5	chr2:95912316-95912406|chr2:95917927-95918013	0	0	1	8569
chr2|95914107-95916171	ANKRD36C	154.196	0	INF	up	2.20267e-07	chr2	95914107	95916171	-	95914107	95914107	4	circRNA	ENST00000456556.5	chr2:95912435-95914107|chr2:95916171-95917854	5	13106	0	0
chr2|95895561-95906703	ANKRD36C	549.184	0	INF	up	2.24276e-07	chr2	95895561	95906703	-	95895561	95895561	7	circRNA	ENST00000531153.5	chr2:95895471-95895561|chr2:95906703-95906793	2	46694	0	0
chr2|95923494-95962547	ANKRD36C	451.64	0	INF	up	2.24863e-07	chr2	95923494	95962547	-	95923494	95923494	26	circRNA	ENST00000456556.5	chr2:95921810-95923494|chr2:95962547-95978121	2	38400	0	0
chr11|83206057-83248087	ANKRD42	0	731.598	-INF	down	5.45575e-21	chr11	83206057	83248087	+	83206057	83206057	9	circRNA	ENST00000260047.10	chr11:83198642-83206057|chr11:83248087-83255844	0	0	2	54864
chr2|197007805-197009031	ANKRD44	106.036	0	INF	up	2.85097e-07	chr2	197007805	197009031	-	197007805	197007805	2	circRNA	ENST00000424317.5	chr2:197005910-197007805|chr2:197009031-197013510	13	9003	0	0
chr9|98780188-98782573	ANKS6	267.724	92.1532	1.53864	up	2.58796e-29	chr9	98780188	98782573	-	98780188	98780188	2	circRNA	ENST00000375019.6	chr9:98778424-98780188|chr9:98782573-98783952	6	22758	2	6909
chr9|98745558-98771046	ANKS6	381.239	0	INF	up	2.45799e-07	chr9	98745558	98771046	-	98745558	98745558	5	circRNA	ENST00000444472.5	chr9:98736623-98745558|chr9:98771046-98773876	18	32398	0	0
chr3|43574808-43580472	ANO10	0	942.36	-INF	down	1.3054e-39	chr3	43574808	43580472	-	43574808	43574808	3	circRNA	ENST00000292246.7	chr3:43565727-43574808|chr3:43580472-43598531	0	0	4	70668
chr3|43598531-43605863	ANO10	0	659.753	-INF	down	4.71728e-26	chr3	43598531	43605863	-	43598531	43598531	3	circRNA	ENST00000292246.7	chr3:43580472-43598531|chr3:43605863-43621908	0	0	2	49476
chr3|43580352-43605863	ANO10	0	971.055	-INF	down	8.32059e-22	chr3	43580352	43605863	-	43580352	43580352	4	circRNA	ENST00000292246.7	chr3:43577261-43580352|chr3:43605863-43621908	0	0	1	72823
chr12|45421070-45421273	ANO6	0	751.253	-INF	down	4.7973e-45	chr12	45421070	45421273	+	45421070	45421070	1	circRNA	ENST00000425752.6	chr12:45416904-45421070|chr12:45421273-45422956	0	0	1	56339
chr19|17329756-17330251	ANO8	98.0736	18.548	2.4026	up	1.93318e-29	chr19	17329756	17330251	-	17329756	17329756	3	circRNA	ENST00000597643.5	chr19:17329541-17329756|chr19:17330251-17330351	1	8338	1	1390
chr9|97994630-98005153	ANP32B	0	577.774	-INF	down	2.35067e-48	chr9	97994630	98005153	+	97994630	97994630	3	circRNA	ENST00000339399.4	chr9:97983609-97994630|chr9:98005153-98011270	0	0	1	43329
chr9|97994630-97998678	ANP32B	0	102.447	-INF	down	2.46309e-48	chr9	97994630	97998678	+	97994630	97994630	2	circRNA	ENST00000339399.4	chr9:97983609-97994630|chr9:97998678-98004963	0	0	1	7682
chr1|150230570-150231926	ANP32E	0	101.087	-INF	down	3.85754e-35	chr1	150230570	150231926	-	150230570	150230570	2	circRNA	ENST00000583931.5	chr1:150229237-150230570|chr1:150231926-150235732	0	0	3	7578
chr15|89790459-89791093	ANPEP	0	406.522	-INF	down	1.84368e-36	chr15	89790459	89791093	-	89790459	89790459	2	circRNA	ENST00000300060.6	chr15:89785501-89790459|chr15:89791093-89792159	0	0	1	30486
chr15|89790459-89793126	ANPEP	4090.29	0	INF	up	2.03315e-07	chr15	89790459	89793126	-	89790459	89790459	5	circRNA	ENST00000300060.6	chr15:89785501-89790459|chr15:89793126-89797574	7	347782	0	0
chr15|89799259-89799559	ANPEP	1157.21	0	INF	up	2.68405e-07	chr15	89799259	89799559	-	89799259	89799259	2	circRNA	ENST00000300060.6	chr15:89797722-89799259|chr15:89799559-89801110	13	98382	0	0
chr9|73159328-73166192	ANXA1	24526.8	0	INF	up	2.86374e-07	chr9	73159328	73166192	+	73159328	73159328	7	circRNA	ENST00000257497.10	chr9:73158803-73159328|chr9:73166192-73167496	13	2085452	0	0
chr10|80163348-80166197	ANXA11	0	4771.35	-INF	down	8.10977e-21	chr10	80163348	80166197	-	80163348	80163348	4	circRNA	ENST00000372231.7	chr10:80162028-80163348|chr10:80166197-80166889	0	0	2	357824
chr15|60351192-60386086	ANXA2	9895.87	0	INF	up	4.65314e-104	chr15	60351192	60386086	-	60351192	60351192	10	circRNA	ENST00000396024.7	chr15:60349197-60351192|chr15:60386086-60390212	1	841424	0	0
chr15|60349074-60382441	ANXA2	0	6308.29	-INF	down	7.58478e-37	chr15	60349074	60382441	-	60349074	60349074	10	circRNA	ENST00000396024.7	chr15:60347689-60349074|chr15:60382441-60386027	0	0	1	473087
chr15|60355918-60382441	ANXA2	0	5075.63	-INF	down	7.91293e-37	chr15	60355918	60382441	-	60355918	60355918	5	circRNA	ENST00000396024.7	chr15:60354213-60355918|chr15:60382441-60386027	0	0	1	380644
chr15|60360940-60382441	ANXA2	0	4448.82	-INF	down	8.29604e-37	chr15	60360940	60382441	-	60360940	60360940	3	circRNA	ENST00000396024.7	chr15:60357236-60360940|chr15:60382441-60386027	0	0	1	333637
chr15|60360940-60364523	ANXA2	3771.51	2765.45	0.44763	up	2.57391e-13	chr15	60360940	60364523	-	60360940	60360940	2	circRNA	ENST00000396024.7	chr15:60357236-60360940|chr15:60364523-60382341	1	320683	3	207391
chr15|60355918-60364523	ANXA2	4601.36	3392.23	0.439827	up	3.98561e-13	chr15	60355918	60364523	-	60355918	60355918	4	circRNA	ENST00000396024.7	chr15:60354213-60355918|chr15:60364523-60382341	11	391233	1	254398
chr2|69804532-69810673	ANXA4	0	5666.59	-INF	down	3.32036e-97	chr2	69804532	69810673	+	69804532	69804532	3	circRNA	ENST00000477632.5	chr2:69788141-69804532|chr2:69810673-69812652	0	0	6	424958
chr2|69816100-69819338	ANXA4	3309.65	0	INF	up	1.91083e-07	chr2	69816100	69819338	+	69816100	69816100	3	circRNA	ENST00000477632.5	chr2:69812709-69816100|chr2:69819338-69820698	3	281410	0	0
chr5|151122916-151124367	ANXA6	0	4483.4	-INF	down	1.75501e-18	chr5	151122916	151124367	-	151122916	151122916	2	circRNA	ENST00000354546.9	chr5:151122260-151122916|chr5:151124367-151126401	0	0	1	336230
chr5|151138677-151138791	ANXA6	0	2470.2	-INF	down	1.77385e-18	chr5	151138677	151138791	-	151138677	151138677	1	circRNA	ENST00000354546.9	chr5:151137321-151138677|chr5:151138791-151139352	0	0	1	185251
chr2|200662854-200666752	AOX1	0	148.13	-INF	down	1.24876e-93	chr2	200662854	200666752	+	200662854	200662854	2	circRNA	ENST00000374700.6	chr2:200661631-200662854|chr2:200666752-200668614	0	0	5	11104
chr2|200611383-200668803	AOX1	8305.4	0	INF	up	2.23688e-07	chr2	200611383	200668803	+	200611383	200611383	21	circRNA	ENST00000374700.6	chr2:200609414-200611383|chr2:200668803-200669574	21	706170	0	0
chr16|71774467-71789482	AP1G1	1205.76	0	INF	up	6.80989e-114	chr16	71774467	71789482	-	71774467	71774467	2	circRNA	ENST00000299980.8	chr16:71773362-71774467|chr16:71789482-71808762	2	102521	0	0
chr16|71745472-71750332	AP1G1	0	568.627	-INF	down	1.2153e-95	chr16	71745472	71750332	-	71745472	71745472	5	circRNA	ENST00000299980.8	chr16:71745270-71745472|chr16:71750332-71753832	0	0	6	42638
chr16|71765488-71769699	AP1G1	549.267	306.968	0.839416	up	1.6898e-26	chr16	71765488	71769699	-	71765488	71765488	2	circRNA	ENST00000299980.8	chr16:71764726-71765488|chr16:71769699-71771155	21	46682	1	23020
chr16|71769622-71771252	AP1G1	0	271.899	-INF	down	2.14423e-20	chr16	71769622	71771252	-	71769622	71769622	2	circRNA	ENST00000299980.8	chr16:71765584-71769622|chr16:71771252-71773220	0	0	2	20389
chr16|71738941-71739341	AP1G1	265.477	0	INF	up	3.41319e-07	chr16	71738941	71739341	-	71738941	71738941	2	circRNA	ENST00000299980.8	chr16:71734707-71738941|chr16:71739341-71745143	10	22563	0	0
KI270902.1|63174-66547	AP2A2	80.9851	0	INF	up	3.91596e-103	KI270902.1	63174	66547	+	63174	63174	2	circRNA	ENST00000626787.2	KI270902.1:56988-63174|KI270902.1:66547-69270	1	6885	0	0
chr11|992502-994245	AP2A2	0	512.85	-INF	down	7.84493e-44	chr11	992502	994245	+	992502	992502	4	circRNA	ENST00000332231.9	chr11:988689-992502|chr11:994245-1000431	0	0	1	38460
KI270927.1|61943-63686	AP2A2	0	540.572	-INF	down	7.97272e-29	KI270927.1	61943	63686	+	61943	61943	4	circRNA	ENST00000625871.2	KI270927.1:58130-61943|KI270927.1:63686-73162	0	0	2	40538
chr11|1000431-1003804	AP2A2	95.8156	0	INF	up	2.07183e-07	chr11	1000431	1003804	+	1000431	1000431	2	circRNA	ENST00000332231.9	chr11:994245-1000431|chr11:1003804-1006527	3	8144	0	0
KI270927.1|69872-73245	AP2A2	69.9888	0	INF	up	2.42619e-07	KI270927.1	69872	73245	+	69872	69872	2	circRNA	ENST00000629952.2	KI270927.1:63686-69872|KI270927.1:73245-75968	5	5946	0	0
chr17|35650529-35682824	AP2B1	2714.83	0	INF	up	2.1362e-07	chr17	35650529	35682824	+	35650529	35650529	5	circRNA	ENST00000621914.4	chr17:35641975-35650529|chr17:35682824-35709223	3	230833	0	0
chr5|78156257-78165672	AP3B1	0	507.223	-INF	down	1.24995e-18	chr5	78156257	78165672	-	78156257	78156257	3	circRNA	ENST00000255194.10	chr5:78141319-78156257|chr5:78165672-78175625	0	0	1	38038
chr19|2137726-2138714	AP3D1	0	462.459	-INF	down	4.65296e-102	chr19	2137726	2138714	-	2137726	2137726	2	circRNA	ENST00000345016.9	chr19:2137091-2137726|chr19:2138714-2151238	0	0	11	34671
chr5|115866669-115870128	AP3S1	0	48.4968	-INF	down	8.05177e-40	chr5	115866669	115870128	+	115866669	115866669	2	circRNA	ENST00000316788.11	chr5:115842106-115866669|chr5:115870128-115895086	0	0	4	3633
chr5|115866669-115895158	AP3S1	0	794.109	-INF	down	7.01183e-28	chr5	115866669	115895158	+	115866669	115866669	3	circRNA	ENST00000316788.11	chr5:115842106-115866669|chr5:115895158-115902884	0	0	2	59552
chr5|115852978-115870128	AP3S1	261.432	0	INF	up	2.26586e-07	chr5	115852978	115870128	+	115852978	115852978	3	circRNA	ENST00000395548.6	chr5:115842106-115852978|chr5:115870128-115895086	2	22227	0	0
chr15|89877305-89878300	AP3S2	0	11.1608	-INF	down	1.93851e-36	chr15	89877305	89878300	-	89877305	89877305	2	circRNA	ENST00000558999.5	chr15:89871546-89877305|chr15:89878300-89888520	0	0	1	836
chr15|89888520-89889140	AP3S2	655.432	423.07	0.631549	up	7.3066e-25	chr15	89888520	89889140	-	89888520	89888520	2	circRNA	ENST00000336418.8	chr15:89871546-89888520|chr15:89889140-89893880	25	55705	18	31710
chr15|50948019-50958794	AP4E1	146.187	0	INF	up	2.50635e-07	chr15	50948019	50958794	+	50948019	50948019	4	circRNA	ENST00000558439.5	chr15:50941775-50948019|chr15:50958794-50968262	18	12412	0	0
chr7|100103408-100103692	AP4M1	0	120.742	-INF	down	3.46331e-102	chr7	100103408	100103692	+	100103408	100103408	2	circRNA	ENST00000438383.5	chr7:100101968-100103408|chr7:100103692-100104091	0	0	11	9044
chr7|100103408-100104154	AP4M1	0	149.477	-INF	down	2.65097e-19	chr7	100103408	100104154	+	100103408	100103408	3	circRNA	ENST00000438383.5	chr7:100101968-100103408|chr7:100104154-100104873	0	0	1	11209
chr12|98665552-98727316	APAF1	0	665.474	-INF	down	3.47678e-21	chr12	98665552	98727316	+	98665552	98665552	19	circRNA	ENST00000551964.5	chr12:98662806-98665552|chr12:98727316-98732419	0	0	2	49905
chr12|98677424-98686873	APAF1	0	131.196	-INF	down	3.51583e-21	chr12	98677424	98686873	+	98677424	98677424	4	circRNA	ENST00000551964.5	chr12:98671719-98677424|chr12:98686873-98699407	0	0	2	9837
KI270905.1|1328802-1329793	APBA2	0	541.145	-INF	down	9.42904e-20	KI270905.1	1328802	1329793	+	1328802	1328802	1	circRNA	ENST00000633212.1	KI270905.1:1270756-1328802|KI270905.1:1329793-1349961	0	0	1	40582
chr4|40827131-40830577	APBB2	0	545.799	-INF	down	1.74313e-94	chr4	40827131	40830577	-	40827131	40827131	2	circRNA	ENST00000295974.12	chr4:40825970-40827131|chr4:40830577-40890363	0	0	5	40927
chr4|40890363-40935139	APBB2	0	1139.69	-INF	down	2.74588e-36	chr4	40890363	40935139	-	40890363	40890363	5	circRNA	ENST00000295974.12	chr4:40830577-40890363|chr4:40935139-40944864	0	0	3	85468
chr4|41142986-41143142	APBB2	0	183.746	-INF	down	2.79208e-36	chr4	41142986	41143142	-	41142986	41142986	1	circRNA	ENST00000295974.12	chr4:41100750-41142986|chr4:41143142-41214404	0	0	3	13777
chr4|41065575-41100750	APBB2	0	723.691	-INF	down	1.29768e-27	chr4	41065575	41100750	-	41065575	41065575	2	circRNA	ENST00000295974.12	chr4:41033304-41065575|chr4:41100750-41142986	0	0	2	54271
chr4|41100638-41177690	APBB2	0	1102	-INF	down	9.37661e-19	chr4	41100638	41177690	-	41100638	41100638	3	circRNA	ENST00000503555.5	chr4:41065673-41100638|chr4:41177690-41207836	0	0	1	82643
chr4|40821870-40830577	APBB2	2360.49	0	INF	up	2.17914e-07	chr4	40821870	40830577	-	40821870	40821870	5	circRNA	ENST00000295974.12	chr4:40816259-40821870|chr4:40830577-40890363	2	200706	0	0
chr1|10440346-10442441	APITD1-CORT	0	79.5656	-INF	down	1.68379e-53	chr1	10440346	10442441	+	10440346	10440346	2	circRNA	ENST00000602787.6	chr1:10434690-10440346|chr1:10442441-10451376	0	0	1	5966
chr2|68502730-68526242	APLF	0	101.607	-INF	down	1.49659e-35	chr2	68502730	68526242	+	68502730	68502730	4	circRNA	ENST00000303795.8	chr2:68490261-68502730|chr2:68526242-68537871	0	0	3	7617
chr2|68490189-68545312	APLF	199.77	434.684	-1.12163	down	4.58778e-28	chr2	68490189	68545312	+	68490189	68490189	7	circRNA	ENST00000303795.8	chr2:68467827-68490189|chr2:68545312-68567340	1	16985	7	32592
chr2|68567340-68578003	APLF	0	182.466	-INF	down	1.65791e-25	chr2	68567340	68578003	+	68567340	68567340	3	circRNA	ENST00000471727.3	chr2:68545312-68567340|chr2:68578003-68586771	0	0	2	13682
chr11|130109428-130110661	APLP2	2621.49	0	INF	up	2.95501e-07	chr11	130109428	130110661	+	130109428	130109428	2	circRNA	ENST00000533618.5	chr11:130070082-130109428|chr11:130110661-130120705	4	222896	0	0
chr17|60460662-60462061	APPBP2	0	306.902	-INF	down	1.31527e-20	chr17	60460662	60462061	-	60460662	60460662	3	circRNA	ENST00000083182.7	chr17:60456381-60460662|chr17:60462061-60464020	0	0	2	23014
chr17|60460662-60461915	APPBP2	260.585	0	INF	up	2.18811e-07	chr17	60460662	60461915	-	60460662	60460662	2	circRNA	ENST00000083182.7	chr17:60456381-60460662|chr17:60461915-60461993	22	22135	0	0
chr17|60494465-60500487	APPBP2	229.866	0	INF	up	3.00472e-07	chr17	60494465	60500487	-	60494465	60494465	2	circRNA	ENST00000083182.7	chr17:60479271-60494465|chr17:60500487-60525793	4	19541	0	0
chr3|57249359-57253738	APPL1	0	329.117	-INF	down	5.39541e-26	chr3	57249359	57253738	+	57249359	57249359	3	circRNA	ENST00000288266.7	chr3:57248351-57249359|chr3:57253738-57256956	0	0	2	24680
chr12|105188272-105229223	APPL2	0	3827.48	-INF	down	1.02829e-44	chr12	105188272	105229223	-	105188272	105188272	16	circRNA	ENST00000258530.7	chr12:105177262-105188272|chr12:105229223-105235958	0	0	1	287040
chr12|105203702-105211317	APPL2	0	1028.21	-INF	down	1.07849e-44	chr12	105203702	105211317	-	105203702	105203702	5	circRNA	ENST00000258530.7	chr12:105199531-105203702|chr12:105211317-105217068	0	0	1	77109
chr12|105217068-105229223	APPL2	0	695.423	-INF	down	3.59159e-21	chr12	105217068	105229223	-	105217068	105217068	3	circRNA	ENST00000258530.7	chr12:105211317-105217068|chr12:105229223-105235958	0	0	2	52151
chr15|34915037-34942080	AQR	0	1108.01	-INF	down	1.15293e-36	chr15	34915037	34942080	-	34915037	34915037	10	circRNA	ENST00000156471.9	chr15:34910313-34915037|chr15:34942080-34944287	0	0	1	83094
chr15|34915037-34927138	AQR	0	511.81	-INF	down	1.2119e-36	chr15	34915037	34927138	-	34915037	34915037	4	circRNA	ENST00000156471.9	chr15:34910313-34915037|chr15:34927138-34930257	0	0	1	38382
chr11|118581245-118584644	ARCN1	0	8612.56	-INF	down	4.21209e-41	chr11	118581245	118584644	+	118581245	118581245	4	circRNA	ENST00000359415.8	chr11:118573783-118581245|chr11:118584644-118590340	0	0	5	645891
chr11|118583808-118584644	ARCN1	0	4523.72	-INF	down	6.02209e-21	chr11	118583808	118584644	+	118583808	118583808	2	circRNA	ENST00000392859.7	chr11:118583358-118583808|chr11:118584644-118590340	0	0	2	339253
chr11|118583178-118584644	ARCN1	0	7242.55	-INF	down	6.02643e-21	chr11	118583178	118584644	+	118583178	118583178	3	circRNA	ENST00000392859.7	chr11:118572550-118583178|chr11:118584644-118590340	0	0	2	543151
chr3|57583897-57584464	ARF4	3478.46	2270.28	0.615577	up	1.66608e-24	chr3	57583897	57584464	-	57583897	57583897	2	circRNA	ENST00000303436.10	chr3:57577387-57583897|chr3:57584464-57597073	211	295555	50	170209
chr20|63276479-63276651	ARFGAP1	0	231.95	-INF	down	4.14002e-30	chr20	63276479	63276651	+	63276479	63276479	1	circRNA	ENST00000519273.6	chr20:63276200-63276479|chr20:63276651-63278116	0	0	1	17394
chr11|47166267-47168251	ARFGAP2	0	1250.96	-INF	down	4.66464e-21	chr11	47166267	47168251	-	47166267	47166267	5	circRNA	ENST00000426335.6	chr11:47165502-47166267|chr11:47168251-47171425	0	0	2	93813
chr22|42817141-42817857	ARFGAP3	0	601.509	-INF	down	2.0823e-31	chr22	42817141	42817857	-	42817141	42817141	2	circRNA	ENST00000263245.9	chr22:42810944-42817141|chr22:42817857-42822269	0	0	1	45109
chr22|42826939-42835493	ARFGAP3	0	1010.87	-INF	down	4.40213e-29	chr22	42826939	42835493	-	42826939	42826939	4	circRNA	ENST00000263245.9	chr22:42823702-42826939|chr22:42835493-42840943	0	0	3	75807
chr8|67287954-67302466	ARFGEF1	0	877.395	-INF	down	3.37141e-101	chr8	67287954	67302466	-	67287954	67287954	6	circRNA	ENST00000262215.7	chr8:67277457-67287954|chr8:67302466-67343163	0	0	9	65791
chr8|67251298-67288065	ARFGEF1	0	2036.5	-INF	down	4.75389e-31	chr8	67251298	67288065	-	67251298	67251298	13	circRNA	ENST00000262215.7	chr8:67240290-67251298|chr8:67288065-67291846	0	0	3	152724
chr8|67251298-67259926	ARFGEF1	0	996.377	-INF	down	4.74218e-20	chr8	67251298	67259926	-	67251298	67251298	5	circRNA	ENST00000520381.5	chr8:67240290-67251298|chr8:67259926-67266005	0	0	2	74721
chr20|48951322-48952884	ARFGEF2	0	302.421	-INF	down	2.36281e-30	chr20	48951322	48952884	+	48951322	48951322	2	circRNA	ENST00000371917.4	chr20:48941987-48951322|chr20:48952884-48953555	0	0	1	22679
chr20|48974765-48976199	ARFGEF2	0	371.333	-INF	down	2.48532e-30	chr20	48974765	48976199	+	48974765	48974765	2	circRNA	ENST00000371917.4	chr20:48973284-48974765|chr20:48976199-48984728	0	0	1	27847
chr20|48941198-48953790	ARFGEF2	0	656.633	-INF	down	7.73783e-20	chr20	48941198	48953790	+	48941198	48941198	5	circRNA	ENST00000371917.4	chr20:48922010-48941198|chr20:48953790-48963829	0	0	2	49242
chr20|48972325-48974874	ARFGEF2	0	409.122	-INF	down	7.82748e-20	chr20	48972325	48974874	+	48972325	48972325	3	circRNA	ENST00000371917.4	chr20:48971354-48972325|chr20:48974874-48976015	0	0	2	30680
chr20|48953555-48963898	ARFGEF2	353.378	0	INF	up	4.32647e-07	chr20	48953555	48963898	+	48953555	48953555	2	circRNA	ENST00000371917.4	chr20:48952884-48953555|chr20:48963898-48965871	8	30039	0	0
chr4|147946616-148023413	ARHGAP10	2487.57	0	INF	up	5.36734e-112	chr4	147946616	148023413	+	147946616	147946616	5	circRNA	ENST00000336498.7	chr4:147939899-147946616|chr4:148023413-148046891	1	211512	0	0
chr4|147909731-147955374	ARHGAP10	0	1433.22	-INF	down	8.34698e-101	chr4	147909731	147955374	+	147909731	147909731	5	circRNA	ENST00000336498.7	chr4:147906719-147909731|chr4:147955374-147965023	0	0	8	107476
chr4|147906637-147955374	ARHGAP10	0	1602.86	-INF	down	1.88422e-97	chr4	147906637	147955374	+	147906637	147906637	6	circRNA	ENST00000336498.7	chr4:147881932-147906637|chr4:147955374-147965023	0	0	6	120200
chr4|147939824-147966839	ARHGAP10	0	1232.27	-INF	down	1.13298e-39	chr4	147939824	147966839	+	147939824	147939824	5	circRNA	ENST00000336498.7	chr4:147913139-147939824|chr4:147966839-148023262	0	0	4	92410
chr4|147939824-147946704	ARHGAP10	0	555.693	-INF	down	4.46264e-36	chr4	147939824	147946704	+	147939824	147939824	2	circRNA	ENST00000336498.7	chr4:147913139-147939824|chr4:147946704-147955315	0	0	3	41671
chr4|147857552-147879338	ARHGAP10	0	974.309	-INF	down	2.18408e-27	chr4	147857552	147879338	+	147857552	147857552	5	circRNA	ENST00000336498.7	chr4:147847222-147857552|chr4:147879338-147881837	0	0	2	73066
chr4|147879231-147881932	ARHGAP10	0	109.128	-INF	down	1.57126e-18	chr4	147879231	147881932	+	147879231	147879231	2	circRNA	ENST00000336498.7	chr4:147875150-147879231|chr4:147881932-147906637	0	0	1	8183
chr4|147906637-147966839	ARHGAP10	0	2056.09	-INF	down	1.58941e-18	chr4	147906637	147966839	+	147906637	147906637	8	circRNA	ENST00000336498.7	chr4:147881932-147906637|chr4:147966839-148023262	0	0	1	154195
chr4|147939824-148023413	ARHGAP10	0	2043.96	-INF	down	1.61064e-18	chr4	147939824	148023413	+	147939824	147939824	6	circRNA	ENST00000336498.7	chr4:147913139-147939824|chr4:148023413-148046891	0	0	1	153285
chr4|147822726-147822957	ARHGAP10	180.858	261.779	-0.533488	down	3.39021e-15	chr4	147822726	147822957	+	147822726	147822726	2	circRNA	ENST00000510379.1	chr4:147732455-147822726|chr4:147822957-147847150	6	15372	29	19603
chr4|147946616-147966839	ARHGAP10	1421.11	1009.07	0.493989	up	1.88737e-14	chr4	147946616	147966839	+	147946616	147946616	4	circRNA	ENST00000336498.7	chr4:147939899-147946616|chr4:147966839-148023262	7	120827	6	75669
chr4|148046891-148047051	ARHGAP10	94.4631	0	INF	up	2.70901e-07	chr4	148046891	148047051	+	148046891	148046891	1	circRNA	ENST00000336498.7	chr4:148023413-148046891|chr4:148047051-148063147	15	8017	0	0
chr4|147906637-147939899	ARHGAP10	1365.49	0	INF	up	3.96309e-07	chr4	147906637	147939899	+	147906637	147906637	4	circRNA	ENST00000336498.7	chr4:147881932-147906637|chr4:147939899-147946616	8	116097	0	0
chr10|31908171-31910563	ARHGAP12	1835.84	2883.62	-0.651436	down	4.45391e-25	chr10	31908171	31910563	-	31908171	31908171	2	circRNA	ENST00000375245.8	chr10:31861658-31908171|chr10:31910563-31928682	33	156065	33	216223
chr10|24619472-24635103	ARHGAP21	0	4905.05	-INF	down	2.23687e-98	chr10	24619472	24635103	-	24619472	24619472	5	circRNA	ENST00000396432.6	chr10:24607903-24619472|chr10:24635103-24666984	0	0	7	367846
chr10|24591886-24607903	ARHGAP21	0	969.469	-INF	down	3.25814e-30	chr10	24591886	24607903	-	24591886	24591886	13	circRNA	ENST00000396432.6	chr10:24591683-24591886|chr10:24607903-24619472	0	0	3	72702
chr10|48453303-48455134	ARHGAP22	0	219.469	-INF	down	1.4914e-41	chr10	48453303	48455134	-	48453303	48453303	3	circRNA	ENST00000249601.8	chr10:48451140-48453303|chr10:48455134-48459683	0	0	1	16458
chr5|142885297-142932125	ARHGAP26	0	322.089	-INF	down	1.95794e-36	chr5	142885297	142932125	+	142885297	142885297	7	circRNA	ENST00000274498.8	chr5:142879445-142885297|chr5:142932125-143014079	0	0	3	24152
chr5|143054438-143057747	ARHGAP26	0	166.425	-INF	down	8.47983e-28	chr5	143054438	143057747	+	143054438	143054438	3	circRNA	ENST00000274498.8	chr5:143041890-143054438|chr5:143057747-143120987	0	0	2	12479
chr5|143037195-143057747	ARHGAP26	302.406	0	INF	up	2.76253e-07	chr5	143037195	143057747	+	143037195	143037195	5	circRNA	ENST00000274498.8	chr5:143014116-143037195|chr5:143057747-143120987	12	25701	0	0
KI270821.1|59946-69083	ARHGEF10	503.552	0	INF	up	4.25904e-103	KI270821.1	59946	69083	+	59946	59946	4	circRNA	ENST00000619613.4	KI270821.1:52626-59946|KI270821.1:69083-76944	1	42815	0	0
chr1|17638561-17640302	ARHGEF10L	0	282.633	-INF	down	3.25343e-39	chr1	17638561	17640302	+	17638561	17638561	2	circRNA	ENST00000361221.7	chr1:17638003-17638561|chr1:17640302-17648553	0	0	4	21192
chr11|120440128-120442202	ARHGEF12	0	1580.27	-INF	down	1.96243e-42	chr11	120440128	120442202	+	120440128	120440128	3	circRNA	ENST00000356641.7	chr11:120437382-120440128|chr11:120442202-120445421	0	0	1	118511
chr11|120447873-120473127	ARHGEF12	0	4112.2	-INF	down	2.06313e-42	chr11	120447873	120473127	+	120447873	120447873	13	circRNA	ENST00000356641.7	chr11:120447085-120447873|chr11:120473127-120474559	0	0	1	308392
chr11|120475339-120477526	ARHGEF12	0	637.752	-INF	down	2.16341e-42	chr11	120475339	120477526	+	120475339	120475339	4	circRNA	ENST00000356641.7	chr11:120474635-120475339|chr11:120477526-120478155	0	0	1	47827
chr11|120440128-120445464	ARHGEF12	1517.03	0	INF	up	3.77357e-07	chr11	120440128	120445464	+	120440128	120440128	4	circRNA	ENST00000356641.7	chr11:120437382-120440128|chr11:120445464-120446402	9	128981	0	0
chr1|16201781-16202574	ARHGEF19	114.492	46.6833	1.29427	up	8.06409e-29	chr1	16201781	16202574	-	16201781	16201781	2	circRNA	ENST00000270747.7	chr1:16199254-16201781|chr1:16202574-16204758	2	9733	1	3500
chr5|73840479-73840760	ARHGEF28	0	46.6966	-INF	down	7.63863e-40	chr5	73840479	73840760	+	73840479	73840479	1	circRNA	ENST00000296794.10	chr5:73832459-73840479|chr5:73840760-73846267	0	0	4	3498
chr5|73832337-73852692	ARHGEF28	487.51	0	INF	up	2.95454e-07	chr5	73832337	73852692	+	73832337	73832337	5	circRNA	ENST00000296794.10	chr5:73795391-73832337|chr5:73852692-73857655	11	41441	0	0
chr5|73749836-73753202	ARHGEF28	629.652	0	INF	up	3.95392e-07	chr5	73749836	73753202	+	73749836	73749836	2	circRNA	ENST00000296794.10	chr5:73684884-73749836|chr5:73753202-73773854	8	53530	0	0
chr2|131038852-131043583	ARHGEF4	156.278	0	INF	up	2.78162e-07	chr2	131038852	131043583	+	131038852	131038852	5	circRNA	ENST00000409359.6	chr2:131028084-131038852|chr2:131043583-131044298	12	13276	0	0
chr13|111243871-111244294	ARHGEF7	0	107.461	-INF	down	2.12893e-45	chr13	111243871	111244294	+	111243871	111243871	2	circRNA	ENST00000317133.9	chr13:111233293-111243871|chr13:111244294-111267547	0	0	1	8058
chr13|111300747-111301532	ARHGEF7	0	30.8688	-INF	down	2.22996e-45	chr13	111300747	111301532	+	111300747	111300747	2	circRNA	ENST00000218789.9	chr13:111292294-111300747|chr13:111301532-111302990	0	0	1	2314
chr13|111205288-111217880	ARHGEF7	0	739.439	-INF	down	1.13925e-38	chr13	111205288	111217880	+	111205288	111205288	3	circRNA	ENST00000317133.9	chr13:111153991-111205288|chr13:111217880-111233204	0	0	4	55450
chr13|111205288-111267670	ARHGEF7	0	1993.62	-INF	down	6.46336e-31	chr13	111205288	111267670	+	111205288	111205288	7	circRNA	ENST00000317133.9	chr13:111153991-111205288|chr13:111267670-111273813	0	0	3	149508
chr13|111217678-111244294	ARHGEF7	0	957.708	-INF	down	6.98567e-20	chr13	111217678	111244294	+	111217678	111217678	4	circRNA	ENST00000317133.9	chr13:111210002-111217678|chr13:111244294-111267547	0	0	2	71821
chrX|63638049-63678572	ARHGEF9	0	562.853	-INF	down	2.94928e-40	chrX	63638049	63678572	-	63638049	63638049	6	circRNA	ENST00000374870.8	chrX:63637308-63638049|chrX:63678572-63697124	0	0	4	42207
chrX|63697124-63724711	ARHGEF9	0	377.733	-INF	down	3.00189e-40	chrX	63697124	63724711	-	63697124	63697124	3	circRNA	ENST00000253401.10	chrX:63678572-63697124|chrX:63724711-63754303	0	0	4	28324
chrX|63665885-63706449	ARHGEF9	0	628.591	-INF	down	1.11761e-19	chrX	63665885	63706449	-	63665885	63665885	5	circRNA	ENST00000253401.10	chrX:63655737-63665885|chrX:63706449-63724531	0	0	1	47140
chrX|63674037-63724711	ARHGEF9	0	641.099	-INF	down	1.13052e-19	chrX	63674037	63724711	-	63674037	63674037	5	circRNA	ENST00000253401.10	chrX:63666017-63674037|chrX:63724711-63754303	0	0	1	48078
chr1|26729650-26732792	ARID1A	0	131.089	-INF	down	3.59329e-53	chr1	26729650	26732792	+	26729650	26729650	3	circRNA	ENST00000430799.7	chr1:26693617-26729650|chr1:26732792-26760855	0	0	1	9830
chr1|26766220-26766566	ARID1A	0	56.444	-INF	down	3.74455e-53	chr1	26766220	26766566	+	26766220	26766220	2	circRNA	ENST00000430799.7	chr1:26763285-26766220|chr1:26766566-26767789	0	0	1	4232
chr6|156829226-156829421	ARID1B	0	89.193	-INF	down	1.41033e-36	chr6	156829226	156829421	+	156829226	156829226	1	circRNA	ENST00000346085.9	chr6:156779471-156829226|chr6:156829421-156871613	0	0	3	6686
chr6|157084661-157167185	ARID1B	0	1176.9	-INF	down	1.43595e-36	chr6	157084661	157167185	+	157084661	157084661	5	circRNA	ENST00000346085.9	chr6:156935576-157084661|chr6:157167185-157174007	0	0	3	88258
chr6|157167039-157174117	ARID1B	0	300.915	-INF	down	9.03421e-19	chr6	157167039	157174117	+	157167039	157167039	2	circRNA	ENST00000346085.9	chr6:157148951-157167039|chr6:157174117-157180968	0	0	1	22566
chr6|157110471-157148951	ARID1B	623.901	0	INF	up	2.56999e-07	chr6	157110471	157148951	+	157110471	157110471	3	circRNA	ENST00000346085.9	chr6:157084905-157110471|chr6:157148951-157167039	17	53032	0	0
chr12|45811417-45821487	ARID2	0	355.692	-INF	down	5.03472e-45	chr12	45811417	45821487	+	45811417	45811417	3	circRNA	ENST00000334344.10	chr12:45731314-45811417|chr12:45821487-45836588	0	0	1	26674
chr19|960091-968503	ARID3A	169.238	0	INF	up	1.45232e-113	chr19	960091	968503	+	960091	960091	5	circRNA	ENST00000263620.7	chr19:932742-960091|chr19:968503-971877	2	14388	0	0
chr19|966571-968503	ARID3A	0	164.238	-INF	down	3.54645e-35	chr19	966571	968503	+	966571	966571	2	circRNA	ENST00000263620.7	chr19:965080-966571|chr19:968503-971877	0	0	1	12316
chr14|58318541-58330169	ARID4A	0	136.103	-INF	down	8.93916e-41	chr14	58318541	58330169	+	58318541	58318541	6	circRNA	ENST00000355431.7	chr14:58306112-58318541|chr14:58330169-58344694	0	0	5	10202
chr1|235194012-235214026	ARID4B	0	360.385	-INF	down	5.45594e-49	chr1	235194012	235214026	-	235194012	235194012	3	circRNA	ENST00000366603.6	chr1:235182793-235194012|chr1:235214026-235219792	0	0	1	27026
chr1|235229230-235246511	ARID4B	0	586.135	-INF	down	5.71161e-49	chr1	235229230	235246511	-	235229230	235229230	5	circRNA	ENST00000366603.6	chr1:235224775-235229230|chr1:235246511-235252729	0	0	1	43956
chr15|72518066-72572165	ARIH1	0	1505.32	-INF	down	1.35806e-36	chr15	72518066	72572165	+	72518066	72518066	10	circRNA	ENST00000379887.8	chr15:72475014-72518066|chr15:72572165-72580730	0	0	1	112890
chr15|72544819-72572165	ARIH1	0	1112.57	-INF	down	1.43021e-36	chr15	72544819	72572165	+	72544819	72544819	9	circRNA	ENST00000379887.8	chr15:72518134-72544819|chr15:72572165-72580730	0	0	1	83436
chr15|72561482-72572165	ARIH1	0	772.055	-INF	down	2.94472e-20	chr15	72561482	72572165	+	72561482	72561482	6	circRNA	ENST00000379887.8	chr15:72555907-72561482|chr15:72572165-72580730	0	0	2	57898
chr15|72570176-72572165	ARIH1	0	396.441	-INF	down	2.97843e-20	chr15	72570176	72572165	+	72570176	72570176	2	circRNA	ENST00000379887.8	chr15:72567177-72570176|chr15:72572165-72580730	0	0	2	29729
chr3|48979481-48980496	ARIH2	956.474	0	INF	up	2.17583e-07	chr3	48979481	48980496	+	48979481	48979481	2	circRNA	ENST00000356401.8	chr3:48974979-48979481|chr3:48980496-48981659	2	81325	0	0
chr3|94003658-94003908	ARL13B	217.305	0	INF	up	9.51443e-112	chr3	94003658	94003908	+	94003658	94003658	1	circRNA	ENST00000535334.5	chr3:93980482-94003658|chr3:94003908-94035330	1	18476	0	0
chr11|65032167-65032551	ARL2-SNX15	118.902	0	INF	up	2.41785e-105	chr11	65032167	65032551	+	65032167	65032167	2	circRNA	ENST00000301886.3	chr11:65027636-65032167|chr11:65032551-65034846	1	10109	0	0
chr1|202135149-202135800	ARL8A	325.293	0	INF	up	1.92691e-106	chr1	202135149	202135800	-	202135149	202135149	3	circRNA	ENST00000272217.6	chr1:202134516-202135149|chr1:202135800-202137964	1	27658	0	0
chr3|5172149-5172740	ARL8B	0	152.824	-INF	down	1.17345e-39	chr3	5172149	5172740	+	5172149	5172149	2	circRNA	ENST00000256496.7	chr3:5170583-5172149|chr3:5172740-5174016	0	0	4	11457
chr3|5170502-5174414	ARL8B	501.165	0	INF	up	2.58379e-07	chr3	5170502	5174414	+	5170502	5170502	5	circRNA	ENST00000256496.7	chr3:5122588-5170502|chr3:5174414-5178663	4	42609	0	0
chr8|65622262-65627433	ARMC1	0	310.369	-INF	down	4.60646e-20	chr8	65622262	65627433	-	65622262	65622262	2	circRNA	ENST00000276569.7	chr8:65613433-65622262|chr8:65627433-65633997	0	0	2	23274
chr6|108928087-108936999	ARMC2	34.4357	0	INF	up	1.60899e-112	chr6	108928087	108936999	+	108928087	108928087	2	circRNA	ENST00000368972.7	chr6:108912558-108928087|chr6:108936999-108953032	1	2927	0	0
chr2|231278381-231296253	ARMC9	0	1224.95	-INF	down	8.93598e-21	chr2	231278381	231296253	+	231278381	231278381	4	circRNA	ENST00000349938.8	chr2:231276775-231278381|chr2:231296253-231331792	0	0	2	91863
chr7|99333324-99338285	ARPC1A	444.207	0	INF	up	3.91372e-07	chr7	99333324	99338285	+	99333324	99333324	3	circRNA	ENST00000441989.6	chr7:99326004-99333324|chr7:99338285-99339857	8	37762	0	0
chr7|99385701-99394119	ARPC1B	0	18446.6	-INF	down	7.04675e-37	chr7	99385701	99394119	+	99385701	99385701	8	circRNA	ENST00000252725.9	chr7:99374781-99385701|chr7:99394119-99394450	0	0	3	1383394
chr7|99390892-99391253	ARPC1B	0	5312.98	-INF	down	2.56939e-19	chr7	99390892	99391253	+	99390892	99390892	2	circRNA	ENST00000252725.9	chr7:99390012-99390892|chr7:99391253-99392670	0	0	1	398444
chr7|99386684-99388261	ARPC1B	0	7594.19	-INF	down	2.57006e-19	chr7	99386684	99388261	+	99386684	99386684	2	circRNA	ENST00000252725.9	chr7:99385778-99386684|chr7:99388261-99389904	0	0	1	569523
chr7|99385701-99391253	ARPC1B	16343.4	0	INF	up	2.33486e-07	chr7	99385701	99391253	+	99385701	99385701	6	circRNA	ENST00000252725.9	chr7:99374781-99385701|chr7:99391253-99392670	2	1389644	0	0
chr2|218238663-218245546	ARPC2	0	3501.31	-INF	down	8.75603e-21	chr2	218238663	218245546	+	218238663	218238663	3	circRNA	ENST00000315717.9	chr2:218234397-218238663|chr2:218245546-218249363	0	0	2	262578
chr5|78955294-78969192	ARSB	1521.91	0	INF	up	2.12483e-07	chr5	78955294	78969192	-	78955294	78955294	3	circRNA	ENST00000264914.8	chr5:78885827-78955294|chr5:78969192-78984936	6	129399	0	0
chr8|130079901-130092143	ASAP1	175.472	0	INF	up	6.83179e-106	chr8	130079901	130092143	-	130079901	130079901	2	circRNA	ENST00000524124.5	chr8:130076406-130079901|chr8:130092143-130112093	1	14919	0	0
chr8|130188108-130358143	ASAP1	0	13243.3	-INF	down	1.31105e-46	chr8	130188108	130358143	-	130188108	130188108	4	circRNA	ENST00000357668.2	chr8:130187285-130188108|chr8:130358143-130361669	0	0	1	993179
chr8|130214555-130236994	ASAP1	1172.84	1775.41	-0.598145	down	3.42318e-24	chr8	130214555	130236994	-	130214555	130214555	2	circRNA	ENST00000357668.2	chr8:130188183-130214555|chr8:130236994-130358016	2	99722	6	133140
chr8|130124012-130169067	ASAP1	0	2219.54	-INF	down	5.41848e-20	chr8	130124012	130169067	-	130124012	130124012	10	circRNA	ENST00000524124.5	chr8:130118675-130124012|chr8:130169067-130179263	0	0	2	166452
chr8|130179263-130358143	ASAP1	10801.4	0	INF	up	2.07782e-07	chr8	130179263	130358143	-	130179263	130179263	7	circRNA	ENST00000357668.2	chr8:130169067-130179263|chr8:130358143-130361669	3	918421	0	0
chr8|130124012-130128090	ASAP1	961.261	0	INF	up	2.31259e-07	chr8	130124012	130128090	-	130124012	130124012	3	circRNA	ENST00000524124.5	chr8:130118675-130124012|chr8:130128090-130134295	5	81729	0	0
chr2|9279316-9297445	ASAP2	314.532	0	INF	up	2.68823e-112	chr2	9279316	9297445	+	9279316	9279316	2	circRNA	ENST00000281419.7	chr2:9207230-9279316|chr2:9297445-9318523	1	26743	0	0
chr2|9356046-9368519	ASAP2	493.802	0	INF	up	2.80236e-112	chr2	9356046	9368519	+	9356046	9356046	4	circRNA	ENST00000281419.7	chr2:9350895-9356046|chr2:9368519-9374754	1	41986	0	0
chr2|9297299-9323250	ASAP2	0	301.341	-INF	down	1.0669e-25	chr2	9297299	9323250	+	9297299	9297299	4	circRNA	ENST00000281419.7	chr2:9279389-9297299|chr2:9323250-9327825	0	0	2	22597
chr2|9344531-9358889	ASAP2	640.907	0	INF	up	1.89489e-07	chr2	9344531	9358889	+	9344531	9344531	6	circRNA	ENST00000281419.7	chr2:9335179-9344531|chr2:9358889-9368424	3	54492	0	0
chr1|23455880-23456194	ASAP3	388.167	0	INF	up	2.69907e-07	chr1	23455880	23456194	-	23455880	23455880	2	circRNA	ENST00000336689.7	chr1:23452771-23455880|chr1:23456194-23484004	4	33001	0	0
KQ458383.1|225859-226173	ASAP3	390.648	0	INF	up	3.07639e-07	KQ458383.1	225859	226173	-	225859	225859	2	circRNA	ENST00000634561.1	KQ458383.1:222750-225859|KQ458383.1:226173-253983	3	33213	0	0
chr10|72196810-72196989	ASCC1	0	94.0867	-INF	down	7.94185e-21	chr10	72196810	72196989	-	72196810	72196810	1	circRNA	ENST00000394919.5	chr10:72161674-72196810|chr10:72196989-72203426	0	0	2	7054
chr22|29813429-29814767	ASCC2	90.6173	0	INF	up	6.21187e-103	chr22	29813429	29814767	-	29813429	29813429	2	circRNA	ENST00000307790.7	chr22:29808185-29813429|chr22:29814767-29816005	1	7704	0	0
chr22|29822334-29832342	ASCC2	457.038	0	INF	up	6.4776e-103	chr22	29822334	29832342	-	29822334	29822334	4	circRNA	ENST00000307790.7	chr22:29816073-29822334|chr22:29832342-29838177	1	38860	0	0
chr6|100798712-100805880	ASCC3	0	2295.55	-INF	down	3.24436e-28	chr6	100798712	100805880	-	100798712	100798712	4	circRNA	ENST00000369162.6	chr6:100767345-100798712|chr6:100805880-100848147	0	0	2	172152
chr6|100715461-100805880	ASCC3	0	5746.31	-INF	down	6.13048e-19	chr6	100715461	100805880	-	100715461	100715461	9	circRNA	ENST00000369162.6	chr6:100679752-100715461|chr6:100805880-100848147	0	0	1	430942
chr6|100766564-100805880	ASCC3	0	3876.5	-INF	down	6.17522e-19	chr6	100766564	100805880	-	100766564	100766564	6	circRNA	ENST00000369162.6	chr6:100725703-100766564|chr6:100805880-100848147	0	0	1	290716
chr6|100766564-100848707	ASCC3	4113.55	0	INF	up	3.51531e-07	chr6	100766564	100848707	-	100766564	100766564	7	circRNA	ENST00000369162.6	chr6:100725703-100766564|chr6:100848707-100864063	9	349758	0	0
chr1|155477885-155521618	ASH1L	3246.13	0	INF	up	2.17692e-114	chr1	155477885	155521618	-	155477885	155477885	2	circRNA	ENST00000368346.7	chr1:155459898-155477885|chr1:155521618-155562152	2	276010	0	0
chr1|155415743-155415923	ASH1L	0	166.278	-INF	down	1.31222e-100	chr1	155415743	155415923	-	155415743	155415743	1	circRNA	ENST00000368346.7	chr1:155395553-155415743|chr1:155415923-155438326	0	0	8	12462
chr1|155352705-155360409	ASH1L	0	670.687	-INF	down	7.12209e-50	chr1	155352705	155360409	-	155352705	155352705	5	circRNA	ENST00000368346.7	chr1:155349596-155352705|chr1:155360409-155370503	0	0	1	50297
chr1|155370503-155395553	ASH1L	0	363.692	-INF	down	7.46056e-50	chr1	155370503	155395553	-	155370503	155370503	6	circRNA	ENST00000368346.7	chr1:155360409-155370503|chr1:155395553-155415743	0	0	1	27274
chr1|155378280-155439068	ASH1L	0	1652.98	-INF	down	3.99727e-35	chr1	155378280	155439068	-	155378280	155378280	6	circRNA	ENST00000368346.7	chr1:155370983-155378280|chr1:155439068-155459796	0	0	3	123962
chr1|155395458-155459898	ASH1L	1841.82	0	INF	up	2.07129e-07	chr1	155395458	155459898	-	155395458	155395458	4	circRNA	ENST00000368346.7	chr1:155380131-155395458|chr1:155459898-155477885	25	156581	0	0
chr8|61576771-61619019	ASPH	1870.64	0	INF	up	5.11248e-106	chr8	61576771	61619019	-	61576771	61576771	3	circRNA	ENST00000379454.8	chr8:61567318-61576771|chr8:61619019-61633682	1	159056	0	0
chr8|61633682-61653660	ASPH	0	23360.1	-INF	down	1.60319e-96	chr8	61633682	61653660	-	61633682	61633682	10	circRNA	ENST00000379454.8	chr8:61619019-61633682|chr8:61653660-61680967	0	0	6	1751874
chr8|61644599-61646878	ASPH	0	7481.57	-INF	down	3.50115e-47	chr8	61644599	61646878	-	61644599	61644599	2	circRNA	ENST00000379454.8	chr8:61644001-61644599|chr8:61646878-61651049	0	0	1	561077
chr8|61651049-61684188	ASPH	0	16304.3	-INF	down	3.59492e-47	chr8	61651049	61684188	-	61651049	61651049	4	circRNA	ENST00000379454.8	chr8:61646878-61651049|chr8:61684188-61714268	0	0	1	1222733
chr8|61637946-61653660	ASPH	0	22778.3	-INF	down	4.60999e-47	chr8	61637946	61653660	-	61637946	61637946	9	circRNA	ENST00000379454.8	chr8:61633727-61637946|chr8:61653660-61680967	0	0	1	1708253
chr8|61618977-61651124	ASPH	0	22444.9	-INF	down	6.00313e-47	chr8	61618977	61651124	-	61618977	61618977	10	circRNA	ENST00000379454.8	chr8:61584029-61618977|chr8:61651124-61653567	0	0	1	1683245
chr8|61618977-61684188	ASPH	0	35020	-INF	down	1.38355e-41	chr8	61618977	61684188	-	61618977	61618977	13	circRNA	ENST00000379454.8	chr8:61584029-61618977|chr8:61684188-61714268	0	0	5	2626313
chr8|61548070-61567318	ASPH	0	5497.58	-INF	down	4.52468e-31	chr8	61548070	61567318	-	61548070	61548070	5	circRNA	ENST00000379454.8	chr8:61526112-61548070|chr8:61567318-61576771	0	0	3	412286
chr8|61548070-61553120	ASPH	2473.41	0	INF	up	2.60855e-07	chr8	61548070	61553120	-	61548070	61548070	2	circRNA	ENST00000379454.8	chr8:61526112-61548070|chr8:61553120-61555923	13	210296	0	0
chr8|61633682-61644632	ASPH	7913.89	0	INF	up	2.81979e-07	chr8	61633682	61644632	-	61633682	61633682	7	circRNA	ENST00000379454.8	chr8:61619019-61633682|chr8:61644632-61646749	12	672890	0	0
chr16|29905787-29906127	ASPHD1	166.263	109.381	0.604104	up	2.74598e-24	chr16	29905787	29906127	+	29905787	29905787	2	circRNA	ENST00000566693.1	chr16:29904965-29905787|chr16:29906127-29919530	15	14122	5	8198
chr12|26922615-26928905	ASUN	0	409.816	-INF	down	2.9661e-45	chr12	26922615	26928905	-	26922615	26922615	5	circRNA	ENST00000261191.11	chr12:26917733-26922615|chr12:26928905-26934555	0	0	1	30733
chr20|32367726-32369123	ASXL1	0	608.723	-INF	down	4.68347e-31	chr20	32367726	32369123	+	32367726	32367726	2	circRNA	ENST00000375687.8	chr20:32366466-32367726|chr20:32369123-32428127	0	0	1	45650
chr20|32366383-32371874	ASXL1	2363.2	1161.92	1.02423	up	1.21376e-27	chr20	32366383	32371874	+	32366383	32366383	4	circRNA	ENST00000555343.2	chr20:32360806-32366383|chr20:32371874-32372163	29	200909	10	87128
chr20|32366383-32369123	ASXL1	2211.81	1113.96	0.989534	up	1.93428e-27	chr20	32366383	32369123	+	32366383	32366383	2	circRNA	ENST00000542461.5	chr20:32358832-32366383|chr20:32369123-32372163	303	187763	129	83412
chr10|87756788-87776427	ATAD1	0	620.351	-INF	down	8.36329e-21	chr10	87756788	87776427	-	87756788	87756788	4	circRNA	ENST00000308448.11	chr10:87754807-87756788|chr10:87776427-87784469	0	0	2	46521
chr10|87767672-87814612	ATAD1	953.04	0	INF	up	2.37495e-07	chr10	87767672	87814612	-	87767672	87767672	7	circRNA	ENST00000308448.11	chr10:87756922-87767672|chr10:87814612-87817794	5	81030	0	0
chr8|123380528-123380677	ATAD2	0	45.2965	-INF	down	2.32202e-41	chr8	123380528	123380677	-	123380528	123380528	1	circRNA	ENST00000287394.9	chr8:123372686-123380528|chr8:123380677-123396186	0	0	5	3392
chr8|123337624-123339446	ATAD2	0	84.5926	-INF	down	4.96436e-31	chr8	123337624	123339446	-	123337624	123337624	2	circRNA	ENST00000517666.5	chr8:123336532-123337624|chr8:123339446-123344883	0	0	3	6341
chr2|23798137-23810502	ATAD2B	168.98	0	INF	up	2.92165e-112	chr2	23798137	23810502	-	23798137	23798137	2	circRNA	ENST00000238789.9	chr2:23788647-23798137|chr2:23810502-23819746	1	14367	0	0
chr2|23798137-23834078	ATAD2B	0	450.165	-INF	down	7.69529e-102	chr2	23798137	23834078	-	23798137	23798137	6	circRNA	ENST00000238789.9	chr2:23788647-23798137|chr2:23834078-23857414	0	0	10	33750
chr2|23798137-23823569	ATAD2B	0	225.923	-INF	down	2.40036e-97	chr2	23798137	23823569	-	23798137	23798137	4	circRNA	ENST00000238789.9	chr2:23788647-23798137|chr2:23823569-23828848	0	0	6	16937
chr2|23867834-23869761	ATAD2B	0	63.0445	-INF	down	1.83513e-39	chr2	23867834	23869761	-	23867834	23867834	2	circRNA	ENST00000238789.9	chr2:23864924-23867834|chr2:23869761-23875828	0	0	4	4724
chr2|23884764-23895970	ATAD2B	0	202.094	-INF	down	1.13305e-35	chr2	23884764	23895970	-	23884764	23884764	5	circRNA	ENST00000238789.9	chr2:23880755-23884764|chr2:23895970-23926554	0	0	3	15153
chr2|23880638-23885829	ATAD2B	168.274	0	INF	up	2.14514e-07	chr2	23880638	23885829	-	23880638	23880638	3	circRNA	ENST00000238789.9	chr2:23875904-23880638|chr2:23885829-23887831	23	14285	0	0
chr1|1520140-1524397	ATAD3A	1507.81	0	INF	up	1.93814e-07	chr1	1520140	1524397	+	1520140	1520140	6	circRNA	ENST00000378756.7	chr1:1518990-1520140|chr1:1524397-1525239	3	128203	0	0
chr1|1482137-1486668	ATAD3B	498.483	0	INF	up	1.22473e-111	chr1	1482137	1486668	+	1482137	1482137	6	circRNA	ENST00000308647.7	chr1:1480936-1482137|chr1:1486668-1487862	1	42384	0	0
chr10|121898840-121902620	ATE1	0	250.404	-INF	down	1.00926e-40	chr10	121898840	121902620	-	121898840	121898840	2	circRNA	ENST00000369040.7	chr10:121870038-121898840|chr10:121902620-121910905	0	0	1	18778
chr12|50814009-50814439	ATF1	0	332.877	-INF	down	1.04655e-30	chr12	50814009	50814439	+	50814009	50814009	2	circRNA	ENST00000262053.7	chr12:50809589-50814009|chr12:50814439-50819634	0	0	3	24961
chr2|175080659-175118118	ATF2	0	1310.96	-INF	down	2.07638e-25	chr2	175080659	175118118	-	175080659	175080659	7	circRNA	ENST00000264110.6	chr2:175074835-175080659|chr2:175118118-175118250	0	0	2	98313
chr1|161846448-161863312	ATF6	0	1195.52	-INF	down	2.4666e-20	chr1	161846448	161863312	+	161846448	161846448	5	circRNA	ENST00000367942.3	chr1:161821161-161846448|chr1:161863312-161912295	0	0	2	89656
chr12|14423908-14425473	ATF7IP	0	949.6	-INF	down	1.55114e-98	chr12	14423908	14425473	+	14423908	14423908	1	circRNA	ENST00000261168.8	chr12:14365827-14423908|chr12:14425473-14434336	0	0	7	71208
chr14|96322111-96347341	ATG2B	1288.64	0	INF	up	1.39412e-113	chr14	96322111	96347341	-	96322111	96322111	17	circRNA	ENST00000359933.5	chr14:96317855-96322111|chr14:96347341-96362814	2	109568	0	0
chr14|96341521-96347341	ATG2B	0	477.234	-INF	down	1.5927e-29	chr14	96341521	96347341	-	96341521	96341521	5	circRNA	ENST00000359933.5	chr14:96334501-96341521|chr14:96347341-96362814	0	0	3	35787
chr3|112548532-112550262	ATG3	0	417.976	-INF	down	5.87218e-26	chr3	112548532	112550262	-	112548532	112548532	2	circRNA	ENST00000283290.9	chr3:112544106-112548532|chr3:112550262-112553279	0	0	2	31344
chr1|62803718-62841547	ATG4C	618.056	0	INF	up	3.03595e-07	chr1	62803718	62841547	+	62803718	62803718	9	circRNA	ENST00000317868.8	chr1:62784273-62803718|chr1:62841547-62863991	11	52541	0	0
chr3|11340644-11342279	ATG7	240.309	0	INF	up	6.56167e-112	chr3	11340644	11342279	+	11340644	11340644	2	circRNA	ENST00000446450.6	chr3:11333093-11340644|chr3:11342279-11347876	1	20432	0	0
chr3|11331339-11426926	ATG7	0	2927.67	-INF	down	4.95181e-36	chr3	11331339	11426926	+	11331339	11331339	10	circRNA	ENST00000354956.9	chr3:11315493-11331339|chr3:11426926-11554810	0	0	3	219557
chr3|11315343-11348035	ATG7	0	1139.23	-INF	down	2.38638e-27	chr3	11315343	11348035	+	11315343	11315343	6	circRNA	ENST00000446450.6	chr3:11309061-11315343|chr3:11348035-11358417	0	0	2	85434
chr3|11331339-11348035	ATG7	0	933.519	-INF	down	2.42064e-27	chr3	11331339	11348035	+	11331339	11331339	5	circRNA	ENST00000446450.6	chr3:11315493-11331339|chr3:11348035-11358417	0	0	2	70007
chr3|11298685-11299416	ATG7	0	288.42	-INF	down	1.77042e-19	chr3	11298685	11299416	+	11298685	11298685	2	circRNA	ENST00000451513.5	chr3:11282438-11298685|chr3:11299416-11306942	0	0	1	21629
chr3|11358417-11362928	ATG7	0	1052.07	-INF	down	1.79279e-19	chr3	11358417	11362928	+	11358417	11358417	3	circRNA	ENST00000446450.6	chr3:11348035-11358417|chr3:11362928-11364658	0	0	1	78899
chr11|63635533-63644261	ATL3	0	1590.89	-INF	down	1.70715e-38	chr11	63635533	63644261	-	63635533	63635533	4	circRNA	ENST00000398868.7	chr11:63633097-63635533|chr11:63644261-63646506	0	0	4	119304
chr11|63651935-63652575	ATL3	0	413.016	-INF	down	2.44862e-30	chr11	63651935	63652575	-	63651935	63651935	2	circRNA	ENST00000398868.7	chr11:63646563-63651935|chr11:63652575-63658760	0	0	3	30971
chr11|63658760-63659252	ATL3	613.175	0	INF	up	2.9405e-07	chr11	63658760	63659252	-	63658760	63658760	2	circRNA	ENST00000398868.7	chr11:63652575-63658760|chr11:63659252-63671289	4	52133	0	0
chr11|108235669-108245026	ATM	0	760.44	-INF	down	1.26464e-42	chr11	108235669	108245026	+	108235669	108235669	3	circRNA	ENST00000527805.5	chr11:108229323-108235669|chr11:108245026-108246963	0	0	1	57028
chr11|108315822-108317521	ATM	0	420.043	-INF	down	1.32819e-42	chr11	108315822	108317521	+	108315822	108315822	3	circRNA	ENST00000278616.8	chr11:108312498-108315822|chr11:108317521-108319953	0	0	1	31500
chr11|108329020-108335961	ATM	0	1427.9	-INF	down	1.39397e-42	chr11	108329020	108335961	+	108329020	108329020	8	circRNA	ENST00000278616.8	chr11:108327758-108329020|chr11:108335961-108343221	0	0	1	107084
chr11|108227594-108229323	ATM	0	800.07	-INF	down	2.76138e-30	chr11	108227594	108229323	+	108227594	108227594	3	circRNA	ENST00000527805.5	chr11:108223186-108227594|chr11:108229323-108235669	0	0	3	59998
chr11|108227594-108247127	ATM	0	1677.8	-INF	down	5.76529e-21	chr11	108227594	108247127	+	108227594	108227594	7	circRNA	ENST00000527805.5	chr11:108223186-108227594|chr11:108247127-108248932	0	0	2	125824
chr11|108267170-108267342	ATM	0	404.149	-INF	down	1.99234e-07	chr11	108267170	108267342	+	108267170	108267170	1	circRNA	ENST00000527805.5	chr11:108259075-108267170|chr11:108267342-108268409	0	0	39	30270
chr15|25694818-25702100	ATP10A	527.391	0	INF	up	3.31509e-104	chr15	25694818	25702100	-	25694818	25694818	2	circRNA	ENST00000356865.10	chr15:25691791-25694818|chr15:25702100-25707975	1	44842	0	0
chr15|25781018-25781223	ATP10A	0	94.2467	-INF	down	9.97438e-37	chr15	25781018	25781223	-	25781018	25781018	1	circRNA	ENST00000356865.10	chr15:25736141-25781018|chr15:25781223-25862647	0	0	1	7067
chr13|112806212-112810726	ATP11A	0	66.1113	-INF	down	2.47743e-96	chr13	112806212	112810726	+	112806212	112806212	2	circRNA	ENST00000375630.6	chr13:112805046-112806212|chr13:112810726-112816082	0	0	6	4952
chr3|182845457-182848557	ATP11B	0	153.718	-INF	down	2.70658e-21	chr3	182845457	182848557	+	182845457	182845457	2	circRNA	ENST00000323116.9	chr3:182842122-182845457|chr3:182848557-182857877	0	0	1	11527
chr3|194433771-194454392	ATP13A3	0	3995.9	-INF	down	3.19194e-21	chr3	194433771	194454392	-	194433771	194433771	13	circRNA	ENST00000439040.5	chr3:194431892-194433771|chr3:194454392-194455892	0	0	1	299670
chr3|194433771-194441461	ATP13A3	1480.95	0	INF	up	3.26669e-07	chr3	194433771	194441461	-	194433771	194433771	6	circRNA	ENST00000439040.5	chr3:194431892-194433771|chr3:194441461-194444724	10	125912	0	0
chr16|28887188-28887722	ATP2A1	0	2.05348	-INF	down	1.91861e-20	chr16	28887188	28887722	+	28887188	28887188	2	circRNA	ENST00000357084.7	chr16:28884655-28887188|chr16:28887722-28888786	0	0	2	152
chr12|110326389-110342448	ATP2A2	0	5385.46	-INF	down	1.42881e-38	chr12	110326389	110342448	+	110326389	110326389	9	circRNA	ENST00000308664.10	chr12:110323072-110326389|chr12:110342448-110343231	0	0	4	403877
chr12|110340658-110342448	ATP2A2	3385.01	0	INF	up	2.0688e-07	chr12	110340658	110342448	+	110340658	110340658	2	circRNA	ENST00000308664.10	chr12:110339721-110340658|chr12:110342448-110343231	3	287817	0	0
chr1|203707008-203727571	ATP2B4	0	5644.97	-INF	down	1.95288e-49	chr1	203707008	203727571	+	203707008	203707008	12	circRNA	ENST00000357681.9	chr1:203703813-203707008|chr1:203727571-203739545	0	0	1	423342
chr3|130930415-131001344	ATP2C1	0	6882.9	-INF	down	8.27951e-36	chr3	130930415	131001344	+	130930415	130930415	25	circRNA	ENST00000504381.5	chr3:130850928-130930415|chr3:131001344-131016151	0	0	3	516178
chr3|130959274-130980679	ATP2C1	0	2946.86	-INF	down	1.93334e-21	chr3	130959274	130980679	+	130959274	130959274	9	circRNA	ENST00000505330.5	chr3:130956179-130959274|chr3:130980679-130992950	0	0	1	220998
chr3|130930415-130941699	ATP2C1	696.136	0	INF	up	1.882e-07	chr3	130930415	130941699	+	130930415	130930415	6	circRNA	ENST00000505330.5	chr3:130850928-130930415|chr3:130941699-130953820	3	59188	0	0
chr12|56642457-56643958	ATP5B	0	8040.54	-INF	down	3.15049e-96	chr12	56642457	56643958	-	56642457	56642457	4	circRNA	ENST00000262030.7	chr12:56640192-56642457|chr12:56643958-56644780	0	0	6	602992
chr10|7797046-7802854	ATP5C1	0	5201.31	-INF	down	4.43793e-41	chr10	7797046	7802854	+	7797046	7797046	6	circRNA	ENST00000356708.11	chr10:7796155-7797046|chr10:7802854-7806973	0	0	5	390066
chr1|111456085-111459636	ATP5F1	0	2341.67	-INF	down	8.27995e-56	chr1	111456085	111459636	+	111456085	111456085	3	circRNA	ENST00000369722.7	chr1:111454356-111456085|chr1:111459636-111460916	0	0	1	175612
chr17|42498923-42501304	ATP6V0A1	0	276.54	-INF	down	3.23321e-38	chr17	42498923	42501304	+	42498923	42498923	3	circRNA	ENST00000393829.6	chr17:42495716-42498923|chr17:42501304-42507519	0	0	4	20735
chr17|42500706-42501304	ATP6V0A1	0	192.28	-INF	down	4.70783e-30	chr17	42500706	42501304	+	42500706	42500706	2	circRNA	ENST00000393829.6	chr17:42499042-42500706|chr17:42501304-42507519	0	0	3	14417
chr14|67345767-67347453	ATP6V1D	0	210.735	-INF	down	1.43402e-29	chr14	67345767	67347453	-	67345767	67345767	2	circRNA	ENST00000554087.5	chr14:67343438-67345767|chr14:67347453-67349036	0	0	3	15801
chr8|53769617-53772167	ATP6V1H	0	664.18	-INF	down	4.45646e-31	chr8	53769617	53772167	-	53769617	53769617	2	circRNA	ENST00000355221.7	chr8:53756656-53769617|chr8:53772167-53795646	0	0	3	49807
chr8|53756554-53769743	ATP6V1H	0	427.764	-INF	down	4.51122e-20	chr8	53756554	53769743	-	53756554	53756554	2	circRNA	ENST00000355221.7	chr8:53743690-53756554|chr8:53769743-53771988	0	0	2	32078
chr8|53756554-53801896	ATP6V1H	1466.52	0	INF	up	2.23997e-07	chr8	53756554	53801896	-	53756554	53756554	5	circRNA	ENST00000355221.7	chr8:53743690-53756554|chr8:53801896-53814661	6	124689	0	0
chr8|53769617-53801896	ATP6V1H	1250.62	0	INF	up	2.60257e-07	chr8	53769617	53801896	-	53769617	53769617	4	circRNA	ENST00000355221.7	chr8:53756656-53769617|chr8:53801896-53814661	13	106325	0	0
chr18|57701038-57704668	ATP8B1	97.6267	0	INF	up	2.69072e-103	chr18	57701038	57704668	-	57701038	57701038	3	circRNA	ENST00000283684.8	chr18:57697867-57701038|chr18:57704668-57706489	1	8300	0	0
chr18|57731626-57731829	ATP8B1	0	634.485	-INF	down	2.5002e-95	chr18	57731626	57731829	-	57731626	57731626	1	circRNA	ENST00000591728.1	chr18:57704668-57731626|chr18:57731829-57802997	0	0	6	47577
chr18|57701038-57701313	ATP8B1	0	325.37	-INF	down	7.53164e-38	chr18	57701038	57701313	-	57701038	57701038	2	circRNA	ENST00000283684.8	chr18:57697867-57701038|chr18:57701313-57704554	0	0	4	24397
chr18|57701038-57706587	ATP8B1	0	633.445	-INF	down	2.08167e-33	chr18	57701038	57706587	-	57701038	57701038	4	circRNA	ENST00000283684.8	chr18:57697867-57701038|chr18:57706587-57731626	0	0	1	47504
chr18|57671467-57688507	ATP8B1	0	1460.68	-INF	down	4.46232e-20	chr18	57671467	57688507	-	57671467	57671467	5	circRNA	ENST00000283684.8	chr18:57669482-57671467|chr18:57688507-57691806	0	0	2	109541
chr18|57685071-57695532	ATP8B1	614.551	0	INF	up	2.24742e-07	chr18	57685071	57695532	-	57685071	57685071	6	circRNA	ENST00000283684.8	chr18:57684192-57685071|chr18:57695532-57697617	3	52251	0	0
chr1|154343892-154344785	ATP8B2	2415.12	0	INF	up	1.66259e-106	chr1	154343892	154344785	+	154343892	154343892	4	circRNA	ENST00000368489.3	chr1:154343568-154343892|chr1:154344785-154344970	1	205352	0	0
chr15|49987390-50010917	ATP8B4	0	19.468	-INF	down	4.34427e-37	chr15	49987390	50010917	-	49987390	49987390	4	circRNA	ENST00000559726.5	chr15:49981294-49987390|chr15:50010917-50018888	0	0	1	1459
chr20|51674152-51690819	ATP9A	0	1734.31	-INF	down	3.21062e-30	chr20	51674152	51690819	-	51674152	51674152	4	circRNA	ENST00000338821.5	chr20:51671257-51674152|chr20:51690819-51694007	0	0	1	130063
chr20|51656937-51690819	ATP9A	0	3530.16	-INF	down	7.91536e-20	chr20	51656937	51690819	-	51656937	51656937	7	circRNA	ENST00000338821.5	chr20:51639504-51656937|chr20:51690819-51694007	0	0	2	264741
chr20|51669996-51671257	ATP9A	0	847.847	-INF	down	8.00777e-20	chr20	51669996	51671257	-	51669996	51669996	2	circRNA	ENST00000311637.9	chr20:51657150-51669996|chr20:51671257-51674152	0	0	2	63582
chr20|51674152-51676208	ATP9A	0	744.599	-INF	down	8.10246e-20	chr20	51674152	51676208	-	51674152	51674152	2	circRNA	ENST00000311637.9	chr20:51671257-51674152|chr20:51676208-51712965	0	0	2	55839
chr20|51669996-51676208	ATP9A	1083.54	0	INF	up	2.46763e-07	chr20	51669996	51676208	-	51669996	51669996	4	circRNA	ENST00000311637.9	chr20:51657150-51669996|chr20:51676208-51712965	5	92126	0	0
chr18|79096475-79277196	ATP9B	2019.48	0	INF	up	3.18204e-103	chr18	79096475	79277196	+	79096475	79096475	12	circRNA	ENST00000426216.6	chr18:79069529-79096475|chr18:79277196-79303603	1	171711	0	0
chr18|79126266-79277196	ATP9B	0	1928.86	-INF	down	4.71005e-100	chr18	79126266	79277196	+	79126266	79126266	9	circRNA	ENST00000426216.6	chr18:79113354-79126266|chr18:79277196-79303603	0	0	8	144646
chr18|79126266-79214038	ATP9B	0	805.07	-INF	down	1.89441e-40	chr18	79126266	79214038	+	79126266	79126266	7	circRNA	ENST00000426216.6	chr18:79113354-79126266|chr18:79214038-79253380	0	0	5	60371
chr18|79303603-79307234	ATP9B	0	398.228	-INF	down	1.92765e-40	chr18	79303603	79307234	+	79303603	79303603	2	circRNA	ENST00000426216.6	chr18:79277196-79303603|chr18:79307234-79329140	0	0	5	29860
chr18|79096475-79207012	ATP9B	0	1061.14	-INF	down	7.66805e-38	chr18	79096475	79207012	+	79096475	79096475	8	circRNA	ENST00000586366.5	chr18:79069529-79096475|chr18:79207012-79253380	0	0	4	79576
chr18|79126266-79154555	ATP9B	0	288.18	-INF	down	7.79999e-38	chr18	79126266	79154555	+	79126266	79126266	3	circRNA	ENST00000586366.5	chr18:79113354-79126266|chr18:79154555-79193182	0	0	4	21608
chr18|79096475-79154555	ATP9B	0	694.916	-INF	down	3.29006e-33	chr18	79096475	79154555	+	79096475	79096475	6	circRNA	ENST00000586366.5	chr18:79069529-79096475|chr18:79154555-79193182	0	0	1	52114
chr18|79143801-79207012	ATP9B	0	465.46	-INF	down	3.46294e-33	chr18	79143801	79207012	+	79143801	79143801	4	circRNA	ENST00000586366.5	chr18:79126375-79143801|chr18:79207012-79253380	0	0	1	34906
chr18|79154503-79307234	ATP9B	0	2158.63	-INF	down	3.64337e-33	chr18	79154503	79307234	+	79154503	79154503	9	circRNA	ENST00000426216.6	chr18:79143860-79154503|chr18:79307234-79329140	0	0	1	161885
chr18|79154503-79176907	ATP9B	0	146.224	-INF	down	3.8402e-33	chr18	79154503	79176907	+	79154503	79154503	2	circRNA	ENST00000426216.6	chr18:79143860-79154503|chr18:79176907-79193182	0	0	1	10965
chr18|79277053-79307234	ATP9B	0	1070.2	-INF	down	4.03756e-33	chr18	79277053	79307234	+	79277053	79277053	3	circRNA	ENST00000426216.6	chr18:79253541-79277053|chr18:79307234-79329140	0	0	1	80258
chr18|79193182-79214038	ATP9B	183.904	330.703	-0.846583	down	1.30815e-26	chr18	79193182	79214038	+	79193182	79193182	3	circRNA	ENST00000426216.6	chr18:79176907-79193182|chr18:79214038-79253380	1	15636	4	24797
chr1|46652580-46658737	ATPAF1	309.487	0	INF	up	1.77145e-111	chr1	46652580	46658737	-	46652580	46652580	4	circRNA	ENST00000576409.5	chr1:46645256-46652580|chr1:46658737-46665255	1	26314	0	0
chr3|142523992-142560454	ATR	1768.74	0	INF	up	2.04598e-112	chr3	142523992	142560454	-	142523992	142523992	17	circRNA	ENST00000350721.8	chr3:142522841-142523992|chr3:142560454-142561242	1	150391	0	0
chr3|142519668-142522841	ATR	0	184.613	-INF	down	4.70182e-94	chr3	142519668	142522841	-	142519668	142519668	2	circRNA	ENST00000350721.8	chr3:142515515-142519668|chr3:142522841-142523992	0	0	5	13840
chr3|142507930-142563109	ATR	0	1808.21	-INF	down	2.14237e-21	chr3	142507930	142563109	-	142507930	142507930	25	circRNA	ENST00000350721.8	chr3:142505303-142507930|chr3:142563109-142566120	0	0	1	135605
chr10|115120184-115165645	ATRNL1	189.091	0	INF	up	7.05638e-105	chr10	115120184	115165645	+	115120184	115120184	7	circRNA	ENST00000616894.1	chr10:115096839-115120184|chr10:115165645-115171036	1	16077	0	0
chrX|77652113-77664778	ATRX	0	274.966	-INF	down	7.07111e-29	chrX	77652113	77664778	-	77652113	77652113	5	circRNA	ENST00000373344.9	chrX:77636056-77652113|chrX:77664778-77676225	0	0	2	20619
chr6|16522626-16657901	ATXN1	0	1508.37	-INF	down	1.04278e-36	chr6	16522626	16657901	-	16522626	16522626	3	circRNA	ENST00000244769.8	chr6:16486109-16522626|chr6:16657901-16753232	0	0	3	113117
chr6|16585779-16657901	ATXN1	0	900.77	-INF	down	4.82796e-19	chr6	16585779	16657901	-	16585779	16585779	2	circRNA	ENST00000244769.8	chr6:16522688-16585779|chr6:16657901-16753232	0	0	1	67552
chr6|16326393-16328470	ATXN1	294.597	399.015	-0.437698	down	4.97121e-13	chr6	16326393	16328470	-	16326393	16326393	1	circRNA	ENST00000244769.8	chr6:16306859-16326393|chr6:16328470-16485971	11	25038	6	29918
chr22|45718412-45740538	ATXN10	0	2450.43	-INF	down	2.18056e-40	chr22	45718412	45740538	+	45718412	45718412	4	circRNA	ENST00000381061.8	chr22:45702847-45718412|chr22:45740538-45806958	0	0	5	183764
chr22|45689711-45702847	ATXN10	1424.6	1008.4	0.498485	up	1.46685e-14	chr22	45689711	45702847	+	45689711	45689711	4	circRNA	ENST00000252934.9	chr22:45672179-45689711|chr22:45702847-45718412	26	121105	2	75623
chr22|45738730-45740538	ATXN10	993.391	0	INF	up	2.40852e-07	chr22	45738730	45740538	+	45738730	45738730	2	circRNA	ENST00000381061.8	chr22:45729590-45738730|chr22:45740538-45806958	6	84460	0	0
chr22|45700281-45729590	ATXN10	2542.24	0	INF	up	2.45665e-07	chr22	45700281	45729590	+	45700281	45700281	4	circRNA	ENST00000381061.8	chr22:45693078-45700281|chr22:45729590-45738730	5	216156	0	0
chr22|45700281-45702847	ATXN10	577.046	0	INF	up	2.46154e-07	chr22	45700281	45702847	+	45700281	45700281	2	circRNA	ENST00000381061.8	chr22:45693078-45700281|chr22:45702847-45718412	5	49060	0	0
chr12|111485264-111486824	ATXN2	0	111.155	-INF	down	1.66288e-44	chr12	111485264	111486824	-	111485264	111485264	3	circRNA	ENST00000389154.7	chr12:111470742-111485264|chr12:111486824-111488475	0	0	1	8335
chr12|111554157-111555919	ATXN2	0	206.388	-INF	down	1.74345e-44	chr12	111554157	111555919	-	111554157	111554157	2	circRNA	ENST00000389153.8	chr12:111552977-111554157|chr12:111555919-111598783	0	0	1	15477
chr12|111552279-111555919	ATXN2	0	309.502	-INF	down	1.48515e-38	chr12	111552279	111555919	-	111552279	111552279	4	circRNA	ENST00000389153.8	chr12:111525316-111552279|chr12:111555919-111598783	0	0	4	23207
chr3|63898398-63952483	ATXN7	0	969.535	-INF	down	5.47339e-26	chr3	63898398	63952483	+	63898398	63898398	4	circRNA	ENST00000474112.5	chr3:63864999-63898398|chr3:63952483-63979914	0	0	2	72708
chr7|105620199-105624267	ATXN7L1	0	58.6575	-INF	down	1.85016e-28	chr7	105620199	105624267	-	105620199	105620199	2	circRNA	ENST00000419735.7	chr7:105614816-105620199|chr7:105624267-105638352	0	0	2	4397
chr2|74526940-74527590	AUP1	0	726.385	-INF	down	8.43999e-21	chr2	74526940	74527590	-	74526940	74526940	3	circRNA	ENST00000425118.5	chr2:74526836-74526940|chr2:74527590-74527735	0	0	1	54474
chr20|56381432-56384324	AURKA	0	42.3763	-INF	down	3.38398e-30	chr20	56381432	56384324	-	56381432	56381432	3	circRNA	ENST00000395914.5	chr20:56373556-56381432|chr20:56384324-56386256	0	0	1	3177
chr20|56381432-56386533	AURKA	177.083	89.833	0.979108	up	2.41111e-27	chr20	56381432	56386533	-	56381432	56381432	4	circRNA	ENST00000395914.5	chr20:56373556-56381432|chr20:56386533-56388155	1	15056	1	6736
chr7|69899285-69899498	AUTS2	95.4039	130.663	-0.453725	down	1.72966e-13	chr7	69899285	69899498	+	69899285	69899285	1	circRNA	ENST00000406775.6	chr7:69599962-69899285|chr7:69899498-70118131	3	8109	5	9794
chr7|32544693-32554596	AVL9	0	247.337	-INF	down	3.59192e-40	chr7	32544693	32554596	+	32544693	32544693	6	circRNA	ENST00000318709.8	chr7:32543261-32544693|chr7:32554596-32558558	0	0	4	18545
chr16|346147-347106	AXIN1	759.362	0	INF	up	4.41497e-114	chr16	346147	347106	-	346147	346147	1	circRNA	ENST00000262320.7	chr16:314683-346147|chr16:347106-352368	2	64565	0	0
chr17|65549519-65558736	AXIN2	0	134.143	-INF	down	4.12441e-39	chr17	65549519	65558736	-	65549519	65549519	2	circRNA	ENST00000307078.9	chr17:65541557-65549519|chr17:65558736-65561449	0	0	1	10059
chr19|41230966-41231298	AXL	0	565.347	-INF	down	6.27175e-101	chr19	41230966	41231298	+	41230966	41230966	2	circRNA	ENST00000301178.8	chr19:41222056-41230966|chr19:41231298-41237943	0	0	9	42389
chr8|102838743-102843747	AZIN1	0	2407.04	-INF	down	7.52425e-47	chr8	102838743	102843747	-	102838743	102838743	3	circRNA	ENST00000337198.9	chr8:102836390-102838743|chr8:102843747-102858012	0	0	1	180514
chr8|102839649-102843747	AZIN1	0	1985.69	-INF	down	7.90063e-47	chr8	102839649	102843747	-	102839649	102839649	2	circRNA	ENST00000337198.9	chr8:102838916-102839649|chr8:102843747-102858012	0	0	1	148915
chr1|235480053-235494828	B3GALNT2	0	203.961	-INF	down	6.2577e-49	chr1	235480053	235494828	-	235480053	235480053	4	circRNA	ENST00000366600.7	chr1:235470960-235480053|chr1:235494828-235504140	0	0	1	15295
chr1|235494680-235496308	B3GALNT2	0	56.2706	-INF	down	6.54815e-49	chr1	235494680	235496308	-	235494680	235494680	2	circRNA	ENST00000313984.3	chr1:235489268-235494680|chr1:235496308-235504140	0	0	1	4219
chr13|31269213-31286819	B3GLCT	0	313.142	-INF	down	4.58885e-46	chr13	31269213	31286819	+	31269213	31269213	5	circRNA	ENST00000343307.4	chr13:31261082-31269213|chr13:31286819-31317565	0	0	1	23483
chr17|83048470-83048785	B3GNTL1	8.86767	0	INF	up	3.01201e-07	chr17	83048470	83048785	-	83048470	83048470	2	circRNA	ENST00000320865.3	chr17:83035099-83048470|chr17:83048785-83051736	4	750	0	0
chr1|43984864-43985055	B4GALT2	0	455.179	-INF	down	2.55601e-42	chr1	43984864	43985055	+	43984864	43984864	1	circRNA	ENST00000372324.5	chr1:43981924-43984864|chr1:43985055-43985277	0	0	5	34131
chr19|17276494-17276909	BABAM1	0	377.387	-INF	down	1.19151e-34	chr19	17276494	17276909	+	17276494	17276494	2	circRNA	ENST00000598188.5	chr19:17275825-17276494|chr19:17276909-17278844	0	0	1	28301
chr21|41237512-41257326	BACE2	0	1097.3	-INF	down	8.90034e-20	chr21	41237512	41257326	+	41237512	41237512	6	circRNA	ENST00000330333.10	chr21:41226354-41237512|chr21:41257326-41275370	0	0	2	82290
chr21|29326058-29329693	BACH1	0	4670.81	-INF	down	2.84152e-95	chr21	29326058	29329693	+	29326058	29326058	2	circRNA	ENST00000286800.7	chr21:29321514-29326058|chr21:29329693-29342398	0	0	6	350280
chr21|29321220-29329693	BACH1	3595.58	5598.02	-0.638692	down	5.55362e-25	chr21	29321220	29329693	+	29321220	29321220	3	circRNA	ENST00000286800.7	chr21:29298953-29321220|chr21:29329693-29342398	65	305660	19	419803
chr21|29329486-29329693	BACH1	0	585.788	-INF	down	8.50467e-20	chr21	29329486	29329693	+	29329486	29329486	1	circRNA	ENST00000286800.7	chr21:29327393-29329486|chr21:29329693-29342398	0	0	2	43929
chr16|88006089-88038011	BANP	1000.48	0	INF	up	2.92275e-104	chr16	88006089	88038011	+	88006089	88006089	6	circRNA	ENST00000286122.11	chr16:88004411-88006089|chr16:88038011-88065266	1	85068	0	0
chr16|88018427-88038011	BANP	0	807.964	-INF	down	4.46997e-102	chr16	88018427	88038011	+	88018427	88018427	5	circRNA	ENST00000286122.11	chr16:88006265-88018427|chr16:88038011-88065266	0	0	11	60582
chr16|88004294-88038011	BANP	0	1082.93	-INF	down	6.95952e-41	chr16	88004294	88038011	+	88004294	88004294	7	circRNA	ENST00000286122.11	chr16:87984259-88004294|chr16:88038011-88065266	0	0	5	81209
chr16|87975047-88038011	BANP	0	1557.63	-INF	down	7.06054e-37	chr16	87975047	88038011	+	87975047	87975047	10	circRNA	ENST00000286122.11	chr16:87951515-87975047|chr16:88038011-88065266	0	0	1	116813
chr16|88033108-88038011	BANP	164.64	371.186	-1.17283	down	2.13921e-28	chr16	88033108	88038011	+	88033108	88033108	3	circRNA	ENST00000286122.11	chr16:88027650-88033108|chr16:88038011-88065266	8	13991	15	27822
chr16|88027482-88038011	BANP	294.433	536.505	-0.865653	down	9.53188e-27	chr16	88027482	88038011	+	88027482	88027482	4	circRNA	ENST00000286122.11	chr16:88018667-88027482|chr16:88038011-88065266	2	25033	19	40216
chr2|214767481-214781509	BARD1	0	888.85	-INF	down	7.19575e-99	chr2	214767481	214781509	-	214767481	214767481	3	circRNA	ENST00000260947.8	chr2:214752555-214767481|chr2:214781509-214792296	0	0	7	66652
chr2|214752446-214797117	BARD1	0	1141.96	-INF	down	3.03698e-39	chr2	214752446	214797117	-	214752446	214752446	6	circRNA	ENST00000260947.8	chr2:214745854-214752446|chr2:214797117-214809411	0	0	4	85637
chr2|214780559-214797117	BARD1	0	867.061	-INF	down	2.0258e-35	chr2	214780559	214797117	-	214780559	214780559	3	circRNA	ENST00000260947.8	chr2:214769312-214780559|chr2:214797117-214809411	0	0	3	65022
chr2|214767481-214797117	BARD1	0	1066.85	-INF	down	2.43496e-20	chr2	214767481	214797117	-	214767481	214767481	5	circRNA	ENST00000260947.8	chr2:214752555-214767481|chr2:214797117-214809411	0	0	1	80007
chr14|34807450-34862322	BAZ1A	311.486	0	INF	up	7.58478e-104	chr14	34807450	34862322	-	34807450	34807450	4	circRNA	ENST00000358716.8	chr14:34802988-34807450|chr14:34862322-34874491	1	26484	0	0
chr14|34826012-34862322	BAZ1A	0	250.524	-INF	down	1.27237e-29	chr14	34826012	34862322	-	34826012	34826012	2	circRNA	ENST00000358716.8	chr14:34811036-34826012|chr14:34862322-34874491	0	0	3	18785
chr14|34862043-34862322	BAZ1A	68.1894	114.395	-0.746403	down	2.04739e-26	chr14	34862043	34862322	-	34862043	34862043	1	circRNA	ENST00000358716.8	chr14:34826156-34862043|chr14:34862322-34874491	3	5795	2	8577
chr7|73459535-73463099	BAZ1B	0	494.675	-INF	down	2.11328e-19	chr7	73459535	73463099	-	73459535	73459535	2	circRNA	ENST00000339594.8	chr7:73450994-73459535|chr7:73463099-73465438	0	0	1	37097
chr7|73459535-73470483	BAZ1B	0	1699.15	-INF	down	2.13736e-19	chr7	73459535	73470483	-	73459535	73459535	6	circRNA	ENST00000339594.8	chr7:73450994-73459535|chr7:73470483-73476867	0	0	1	127426
chr7|73469516-73470483	BAZ1B	510.221	0	INF	up	2.51319e-07	chr7	73469516	73470483	-	73469516	73469516	2	circRNA	ENST00000339594.8	chr7:73466401-73469516|chr7:73470483-73476867	4	43379	0	0
chr2|159348677-159350357	BAZ2B	76.7865	0	INF	up	8.82704e-112	chr2	159348677	159350357	-	159348677	159348677	3	circRNA	ENST00000392782.5	chr2:159347646-159348677|chr2:159350357-159373044	1	6528	0	0
chr2|159373044-159374753	BAZ2B	0	69.7116	-INF	down	9.72162e-94	chr2	159373044	159374753	-	159373044	159373044	2	circRNA	ENST00000392782.5	chr2:159350357-159373044|chr2:159374753-159382558	0	0	5	5223
chr2|159347485-159350357	BAZ2B	141.671	0	INF	up	2.66139e-07	chr2	159347485	159350357	-	159347485	159347485	4	circRNA	ENST00000392782.5	chr2:159337772-159347485|chr2:159350357-159373044	4	12042	0	0
chr2|159337566-159395834	BAZ2B	737.369	0	INF	up	4.00761e-07	chr2	159337566	159395834	-	159337566	159337566	13	circRNA	ENST00000392782.5	chr2:159337077-159337566|chr2:159395834-159397344	8	62689	0	0
chr14|74029183-74046130	BBOF1	0	31.4956	-INF	down	1.55596e-35	chr14	74029183	74046130	+	74029183	74029183	4	circRNA	ENST00000464394.5	chr14:74019534-74029183|chr14:74046130-74047929	0	0	1	2361
chr4|121843926-121854820	BBS7	0	372.88	-INF	down	1.9704e-27	chr4	121843926	121854820	-	121843926	121843926	6	circRNA	ENST00000264499.8	chr4:121839696-121843926|chr4:121854820-121855488	0	0	2	27962
chr7|33349067-33388144	BBS9	0	1666.53	-INF	down	1.18782e-102	chr7	33349067	33388144	+	33349067	33349067	7	circRNA	ENST00000242067.10	chr7:33344634-33349067|chr7:33388144-33505462	0	0	14	124967
chr7|33357854-33505645	BBS9	0	4283.82	-INF	down	3.65768e-40	chr7	33357854	33505645	+	33357854	33357854	5	circRNA	ENST00000242067.10	chr7:33352873-33357854|chr7:33505645-33533953	0	0	4	321260
chr7|33357854-33388144	BBS9	554.5	899.49	-0.69792	down	6.12348e-26	chr7	33357854	33388144	+	33357854	33357854	4	circRNA	ENST00000242067.10	chr7:33352873-33357854|chr7:33388144-33505462	2	47146	18	67439
chr7|33264289-33534176	BBS9	0	8016.3	-INF	down	1.95144e-19	chr7	33264289	33534176	+	33264289	33264289	15	circRNA	ENST00000242067.10	chr7:33257410-33264289|chr7:33534176-33604864	0	0	1	601179
chr7|33349067-33534176	BBS9	4258.25	5824.93	-0.451981	down	2.00081e-13	chr7	33349067	33534176	+	33349067	33349067	9	circRNA	ENST00000242067.10	chr7:33344634-33349067|chr7:33534176-33604864	14	362056	5	436834
chr7|33533953-33534176	BBS9	473.315	0	INF	up	2.50319e-07	chr7	33533953	33534176	+	33533953	33533953	1	circRNA	ENST00000242067.10	chr7:33505645-33533953|chr7:33534176-33604864	4	40241	0	0
chr7|33351218-33388144	BBS9	939.491	0	INF	up	2.77591e-07	chr7	33351218	33388144	+	33351218	33351218	6	circRNA	ENST00000242067.10	chr7:33349170-33351218|chr7:33388144-33505462	13	79870	0	0
chr3|107710451-107733023	BBX	0	939.4	-INF	down	2.4371e-101	chr3	107710451	107733023	+	107710451	107710451	4	circRNA	ENST00000415149.6	chr3:107645909-107710451|chr3:107733023-107744629	0	0	9	70441
chr3|107710451-107716849	BBX	0	360.812	-INF	down	1.57071e-21	chr3	107710451	107716849	+	107710451	107710451	2	circRNA	ENST00000415149.6	chr3:107645909-107710451|chr3:107716849-107728764	0	0	1	27058
chr3|107710451-107744710	BBX	1828.21	0	INF	up	3.60663e-07	chr3	107710451	107744710	+	107710451	107710451	5	circRNA	ENST00000415149.6	chr3:107645909-107710451|chr3:107744710-107747964	9	155440	0	0
chr1|93571669-93576129	BCAR3	0	480.207	-INF	down	5.49871e-56	chr1	93571669	93576129	-	93571669	93571669	2	circRNA	ENST00000370247.7	chr1:93567851-93571669|chr1:93576129-93582300	0	0	1	36012
chr1|93571669-93571841	BCAR3	0	296.541	-INF	down	5.75422e-56	chr1	93571669	93571841	-	93571669	93571669	1	circRNA	ENST00000370247.7	chr1:93567851-93571669|chr1:93571841-93576013	0	0	1	22238
chr1|93582300-93592393	BCAR3	0	1216.86	-INF	down	3.26043e-35	chr1	93582300	93592393	-	93582300	93582300	4	circRNA	ENST00000370247.7	chr1:93576129-93582300|chr1:93592393-93613846	0	0	3	91255
chr1|93567278-93567851	BCAR3	525.686	371.893	0.499314	up	1.41494e-14	chr1	93567278	93567851	-	93567278	93567278	2	circRNA	ENST00000370247.7	chr1:93562419-93567278|chr1:93567851-93571669	20	44678	5	27885
chr1|93588976-93592393	BCAR3	1680.64	0	INF	up	1.98531e-07	chr1	93588976	93592393	-	93588976	93588976	2	circRNA	ENST00000370247.7	chr1:93584121-93588976|chr1:93592393-93613846	3	142898	0	0
chr17|61074919-61084564	BCAS3	0	135.116	-INF	down	2.9295e-39	chr17	61074919	61084564	+	61074919	61074919	3	circRNA	ENST00000589222.5	chr17:61040892-61074919|chr17:61084564-61368326	0	0	1	10132
chr12|24829822-24849949	BCAT1	3588.82	0	INF	up	9.88555e-106	chr12	24829822	24849949	-	24829822	24829822	5	circRNA	ENST00000261192.11	chr12:24818049-24829822|chr12:24849949-24878529	1	305149	0	0
chr12|24829822-24832863	BCAT1	0	1972.57	-INF	down	2.91517e-96	chr12	24829822	24832863	-	24829822	24829822	2	circRNA	ENST00000261192.11	chr12:24818049-24829822|chr12:24832863-24836510	0	0	6	147926
chr12|24832722-24836596	BCAT1	1655.46	2729.49	-0.721401	down	3.36539e-26	chr12	24832722	24836596	-	24832722	24832722	2	circRNA	ENST00000261192.11	chr12:24829897-24832722|chr12:24836596-24842081	8	140752	7	204690
chr12|24836510-24842224	BCAT1	0	3172.05	-INF	down	7.36167e-20	chr12	24836510	24842224	-	24836510	24836510	2	circRNA	ENST00000261192.11	chr12:24832863-24836510|chr12:24842224-24849785	0	0	2	237885
chr6|80200933-80203212	BCKDHB	0	211.922	-INF	down	5.52874e-19	chr6	80200933	80203212	+	80200933	80200933	2	circRNA	ENST00000356489.9	chr6:80171390-80200933|chr6:80203212-80273134	0	0	1	15892
chr22|17655661-17702386	BCL2L13	0	953.227	-INF	down	7.9417e-38	chr22	17655661	17702386	+	17655661	17655661	3	circRNA	ENST00000337612.9	chr22:17638886-17655661|chr22:17702386-17726676	0	0	4	71483
chr22|17655661-17689142	BCL2L13	0	643.232	-INF	down	8.07919e-38	chr22	17655661	17689142	+	17655661	17655661	3	circRNA	ENST00000399782.5	chr22:17638700-17655661|chr22:17689142-17696140	0	0	4	48235
chr11|112199698-112217889	BCO2	0	40.7896	-INF	down	5.89818e-21	chr11	112199698	112217889	+	112199698	112199698	7	circRNA	ENST00000531169.5	chr11:112194755-112199698|chr11:112217889-112223932	0	0	2	3057
chrX|40055367-40071159	BCOR	689.15	0	INF	up	2.30527e-07	chrX	40055367	40071159	-	40055367	40055367	7	circRNA	ENST00000397354.7	chrX:40054333-40055367|chrX:40071159-40071636	2	58595	0	0
GL339449.2|1501083-1522808	BDP1	478.878	0	INF	up	5.95565e-103	GL339449.2	1501083	1522808	+	1501083	1501083	11	circRNA	ENST00000617085.4	GL339449.2:1500138-1501083|GL339449.2:1522808-1530792	1	40717	0	0
chr6|56981710-57015353	BEND6	822.094	0	INF	up	1.16157e-112	chr6	56981710	57015353	+	56981710	56981710	3	circRNA	ENST00000370746.7	chr6:56955460-56981710|chr6:57015353-57017206	1	69900	0	0
chr16|14644273-14644609	BFAR	0	335.81	-INF	down	2.8026e-38	chr16	14644273	14644609	+	14644273	14644273	1	circRNA	ENST00000261658.6	chr16:14633018-14644273|chr16:14644609-14648387	0	0	1	25183
chr16|14644273-14655210	BFAR	0	954.027	-INF	down	2.94158e-38	chr16	14644273	14655210	+	14644273	14644273	4	circRNA	ENST00000261658.6	chr16:14633018-14644273|chr16:14655210-14661891	0	0	1	71546
chr12|32327460-32328555	BICD1	0	160.465	-INF	down	3.95003e-45	chr12	32327460	32328555	+	32327460	32327460	1	circRNA	ENST00000548411.5	chr12:32306122-32327460|chr12:32328555-32334515	0	0	1	12033
chr9|92715252-92715463	BICD2	0	747.306	-INF	down	5.70783e-39	chr9	92715252	92715463	-	92715252	92715252	1	circRNA	ENST00000375512.3	chr9:92713461-92715252|chr9:92715463-92717796	0	0	4	56040
chr9|92715252-92722808	BICD2	3240.58	0	INF	up	2.2926e-07	chr9	92715252	92722808	-	92715252	92715252	5	circRNA	ENST00000375512.3	chr9:92713461-92715252|chr9:92722808-92729023	5	275535	0	0
chr11|102362895-102368548	BIRC2	0	592.682	-INF	down	5.7018e-21	chr11	102362895	102368548	+	102362895	102362895	3	circRNA	ENST00000530675.5	chr11:102350943-102362895|chr11:102368548-102377495	0	0	2	44446
chr2|32607454-32611582	BIRC6	0	514.356	-INF	down	1.93727e-39	chr2	32607454	32611582	+	32607454	32607454	2	circRNA	ENST00000421745.6	chr2:32603083-32607454|chr2:32611582-32617724	0	0	4	38570
chr2|32509737-32513154	BIRC6	0	935.826	-INF	down	1.19531e-35	chr2	32509737	32513154	+	32509737	32509737	3	circRNA	ENST00000421745.6	chr2:32508259-32509737|chr2:32513154-32514989	0	0	3	70179
chr2|32429145-32453942	BIRC6	0	2866.38	-INF	down	1.19712e-25	chr2	32429145	32453942	+	32429145	32429145	13	circRNA	ENST00000421745.6	chr2:32416163-32429145|chr2:32453942-32463193	0	0	2	214961
chr2|32441328-32453942	BIRC6	0	1448.46	-INF	down	1.21298e-25	chr2	32441328	32453942	+	32441328	32441328	7	circRNA	ENST00000421745.6	chr2:32439686-32441328|chr2:32453942-32463193	0	0	2	108625
chr2|32509737-32518946	BIRC6	0	1616.65	-INF	down	1.22923e-25	chr2	32509737	32518946	+	32509737	32509737	6	circRNA	ENST00000421745.6	chr2:32508259-32509737|chr2:32518946-32524887	0	0	2	121238
chr2|32377587-32406557	BIRC6	0	3089.49	-INF	down	4.33102e-21	chr2	32377587	32406557	+	32377587	32377587	8	circRNA	ENST00000421745.6	chr2:32357486-32377587|chr2:32406557-32414768	0	0	1	231694
chr2|32439507-32473239	BIRC6	0	4243.14	-INF	down	4.3996e-21	chr2	32439507	32473239	+	32439507	32439507	18	circRNA	ENST00000421745.6	chr2:32436184-32439507|chr2:32473239-32476212	0	0	1	318212
chr2|32478634-32482582	BIRC6	0	1192.74	-INF	down	4.4625e-21	chr2	32478634	32482582	+	32478634	32478634	4	circRNA	ENST00000421745.6	chr2:32477583-32478634|chr2:32482582-32485642	0	0	1	89448
chr2|32501712-32513154	BIRC6	0	1466.2	-INF	down	4.53293e-21	chr2	32501712	32513154	+	32501712	32501712	8	circRNA	ENST00000421745.6	chr2:32500109-32501712|chr2:32513154-32514989	0	0	1	109956
chr2|32509737-32595144	BIRC6	0	4077.57	-INF	down	4.60541e-21	chr2	32509737	32595144	+	32509737	32509737	17	circRNA	ENST00000421745.6	chr2:32508259-32509737|chr2:32595144-32597750	0	0	1	305795
chr2|32575155-32575366	BIRC6	0	247.698	-INF	down	4.67262e-21	chr2	32575155	32575366	+	32575155	32575155	1	circRNA	ENST00000421745.6	chr2:32549481-32575155|chr2:32575366-32593914	0	0	1	18575
chr2|32467524-32479617	BIRC6	2368.54	0	INF	up	2.59645e-07	chr2	32467524	32479617	+	32467524	32467524	11	circRNA	ENST00000421745.6	chr2:32465164-32467524|chr2:32479617-32481319	17	201375	0	0
chr2|32377587-32416163	BIRC6	5139.17	0	INF	up	2.59902e-07	chr2	32377587	32416163	+	32377587	32377587	9	circRNA	ENST00000421745.6	chr2:32357486-32377587|chr2:32416163-32429145	17	436956	0	0
chr2|32510525-32513154	BIRC6	454.345	0	INF	up	2.99497e-07	chr2	32510525	32513154	+	32510525	32510525	2	circRNA	ENST00000421745.6	chr2:32509994-32510525|chr2:32513154-32514989	11	38621	0	0
chr15|90747388-90754938	BLM	0	24.1617	-INF	down	2.25098e-36	chr15	90747388	90754938	+	90747388	90747388	4	circRNA	ENST00000355112.7	chr15:90717440-90747388|chr15:90754938-90760146	0	0	1	1811
chr19|40458154-40458545	BLVRB	2154.47	0	INF	up	2.04918e-07	chr19	40458154	40458545	-	40458154	40458154	2	circRNA	ENST00000595483.5	chr19:40448046-40458154|chr19:40458545-40465609	7	183183	0	0
chr4|78842384-78878891	BMP2K	0	1808.75	-INF	down	1.6743e-97	chr4	78842384	78878891	+	78842384	78842384	11	circRNA	ENST00000335016.9	chr4:78833687-78842384|chr4:78878891-78887173	0	0	6	135641
chr4|78842384-78851056	BMP2K	0	529.397	-INF	down	1.04561e-18	chr4	78842384	78851056	+	78842384	78842384	4	circRNA	ENST00000389010.7	chr4:78833687-78842384|chr4:78851056-78859583	0	0	1	39701
chr4|78826036-78833687	BMP2K	212.095	0	INF	up	2.12256e-07	chr4	78826036	78833687	+	78826036	78826036	2	circRNA	ENST00000389010.7	chr4:78776721-78826036|chr4:78833687-78842384	3	18031	0	0
chr7|33966478-33974784	BMPER	86.4187	0	INF	up	2.12658e-07	chr7	33966478	33974784	+	33966478	33966478	3	circRNA	ENST00000297161.6	chr7:33937388-33966478|chr7:33974784-34046305	23	7325	0	0
chr2|202513718-202514979	BMPR2	0	232.616	-INF	down	2.19735e-20	chr2	202513718	202514979	+	202513718	202513718	2	circRNA	ENST00000374580.8	chr2:202467689-202513718|chr2:202514979-202518821	0	0	1	17444
chr2|202464808-202467689	BMPR2	332.067	489.368	-0.559444	down	9.13568e-16	chr2	202464808	202467689	+	202464808	202464808	2	circRNA	ENST00000374580.8	chr2:202377550-202464808|chr2:202467689-202513718	18	28217	9	36691
chr10|46795805-46798168	BMS1P1	0	176.132	-INF	down	1.42172e-41	chr10	46795805	46798168	+	46795805	46795805	3	circRNA	ENST00000580094.5	chr10:46794915-46795805|chr10:46798168-46808995	0	0	1	13208
chr10|46794726-46798168	BMS1P1	109.376	0	INF	up	2.98269e-07	chr10	46794726	46798168	+	46794726	46794726	4	circRNA	ENST00000580094.5	chr10:46791041-46794726|chr10:46798168-46808995	4	9296	0	0
chr10|73713203-73721504	BMS1P4	0	154.678	-INF	down	4.94216e-41	chr10	73713203	73721504	-	73713203	73713203	5	circRNA	ENST00000580790.1	chr10:73705078-73713203|chr10:73721504-73722388	0	0	5	11595
chr9|16727796-16738485	BNC2	481.63	832.592	-0.789685	down	5.17726e-27	chr9	16727796	16738485	-	16727796	16727796	2	circRNA	ENST00000380672.8	chr9:16583085-16727796|chr9:16738485-16870645	68	40884	23	62417
chr9|16727796-16727997	BNC2	0	534.344	-INF	down	3.16104e-20	chr9	16727796	16727997	-	16727796	16727796	1	circRNA	ENST00000380672.8	chr9:16583085-16727796|chr9:16727997-16738359	0	0	2	40071
chr15|59668891-59672739	BNIP2	0	1296.29	-INF	down	2.66565e-20	chr15	59668891	59672739	-	59668891	59668891	4	circRNA	ENST00000267859.7	chr15:59664120-59668891|chr15:59672739-59677910	0	0	2	97213
chr8|26391242-26408376	BNIP3L	0	7883.72	-INF	down	2.41534e-47	chr8	26391242	26408376	+	26391242	26391242	4	circRNA	ENST00000380629.6	chr8:26383230-26391242|chr8:26408376-26410363	0	0	1	591236
chr17|67866463-67875744	BPTF	263.031	0	INF	up	1.6246e-104	chr17	67866463	67875744	+	67866463	67866463	3	circRNA	ENST00000544778.6	chr17:67854762-67866463|chr17:67875744-67891843	1	22364	0	0
chr17|67853939-67854762	BPTF	0	519.543	-INF	down	4.7643e-39	chr17	67853939	67854762	+	67853939	67853939	1	circRNA	ENST00000544778.6	chr17:67826337-67853939|chr17:67854762-67866463	0	0	1	38962
chr17|67945408-67964404	BPTF	0	432.271	-INF	down	5.0024e-39	chr17	67945408	67964404	+	67945408	67945408	5	circRNA	ENST00000321892.8	chr17:67944372-67945408|chr17:67964404-67966571	0	0	1	32417
chr17|67959540-67975958	BPTF	408.677	0	INF	up	2.86963e-07	chr17	67959540	67975958	+	67959540	67959540	4	circRNA	ENST00000321892.8	chr17:67948306-67959540|chr17:67975958-67982251	12	34737	0	0
chr17|67945408-67975958	BPTF	638.755	0	INF	up	4.21962e-07	chr17	67945408	67975958	+	67945408	67945408	7	circRNA	ENST00000321892.8	chr17:67944372-67945408|chr17:67975958-67982251	8	54304	0	0
chr7|140776911-140794467	BRAF	294.491	203.801	0.531064	up	3.64711e-15	chr7	140776911	140794467	-	140776911	140776911	6	circRNA	ENST00000288602.10	chr7:140754233-140776911|chr7:140794467-140800361	9	25031	2	15282
chr12|111658735-111659345	BRAP	0	245.791	-INF	down	3.78613e-21	chr12	111658735	111659345	-	111658735	111658735	2	circRNA	ENST00000419234.8	chr12:111655655-111658735|chr12:111659345-111660599	0	0	2	18431
chr17|43047642-43057135	BRCA1	0	47.15	-INF	down	1.54966e-39	chr17	43047642	43057135	-	43047642	43047642	4	circRNA	ENST00000352993.7	chr17:43045802-43047642|chr17:43057135-43063332	0	0	1	3535
chr17|43095845-43104956	BRCA1	0	67.7781	-INF	down	1.62529e-39	chr17	43095845	43104956	-	43095845	43095845	5	circRNA	ENST00000352993.7	chr17:43091032-43095845|chr17:43104956-43106455	0	0	1	5082
chr17|43099774-43115779	BRCA1	0	72.6985	-INF	down	1.23179e-20	chr17	43099774	43115779	-	43099774	43099774	5	circRNA	ENST00000352993.7	chr17:43097289-43099774|chr17:43115779-43124016	0	0	2	5450
chrX|155077169-155090839	BRCC3	105.918	0	INF	up	3.10649e-07	chrX	155077169	155090839	+	155077169	155077169	4	circRNA	ENST00000340647.8	chrX:155073431-155077169|chrX:155090839-155116056	3	9003	0	0
chr14|105226068-105226760	BRF1	0	157.891	-INF	down	3.8485e-100	chr14	105226068	105226760	-	105226068	105226068	3	circRNA	ENST00000392557.8	chr14:105221914-105226068|chr14:105226760-105228819	0	0	8	11833
chr14|105252506-105272894	BRF1	0	179.693	-INF	down	4.01086e-100	chr14	105252506	105272894	-	105252506	105252506	3	circRNA	ENST00000547530.6	chr14:105241414-105252506|chr14:105272894-105286295	0	0	8	13468
chr14|105226068-105241414	BRF1	0	447.592	-INF	down	2.83596e-20	chr14	105226068	105241414	-	105226068	105226068	5	circRNA	ENST00000392557.8	chr14:105221914-105226068|chr14:105241414-105247070	0	0	2	33565
chr1|222724091-222725555	BROX	58.075	107.754	-0.891755	down	4.2553e-27	chr1	222724091	222725555	+	222724091	222724091	2	circRNA	ENST00000340934.9	chr1:222722514-222724091|chr1:222725555-222727167	1	4937	3	8078
chr6|36213879-36214386	BRPF3	0	110.248	-INF	down	8.92458e-98	chr6	36213879	36214386	+	36213879	36213879	1	circRNA	ENST00000357641.10	chr6:36211560-36213879|chr6:36214386-36217916	0	0	6	8262
chr6|36213879-36218010	BRPF3	0	164.158	-INF	down	2.39461e-28	chr6	36213879	36218010	+	36213879	36213879	2	circRNA	ENST00000357641.10	chr6:36211560-36213879|chr6:36218010-36222167	0	0	2	12309
chr21|39247700-39298582	BRWD1	0	2229.5	-INF	down	3.08613e-95	chr21	39247700	39298582	-	39247700	39247700	17	circRNA	ENST00000333229.6	chr21:39238573-39247700|chr21:39298582-39312840	0	0	6	167195
chr21|39215236-39218660	BRWD1	0	386.214	-INF	down	7.26268e-30	chr21	39215236	39218660	-	39215236	39215236	3	circRNA	ENST00000333229.6	chr21:39213553-39215236|chr21:39218660-39224407	0	0	1	28963
chr21|39258486-39274472	BRWD1	0	816.031	-INF	down	7.64064e-30	chr21	39258486	39274472	-	39258486	39258486	6	circRNA	ENST00000333229.6	chr21:39255828-39258486|chr21:39274472-39276172	0	0	1	61197
chr21|39228499-39229436	BRWD1	189.397	123.915	0.612054	up	1.96789e-24	chr21	39228499	39229436	-	39228499	39228499	2	circRNA	ENST00000333229.6	chr21:39225197-39228499|chr21:39229436-39232176	4	16100	5	9288
chr21|39213480-39215362	BRWD1	192.019	0	INF	up	3.48352e-07	chr21	39213480	39215362	-	39213480	39213480	2	circRNA	ENST00000333229.6	chr21:39212707-39213480|chr21:39215362-39218151	10	16317	0	0
chrX|80809012-80809304	BRWD3	0	27.3353	-INF	down	7.18058e-29	chrX	80809012	80809304	-	80809012	80809012	2	circRNA	ENST00000373275.4	chrX:80808598-80809012|chrX:80809304-80809440	0	0	2	2048
chrX|80707426-80719656	BRWD3	0	598.776	-INF	down	1.15572e-19	chrX	80707426	80719656	-	80707426	80707426	5	circRNA	ENST00000373275.4	chrX:80704846-80707426|chrX:80719656-80722561	0	0	1	44904
chr11|62692375-62692797	BSCL2	0	672.914	-INF	down	4.88354e-21	chr11	62692375	62692797	-	62692375	62692375	2	circRNA	ENST00000405837.5	chr11:62691421-62692375|chr11:62692797-62694567	0	0	2	50463
chr1|32383829-32386895	BSDC1	721.845	0	INF	up	4.83322e-115	chr1	32383829	32386895	-	32383829	32383829	2	circRNA	ENST00000455895.6	chr1:32381268-32383829|chr1:32386895-32394079	2	61375	0	0
chr10|91939951-91942568	BTAF1	0	296.434	-INF	down	4.05383e-41	chr10	91939951	91942568	+	91939951	91939951	2	circRNA	ENST00000265990.10	chr10:91935780-91939951|chr10:91942568-91951402	0	0	1	22230
chr10|91994534-92008275	BTAF1	0	564.227	-INF	down	4.25392e-41	chr10	91994534	92008275	+	91994534	91994534	4	circRNA	ENST00000265990.10	chr10:91993847-91994534|chr10:92008275-92008828	0	0	1	42313
chr10|91996368-92008275	BTAF1	454.627	0	INF	up	2.10859e-07	chr10	91996368	92008275	+	91996368	91996368	3	circRNA	ENST00000265990.10	chr10:91994644-91996368|chr10:92008275-92008828	3	38653	0	0
chr11|13413529-13445181	BTBD10	0	888.716	-INF	down	1.62036e-38	chr11	13413529	13445181	-	13413529	13413529	5	circRNA	ENST00000278174.9	chr11:13405856-13413529|chr11:13445181-13463091	0	0	4	66645
chr14|93293857-93296157	BTBD7	334.478	0	INF	up	1.30944e-103	chr14	93293857	93296157	-	93293857	93293857	2	circRNA	ENST00000334746.9	chr14:93263993-93293857|chr14:93296157-93332819	1	28439	0	0
chr14|93293857-93294937	BTBD7	0	358.092	-INF	down	3.49863e-35	chr14	93293857	93294937	-	93293857	93293857	1	circRNA	ENST00000334746.9	chr14:93263993-93293857|chr14:93294937-93295969	0	0	1	26854
chr6|38592575-38598121	BTBD9	0	275.366	-INF	down	2.50296e-28	chr6	38592575	38598121	-	38592575	38592575	3	circRNA	ENST00000481247.5	chr6:38580437-38592575|chr6:38598121-38639799	0	0	2	20649
chr6|38577599-38598121	BTBD9	950.57	0	INF	up	1.96166e-07	chr6	38577599	38598121	-	38577599	38577599	5	circRNA	ENST00000481247.5	chr6:38345093-38577599|chr6:38598121-38639799	33	80792	0	0
chr6|26426241-26428785	BTN2A3P	51.6536	0	INF	up	9.69943e-113	chr6	26426241	26428785	+	26426241	26426241	3	circRNA	ENST00000465856.5	chr6:26423759-26426241|chr6:26428785-26429937	1	4391	0	0
chr10|101461980-101526199	BTRC	0	809.857	-INF	down	9.29634e-21	chr10	101461980	101526199	+	101461980	101461980	4	circRNA	ENST00000370187.7	chr10:101430452-101461980|chr10:101526199-101531236	0	0	2	60733
chr10|101521638-101521870	BTRC	0	146.997	-INF	down	9.40275e-21	chr10	101521638	101521870	+	101521638	101521638	1	circRNA	ENST00000393441.8	chr10:101479457-101521638|chr10:101521870-101526012	0	0	2	11022
chr15|40170061-40170681	BUB1B	0	35.5892	-INF	down	3.34253e-98	chr15	40170061	40170681	+	40170061	40170061	2	circRNA	ENST00000560120.5	chr15:40161255-40170061|chr15:40170681-40176476	0	0	7	2662
chr6|105115685-105125578	BVES	0	308.435	-INF	down	6.31425e-19	chr6	105115685	105125578	-	105115685	105115685	4	circRNA	ENST00000314641.9	chr6:105101213-105115685|chr6:105125578-105129378	0	0	1	23130
chr7|16682779-16689906	BZW2	0	266.179	-INF	down	1.7297e-19	chr7	16682779	16689906	+	16682779	16682779	3	circRNA	ENST00000415365.5	chr7:16681404-16682779|chr7:16689906-16694833	0	0	1	19961
chr10|100990435-100991010	C10orf2	133.203	41.4296	1.6849	up	7.30103e-29	chr10	100990435	100991010	+	100990435	100990435	2	circRNA	ENST00000473656.5	chr10:100989884-100990435|chr10:100991010-100993189	24	11302	1	3106
chr10|101939862-101957732	C10orf76	0	342.824	-INF	down	3.78932e-30	chr10	101939862	101957732	-	101939862	101939862	3	circRNA	ENST00000370033.8	chr10:101889490-101939862|chr10:101957732-101975211	0	0	3	25707
chr10|101956596-101957732	C10orf76	0	265.885	-INF	down	9.50082e-21	chr10	101956596	101957732	-	101956596	101956596	2	circRNA	ENST00000370033.8	chr10:101939938-101956596|chr10:101957732-101975211	0	0	2	19938
chr10|102023476-102029745	C10orf76	0	276.58	-INF	down	9.60193e-21	chr10	102023476	102029745	-	102023476	102023476	4	circRNA	ENST00000370033.8	chr10:102014024-102023476|chr10:102029745-102033025	0	0	2	20740
chr10|102025155-102033339	C10orf76	332.385	0	INF	up	2.29243e-07	chr10	102025155	102033339	-	102025155	102025155	4	circRNA	ENST00000370033.8	chr10:102023749-102025155|chr10:102033339-102040012	6	28256	0	0
chr10|102006539-102014024	C10orf76	257.715	0	INF	up	2.83941e-07	chr10	102006539	102014024	-	102006539	102006539	6	circRNA	ENST00000370033.8	chr10:102002072-102006539|chr10:102014024-102023476	12	21901	0	0
chr11|93747296-93759858	C11orf54	355.648	0	INF	up	2.84209e-105	chr11	93747296	93759858	+	93747296	93747296	6	circRNA	ENST00000528288.5	chr11:93741728-93747296|chr11:93759858-93761514	1	30239	0	0
chr11|36633283-36648155	C11orf74	0	253.658	-INF	down	2.17156e-43	chr11	36633283	36648155	+	36633283	36633283	3	circRNA	ENST00000446510.6	chr11:36610239-36633283|chr11:36648155-36659018	0	0	1	19022
chr11|36610080-36648155	C11orf74	270.111	0	INF	up	2.33986e-07	chr11	36610080	36648155	+	36610080	36610080	4	circRNA	ENST00000446510.6	chr11:36594761-36610080|chr11:36648155-36659018	19	22948	0	0
chr11|66816052-66828364	C11orf80	0	157.344	-INF	down	1.76624e-38	chr11	66816052	66828364	+	66816052	66816052	4	circRNA	ENST00000525908.5	chr11:66814015-66816052|chr11:66828364-66838366	0	0	4	11796
chr14|22989741-22990127	C14orf93	0	56.8707	-INF	down	3.54029e-20	chr14	22989741	22990127	-	22989741	22989741	2	circRNA	ENST00000299088.10	chr14:22988015-22989741|chr14:22990127-22995947	0	0	2	4263
chr16|15567982-15581331	C16orf45	0	476.66	-INF	down	3.24338e-38	chr16	15567982	15581331	+	15567982	15567982	2	circRNA	ENST00000300006.8	chr16:15515428-15567982|chr16:15581331-15583155	0	0	1	35746
KI270853.1|1190978-1241230	C16orf45	0	904.637	-INF	down	2.23462e-32	KI270853.1	1190978	1241230	+	1190978	1190978	4	circRNA	ENST00000633657.1	KI270853.1:1173421-1190978|None	0	0	1	67842
chr16|19628636-19633172	C16orf62	746.472	0	INF	up	4.99413e-114	chr16	19628636	19633172	+	19628636	19628636	3	circRNA	ENST00000438132.7	chr16:19627805-19628636|chr16:19633172-19637593	2	63469	0	0
chr16|19616113-19626223	C16orf62	517.606	0	INF	up	2.0042e-104	chr16	19616113	19626223	+	19616113	19616113	3	circRNA	ENST00000438132.7	chr16:19610415-19616113|chr16:19626223-19627693	1	44010	0	0
chr16|19644885-19647882	C16orf62	0	252.631	-INF	down	1.45348e-102	chr16	19644885	19647882	+	19644885	19644885	2	circRNA	ENST00000438132.7	chr16:19642476-19644885|chr16:19647882-19650381	0	0	14	18932
chr16|19616113-19616808	C16orf62	0	341.304	-INF	down	6.26363e-41	chr16	19616113	19616808	+	19616113	19616113	2	circRNA	ENST00000438132.7	chr16:19610415-19616113|chr16:19616808-19626176	0	0	5	25591
chr16|19616113-19647882	C16orf62	0	2372.55	-INF	down	6.37786e-41	chr16	19616113	19647882	+	19616113	19616113	12	circRNA	ENST00000438132.7	chr16:19610415-19616113|chr16:19647882-19650381	0	0	5	177924
chr16|19616113-19691471	C16orf62	0	3340.26	-INF	down	5.26997e-38	chr16	19616113	19691471	+	19616113	19616113	17	circRNA	ENST00000438132.7	chr16:19610415-19616113|chr16:19691471-19699501	0	0	1	250501
chr16|19626176-19627805	C16orf62	0	393.201	-INF	down	5.53906e-38	chr16	19626176	19627805	+	19626176	19626176	2	circRNA	ENST00000438132.7	chr16:19616808-19626176|chr16:19627805-19628636	0	0	1	29487
chr16|19628636-19652090	C16orf62	0	1744.22	-INF	down	5.81453e-38	chr16	19628636	19652090	+	19628636	19628636	10	circRNA	ENST00000438132.7	chr16:19627805-19628636|chr16:19652090-19669159	0	0	1	130806
chr16|19642395-19647882	C16orf62	0	412.269	-INF	down	1.79663e-20	chr16	19642395	19647882	+	19642395	19642395	3	circRNA	ENST00000438132.7	chr16:19640100-19642395|chr16:19647882-19650381	0	0	2	30916
chr16|19644885-19652090	C16orf62	0	396.095	-INF	down	1.81627e-20	chr16	19644885	19652090	+	19644885	19644885	4	circRNA	ENST00000438132.7	chr16:19642476-19644885|chr16:19652090-19669159	0	0	2	29703
chr17|73235475-73243003	C17orf80	496.978	0	INF	up	2.74301e-07	chr17	73235475	73243003	+	73235475	73235475	2	circRNA	ENST00000255557.8	chr17:73233325-73235475|chr17:73243003-73245167	16	42241	0	0
chr18|23515855-23519174	C18orf8	0	736.919	-INF	down	7.26831e-38	chr18	23515855	23519174	+	23515855	23515855	4	circRNA	ENST00000615148.4	chr18:23507054-23515855|chr18:23519174-23520201	0	0	4	55261
chr18|23507984-23526765	C18orf8	0	1534.54	-INF	down	4.03107e-20	chr18	23507984	23526765	+	23507984	23507984	10	circRNA	ENST00000269221.7	chr18:23507054-23507984|chr18:23526765-23527794	0	0	2	115080
chr1|244605694-244610326	C1orf101	0	40.1762	-INF	down	5.13203e-39	chr1	244605694	244610326	+	244605694	244605694	2	circRNA	ENST00000366531.7	chr1:244593578-244605694|chr1:244610326-244617528	0	0	4	3009
chr1|169798856-169800971	C1orf112	42.9623	23.5483	0.867448	up	9.04549e-27	chr1	169798856	169800971	+	169798856	169798856	2	circRNA	ENST00000498289.5	chr1:169784913-169798856|chr1:169800971-169802620	14	3639	7	1759
chr1|169798856-169807929	C1orf112	155.925	0	INF	up	1.91612e-07	chr1	169798856	169807929	+	169798856	169798856	7	circRNA	ENST00000498289.5	chr1:169784913-169798856|chr1:169807929-169821678	7	13251	0	0
chr1|207815928-207817414	C1orf132	0	94.3533	-INF	down	4.65786e-35	chr1	207815928	207817414	-	207815928	207815928	2	circRNA	ENST00000637970.1	chr1:207806097-207815928|chr1:207817414-207867925	0	0	3	7073
chr1|186379766-186406268	C1orf27	0	1240.94	-INF	down	1.69698e-49	chr1	186379766	186406268	+	186379766	186379766	10	circRNA	ENST00000419367.8	chr1:186375974-186379766|chr1:186406268-186417543	0	0	1	93063
chr1|186406082-186417654	C1orf27	0	313.075	-INF	down	4.5006e-35	chr1	186406082	186417654	+	186406082	186406082	2	circRNA	ENST00000419367.8	chr1:186399044-186406082|chr1:186417654-186419008	0	0	3	23476
chr20|3294138-3294629	C20orf194	0	100.634	-INF	down	6.11815e-98	chr20	3294138	3294629	-	3294138	3294138	2	circRNA	ENST00000252032.9	chr20:3290217-3294138|chr20:3294629-3296860	0	0	7	7540
chr21|41914597-41922085	C2CD2	0	111.968	-INF	down	5.69897e-29	chr21	41914597	41922085	-	41914597	41914597	4	circRNA	ENST00000329623.11	chr21:41912440-41914597|chr21:41922085-41926571	0	0	3	8394
chr11|74132843-74161556	C2CD3	0	195.52	-INF	down	4.77078e-43	chr11	74132843	74161556	-	74132843	74132843	5	circRNA	ENST00000334126.11	chr11:74123135-74132843|chr11:74161556-74168343	0	0	1	14662
chr12|22482556-22506819	C2CD5	0	627.364	-INF	down	9.38694e-31	chr12	22482556	22506819	-	22482556	22482556	5	circRNA	ENST00000333957.8	chr12:22478477-22482556|chr12:22506819-22513293	0	0	3	47046
chr2|70179531-70181997	C2orf42	257.292	0	INF	up	4.36451e-112	chr2	70179531	70181997	-	70179531	70179531	2	circRNA	ENST00000264434.6	chr2:70175777-70179531|chr2:70181997-70182666	1	21876	0	0
chr19|6702126-6702579	C3	514.443	69.5383	2.88713	up	1.47222e-29	chr19	6702126	6702579	-	6702126	6702126	2	circRNA	ENST00000245907.10	chr19:6697794-6702126|chr19:6702579-6707075	11	43731	2	5213
chr3|14721652-14728688	C3orf20	2.37569	0	INF	up	6.83779e-112	chr3	14721652	14728688	+	14721652	14721652	3	circRNA	ENST00000253697.7	chr3:14715409-14721652|chr3:14728688-14757370	1	201	0	0
chr3|88153229-88153471	C3orf38	0	499.755	-INF	down	1.4779e-21	chr3	88153229	88153471	+	88153229	88153229	1	circRNA	ENST00000318887.7	chr3:88150185-88153229|chr3:88153471-88156020	0	0	1	37478
chr5|37125243-37158345	C5orf42	0	991.977	-INF	down	7.13546e-40	chr5	37125243	37158345	-	37125243	37125243	8	circRNA	ENST00000508244.5	chr5:37122488-37125243|chr5:37158345-37162464	0	0	4	74389
chr5|37238856-37239869	C5orf42	0	187.773	-INF	down	5.04244e-28	chr5	37238856	37239869	-	37238856	37238856	2	circRNA	ENST00000508244.5	chr5:37231049-37238856|chr5:37239869-37243012	0	0	2	14080
chr5|37243012-37247745	C5orf42	0	300.875	-INF	down	5.12047e-28	chr5	37243012	37247745	-	37243012	37243012	5	circRNA	ENST00000425232.6	chr5:37239869-37243012|chr5:37247745-37249244	0	0	2	22562
chr5|37114959-37120340	C5orf42	31.3309	0	INF	up	2.23128e-07	chr5	37114959	37120340	-	37114959	37114959	2	circRNA	ENST00000508244.5	chr5:37108471-37114959|chr5:37120340-37121616	2	2662	0	0
chr6|34646600-34654779	C6orf106	0	696.049	-INF	down	4.96899e-40	chr6	34646600	34654779	-	34646600	34646600	2	circRNA	ENST00000374023.7	chr6:34606904-34646600|chr6:34654779-34696445	0	0	4	52196
chr6|34606554-34646798	C6orf106	953.157	0	INF	up	2.23766e-07	chr6	34606554	34646798	-	34606554	34606554	2	circRNA	ENST00000374023.7	chr6:34590600-34606554|chr6:34646798-34654624	20	81025	0	0
chr6|36894503-36919701	C6orf89	0	2837.39	-INF	down	5.28487e-19	chr6	36894503	36919701	+	36894503	36894503	7	circRNA	ENST00000480824.6	chr6:36886028-36894503|chr6:36919701-36923346	0	0	1	212788
chr7|6599828-6602140	C7orf26	0	452.179	-INF	down	1.63653e-19	chr7	6599828	6602140	+	6599828	6599828	2	circRNA	ENST00000344417.9	chr7:6594600-6599828|chr7:6602140-6607959	0	0	1	33910
chr8|66835762-66836074	C8orf44-SGK3	18.5586	0	INF	up	5.32326e-106	chr8	66835762	66836074	+	66835762	66835762	2	circRNA	ENST00000519289.1	chr8:66831311-66835762|chr8:66836074-66840002	1	1577	0	0
chr8|66828653-66843547	C8orf44-SGK3	0	257.858	-INF	down	3.23731e-47	chr8	66828653	66843547	+	66828653	66828653	8	circRNA	ENST00000519289.1	chr8:66822459-66828653|chr8:66843547-66847192	0	0	1	19337
chr8|66804374-66822459	C8orf44-SGK3	360.517	0	INF	up	2.82915e-07	chr8	66804374	66822459	+	66804374	66804374	3	circRNA	ENST00000519289.1	chr8:66798625-66804374|chr8:66822459-66828653	4	30650	0	0
chr8|66828653-66836074	C8orf44-SGK3	113.386	0	INF	up	3.73972e-07	chr8	66828653	66836074	+	66828653	66828653	4	circRNA	ENST00000519289.1	chr8:66822459-66828653|chr8:66836074-66840002	9	9632	0	0
chr8|123231299-123239144	C8orf76	0	2129.48	-INF	down	5.35808e-20	chr8	123231299	123239144	-	123231299	123231299	3	circRNA	ENST00000276704.5	chr8:123226632-123231299|chr8:123239144-123241229	0	0	2	159698
chr9|94773001-94801002	C9orf3	159.348	0	INF	up	3.35495e-114	chr9	94773001	94801002	+	94773001	94773001	3	circRNA	ENST00000277198.6	chr9:94760580-94773001|chr9:94801002-94923985	2	13547	0	0
chr8|85266607-85268627	CA13	0	40.0428	-INF	down	4.27273e-47	chr8	85266607	85268627	+	85266607	85266607	3	circRNA	ENST00000321764.3	chr8:85259539-85266607|chr8:85268627-85281229	0	0	1	3002
chrX|15688660-15688858	CA5BP1	0	124.249	-INF	down	1.01971e-19	chrX	15688660	15688858	+	15688660	15688660	1	circRNA	ENST00000380336.5	chrX:15674968-15688660|chrX:15688858-15692962	0	0	1	9317
chr13|49376966-49382941	CAB39L	0	118.328	-INF	down	9.89706e-39	chr13	49376966	49382941	-	49376966	49376966	2	circRNA	ENST00000355854.8	chr13:49359832-49376966|chr13:49382941-49401132	0	0	4	8870
chr22|24095930-24134415	CABIN1	0	376.88	-INF	down	8.22194e-38	chr22	24095930	24134415	+	24095930	24095930	5	circRNA	ENST00000263119.9	chr22:24091843-24095930|chr22:24134415-24164399	0	0	4	28260
chr22|24035443-24043084	CABIN1	0	297.981	-INF	down	5.84962e-32	chr22	24035443	24043084	+	24035443	24035443	4	circRNA	ENST00000454754.5	chr22:24011367-24035443|chr22:24043084-24049090	0	0	1	22346
chr22|24119366-24119698	CABIN1	51.6889	0	INF	up	4.27773e-07	chr22	24119366	24119698	+	24119366	24119366	1	circRNA	ENST00000263119.9	chr22:24113748-24119366|chr22:24119698-24134301	8	4387	0	0
chr18|23188837-23214054	CABLES1	0	950.307	-INF	down	7.98674e-34	chr18	23188837	23214054	+	23188837	23188837	3	circRNA	ENST00000400473.6	chr18:23134670-23188837|chr18:23214054-23234607	0	0	1	71267
chr18|24143090-24143413	CABYR	0	48.2701	-INF	down	3.49988e-29	chr18	24143090	24143413	+	24143090	24143090	2	circRNA	ENST00000399496.7	chr18:24139118-24143090|chr18:24143413-24155700	0	0	3	3617
chr12|2504841-2512984	CACNA1C	0	816.178	-INF	down	3.11535e-45	chr12	2504841	2512984	+	2504841	2504841	2	circRNA	ENST00000335762.9	chr12:2493386-2504841|chr12:2512984-2547449	0	0	1	61208
chr12|2566421-2567794	CACNA1C	0	243.751	-INF	down	3.26877e-45	chr12	2566421	2567794	+	2566421	2566421	2	circRNA	ENST00000335762.9	chr12:2556977-2566421|chr12:2567794-2581589	0	0	1	18279
chr12|2115223-2120430	CACNA1C	0	434.857	-INF	down	1.17862e-38	chr12	2115223	2120430	+	2115223	2115223	2	circRNA	ENST00000335762.9	chr12:2053611-2115223|chr12:2120430-2448975	0	0	4	32608
chr12|2115223-2512984	CACNA1C	0	29600.7	-INF	down	6.85968e-31	chr12	2115223	2512984	+	2115223	2115223	8	circRNA	ENST00000335762.9	chr12:2053611-2115223|chr12:2512984-2547449	0	0	3	2219894
chr7|82117043-82117173	CACNA2D1	0	213.402	-INF	down	1.89742e-37	chr7	82117043	82117173	-	82117043	82117043	1	circRNA	ENST00000356860.7	chr7:82084900-82117043|chr7:82117173-82136634	0	0	3	16001
chr7|81968886-81969984	CACNA2D1	0	246.857	-INF	down	2.47616e-19	chr7	81968886	81969984	-	81968886	81968886	2	circRNA	ENST00000356860.7	chr7:81967663-81968886|chr7:81969984-81970674	0	0	1	18512
chr7|82060427-82117173	CACNA2D1	0	1432.18	-INF	down	2.50341e-19	chr7	82060427	82117173	-	82060427	82060427	5	circRNA	ENST00000356860.7	chr7:82038235-82060427|chr7:82117173-82136634	0	0	1	107405
chr7|82060427-82084900	CACNA2D1	846.663	0	INF	up	3.90462e-07	chr7	82060427	82084900	-	82060427	82060427	4	circRNA	ENST00000356860.7	chr7:82038235-82060427|chr7:82084900-82117043	8	71982	0	0
chr19|3623687-3624162	CACTIN	0	161.945	-INF	down	1.96423e-95	chr19	3623687	3624162	-	3623687	3623687	1	circRNA	ENST00000429344.6	chr19:3620802-3623687|chr19:3624162-3626595	0	0	6	12139
chr10|118729294-118730410	CACUL1	0	166.358	-INF	down	8.30999e-41	chr10	118729294	118730410	-	118729294	118729294	2	circRNA	ENST00000369151.7	chr10:118707587-118729294|chr10:118730410-118754395	0	0	1	12475
chr7|122379367-122393582	CADPS2	0	176.386	-INF	down	3.1438e-19	chr7	122379367	122393582	-	122379367	122379367	5	circRNA	ENST00000313070.11	chr7:122361013-122379367|chr7:122393582-122407539	0	0	1	13227
chr17|48848063-48849377	CALCOCO2	918.933	0	INF	up	2.30356e-07	chr17	48848063	48849377	+	48848063	48848063	3	circRNA	ENST00000258947.7	chr17:48841887-48848063|chr17:48849377-48851088	6	78129	0	0
chr7|134843883-134867804	CALD1	0	6784.85	-INF	down	3.76221e-102	chr7	134843883	134867804	+	134843883	134843883	2	circRNA	ENST00000417172.5	chr7:134744363-134843883|chr7:134867804-134928753	0	0	11	508817
chr7|134958068-134958290	CALD1	0	1027.37	-INF	down	3.3964e-19	chr7	134958068	134958290	+	134958068	134958068	2	circRNA	ENST00000417172.5	chr7:134950514-134958068|chr7:134958290-134959973	0	0	1	77046
chr10|12814194-12816328	CAMK1D	0	317.049	-INF	down	3.06954e-30	chr10	12814194	12816328	+	12814194	12814194	2	circRNA	ENST00000619168.4	chr10:12791233-12814194|chr10:12816328-12824464	0	0	3	23774
chr10|12760947-12791233	CAMK1D	505.846	0	INF	up	4.18147e-07	chr10	12760947	12791233	+	12760947	12760947	3	circRNA	ENST00000619168.4	chr10:12666810-12760947|chr10:12791233-12814194	8	43003	0	0
chr4|113531215-113548729	CAMK2D	0	2365.02	-INF	down	2.34407e-101	chr4	113531215	113548729	-	113531215	113531215	3	circRNA	ENST00000394524.7	chr4:113517657-113531215|chr4:113548729-113552030	0	0	9	177355
chr4|113500462-113531299	CAMK2D	0	3552.48	-INF	down	3.97006e-36	chr4	113500462	113531299	-	113500462	113500462	7	circRNA	ENST00000394524.7	chr4:113465604-113500462|chr4:113531299-113537340	0	0	3	266414
chr4|113500462-113500511	CAMK2D	0	165.052	-INF	down	1.37175e-18	chr4	113500462	113500511	-	113500462	113500462	1	circRNA	ENST00000394524.7	chr4:113465604-113500462|chr4:113500511-113509637	0	0	1	12377
chr4|113531215-113552096	CAMK2D	0	2969.38	-INF	down	1.38772e-18	chr4	113531215	113552096	-	113531215	113531215	4	circRNA	ENST00000394524.7	chr4:113517657-113531215|chr4:113552096-113609151	0	0	1	222687
chr10|73817478-73824084	CAMK2G	0	312.222	-INF	down	8.02381e-21	chr10	73817478	73824084	-	73817478	73817478	3	circRNA	ENST00000351293.7	chr10:73817117-73817478|chr10:73824084-73837467	0	0	2	23413
chr5|134741062-134744052	CAMLG	1219.43	2263.48	-0.89233	down	4.03181e-27	chr5	134741062	134744052	+	134741062	134741062	2	circRNA	ENST00000297156.3	chr5:134738792-134741062|chr5:134744052-134750758	9	103677	2	169747
chr1|200807375-200815644	CAMSAP2	322.2	0	INF	up	1.84778e-106	chr1	200807375	200815644	+	200807375	200807375	2	circRNA	ENST00000358823.6	chr1:200761098-200807375|chr1:200815644-200832199	1	27395	0	0
chr5|179705678-179710065	CANX	0	12710.5	-INF	down	1.40246e-97	chr5	179705678	179710065	+	179705678	179705678	6	circRNA	ENST00000504734.5	chr5:179698603-179705678|chr5:179710065-179716104	0	0	6	953211
chr5|179708238-179709059	CANX	0	4453.91	-INF	down	9.54568e-28	chr5	179708238	179709059	+	179708238	179708238	2	circRNA	ENST00000504734.5	chr5:179707190-179708238|chr5:179709059-179709872	0	0	2	334018
chr5|179709872-179720560	CANX	0	21751.9	-INF	down	9.69226e-28	chr5	179709872	179720560	+	179709872	179709872	4	circRNA	ENST00000504734.5	chr5:179709059-179709872|chr5:179720560-179722803	0	0	2	1631278
chr5|179705678-179716294	CANX	0	21439.2	-INF	down	2.22394e-18	chr5	179705678	179716294	+	179705678	179705678	7	circRNA	ENST00000504734.5	chr5:179698603-179705678|chr5:179716294-179719667	0	0	1	1607822
chr16|533945-536142	CAPN15	0	45.7766	-INF	down	6.52044e-30	chr16	533945	536142	+	533945	533945	2	circRNA	ENST00000567216.5	chr16:528029-533945|chr16:536142-537133	0	0	3	3430
chr1|223766366-223772239	CAPN2	0	9182.28	-INF	down	2.8287e-49	chr1	223766366	223772239	+	223766366	223766366	5	circRNA	ENST00000433674.6	chr1:223764207-223766366|chr1:223772239-223774833	0	0	1	688621
chr3|15232518-15247457	CAPN7	0	1406.78	-INF	down	2.4558e-27	chr3	15232518	15247457	+	15232518	15232518	10	circRNA	ENST00000253693.6	chr3:15230535-15232518|chr3:15247457-15250930	0	0	2	105499
chr3|15212103-15230535	CAPN7	0	835.846	-INF	down	1.91792e-19	chr3	15212103	15230535	+	15212103	15212103	8	circRNA	ENST00000253693.6	chr3:15206597-15212103|chr3:15230535-15232518	0	0	1	62683
chr11|34052420-34052636	CAPRIN1	0	751.773	-INF	down	1.78514e-43	chr11	34052420	34052636	+	34052420	34052420	1	circRNA	ENST00000341394.8	chr11:34051871-34052420|chr11:34052636-34071725	0	0	1	56378
chr11|34090178-34092056	CAPRIN1	0	1567.66	-INF	down	1.87458e-43	chr11	34090178	34092056	+	34090178	34090178	3	circRNA	ENST00000341394.8	chr11:34089456-34090178|chr11:34092056-34096478	0	0	1	117565
chr11|34086063-34092056	CAPRIN1	3222.47	0	INF	up	2.33686e-07	chr11	34086063	34092056	+	34086063	34086063	6	circRNA	ENST00000341394.8	chr11:34083041-34086063|chr11:34092056-34096478	19	273981	0	0
chr11|34082824-34089456	CAPRIN1	2231.8	0	INF	up	3.09998e-07	chr11	34082824	34089456	+	34082824	34082824	5	circRNA	ENST00000341394.8	chr11:34079765-34082824|chr11:34089456-34090178	11	189754	0	0
chr12|30713784-30726088	CAPRIN2	0	481.434	-INF	down	9.68218e-31	chr12	30713784	30726088	-	30713784	30713784	6	circRNA	ENST00000537553.5	chr12:30711629-30713784|chr12:30726088-30728647	0	0	3	36102
chr12|30723258-30735206	CAPRIN2	377.546	0	INF	up	2.86338e-07	chr12	30723258	30735206	-	30723258	30723258	7	circRNA	ENST00000537553.5	chr12:30720915-30723258|chr12:30735206-30741015	4	32098	0	0
chr12|30728647-30741106	CAPRIN2	272.675	0	INF	up	2.87041e-07	chr12	30728647	30741106	-	30728647	30728647	5	circRNA	ENST00000537553.5	chr12:30726088-30728647|chr12:30741106-30751070	4	23181	0	0
chr19|5914562-5914740	CAPS	0	79.779	-INF	down	5.31344e-35	chr19	5914562	5914740	+	5914562	5914562	1	circRNA	ENST00000588776.6	chr19:5914489-5914562|chr19:5914740-5914939	0	0	1	5982
chr1|112653597-112667145	CAPZA1	861.058	0	INF	up	1.80463e-111	chr1	112653597	112667145	+	112653597	112653597	5	circRNA	ENST00000263168.3	chr1:112649469-112653597|chr1:112667145-112669542	1	73213	0	0
chr1|19344357-19357563	CAPZB	0	3863.82	-INF	down	2.52156e-35	chr1	19344357	19357563	-	19344357	19344357	4	circRNA	ENST00000375144.5	chr1:19339617-19344357|chr1:19357563-19378539	0	0	3	289763
chr1|19378539-19385626	CAPZB	2962.03	2081.01	0.509298	up	7.89365e-15	chr1	19378539	19385626	-	19378539	19378539	2	circRNA	ENST00000264203.7	chr1:19357563-19378539|chr1:19385626-19419660	1	251854	1	156064
chr1|19419660-19419750	CAPZB	1231.16	0	INF	up	2.23444e-07	chr1	19419660	19419750	-	19419660	19419660	1	circRNA	ENST00000264203.7	chr1:19385626-19419660|chr1:19419750-19448833	5	104678	0	0
chr19|48218870-48221855	CARD8	30.931	0	INF	up	1.86772e-103	chr19	48218870	48221855	-	48218870	48218870	2	circRNA	ENST00000517510.5	chr19:48215384-48218870|chr19:48221855-48230437	1	2629	0	0
chr2|202952558-202961426	CARF	534.765	298.088	0.843169	up	1.37912e-26	chr2	202952558	202961426	+	202952558	202952558	4	circRNA	ENST00000402905.7	chr2:202942967-202952558|chr2:202961426-202966977	22	45448	3	22352
chr2|202977268-202982441	CARF	0	62.3244	-INF	down	2.38509e-25	chr2	202977268	202982441	+	202977268	202977268	3	circRNA	ENST00000402905.7	chr2:202974496-202977268|chr2:202982441-202983505	0	0	2	4672
chr19|10913876-10916777	CARM1	0	334.824	-INF	down	6.0201e-101	chr19	10913876	10916777	+	10913876	10913876	3	circRNA	ENST00000327064.8	chr19:10912294-10913876|chr19:10916777-10919594	0	0	9	25101
chr19|10908038-10909207	CARM1	0	222.269	-INF	down	3.17243e-20	chr19	10908038	10909207	+	10908038	10908038	2	circRNA	ENST00000327064.8	chr19:10905076-10908038|chr19:10909207-10912183	0	0	2	16667
chr9|75016267-75017448	CARNMT1	0	92.2732	-INF	down	2.87079e-31	chr9	75016267	75017448	-	75016267	75016267	2	circRNA	ENST00000376834.7	chr9:74999870-75016267|chr9:75017448-75028011	0	0	3	6917
chr17|40163480-40164166	CASC3	0	820.138	-INF	down	1.40327e-39	chr17	40163480	40164166	+	40163480	40163480	1	circRNA	ENST00000418132.7	chr17:40162901-40163480|chr17:40164166-40166796	0	0	1	61505
chr15|44328684-44338317	CASC4	0	658.273	-INF	down	3.48355e-98	chr15	44328684	44338317	+	44328684	44328684	3	circRNA	ENST00000557945.5	chr15:44323019-44328684|chr15:44338317-44348542	0	0	7	49360
chr15|44331987-44338317	CASC4	0	399.708	-INF	down	2.44414e-20	chr15	44331987	44338317	+	44331987	44331987	3	circRNA	ENST00000299957.10	chr15:44328787-44331987|chr15:44338317-44379689	0	0	2	29974
chrX|41660438-41671530	CASK	506.328	0	INF	up	4.03468e-113	chrX	41660438	41671530	-	41660438	41660438	3	circRNA	ENST00000421587.6	chrX:41636661-41660438|chrX:41671530-41739383	1	43051	0	0
chrX|41626603-41671530	CASK	649.269	0	INF	up	2.31126e-07	chrX	41626603	41671530	-	41626603	41626603	5	circRNA	ENST00000421587.6	chrX:41610025-41626603|chrX:41671530-41739383	2	55204	0	0
chr6|89846561-89864371	CASP8AP2	0	464.726	-INF	down	3.196e-28	chr6	89846561	89864371	+	89846561	89846561	6	circRNA	ENST00000551025.3	chr6:89830106-89846561|chr6:89864371-89865952	0	0	2	34850
chr6|89853165-89855544	CASP8AP2	31.766	0	INF	up	2.41383e-07	chr6	89853165	89855544	+	89853165	89853165	3	circRNA	ENST00000552401.5	chr6:89846644-89853165|chr6:89855544-89857083	5	2696	0	0
chr6|89853165-89857199	CASP8AP2	50.8068	0	INF	up	2.74426e-07	chr6	89853165	89857199	+	89853165	89853165	4	circRNA	ENST00000552401.5	chr6:89846644-89853165|chr6:89857199-89862125	12	4308	0	0
chr1|15518109-15518395	CASP9	149.974	0	INF	up	3.31078e-07	chr1	15518109	15518395	-	15518109	15518109	1	circRNA	ENST00000546424.5	chr1:15507907-15518109|chr1:15518395-15524068	10	12742	0	0
chr5|96740037-96750682	CAST	7126.47	0	INF	up	2.50428e-112	chr5	96740037	96750682	+	96740037	96740037	8	circRNA	ENST00000338252.7	chr5:96737947-96740037|chr5:96750682-96754059	1	605948	0	0
chr5|96722638-96730860	CAST	0	1403.79	-INF	down	1.33415e-18	chr5	96722638	96730860	+	96722638	96722638	6	circRNA	ENST00000505143.5	chr5:96695907-96722638|chr5:96730860-96736171	0	0	1	105276
chr5|96757443-96767999	CAST	0	5087.56	-INF	down	1.35098e-18	chr5	96757443	96767999	+	96757443	96757443	7	circRNA	ENST00000338252.7	chr5:96754741-96757443|chr5:96767999-96770530	0	0	1	381539
chr19|38358277-38358561	CATSPERG	8.65598	0	INF	up	3.01703e-07	chr19	38358277	38358561	+	38358277	38358277	2	circRNA	ENST00000409235.7	chr19:38356861-38358277|chr19:38358561-38359469	4	732	0	0
chr20|33619516-33629914	CBFA2T2	0	423.097	-INF	down	4.89714e-100	chr20	33619516	33629914	+	33619516	33619516	5	circRNA	ENST00000342704.10	chr20:33611335-33619516|chr20:33629914-33636639	0	0	8	31722
chr20|33628349-33629914	CBFA2T2	0	171.479	-INF	down	9.49101e-38	chr20	33628349	33629914	+	33628349	33628349	2	circRNA	ENST00000342704.10	chr20:33625017-33628349|chr20:33629914-33636639	0	0	4	12856
chr20|33619516-33625017	CBFA2T2	0	245.711	-INF	down	5.44722e-31	chr20	33619516	33625017	+	33619516	33619516	3	circRNA	ENST00000342704.10	chr20:33611335-33619516|chr20:33625017-33628349	0	0	1	18426
chr11|119296917-119297481	CBL	0	3.80027	-INF	down	1.87178e-42	chr11	119296917	119297481	+	119296917	119296917	2	circRNA	ENST00000264033.5	chr11:119287946-119296917|chr11:119297481-119298357	0	0	1	284
chr3|105670232-105704173	CBLB	927.754	0	INF	up	3.53106e-112	chr3	105670232	105704173	-	105670232	105670232	8	circRNA	ENST00000264122.8	chr3:105659229-105670232|chr3:105704173-105720046	1	78884	0	0
chr3|105734008-105751618	CBLB	0	1064.2	-INF	down	7.39682e-36	chr3	105734008	105751618	-	105734008	105734008	5	circRNA	ENST00000264122.8	chr3:105720250-105734008|chr3:105751618-105776395	0	0	3	79806
chr3|105734008-105776542	CBLB	0	3275.96	-INF	down	1.54661e-21	chr3	105734008	105776542	-	105734008	105734008	6	circRNA	ENST00000264122.8	chr3:105720250-105734008|chr3:105776542-105853413	0	0	1	245679
chr3|105670232-105681818	CBLB	422.861	0	INF	up	2.65877e-07	chr3	105670232	105681818	-	105670232	105670232	3	circRNA	ENST00000394030.6	chr3:105659229-105670232|chr3:105681818-105685319	16	35939	0	0
chr4|169002070-169007756	CBR4	0	174.039	-INF	down	8.68139e-101	chr4	169002070	169007756	-	169002070	169002070	3	circRNA	ENST00000306193.7	chr4:168990328-169002070|chr4:169007756-169009947	0	0	8	13044
chr10|68787926-68788328	CCAR1	294.433	188.68	0.641996	up	5.25799e-25	chr10	68787926	68788328	+	68787926	68787926	2	circRNA	ENST00000630771.2	chr10:68786692-68787926|chr10:68788328-68789709	6	25029	1	14149
chr18|59438110-59439816	CCBE1	0	141.623	-INF	down	4.51736e-20	chr18	59438110	59439816	-	59438110	59438110	3	circRNA	ENST00000398179.3	chr18:59436141-59438110|chr18:59439816-59447982	0	0	2	10619
chr7|23611170-23611553	CCDC126	129.205	0	INF	up	5.53388e-113	chr7	23611170	23611553	+	23611170	23611170	1	circRNA	ENST00000307471.7	chr7:23598051-23611170|chr7:23611553-23642930	1	10985	0	0
chr22|41808874-41810291	CCDC134	0	249.004	-INF	down	2.14132e-40	chr22	41808874	41810291	+	41808874	41808874	3	circRNA	ENST00000255784.5	chr22:41800766-41808874|chr22:41810291-41813263	0	0	5	18669
chr22|41808874-41810000	CCDC134	0	209.348	-INF	down	6.26494e-20	chr22	41808874	41810000	+	41808874	41808874	2	circRNA	ENST00000402061.7	chr22:41800766-41808874|chr22:41810000-41825697	0	0	2	15698
chr22|41808874-41813822	CCDC134	277.485	0	INF	up	2.45069e-07	chr22	41808874	41813822	+	41808874	41808874	5	circRNA	ENST00000255784.5	chr22:41800766-41808874|chr22:41813822-41825697	5	23589	0	0
chr17|81667728-81672155	CCDC137	0	116.075	-INF	down	6.31894e-30	chr17	81667728	81672155	+	81667728	81667728	4	circRNA	ENST00000329214.12	chr17:81666900-81667728|chr17:81672155-81672494	0	0	3	8702
chr2|108788851-108794721	CCDC138	0	19.1347	-INF	down	1.8536e-25	chr2	108788851	108794721	+	108788851	108788851	3	circRNA	ENST00000412964.6	chr2:108788089-108788851|chr2:108794721-108798427	0	0	2	1433
chr4|24853071-24876697	CCDC149	0	413.816	-INF	down	9.76894e-40	chr4	24853071	24876697	-	24853071	24853071	3	circRNA	ENST00000504487.5	chr4:24838272-24853071|chr4:24876697-24912816	0	0	4	31030
chr13|36248605-36254143	CCDC169-SOHLH2	0	7.30718	-INF	down	5.27668e-46	chr13	36248605	36254143	-	36248605	36248605	3	circRNA	ENST00000511166.1	chr13:36227381-36248605|chr13:36254143-36283591	0	0	1	547
chr6|151536317-151548489	CCDC170	0	18.2146	-INF	down	8.52491e-19	chr6	151536317	151548489	+	151536317	151536317	4	circRNA	ENST00000239374.7	chr6:151494185-151536317|chr6:151548489-151573173	0	0	1	1365
chr1|93210801-93216746	CCDC18	0	59.2442	-INF	down	6.31855e-97	chr1	93210801	93216746	+	93210801	93210801	4	circRNA	ENST00000343253.11	chr1:93207398-93210801|chr1:93216746-93217737	0	0	6	4437
chr17|80048582-80050283	CCDC40	0	108.354	-INF	down	1.36931e-20	chr17	80048582	80050283	+	80048582	80048582	3	circRNA	ENST00000374877.7	chr17:80047402-80048582|chr17:80050283-80058493	0	0	2	8124
chr17|63760913-63766194	CCDC47	0	1240.58	-INF	down	1.2661e-20	chr17	63760913	63766194	-	63760913	63760913	5	circRNA	ENST00000225726.9	chr17:63756570-63760913|chr17:63766194-63773411	0	0	2	93035
chr17|63760913-63764847	CCDC47	961.366	0	INF	up	2.19291e-07	chr17	63760913	63764847	-	63760913	63760913	4	circRNA	ENST00000225726.9	chr17:63756570-63760913|chr17:63764847-63765911	22	81721	0	0
chr3|191361068-191380932	CCDC50	0	3042.56	-INF	down	1.02159e-35	chr3	191361068	191380932	+	191361068	191361068	5	circRNA	ENST00000392455.7	chr3:191358124-191361068|chr3:191380932-191382745	0	0	3	228173
chr12|102025973-102046119	CCDC53	0	747.253	-INF	down	2.05409e-44	chr12	102025973	102046119	-	102025973	102025973	4	circRNA	ENST00000538761.5	chr12:102013192-102025973|chr12:102046119-102048289	0	0	1	56039
chr17|82183773-82188419	CCDC57	0	152.317	-INF	down	9.67901e-39	chr17	82183773	82188419	-	82183773	82183773	2	circRNA	ENST00000389641.8	chr17:82179189-82183773|chr17:82188419-82193755	0	0	1	11422
chr12|122777490-122777683	CCDC62	0	14.1877	-INF	down	3.32412e-44	chr12	122777490	122777683	+	122777490	122777490	1	circRNA	ENST00000253079.10	chr12:122774706-122777490|chr12:122777683-122781163	0	0	1	1063
chr12|122777490-122798200	CCDC62	0	48.8568	-INF	down	3.48431e-44	chr12	122777490	122798200	+	122777490	122777490	7	circRNA	ENST00000253079.10	chr12:122774706-122777490|chr12:122798200-122801123	0	0	1	3663
chr12|122777490-122823459	CCDC62	73.0231	0	INF	up	3.07906e-07	chr12	122777490	122823459	+	122777490	122777490	11	circRNA	ENST00000253079.10	chr12:122774706-122777490|chr12:122823459-122826421	11	6198	0	0
chr3|56571180-56615272	CCDC66	0	610.003	-INF	down	5.32022e-26	chr3	56571180	56615272	+	56571180	56571180	5	circRNA	ENST00000422222.5	chr3:56567053-56571180|chr3:56615272-56615921	0	0	2	45745
chr3|56566593-56567053	CCDC66	67.4837	0	INF	up	2.18154e-07	chr3	56566593	56567053	+	56566593	56566593	2	circRNA	ENST00000422222.5	chr3:56564125-56566593|chr3:56567053-56571180	2	5736	0	0
chr3|56592969-56594028	CCDC66	143.635	0	INF	up	2.22241e-07	chr3	56592969	56594028	+	56592969	56592969	3	circRNA	ENST00000394672.7	chr3:56571302-56592969|chr3:56594028-56613588	21	12192	0	0
chr10|32451591-32472542	CCDC7	0	281.94	-INF	down	7.98571e-42	chr10	32451591	32472542	+	32451591	32451591	7	circRNA	ENST00000277657.11	chr10:32446631-32451591|chr10:32472542-32473966	0	0	1	21143
chr12|405510-418636	CCDC77	0	107.741	-INF	down	2.83477e-45	chr12	405510	418636	+	405510	405510	3	circRNA	ENST00000422000.5	chr12:389486-405510|chr12:418636-428768	0	0	1	8079
chr2|55332565-55335164	CCDC88A	0	429.27	-INF	down	2.04187e-39	chr2	55332565	55335164	-	55332565	55332565	2	circRNA	ENST00000336838.10	chr2:55328432-55332565|chr2:55335164-55336680	0	0	4	32189
chr2|55362307-55364033	CCDC88A	0	235.15	-INF	down	6.64309e-21	chr2	55362307	55364033	-	55362307	55362307	2	circRNA	ENST00000336838.10	chr2:55355751-55362307|chr2:55364033-55372451	0	0	1	17634
chr2|55349517-55388886	CCDC88A	983.1	0	INF	up	2.42502e-07	chr2	55349517	55388886	-	55349517	55349517	7	circRNA	ENST00000336838.10	chr2:55346333-55349517|chr2:55388886-55418815	18	83573	0	0
chr12|28255580-28391411	CCDC91	1272.31	0	INF	up	1.02168e-105	chr12	28255580	28391411	+	28255580	28255580	8	circRNA	ENST00000545336.5	chr12:28226199-28255580|chr12:28391411-28450160	1	108181	0	0
chr12|28255580-28259442	CCDC91	0	142.437	-INF	down	9.53043e-31	chr12	28255580	28259442	+	28255580	28255580	3	circRNA	ENST00000545336.5	chr12:28226199-28255580|chr12:28259442-28305648	0	0	3	10679
chr12|28225794-28259442	CCDC91	0	830.192	-INF	down	7.52378e-20	chr12	28225794	28259442	+	28225794	28225794	5	circRNA	ENST00000545336.5	chr12:28190641-28225794|chr12:28259442-28305648	0	0	2	62258
chr7|45063917-45064646	CCM2	0	527.117	-INF	down	1.99255e-19	chr7	45063917	45064646	+	45063917	45063917	2	circRNA	ENST00000461377.5	chr7:45038426-45063917|chr7:45064646-45068442	0	0	1	39530
chr5|69174876-69175537	CCNB1	666.651	358.732	0.894026	up	3.62535e-27	chr5	69174876	69175537	+	69174876	69174876	2	circRNA	ENST00000256442.9	chr5:69174409-69174876|chr5:69175537-69177238	6	56678	1	26902
chr6|99558496-99561681	CCNC	0	213.948	-INF	down	6.06333e-19	chr6	99558496	99561681	-	99558496	99558496	3	circRNA	ENST00000520429.5	chr6:99551895-99558496|chr6:99561681-99562841	0	0	1	16044
chr11|69643831-69643991	CCND1	0	1482.3	-INF	down	4.70429e-43	chr11	69643831	69643991	+	69643831	69643831	1	circRNA	ENST00000227507.2	chr11:69643246-69643831|chr11:69643991-69647993	0	0	1	111164
chr12|48698137-48701073	CCNT1	216.964	0	INF	up	1.20454e-105	chr12	48698137	48701073	-	48698137	48698137	3	circRNA	ENST00000618666.4	chr12:48695829-48698137|chr12:48701073-48705767	1	18447	0	0
chr2|134936840-134939062	CCNT2	0	124.689	-INF	down	8.60557e-94	chr2	134936840	134939062	+	134936840	134936840	2	circRNA	ENST00000419781.5	chr2:134919891-134936840|chr2:134939062-134942611	0	0	5	9346
chr10|35516522-35553185	CCNY	1549.33	0	INF	up	2.64797e-07	chr10	35516522	35553185	+	35516522	35516522	5	circRNA	ENST00000374706.5	chr10:35501535-35516522|chr10:35553185-35566022	15	131721	0	0
chr15|55385599-55389433	CCPG1	0	3335	-INF	down	8.04251e-41	chr15	55385599	55389433	-	55385599	55385599	2	circRNA	ENST00000442196.7	chr15:55378376-55385599|chr15:55389433-55408220	0	0	5	250102
chr15|55376948-55389433	CCPG1	0	5107.2	-INF	down	2.61321e-20	chr15	55376948	55389433	-	55376948	55376948	4	circRNA	ENST00000442196.7	chr15:55372044-55376948|chr15:55389433-55408220	0	0	2	383011
chr10|84417770-84477664	CCSER2	0	1176.14	-INF	down	3.67531e-41	chr10	84417770	84477664	+	84417770	84417770	6	circRNA	ENST00000372088.6	chr10:84373815-84417770|chr10:84477664-84513448	0	0	1	88203
chr10|84463932-84477664	CCSER2	0	285.58	-INF	down	3.62135e-30	chr10	84463932	84477664	+	84463932	84463932	3	circRNA	ENST00000372088.6	chr10:84438707-84463932|chr10:84477664-84513448	0	0	3	21414
chr10|84417770-84425893	CCSER2	659.865	447.418	0.560548	up	8.19036e-16	chr10	84417770	84425893	+	84417770	84417770	2	circRNA	ENST00000372088.6	chr10:84373815-84417770|chr10:84425893-84438511	17	56090	18	33536
chr10|84417770-84438707	CCSER2	1033.21	0	INF	up	2.83284e-07	chr10	84417770	84438707	+	84417770	84417770	3	circRNA	ENST00000372088.6	chr10:84373815-84417770|chr10:84438707-84463932	12	87840	0	0
chr12|69589484-69592159	CCT2	0	1269.38	-INF	down	1.39357e-44	chr12	69589484	69592159	+	69589484	69589484	2	circRNA	ENST00000299300.10	chr12:69588262-69589484|chr12:69592159-69592975	0	0	1	95196
chr12|69589484-69593613	CCT2	0	2157.9	-INF	down	1.46371e-44	chr12	69589484	69593613	+	69589484	69589484	4	circRNA	ENST00000299300.10	chr12:69588262-69589484|chr12:69593613-69597155	0	0	1	161830
chr1|156320838-156334918	CCT3	6175.14	0	INF	up	2.25187e-114	chr1	156320838	156334918	-	156320838	156320838	5	circRNA	ENST00000295688.7	chr1:156319017-156320838|chr1:156334918-156335826	2	525057	0	0
chr2|61876094-61879011	CCT4	0	2248.2	-INF	down	2.19147e-39	chr2	61876094	61879011	-	61876094	61876094	4	circRNA	ENST00000394440.7	chr2:61873293-61876094|chr2:61879011-61880285	0	0	4	168599
chr7|65752163-65756574	CCT6P1	0	192.827	-INF	down	2.08847e-19	chr7	65752163	65756574	+	65752163	65752163	4	circRNA	ENST00000434500.5	chr7:65751278-65752163|chr7:65756574-65757601	0	0	1	14460
chr7|65754526-65756574	CCT6P1	0	133.703	-INF	down	2.11123e-19	chr7	65754526	65756574	+	65754526	65754526	3	circRNA	ENST00000434500.5	chr7:65752202-65754526|chr7:65756574-65757601	0	0	1	10026
chr21|29062127-29063530	CCT8	0	511.65	-INF	down	5.08113e-30	chr21	29062127	29063530	-	29062127	29062127	4	circRNA	ENST00000540844.5	chr21:29061567-29062127|chr21:29063530-29064967	0	0	1	38370
chr7|5902660-5905269	CCZ1	0	352.425	-INF	down	8.3314e-29	chr7	5902660	5905269	+	5902660	5902660	2	circRNA	ENST00000325974.8	chr7:5901704-5902660|chr7:5905269-5910034	0	0	2	26428
chr7|5900283-5900932	CCZ1	167.757	0	INF	up	2.32315e-07	chr7	5900283	5900932	+	5900283	5900283	3	circRNA	ENST00000325974.8	chr7:5898919-5900283|chr7:5900932-5901656	2	14262	0	0
chr7|6824088-6824737	CCZ1B	163.346	0	INF	up	5.31149e-113	chr7	6824088	6824737	-	6824088	6824088	3	circRNA	ENST00000316731.12	chr7:6823360-6824088|chr7:6824737-6826077	1	13888	0	0
chr7|6804937-6814845	CCZ1B	0	2067.19	-INF	down	1.48104e-37	chr7	6804937	6814845	-	6804937	6804937	5	circRNA	ENST00000316731.12	chr7:6801523-6804937|chr7:6814845-6819765	0	0	3	155025
chr7|6819765-6822364	CCZ1B	0	351.292	-INF	down	1.67304e-19	chr7	6819765	6822364	-	6819765	6819765	2	circRNA	ENST00000316731.12	chr7:6814845-6819765|chr7:6822364-6823312	0	0	1	26344
chr15|73712933-73713063	CD276	0	416.416	-INF	down	1.50557e-36	chr15	73712933	73713063	+	73712933	73712933	1	circRNA	ENST00000559073.1	chr15:73711170-73712933|chr15:73713063-73713289	0	0	1	31228
chr11|35201667-35204640	CD44	0	473.78	-INF	down	1.97051e-43	chr11	35201667	35204640	+	35201667	35201667	2	circRNA	ENST00000534082.1	chr11:35201195-35201667|chr11:35204640-35205784	0	0	1	35530
chr1|207757013-207767195	CD46	0	1558.96	-INF	down	2.22128e-49	chr1	207757013	207767195	+	207757013	207757013	5	circRNA	ENST00000322875.8	chr1:207752309-207757013|chr1:207767195-207767606	0	0	1	116913
chrX|2719660-2726373	CD99	0	2626.07	-INF	down	9.64046e-20	chrX	2719660	2726373	+	2719660	2719660	5	circRNA	ENST00000381192.8	chrX:2717652-2719660|chrX:2726373-2738199	0	0	1	196940
chrX|150814861-150831293	CD99L2	0	582.028	-INF	down	1.28524e-37	chrX	150814861	150831293	-	150814861	150814861	4	circRNA	ENST00000346693.8	chrX:150795486-150814861|chrX:150831293-150898521	0	0	3	43646
chrX|150795205-150816078	CD99L2	0	1051.57	-INF	down	1.3212e-19	chrX	150795205	150816078	-	150795205	150795205	4	circRNA	ENST00000346693.8	chrX:150793756-150795205|chrX:150816078-150828305	0	0	1	78861
chr10|12215739-12238485	CDC123	1191.84	0	INF	up	3.22286e-105	chr10	12215739	12238485	+	12215739	12215739	6	circRNA	ENST00000281141.8	chr10:12210322-12215739|chr10:12238485-12246148	1	101339	0	0
chr1|100424221-100442996	CDC14A	0	120.142	-INF	down	4.25192e-39	chr1	100424221	100442996	+	100424221	100424221	3	circRNA	ENST00000635056.1	chr1:100390824-100424221|chr1:100442996-100455404	0	0	4	9006
chr9|96533926-96534542	CDC14B	0	485.488	-INF	down	2.98502e-101	chr9	96533926	96534542	-	96533926	96533926	2	circRNA	ENST00000474602.5	chr9:96523725-96533926|chr9:96534542-96539077	0	0	9	36400
chr9|96551795-96565483	CDC14B	0	793.429	-INF	down	2.24238e-48	chr9	96551795	96565483	-	96551795	96551795	4	circRNA	ENST00000474602.5	chr9:96541892-96551795|chr9:96565483-96619218	0	0	1	59502
chr9|96562692-96565483	CDC14B	0	221.469	-INF	down	1.17594e-41	chr9	96562692	96565483	-	96562692	96562692	3	circRNA	ENST00000474602.5	chr9:96551872-96562692|chr9:96565483-96619218	0	0	5	16604
chr9|96509672-96565483	CDC14B	0	4027.75	-INF	down	6.1293e-39	chr9	96509672	96565483	-	96509672	96509672	13	circRNA	ENST00000412285.6	chr9:96503789-96509672|chr9:96565483-96619218	0	0	4	302056
chr9|96522505-96565483	CDC14B	2304.69	3271.52	-0.505391	down	9.51087e-15	chr9	96522505	96565483	-	96522505	96522505	11	circRNA	ENST00000474602.5	chr9:96496359-96522505|chr9:96565483-96619218	37	195926	20	245327
chr13|114236644-114236896	CDC16	0	280.98	-INF	down	2.57826e-45	chr13	114236644	114236896	+	114236644	114236644	2	circRNA	ENST00000360383.7	chr13:114235132-114236644|chr13:114236896-114238989	0	0	1	21071
chr13|114250548-114257230	CDC16	0	800.923	-INF	down	7.20432e-20	chr13	114250548	114257230	+	114250548	114250548	2	circRNA	ENST00000360383.7	chr13:114247004-114250548|chr13:114257230-114259334	0	0	2	60063
chr5|138198198-138198782	CDC23	0	188.533	-INF	down	1.55608e-18	chr5	138198198	138198782	-	138198198	138198198	3	circRNA	ENST00000394886.6	chr5:138192657-138198198|chr5:138198782-138201106	0	0	1	14138
chr5|138198198-138202155	CDC23	506.645	0	INF	up	2.13575e-07	chr5	138198198	138202155	-	138198198	138198198	6	circRNA	ENST00000394886.6	chr5:138192657-138198198|chr5:138202155-138206546	23	43056	0	0
chr17|47169916-47172064	CDC27	0	173.746	-INF	down	5.62469e-41	chr17	47169916	47172064	-	47169916	47169916	2	circRNA	ENST00000066544.7	chr17:47158303-47169916|chr17:47172064-47181561	0	0	5	13025
chr1|227016079-227048010	CDC42BPA	0	2151.11	-INF	down	3.74804e-49	chr1	227016079	227048010	-	227016079	227016079	12	circRNA	ENST00000366767.7	chr1:227005111-227016079|chr1:227048010-227069776	0	0	1	161321
chr1|227069776-227101239	CDC42BPA	0	1510.15	-INF	down	3.93211e-49	chr1	227069776	227101239	-	227069776	227069776	7	circRNA	ENST00000366767.7	chr1:227048010-227069776|chr1:227101239-227112311	0	0	1	113252
chr14|102980772-102986580	CDC42BPB	0	1542.78	-INF	down	1.05029e-40	chr14	102980772	102986580	-	102980772	102980772	3	circRNA	ENST00000361246.6	chr14:102978205-102980772|chr14:102986580-102999564	0	0	5	115695
chr14|102938103-102940324	CDC42BPB	0	867.768	-INF	down	3.04348e-35	chr14	102938103	102940324	-	102938103	102938103	6	circRNA	ENST00000361246.6	chr14:102933843-102938103|chr14:102940324-102943890	0	0	1	65077
chr5|131315975-131316144	CDC42SE2	348.968	124.502	1.48692	up	3.52701e-29	chr5	131315975	131316144	+	131315975	131315975	1	circRNA	ENST00000502840.5	chr5:131255229-131315975|chr5:131316144-131359208	2	29670	3	9334
chr1|37695909-37700521	CDCA8	0	51.6703	-INF	down	1.25325e-20	chr1	37695909	37700521	+	37695909	37695909	3	circRNA	ENST00000373055.5	chr1:37693033-37695909|chr1:37700521-37701753	0	0	2	3873
chr16|82858361-83032218	CDH13	0	3436.98	-INF	down	6.84029e-41	chr16	82858361	83032218	+	82858361	82858361	2	circRNA	ENST00000567109.5	chr16:82627137-82858361|chr16:83032218-83125384	0	0	5	257750
chr16|82858361-83345006	CDH13	4696.23	0	INF	up	3.02646e-07	chr16	82858361	83345006	+	82858361	82858361	5	circRNA	ENST00000567109.5	chr16:82627137-82858361|chr16:83345006-83486476	4	399307	0	0
chr16|89690552-89692516	CDK10	0	893.383	-INF	down	9.2071e-30	chr16	89690552	89692516	+	89690552	89690552	4	circRNA	ENST00000331006.12	chr16:89682496-89690552|chr16:89692516-89693273	0	0	3	66996
chr16|89690552-89693326	CDK10	658.666	960.788	-0.544671	down	1.88858e-15	chr16	89690552	89693326	+	89690552	89690552	5	circRNA	ENST00000331006.12	chr16:89682496-89690552|chr16:89693326-89693397	8	55997	1	72053
chr17|39544248-39547830	CDK12	0	33.8957	-INF	down	1.33802e-39	chr17	39544248	39547830	+	39544248	39544248	3	circRNA	ENST00000559663.1	chr17:39526316-39544248|chr17:39547830-39551037	0	0	1	2541
chr17|39490556-39526316	CDK12	0	979.083	-INF	down	1.2176e-20	chr17	39490556	39526316	+	39490556	39490556	11	circRNA	ENST00000430627.6	chr17:39471763-39490556|chr17:39526316-39530630	0	0	2	73424
chr17|39490556-39494694	CDK12	170.015	0	INF	up	2.38086e-07	chr17	39490556	39494694	+	39490556	39490556	3	circRNA	ENST00000584632.5	chr17:39471763-39490556|chr17:39494694-39501249	5	14451	0	0
chr7|39987598-39988258	CDK13	0	733.745	-INF	down	1.58826e-37	chr7	39987598	39988258	+	39987598	39987598	1	circRNA	ENST00000181839.8	chr7:39951852-39987598|chr7:39988258-39997493	0	0	3	55024
chr7|40078004-40078851	CDK13	0	175.132	-INF	down	1.61614e-37	chr7	40078004	40078851	+	40078004	40078004	2	circRNA	ENST00000181839.8	chr7:40063100-40078004|chr7:40078851-40088125	0	0	3	13131
chr7|39987598-39997664	CDK13	0	936.8	-INF	down	1.0127e-28	chr7	39987598	39997664	+	39987598	39987598	2	circRNA	ENST00000181839.8	chr7:39951852-39987598|chr7:39997664-39999360	0	0	2	70253
chr7|40062825-40088331	CDK13	0	994.67	-INF	down	1.96891e-19	chr7	40062825	40088331	+	40062825	40062825	5	circRNA	ENST00000181839.8	chr7:40047877-40062825|chr7:40088331-40092784	0	0	1	74594
chr7|39987598-40047877	CDK13	1890.71	0	INF	up	2.53861e-07	chr7	39987598	40047877	+	39987598	39987598	6	circRNA	ENST00000181839.8	chr7:39951852-39987598|chr7:40047877-40062825	17	160746	0	0
chrX|47223551-47228644	CDK16	0	5414.73	-INF	down	6.43579e-29	chrX	47223551	47228644	+	47223551	47223551	14	circRNA	ENST00000457458.6	chrX:47218664-47223551|chrX:47228644-47228730	0	0	2	406074
chr12|96298868-96300360	CDK17	145.199	0	INF	up	1.54386e-105	chr12	96298868	96300360	-	96298868	96298868	2	circRNA	ENST00000261211.7	chr12:96297721-96298868|chr12:96300360-96311051	1	12345	0	0
chr12|96323947-96334865	CDK17	0	349.158	-INF	down	3.60582e-96	chr12	96323947	96334865	-	96323947	96323947	2	circRNA	ENST00000261211.7	chr12:96313454-96323947|chr12:96334865-96399985	0	0	6	26179
chr6|110667433-110773937	CDK19	345.992	0	INF	up	3.517e-07	chr6	110667433	110773937	-	110667433	110667433	4	circRNA	ENST00000323817.7	chr6:110638706-110667433|chr6:110773937-110815570	9	29410	0	0
chr20|33392141-33397084	CDK5RAP1	0	213.055	-INF	down	9.32056e-38	chr20	33392141	33397084	-	33392141	33392141	4	circRNA	ENST00000339269.5	chr20:33387533-33392141|chr20:33397084-33401427	0	0	4	15974
chr20|33366858-33370629	CDK5RAP1	0	110.341	-INF	down	5.18116e-31	chr20	33366858	33370629	-	33366858	33366858	2	circRNA	ENST00000427097.5	chr20:33360491-33366858|chr20:33370629-33372641	0	0	1	8274
chr9|120419787-120439972	CDK5RAP2	0	1815.77	-INF	down	5.66575e-48	chr9	120419787	120439972	-	120419787	120419787	4	circRNA	ENST00000360822.7	chr9:120415159-120419787|chr9:120439972-120443619	0	0	1	136172
chr9|120518426-120518645	CDK5RAP2	0	212.135	-INF	down	3.3665e-20	chr9	120518426	120518645	-	120518426	120518426	1	circRNA	ENST00000360822.7	chr9:120491477-120518426|chr9:120518645-120524985	0	0	2	15907
chr6|20649292-20739615	CDKAL1	0	669.181	-INF	down	1.09557e-36	chr6	20649292	20739615	+	20649292	20649292	2	circRNA	ENST00000274695.8	chr6:20548705-20649292|chr6:20739615-20758594	0	0	3	50182
chr6|20535350-20781265	CDKAL1	990.768	0	INF	up	2.5156e-07	chr6	20535350	20781265	+	20535350	20535350	7	circRNA	ENST00000274695.8	chr6:20534574-20535350|chr6:20781265-20846074	4	84239	0	0
chr6|20649292-20758643	CDKAL1	424.025	0	INF	up	2.79499e-07	chr6	20649292	20758643	+	20649292	20649292	3	circRNA	ENST00000274695.8	chr6:20548705-20649292|chr6:20758643-20781144	13	36041	0	0
chr9|22046316-22064018	CDKN2B-AS1	0	234.897	-INF	down	1.36395e-48	chr9	22046316	22064018	+	22046316	22046316	7	circRNA	ENST00000584351.5	chr9:22032986-22046316|chr9:22064018-22065661	0	0	1	17615
chr9|22046750-22064018	CDKN2B-AS1	0	231.91	-INF	down	1.42738e-48	chr9	22046750	22064018	+	22046750	22046750	5	circRNA	ENST00000580467.5	chr9:21995161-22046750|chr9:22064018-22066234	0	0	1	17391
chr9|22046750-22097364	CDKN2B-AS1	0	444.591	-INF	down	3.22325e-20	chr9	22046750	22097364	+	22046750	22046750	3	circRNA	ENST00000585267.5	chr9:21995161-22046750|chr9:22097364-22112319	0	0	2	33340
chr9|22049105-22056387	CDKN2B-AS1	0	189.013	-INF	down	3.25535e-20	chr9	22049105	22056387	+	22049105	22049105	2	circRNA	ENST00000580467.5	chr9:22046900-22049105|chr9:22056387-22061952	0	0	2	14173
chr9|22029432-22056387	CDKN2B-AS1	401.974	0	INF	up	2.28699e-07	chr9	22029432	22056387	+	22029432	22029432	6	circRNA	ENST00000584351.5	chr9:21995161-22029432|chr9:22056387-22058358	5	34174	0	0
chr11|125978303-126023537	CDON	117.514	0	INF	up	3.09084e-105	chr11	125978303	126023537	-	125978303	125978303	17	circRNA	ENST00000392693.7	chr11:125961998-125978303|chr11:126023537-126063225	1	9991	0	0
chrX|140783175-140784660	CDR1-AS	3038.7	1102.34	1.46288	up	2.03049e-07	chrX	140783175	140784660	+	140783175	140783175	1	circRNA	ENST00000625883.1	None|None	134	258240	54	82616
chr16|22349278-22349849	CDR2	0	1511.23	-INF	down	8.723e-96	chr16	22349278	22349849	-	22349278	22349278	2	circRNA	ENST00000268383.6	chr16:22347823-22349278|chr16:22349849-22364901	0	0	6	113328
chr17|15612700-15615809	CDRT1	0	61.071	-INF	down	3.3062e-40	chr17	15612700	15615809	-	15612700	15612700	4	circRNA	ENST00000395667.6	chr17:15607683-15612700|chr17:15615809-15619007	0	0	1	4579
chr20|5175182-5178956	CDS2	0	207.375	-INF	down	2.68253e-31	chr20	5175182	5178956	+	5175182	5175182	3	circRNA	ENST00000460006.5	chr20:5173659-5175182|chr20:5178956-5182386	0	0	1	15551
chr16|80684537-80685129	CDYL2	200.522	330.637	-0.721484	down	3.18523e-26	chr16	80684537	80685129	-	80684537	80684537	1	circRNA	ENST00000570137.6	chr16:80633236-80684537|chr16:80685129-80804149	1	17049	14	24782
chr19|44707860-44708187	CEACAM16	0	22.5749	-INF	down	2.64641e-34	chr19	44707860	44708187	+	44707860	44707860	1	circRNA	ENST00000587331.5	chr19:44705868-44707860|chr19:44708187-44710495	0	0	1	1692
chr11|47478876-47489024	CELF1	0	3555.65	-INF	down	2.76332e-43	chr11	47478876	47489024	-	47478876	47478876	7	circRNA	ENST00000395292.6	chr11:47477425-47478876|chr11:47489024-47494330	0	0	1	266654
chr11|47482694-47483532	CELF1	0	1191.52	-INF	down	2.90082e-43	chr11	47482694	47483532	-	47482694	47482694	2	circRNA	ENST00000395290.6	chr11:47478952-47482694|chr11:47483532-47484388	0	0	1	89357
chr11|47482694-47489024	CELF1	0	3317.51	-INF	down	2.26896e-30	chr11	47482694	47489024	-	47482694	47482694	6	circRNA	ENST00000395292.6	chr11:47478940-47482694|chr11:47489024-47494330	0	0	3	248793
chr11|47484388-47486798	CELF1	0	910.024	-INF	down	4.77165e-21	chr11	47484388	47486798	-	47484388	47484388	2	circRNA	ENST00000395290.6	chr11:47483532-47484388|chr11:47486798-47487158	0	0	2	68245
chr15|80906662-80909306	CEMIP	1607.51	4616.82	-1.52207	down	3.02365e-29	chr15	80906662	80909306	+	80906662	80906662	2	circRNA	ENST00000220244.7	chr15:80896060-80906662|chr15:80909306-80920093	8	136675	4	346233
chr15|80873537-80873973	CEMIP	0	1951.02	-INF	down	3.21741e-20	chr15	80873537	80873973	+	80873537	80873537	2	circRNA	ENST00000356249.9	chr15:80779614-80873537|chr15:80873973-80878720	0	0	2	146314
chr4|67489966-67509105	CENPC	0	361.212	-INF	down	1.01055e-18	chr4	67489966	67509105	-	67489966	67489966	8	circRNA	ENST00000273853.10	chr4:67474978-67489966|chr4:67509105-67512401	0	0	1	27088
chrX|101126708-101148161	CENPI	0	97.6469	-INF	down	7.29428e-29	chrX	101126708	101148161	+	101126708	101126708	12	circRNA	ENST00000372927.5	chrX:101120784-101126708|chrX:101148161-101161527	0	0	2	7321
chr2|24799674-24799844	CENPO	0	31.3889	-INF	down	1.1294e-25	chr2	24799674	24799844	+	24799674	24799674	1	circRNA	ENST00000380834.6	chr2:24793965-24799674|chr2:24799844-24814375	0	0	2	2352
chr17|66129745-66132763	CEP112	70.1534	0	INF	up	1.49389e-104	chr17	66129745	66132763	-	66129745	66129745	2	circRNA	ENST00000535342.6	chr17:66096632-66129745|chr17:66132763-66175043	1	5964	0	0
chr17|66027500-66070001	CEP112	0	255.938	-INF	down	4.32671e-39	chr17	66027500	66070001	-	66027500	66027500	8	circRNA	ENST00000535342.6	chr17:66005769-66027500|chr17:66070001-66096250	0	0	1	19193
chr17|66053735-66096632	CEP112	0	246.831	-INF	down	4.54029e-39	chr17	66053735	66096632	-	66053735	66053735	6	circRNA	ENST00000535342.6	chr17:66030023-66053735|chr17:66096632-66129745	0	0	1	18510
chr17|65743067-65750724	CEP112	153.855	57.7374	1.414	up	4.55333e-29	chr17	65743067	65750724	-	65743067	65743067	2	circRNA	ENST00000535342.6	chr17:65689218-65743067|chr17:65750724-65851803	2	13080	2	4328
chr17|66027500-66030023	CEP112	107.165	0	INF	up	3.39779e-07	chr17	66027500	66030023	-	66027500	66027500	4	circRNA	ENST00000535342.6	chr17:66005769-66027500|chr17:66030023-66053735	10	9102	0	0
chr11|101948030-101963880	CEP126	0	400.242	-INF	down	1.04104e-42	chr11	101948030	101963880	+	101948030	101948030	3	circRNA	ENST00000263468.12	chr11:101944410-101948030|chr11:101963880-101978346	0	0	1	30015
chr14|80895717-80916562	CEP128	133.827	0	INF	up	2.23605e-07	chr14	80895717	80916562	-	80895717	80895717	6	circRNA	ENST00000281129.7	chr14:80862873-80895717|chr14:80916562-80939384	3	11376	0	0
chr6|84171605-84186623	CEP162	0	399.162	-INF	down	5.79169e-19	chr6	84171605	84186623	-	84171605	84171605	6	circRNA	ENST00000461137.5	chr6:84169433-84171605|chr6:84186623-84193608	0	0	1	29934
chr6|84185186-84204096	CEP162	593.723	0	INF	up	2.15914e-07	chr6	84185186	84204096	-	84185186	84185186	7	circRNA	ENST00000257766.8	chr6:84175347-84185186|chr6:84204096-84212956	22	50461	0	0
chr11|117335604-117338668	CEP164	204.203	0	INF	up	2.964e-105	chr11	117335604	117338668	+	117335604	117335604	2	circRNA	ENST00000525734.5	chr11:117314728-117335604|chr11:117338668-117344165	1	17362	0	0
chr1|243199059-243225321	CEP170	0	475.887	-INF	down	3.00781e-20	chr1	243199059	243225321	-	243199059	243199059	6	circRNA	ENST00000366542.5	chr1:243191494-243199059|chr1:243225321-243255039	0	0	2	35687
KI270763.1|211167-237429	CEP170	0	526.197	-INF	down	5.34968e-20	KI270763.1	211167	237429	-	211167	211167	6	circRNA	ENST00000621831.4	KI270763.1:203602-211167|KI270763.1:237429-267147	0	0	2	39460
chr18|12999420-13019206	CEP192	0	799.537	-INF	down	4.99887e-98	chr18	12999420	13019206	+	12999420	12999420	8	circRNA	ENST00000506447.5	chr18:12991437-12999420|chr18:13019206-13029662	0	0	7	59954
chr18|12999420-13073185	CEP192	0	3224.63	-INF	down	7.02764e-38	chr18	12999420	13073185	+	12999420	12999420	29	circRNA	ENST00000506447.5	chr18:12991437-12999420|chr18:13073185-13087016	0	0	4	241826
chr18|12999420-13008631	CEP192	0	298.034	-INF	down	3.29817e-29	chr18	12999420	13008631	+	12999420	12999420	3	circRNA	ENST00000589596.5	chr18:12991437-12999420|chr18:13008631-13012972	0	0	3	22348
chr18|12999420-13042334	CEP192	0	1323.8	-INF	down	3.34915e-29	chr18	12999420	13042334	+	12999420	12999420	11	circRNA	ENST00000589596.5	chr18:12991437-12999420|chr18:13042334-13048858	0	0	3	99275
chr12|88120113-88131218	CEP290	0	211.148	-INF	down	1.69335e-44	chr12	88120113	88131218	-	88120113	88120113	9	circRNA	ENST00000309041.11	chr12:88118743-88120113|chr12:88131218-88136642	0	0	1	15834
chr11|93696319-93727637	CEP295	0	2183.59	-INF	down	1.90232e-38	chr11	93696319	93727637	+	93696319	93696319	11	circRNA	ENST00000325212.10	chr11:93695634-93696319|chr11:93727637-93728680	0	0	4	163754
chr11|93696319-93700186	CEP295	0	932.213	-INF	down	5.63661e-21	chr11	93696319	93700186	+	93696319	93696319	2	circRNA	ENST00000325212.10	chr11:93695634-93696319|chr11:93700186-93702459	0	0	2	69909
chr1|179986168-180012075	CEP350	0	1872.56	-INF	down	1.36757e-100	chr1	179986168	180012075	+	179986168	179986168	8	circRNA	ENST00000367607.7	chr1:179955142-179986168|chr1:180012075-180013846	0	0	8	140424
chr1|180003173-180006567	CEP350	0	166.372	-INF	down	9.49931e-99	chr1	180003173	180006567	+	180003173	180003173	2	circRNA	ENST00000367607.7	chr1:179997175-180003173|chr1:180006567-180011928	0	0	7	12470
chr1|179990506-179992221	CEP350	0	248.164	-INF	down	3.30664e-42	chr1	179990506	179992221	+	179990506	179990506	2	circRNA	ENST00000367607.7	chr1:179987286-179990506|chr1:179992221-179996552	0	0	5	18606
chr11|95812931-95818904	CEP57	0	755.533	-INF	down	9.91237e-43	chr11	95812931	95818904	+	95812931	95812931	4	circRNA	ENST00000537677.5	chr11:95799388-95812931|chr11:95818904-95821870	0	0	1	56660
chr11|95812931-95813589	CEP57	0	469.487	-INF	down	2.63964e-30	chr11	95812931	95813589	+	95812931	95812931	2	circRNA	ENST00000537677.5	chr11:95799388-95812931|chr11:95813589-95817786	0	0	3	35206
chr6|109140420-109146937	CEP57L1	213.953	0	INF	up	3.21923e-07	chr6	109140420	109146937	+	109140420	109140420	3	circRNA	ENST00000519286.5	chr6:109095251-109140420|chr6:109146937-109150117	10	18182	0	0
chr6|109145218-109146937	CEP57L1	152.903	0	INF	up	4.36039e-07	chr6	109145218	109146937	+	109145218	109145218	2	circRNA	ENST00000521277.5	chr6:109106090-109145218|chr6:109146937-109150165	7	12994	0	0
chr3|138570317-138571356	CEP70	0	287.794	-INF	down	2.08175e-21	chr3	138570317	138571356	-	138570317	138570317	3	circRNA	ENST00000264982.7	chr3:138537347-138570317|chr3:138571356-138572858	0	0	1	21582
KI270793.1|118229-119501	CEP72	0	2.68019	-INF	down	3.35535e-32	KI270793.1	118229	119501	+	118229	118229	2	circRNA	ENST00000625371.1	KI270793.1:111683-118229|KI270793.1:119501-123710	0	0	1	200
chr5|618989-620261	CEP72	0	7.9739	-INF	down	9.11274e-19	chr5	618989	620261	+	618989	618989	2	circRNA	ENST00000264935.5	chr5:612443-618989|chr5:620261-624470	0	0	1	597
chr12|94367793-94403262	CEP83	0	375.48	-INF	down	1.95869e-44	chr12	94367793	94403262	-	94367793	94367793	7	circRNA	ENST00000397809.9	chr12:94335664-94367793|chr12:94403262-94411696	0	0	1	28158
chr1|26257596-26259802	CEP85	0	32.5223	-INF	down	1.11267e-20	chr1	26257596	26259802	+	26257596	26257596	3	circRNA	ENST00000451429.6	chr1:26255865-26257596|chr1:26259802-26268482	0	0	2	2437
chr6|118632452-118652808	CEP85L	0	107.088	-INF	down	6.60608e-95	chr6	118632452	118652808	-	118632452	118632452	2	circRNA	ENST00000368488.9	chr6:118566316-118632452|chr6:118652808-118710035	0	0	5	8026
chr6|118511297-118566316	CEP85L	0	934.773	-INF	down	3.497e-28	chr6	118511297	118566316	-	118511297	118511297	3	circRNA	ENST00000368491.7	chr6:118491865-118511297|chr6:118566316-118632452	0	0	2	70101
chr9|128422867-128423263	CERCAM	879.899	0	INF	up	4.27828e-114	chr9	128422867	128423263	+	128422867	128422867	2	circRNA	ENST00000447915.5	chr9:128419278-128422867|chr9:128423263-128424137	2	74814	0	0
chr9|128434101-128434613	CERCAM	0	2776.78	-INF	down	3.5778e-31	chr9	128434101	128434613	+	128434101	128434101	2	circRNA	ENST00000372842.5	chr9:128431303-128434101|chr9:128434613-128435652	0	0	3	208241
chr22|46711085-46712293	CERK	0	770.921	-INF	down	2.54819e-31	chr22	46711085	46712293	-	46711085	46711085	2	circRNA	ENST00000216264.12	chr22:46707988-46711085|chr22:46712293-46720085	0	0	1	57814
chr22|46711085-46721015	CERK	0	1234.67	-INF	down	6.55187e-20	chr22	46711085	46721015	-	46711085	46711085	4	circRNA	ENST00000216264.12	chr22:46707988-46711085|chr22:46721015-46738006	0	0	2	92592
chr12|50134545-50138617	CERS5	0	758.88	-INF	down	6.07942e-45	chr12	50134545	50138617	-	50134545	50134545	5	circRNA	ENST00000422340.6	chr12:50130694-50134545|chr12:50138617-50142052	0	0	1	56911
chr2|168691033-168717978	CERS6	489.439	270.232	0.856929	up	1.0592e-26	chr2	168691033	168717978	+	168691033	168691033	4	circRNA	ENST00000305747.10	chr2:168631042-168691033|chr2:168717978-168765591	14	41602	2	20264
chr16|66938036-66939358	CES2	0	146.184	-INF	down	2.65294e-37	chr16	66938036	66939358	+	66938036	66938036	2	circRNA	ENST00000417689.5	chr16:66935711-66938036|chr16:66939358-66940221	0	0	1	10962
chr4|185175785-185191212	CFAP97	2098.45	0	INF	up	6.30893e-112	chr4	185175785	185191212	-	185175785	185175785	2	circRNA	ENST00000458385.6	chr4:185164179-185175785|chr4:185191212-185203897	1	178426	0	0
chr2|201129728-201133134	CFLAR	2225.27	0	INF	up	1.03934e-111	chr2	201129728	201133134	+	201129728	201129728	2	circRNA	ENST00000309955.7	chr2:201116481-201129728|chr2:201133134-201135971	1	189209	0	0
chr2|201145377-201149835	CFLAR	1526.02	683.475	1.15881	up	2.49761e-28	chr2	201145377	201149835	+	201145377	201145377	3	circRNA	ENST00000309955.7	chr2:201140439-201145377|chr2:201149835-201160431	163	129591	77	51180
KI270897.1|114942-118798	CH17-39B16.2	0	179.213	-INF	down	7.76804e-33	KI270897.1	114942	118798	+	114942	114942	3	circRNA	ENST00000611522.2	None|KI270897.1:118798-120636	0	0	1	13439
chr17|38197545-38197710	CH17-431G21.1	0	199.467	-INF	down	1.10421e-39	chr17	38197545	38197710	-	38197545	38197545	1	circRNA	ENST00000620148.1	chr17:38196471-38197545|chr17:38197710-38201104	0	0	1	14958
chr1|120251413-120278036	CH17-472G23.1	661.23	0	INF	up	1.88158e-111	chr1	120251413	120278036	+	120251413	120251413	3	circRNA	ENST00000612320.1	chr1:120197317-120251413|chr1:120278036-120319190	1	56222	0	0
chr1|120536310-120538735	CH17-472G23.4	1558.62	0	INF	up	2.04537e-111	chr1	120536310	120538735	-	120536310	120536310	3	circRNA	ENST00000612480.2	chr1:120530384-120536310|chr1:120538735-120541891	1	132525	0	0
chr1|120620354-120646928	CH17-472G23.4	797.961	0	INF	up	1.99535e-07	chr1	120620354	120646928	-	120620354	120620354	3	circRNA	ENST00000612480.2	chr1:120579194-120620354|chr1:120646928-120701056	3	67846	0	0
KI270853.1|1992827-1993065	CH17-5A7.1	0	186.04	-INF	down	3.03545e-32	KI270853.1	1992827	1993065	+	1992827	1992827	1	circRNA	ENST00000634011.1	KI270853.1:1991161-1992827|KI270853.1:1993065-1995041	0	0	1	13951
KI270897.1|723286-754197	CH17-64J14.5	510.609	0	INF	up	3.75442e-103	KI270897.1	723286	754197	-	723286	723286	4	circRNA	ENST00000627823.1	KI270897.1:723002-723286|KI270897.1:754197-758311	1	43415	0	0
chr1|147252622-147259918	CHD1L	0	163.305	-INF	down	8.64907e-52	chr1	147252622	147259918	+	147252622	147252622	4	circRNA	ENST00000431239.5	chr1:147242830-147252622|chr1:147259918-147264421	0	0	1	12246
chr1|147275353-147285487	CHD1L	0	493.622	-INF	down	9.04667e-52	chr1	147275353	147285487	+	147275353	147275353	5	circRNA	ENST00000361293.9	chr1:147272281-147275353|chr1:147285487-147286297	0	0	1	37018
chr1|147286297-147287733	CHD1L	360.023	195.414	0.881556	up	6.25031e-27	chr1	147286297	147287733	+	147286297	147286297	2	circRNA	ENST00000361293.9	chr1:147285487-147286297|chr1:147287733-147291481	9	30603	1	14654
chr15|92996956-93002317	CHD2	279.449	0	INF	up	1.46517e-113	chr15	92996956	93002317	+	92996956	92996956	5	circRNA	ENST00000626874.2	chr15:92992998-92996956|chr15:93002317-93004616	2	23759	0	0
chr15|92945820-92967513	CHD2	1272.17	0	INF	up	6.15566e-104	chr15	92945820	92967513	+	92945820	92945820	7	circRNA	ENST00000626874.2	chr15:92944515-92945820|chr15:92967513-92971764	1	108169	0	0
chr15|92996956-92998621	CHD2	0	222.709	-INF	down	4.84275e-38	chr15	92996956	92998621	+	92996956	92996956	3	circRNA	ENST00000626874.2	chr15:92992998-92996956|chr15:92998621-93000511	0	0	4	16698
chr15|92924320-92949076	CHD2	0	2713.99	-INF	down	2.48458e-36	chr15	92924320	92949076	+	92924320	92924320	11	circRNA	ENST00000626874.2	chr15:92901299-92924320|chr15:92949076-92953356	0	0	1	203534
chr15|92955422-92997403	CHD2	0	3126.95	-INF	down	2.61708e-36	chr15	92955422	92997403	+	92955422	92955422	16	circRNA	ENST00000626874.2	chr15:92953573-92955422|chr15:92997403-92998498	0	0	1	234504
chr15|92978233-92985673	CHD2	0	831.139	-INF	down	2.75576e-36	chr15	92978233	92985673	+	92978233	92978233	6	circRNA	ENST00000626874.2	chr15:92974950-92978233|chr15:92985673-92991475	0	0	1	62330
chr15|92996956-93012444	CHD2	0	1038.74	-INF	down	2.89982e-36	chr15	92996956	93012444	+	92996956	92996956	8	circRNA	ENST00000626874.2	chr15:92992998-92996956|chr15:93012444-93014695	0	0	1	77899
chr15|92924320-92956649	CHD2	0	3933.9	-INF	down	1.12729e-29	chr15	92924320	92956649	+	92924320	92924320	14	circRNA	ENST00000626874.2	chr15:92901299-92924320|chr15:92956649-92967324	0	0	3	295019
chr15|92985497-92992998	CHD2	0	440.805	-INF	down	1.14428e-29	chr15	92985497	92992998	+	92985497	92985497	3	circRNA	ENST00000626874.2	chr15:92984500-92985497|chr15:92992998-92996956	0	0	3	33055
chr15|93000511-93009323	CHD2	450.617	700.53	-0.636545	down	6.18536e-25	chr15	93000511	93009323	+	93000511	93000511	4	circRNA	ENST00000626874.2	chr15:92998621-93000511|chr15:93009323-93012344	10	38305	1	52535
chr15|92953356-92956649	CHD2	0	855.42	-INF	down	3.2736e-20	chr15	92953356	92956649	+	92953356	92953356	3	circRNA	ENST00000626874.2	chr15:92949076-92953356|chr15:92956649-92967324	0	0	2	64150
chr15|92991475-93004751	CHD2	590.7	0	INF	up	2.21914e-07	chr15	92991475	93004751	+	92991475	92991475	8	circRNA	ENST00000626874.2	chr15:92985673-92991475|chr15:93004751-93009144	3	50223	0	0
chr12|6587383-6588422	CHD4	0	1461.18	-INF	down	2.92729e-41	chr12	6587383	6588422	-	6587383	6587383	3	circRNA	ENST00000544484.5	chr12:6583378-6587383|chr12:6588422-6591465	0	0	5	109576
chr20|41533049-41551360	CHD6	0	469.647	-INF	down	1.00118e-37	chr20	41533049	41551360	-	41533049	41533049	2	circRNA	ENST00000373233.7	chr20:41514952-41533049|chr20:41551360-41618339	0	0	4	35217
chr20|41420507-41426153	CHD6	0	1520.65	-INF	down	1.49776e-30	chr20	41420507	41426153	-	41420507	41420507	4	circRNA	ENST00000373233.7	chr20:41417349-41420507|chr20:41426153-41437273	0	0	1	114040
chr16|53155925-53254605	CHD9	0	4328.59	-INF	down	1.39313e-37	chr16	53155925	53254605	+	53155925	53155925	17	circRNA	ENST00000447540.5	chr16:53055077-53155925|chr16:53254605-53255599	0	0	1	324620
chr16|53254437-53297158	CHD9	0	1494.31	-INF	down	1.46162e-37	chr16	53254437	53297158	+	53254437	53254437	13	circRNA	ENST00000447540.5	chr16:53250066-53254437|chr16:53297158-53303719	0	0	1	112064
chr16|53303719-53306397	CHD9	0	557.279	-INF	down	1.53699e-37	chr16	53303719	53306397	+	53303719	53303719	2	circRNA	ENST00000447540.5	chr16:53297158-53303719|chr16:53306397-53307680	0	0	1	41792
chr16|53155925-53157541	CHD9	2660.83	1681.31	0.662295	up	3.37367e-25	chr16	53155925	53157541	+	53155925	53155925	1	circRNA	ENST00000447540.5	chr16:53055077-53155925|chr16:53157541-53209481	4	226241	11	126078
chr22|28694031-28695873	CHEK2	0	312.129	-INF	down	2.03199e-40	chr22	28694031	28695873	-	28694031	28694031	3	circRNA	ENST00000434810.5	chr22:28689215-28694031|chr22:28695873-28696900	0	0	5	23403
chr22|28695709-28695873	CHEK2	0	190.52	-INF	down	7.92211e-32	chr22	28695709	28695873	-	28695709	28695709	1	circRNA	ENST00000434810.5	chr22:28695209-28695709|chr22:28695873-28696900	0	0	1	14287
chr12|132869618-132877654	CHFR	0	641.632	-INF	down	6.47703e-44	chr12	132869618	132877654	-	132869618	132869618	4	circRNA	ENST00000450056.6	chr12:132861634-132869618|chr12:132877654-132887195	0	0	1	48118
chr12|132847042-132848724	CHFR	0	343.451	-INF	down	1.40276e-30	chr12	132847042	132848724	-	132847042	132847042	3	circRNA	ENST00000266880.11	chr12:132844134-132847042|chr12:132848724-132851617	0	0	3	25754
chr12|132844026-132848724	CHFR	0	433.591	-INF	down	4.26873e-21	chr12	132844026	132848724	-	132844026	132844026	4	circRNA	ENST00000266880.11	chr12:132843083-132844026|chr12:132848724-132851617	0	0	2	32515
chr11|68070188-68074830	CHKA	0	241.11	-INF	down	4.06763e-43	chr11	68070188	68074830	-	68070188	68070188	3	circRNA	ENST00000265689.8	chr11:68068937-68070188|chr11:68074830-68081403	0	0	1	18081
chr9|33270622-33271223	CHMP5	0	198.467	-INF	down	1.08029e-96	chr9	33270622	33271223	+	33270622	33270622	2	circRNA	ENST00000419016.6	chr9:33267899-33270622|chr9:33271223-33276455	0	0	6	14878
chr9|33266009-33276564	CHMP5	0	663.287	-INF	down	1.0937e-41	chr9	33266009	33276564	+	33266009	33266009	5	circRNA	ENST00000419016.6	chr9:33265147-33266009|chr9:33276564-33280808	0	0	5	49738
chr9|33270622-33278225	CHMP5	764.913	0	INF	up	2.01171e-07	chr9	33270622	33278225	+	33270622	33270622	4	circRNA	ENST00000223500.8	chr9:33267899-33270622|chr9:33278225-33280808	3	65036	0	0
chr17|80994580-80995758	CHMP6	0	293.527	-INF	down	1.41365e-20	chr17	80994580	80995758	+	80994580	80994580	3	circRNA	ENST00000572525.5	chr17:80991673-80994580|chr17:80995758-80997006	0	0	2	22011
chr15|41256909-41262883	CHP1	0	650.379	-INF	down	2.41687e-20	chr15	41256909	41262883	+	41256909	41256909	2	circRNA	ENST00000558351.5	chr15:41243739-41256909|chr15:41262883-41264164	0	0	2	48773
chr10|124038514-124044919	CHST15	800.172	0	INF	up	7.67364e-105	chr10	124038514	124044919	-	124038514	124038514	3	circRNA	ENST00000435907.5	chr10:124021412-124038514|chr10:124044919-124045666	1	68036	0	0
chr12|119803205-119857698	CIT	245.837	0	INF	up	7.38498e-114	chr12	119803205	119857698	-	119803205	119803205	7	circRNA	ENST00000392521.6	chr12:119785065-119803205|chr12:119857698-119869059	2	20901	0	0
chr12|119728501-119734357	CIT	0	188.04	-INF	down	2.38312e-44	chr12	119728501	119734357	-	119728501	119728501	3	circRNA	ENST00000392521.6	chr12:119721449-119728501|chr12:119734357-119735159	0	0	1	14101
chr12|119760938-119767182	CIT	49.666	0	INF	up	2.91939e-07	chr12	119760938	119767182	-	119760938	119760938	2	circRNA	ENST00000392521.6	chr12:119758700-119760938|chr12:119767182-119770784	4	4219	0	0
chr9|128169051-128180799	CIZ1	1628.75	0	INF	up	1.94296e-07	chr9	128169051	128180799	-	128169051	128169051	9	circRNA	ENST00000415526.5	chr9:128167164-128169051|chr9:128180799-128185546	7	138482	0	0
chr11|46783273-46788773	CKAP5	0	364.226	-INF	down	2.63358e-43	chr11	46783273	46788773	-	46783273	46783273	3	circRNA	ENST00000529230.5	chr11:46780485-46783273|chr11:46788773-46790075	0	0	1	27314
chr11|46795593-46821268	CKAP5	2284.3	0	INF	up	2.34097e-07	chr11	46795593	46821268	-	46795593	46795593	12	circRNA	ENST00000529230.5	chr11:46790583-46795593|chr11:46821268-46846219	5	194224	0	0
chr11|46780193-46780485	CKAP5	203.968	0	INF	up	2.71371e-07	chr11	46780193	46780485	-	46780193	46780193	2	circRNA	ENST00000529230.5	chr11:46778599-46780193|chr11:46780485-46783273	16	17327	0	0
chr2|121457686-121458975	CLASP1	93.6986	62.5511	0.582993	up	9.72368e-24	chr2	121457686	121458975	-	121457686	121457686	2	circRNA	ENST00000263710.8	chr2:121451849-121457686|chr2:121458975-121459979	5	7962	4	4687
chr2|121447336-121458975	CLASP1	0	394.575	-INF	down	1.17074e-20	chr2	121447336	121458975	-	121447336	121447336	7	circRNA	ENST00000263710.8	chr2:121430177-121447336|chr2:121458975-121459979	0	0	1	29590
chr2|121450912-121469960	CLASP1	0	746.293	-INF	down	1.18809e-20	chr2	121450912	121469960	-	121450912	121450912	8	circRNA	ENST00000263710.8	chr2:121449120-121450912|chr2:121469960-121503166	0	0	1	55967
chr2|121605700-121606180	CLASP1	985.535	692.569	0.508949	up	8.19032e-15	chr2	121605700	121606180	-	121605700	121605700	1	circRNA	ENST00000263710.8	chr2:121530325-121605700|chr2:121606180-121649371	11	83787	1	51938
chr2|121347037-121348718	CLASP1	363.504	0	INF	up	2.20797e-07	chr2	121347037	121348718	-	121347037	121347037	2	circRNA	ENST00000263710.8	chr2:121340947-121347037|chr2:121348718-121363171	5	30903	0	0
chr3|33626987-33644903	CLASP2	0	205.975	-INF	down	1.25938e-39	chr3	33626987	33644903	-	33626987	33626987	3	circRNA	ENST00000468888.6	chr3:33622280-33626987|chr3:33644903-33663444	0	0	4	15443
chr3|33606590-33644903	CLASP2	395.893	0	INF	up	1.85815e-07	chr3	33606590	33644903	-	33606590	33606590	9	circRNA	ENST00000468888.6	chr3:33604209-33606590|chr3:33644903-33663444	3	33659	0	0
chr16|11020192-11051641	CLEC16A	0	1265.53	-INF	down	3.71275e-38	chr16	11020192	11051641	+	11020192	11020192	7	circRNA	ENST00000409790.5	chr16:11003305-11020192|chr16:11051641-11060901	0	0	4	94904
chr16|11120614-11126146	CLEC16A	194.748	0	INF	up	2.33186e-07	chr16	11120614	11126146	+	11120614	11120614	3	circRNA	ENST00000409790.5	chr16:11061022-11120614|chr16:11126146-11166387	6	16553	0	0
chr2|55209629-55222493	CLHC1	294.55	0	INF	up	4.18682e-112	chr2	55209629	55222493	-	55209629	55209629	4	circRNA	ENST00000407122.5	chr2:55209516-55209629|chr2:55222493-55232003	1	25044	0	0
chr5|157791702-157791995	CLINT1	0	433.604	-INF	down	1.88609e-18	chr5	157791702	157791995	-	157791702	157791702	1	circRNA	ENST00000523094.5	chr5:157789567-157791702|chr5:157791995-157794897	0	0	1	32517
chr12|122352725-122380558	CLIP1	0	2858.91	-INF	down	4.02877e-21	chr12	122352725	122380558	-	122352725	122352725	7	circRNA	ENST00000361654.8	chr12:122341697-122352725|chr12:122380558-122422520	0	0	2	214401
chr12|122340752-122341697	CLIP1	1534	2154.45	-0.490017	down	2.3481e-14	chr12	122340752	122341697	-	122340752	122340752	1	circRNA	ENST00000302528.11	chr12:122336748-122340752|chr12:122341697-122347374	23	130410	1	161571
chr7|74356409-74357477	CLIP2	0	344.704	-INF	down	3.76998e-95	chr7	74356409	74357477	+	74356409	74356409	2	circRNA	ENST00000361545.9	chr7:74354004-74356409|chr7:74357477-74360174	0	0	5	25846
chr7|74356409-74364315	CLIP2	0	503.729	-INF	down	2.16413e-19	chr7	74356409	74364315	+	74356409	74356409	4	circRNA	ENST00000361545.9	chr7:74354004-74356409|chr7:74364315-74375886	0	0	1	37776
chr7|74386520-74389259	CLIP2	0	445.885	-INF	down	2.18882e-19	chr7	74386520	74389259	+	74386520	74386520	2	circRNA	ENST00000361545.9	chr7:74380863-74386520|chr7:74389259-74397073	0	0	1	33438
chr7|74356409-74360278	CLIP2	227.878	0	INF	up	2.5194e-07	chr7	74356409	74360278	+	74356409	74356409	3	circRNA	ENST00000361545.9	chr7:74354004-74356409|chr7:74360278-74364254	4	19372	0	0
chr2|29133654-29157347	CLIP4	2467.95	0	INF	up	1.90393e-07	chr2	29133654	29157347	+	29133654	29133654	7	circRNA	ENST00000401605.5	chr2:29132245-29133654|chr2:29157347-29160332	3	209842	0	0
chr2|200856681-200856985	CLK1	0	768.188	-INF	down	2.53624e-101	chr2	200856681	200856985	-	200856681	200856681	2	circRNA	ENST00000321356.8	chr2:200855086-200856681|chr2:200856985-200857717	0	0	9	57601
chr11|123083084-123084713	CLMP	3148.18	4363.55	-0.470985	down	8.12594e-14	chr11	123083084	123084713	-	123083084	123083084	3	circRNA	ENST00000448775.3	chr11:123074843-123083084|chr11:123084713-123097794	1	267682	8	327235
chr15|68211262-68218650	CLN6	0	54.5239	-INF	down	1.05664e-36	chr15	68211262	68218650	-	68211262	68211262	4	circRNA	ENST00000249806.10	chr15:68209759-68211262|chr15:68218650-68229501	0	0	1	4088
chr11|77624962-77625818	CLNS1A	624.665	1462.74	-1.22752	down	1.48327e-28	chr11	77624962	77625818	-	77624962	77624962	2	circRNA	ENST00000525428.5	chr11:77622673-77624962|chr11:77625818-77629762	1	53113	12	109686
chr11|77619605-77625818	CLNS1A	1280.67	2493.2	-0.961098	down	1.22053e-27	chr11	77619605	77625818	-	77619605	77619605	4	circRNA	ENST00000525428.5	chr11:77616695-77619605|chr11:77625818-77629762	8	108885	5	186972
chr11|77619605-77629899	CLNS1A	1698.54	3262.58	-0.94172	down	1.86704e-27	chr11	77619605	77629899	-	77619605	77619605	5	circRNA	ENST00000525428.5	chr11:77616695-77619605|chr11:77629899-77637589	11	144412	6	244670
chr11|77624962-77629899	CLNS1A	0	2231.97	-INF	down	5.3298e-21	chr11	77624962	77629899	-	77624962	77624962	3	circRNA	ENST00000525428.5	chr11:77622673-77624962|chr11:77629899-77637589	0	0	2	167384
chr4|55449395-55510065	CLOCK	0	983.603	-INF	down	9.86312e-19	chr4	55449395	55510065	-	55449395	55449395	17	circRNA	ENST00000381322.5	chr4:55448868-55449395|chr4:55510065-55545452	0	0	1	73764
chr4|55475962-55489465	CLOCK	0	249.671	-INF	down	9.98837e-19	chr4	55475962	55489465	-	55475962	55475962	5	circRNA	ENST00000309964.8	chr4:55470806-55475962|chr4:55489465-55509911	0	0	1	18723
chr1|35745450-35746992	CLSPN	0	23.575	-INF	down	1.47026e-56	chr1	35745450	35746992	-	35745450	35745450	2	circRNA	ENST00000251195.9	chr1:35743530-35745450|chr1:35746992-35747906	0	0	1	1767
chr1|9743883-9744643	CLSTN1	0	1641.45	-INF	down	1.54465e-53	chr1	9743883	9744643	-	9743883	9743883	2	circRNA	ENST00000377298.8	chr1:9741256-9743883|chr1:9744643-9749460	0	0	1	123099
chr1|9749460-9756510	CLSTN1	0	3184.93	-INF	down	9.97959e-21	chr1	9749460	9756510	-	9749460	9749460	5	circRNA	ENST00000377298.8	chr1:9744643-9749460|chr1:9756510-9773271	0	0	2	238851
chr9|36197550-36199096	CLTA	734.629	1067.44	-0.539061	down	2.62428e-15	chr9	36197550	36199096	+	36197550	36197550	2	circRNA	ENST00000433436.6	chr9:36191273-36197550|chr9:36199096-36204067	1	62463	4	80048
chr22|19253958-19254227	CLTCL1	0	329.09	-INF	down	1.96252e-40	chr22	19253958	19254227	-	19253958	19253958	1	circRNA	ENST00000621271.4	chr22:19242936-19253958|chr22:19254227-19275622	0	0	5	24675
chr22|19196265-19201493	CLTCL1	0	482.341	-INF	down	4.77172e-32	chr22	19196265	19201493	-	19196265	19196265	4	circRNA	ENST00000621271.4	chr22:19191435-19196265|chr22:19201493-19208153	0	0	1	36172
chr22|19191303-19199841	CLTCL1	0	518.557	-INF	down	5.41055e-20	chr22	19191303	19199841	-	19191303	19191303	4	circRNA	ENST00000621271.4	chr22:19188091-19191303|chr22:19199841-19201328	0	0	2	38887
chr16|3504719-3506415	CLUAP1	593.452	385.921	0.620827	up	1.41689e-24	chr16	3504719	3506415	+	3504719	3504719	2	circRNA	ENST00000576634.5	chr16:3501089-3504719|chr16:3506415-3508288	1	50459	5	28937
chr16|80980769-80981877	CMC2	118.949	0	INF	up	7.0946e-114	chr16	80980769	80981877	-	80980769	80980769	2	circRNA	ENST00000570195.5	chr16:80976179-80980769|chr16:80981877-80988539	2	10112	0	0
chr12|108329994-108330207	CMKLR1	0	95.6068	-INF	down	1.18911e-44	chr12	108329994	108330207	-	108329994	108329994	1	circRNA	ENST00000552995.5	chr12:108292959-108329994|chr12:108330207-108339026	0	0	1	7169
chr1|47368468-47373107	CMPK1	3255.48	0	INF	up	2.25072e-07	chr1	47368468	47373107	+	47368468	47368468	2	circRNA	ENST00000371873.9	chr1:47334116-47368468|chr1:47373107-47374908	5	276802	0	0
chr1|224730461-224734706	CNIH3	0	249.418	-INF	down	3.12051e-49	chr1	224730461	224734706	+	224730461	224730461	2	circRNA	ENST00000498382.5	chr1:224684843-224730461|chr1:224734706-224739328	0	0	1	18704
chr1|224680957-224684843	CNIH3	0	319.876	-INF	down	5.10319e-35	chr1	224680957	224684843	+	224680957	224680957	2	circRNA	ENST00000498382.5	chr1:224529420-224680957|chr1:224684843-224730461	0	0	3	23986
chr6|154441291-154450258	CNKSR3	0	1446.64	-INF	down	1.65614e-101	chr6	154441291	154450258	-	154441291	154441291	3	circRNA	ENST00000607772.5	chr6:154433507-154441291|chr6:154450258-154510062	0	0	9	108481
chr6|154422505-154442290	CNKSR3	0	1347.82	-INF	down	4.29379e-28	chr6	154422505	154442290	-	154422505	154422505	7	circRNA	ENST00000607772.5	chr6:154414423-154422505|chr6:154442290-154450094	0	0	2	101077
chr19|11546674-11546969	CNN1	410.594	0	INF	up	2.42693e-07	chr19	11546674	11546969	+	11546674	11546674	2	circRNA	ENST00000252456.6	chr19:11541197-11546674|chr19:11546969-11547796	5	34907	0	0
chr19|1031070-1032696	CNN2	0	11718.4	-INF	down	1.06812e-40	chr19	1031070	1032696	+	1031070	1031070	3	circRNA	ENST00000263097.8	chr19:1026724-1031070|chr19:1032696-1036129	0	0	5	878812
chr19|1032391-1036562	CNN2	0	24170.9	-INF	down	1.12699e-40	chr19	1032391	1036562	+	1032391	1032391	4	circRNA	ENST00000263097.8	chr19:1031192-1032391|chr19:1036562-1037624	0	0	5	1812685
chr19|1032391-1032663	CNN2	0	6574.41	-INF	down	2.89941e-20	chr19	1032391	1032663	+	1032391	1032391	2	circRNA	ENST00000565096.6	chr19:1031192-1032391|chr19:1032663-1036129	0	0	2	493044
chr16|58580632-58581515	CNOT1	0	617.39	-INF	down	4.20387e-38	chr16	58580632	58581515	-	58580632	58580632	2	circRNA	ENST00000317147.9	chr16:58578939-58580632|chr16:58581515-58582792	0	0	4	46297
chr16|58574608-58583182	CNOT1	0	1580.87	-INF	down	2.28099e-37	chr16	58574608	58583182	-	58574608	58574608	8	circRNA	ENST00000317147.9	chr16:58560362-58574608|chr16:58583182-58585337	0	0	1	118556
chr16|58576462-58583182	CNOT1	0	1405.47	-INF	down	2.3988e-37	chr16	58576462	58583182	-	58576462	58576462	6	circRNA	ENST00000317147.9	chr16:58575129-58576462|chr16:58583182-58585337	0	0	1	105402
chr16|58580632-58587878	CNOT1	0	1782.89	-INF	down	2.52231e-37	chr16	58580632	58587878	-	58580632	58580632	9	circRNA	ENST00000317147.9	chr16:58578939-58580632|chr16:58587878-58588798	0	0	1	133706
chr3|32727667-32727870	CNOT10	0	167.585	-INF	down	4.39804e-26	chr3	32727667	32727870	+	32727667	32727667	1	circRNA	ENST00000331889.10	chr3:32725599-32727667|chr3:32727870-32733422	0	0	2	12566
chr2|101262538-101269136	CNOT11	0	395.161	-INF	down	1.03736e-20	chr2	101262538	101269136	+	101262538	101262538	4	circRNA	ENST00000289382.7	chr2:101257955-101262538|chr2:101269136-101269215	0	0	1	29634
chr12|70329422-70332846	CNOT2	0	577.361	-INF	down	1.53804e-44	chr12	70329422	70332846	+	70329422	70329422	3	circRNA	ENST00000552231.5	chr12:70319364-70329422|chr12:70332846-70335437	0	0	1	43298
chr5|180529274-180571432	CNOT6	0	454.832	-INF	down	1.54575e-97	chr5	180529274	180571432	+	180529274	180529274	10	circRNA	ENST00000261951.8	chr5:180494763-180529274|chr5:180571432-180573987	0	0	6	34104
chr5|180549930-180550117	CNOT6	0	19.0947	-INF	down	6.93181e-19	chr5	180549930	180550117	+	180549930	180549930	1	circRNA	ENST00000261951.8	chr5:180529388-180549930|chr5:180550117-180553385	0	0	1	1431
chr4|77742140-77756951	CNOT6L	0	116.195	-INF	down	1.02178e-18	chr4	77742140	77756951	-	77742140	77742140	4	circRNA	ENST00000504123.5	chr4:77731538-77742140|chr4:77756951-77773080	0	0	1	8713
chr4|77756861-77776392	CNOT6L	0	172.919	-INF	down	1.03358e-18	chr4	77756861	77776392	-	77756861	77756861	4	circRNA	ENST00000504123.5	chr4:77748384-77756861|chr4:77776392-77819232	0	0	1	12967
chr4|77773080-77776392	CNOT6L	26.85	0	INF	up	2.11738e-07	chr4	77773080	77776392	-	77773080	77773080	3	circRNA	ENST00000504123.5	chr4:77756951-77773080|chr4:77776392-77819232	3	2280	0	0
chr4|77726166-77744875	CNOT6L	232.241	0	INF	up	2.45364e-07	chr4	77726166	77744875	-	77726166	77726166	5	circRNA	ENST00000504123.5	chr4:77720643-77726166|chr4:77744875-77748315	5	19742	0	0
chr5|154865191-154872651	CNOT8	0	773.268	-INF	down	1.81986e-18	chr5	154865191	154872651	+	154865191	154865191	4	circRNA	ENST00000517876.5	chr5:154863395-154865191|chr5:154872651-154875289	0	0	1	57990
chr6|42934474-42935670	CNPY3	0	566.107	-INF	down	5.40979e-19	chr6	42934474	42935670	+	42934474	42934474	3	circRNA	ENST00000394142.7	chr6:42929721-42934474|chr6:42935670-42937716	0	0	1	42454
chr9|17298189-17332730	CNTLN	346.122	0	INF	up	2.84924e-114	chr9	17298189	17332730	+	17298189	17298189	4	circRNA	ENST00000380647.7	chr9:17273866-17298189|chr9:17332730-17340826	2	29428	0	0
chr9|17309057-17416189	CNTLN	0	1253.28	-INF	down	9.43999e-49	chr9	17309057	17416189	+	17309057	17309057	11	circRNA	ENST00000380647.7	chr9:17298352-17309057|chr9:17416189-17457523	0	0	1	93988
chr9|17330631-17342444	CNTLN	0	160.265	-INF	down	5.32474e-39	chr9	17330631	17342444	+	17330631	17330631	4	circRNA	ENST00000380647.7	chr9:17309252-17330631|chr9:17342444-17366616	0	0	4	12015
chr17|7936365-7937262	CNTROB	0	240.804	-INF	down	2.85593e-40	chr17	7936365	7937262	+	7936365	7936365	3	circRNA	ENST00000380262.7	chr17:7935145-7936365|chr17:7937262-7939512	0	0	1	18058
chr17|7945727-7945986	CNTROB	0	41.3096	-INF	down	2.90776e-38	chr17	7945727	7945986	+	7945727	7945727	1	circRNA	ENST00000380262.7	chr17:7944638-7945727|chr17:7945986-7947570	0	0	4	3094
chr1|230663140-230675124	COG2	0	596.629	-INF	down	2.86144e-20	chr1	230663140	230675124	+	230663140	230663140	6	circRNA	ENST00000494371.5	chr1:230660823-230663140|chr1:230675124-230678912	0	0	2	44742
chr1|230663140-230664587	COG2	169.368	0	INF	up	2.14979e-07	chr1	230663140	230664587	+	230663140	230663140	2	circRNA	ENST00000494371.5	chr1:230660823-230663140|chr1:230664587-230668675	23	14378	0	0
chr13|45490914-45496312	COG3	0	528.637	-INF	down	7.01501e-46	chr13	45490914	45496312	+	45490914	45490914	5	circRNA	ENST00000349995.9	chr13:45486575-45490914|chr13:45496312-45503243	0	0	1	39644
chr16|70517625-70519731	COG4	0	218.069	-INF	down	8.65341e-30	chr16	70517625	70519731	-	70517625	70517625	2	circRNA	ENST00000564415.5	chr16:70516040-70517625|chr16:70519731-70523372	0	0	3	16351
chr7|107527236-107548332	COG5	586.76	0	INF	up	3.49134e-07	chr7	107527236	107548332	-	107527236	107527236	3	circRNA	ENST00000347053.7	chr7:107412632-107527236|chr7:107548332-107554284	9	49882	0	0
chr13|39719235-39727548	COG6	238.11	0	INF	up	7.74025e-106	chr13	39719235	39727548	+	39719235	39719235	5	circRNA	ENST00000416691.5	chr13:39699618-39719235|chr13:39727548-39788334	1	20245	0	0
chr1|103021706-103031244	COL11A1	15085.1	5105.61	1.56297	up	2.14101e-29	chr1	103021706	103031244	-	103021706	103021706	5	circRNA	ENST00000370096.7	chr1:103018859-103021706|chr1:103031244-103074617	14	1282644	4	382890
chr1|102979381-102989571	COL11A1	2078.11	0	INF	up	2.21284e-07	chr1	102979381	102989571	-	102979381	102979381	4	circRNA	ENST00000370096.7	chr1:102979104-102979381|chr1:102989571-102995863	6	176691	0	0
chr6|75131939-75143388	COL12A1	50319.2	0	INF	up	3.18522e-07	chr6	75131939	75143388	-	75131939	75131939	10	circRNA	ENST00000615798.4	chr6:75130981-75131939|chr6:75143388-75145325	3	4278539	0	0
chr1|31702253-31703836	COL16A1	0	68.6449	-INF	down	1.34443e-56	chr1	31702253	31703836	-	31702253	31702253	1	ciRNA	ENST00000373672.7	chr1:31702227-31703836	0	0	1	5147
chr17|50188529-50189010	COL1A1	0	10340.9	-INF	down	4.92683e-30	chr17	50188529	50189010	-	50188529	50188529	3	circRNA	ENST00000225964.9	chr17:50188149-50188529|chr17:50189010-50189167	0	0	3	775512
chr17|50194129-50194828	COL1A1	0	16088.8	-INF	down	5.1056e-30	chr17	50194129	50194828	-	50194129	50194129	4	circRNA	ENST00000225964.9	chr17:50194041-50194129|chr17:50194828-50195046	0	0	3	1206571
chr7|94399048-94401620	COL1A2	0	59748.6	-INF	down	2.00118e-37	chr7	94399048	94401620	+	94399048	94399048	3	circRNA	ENST00000297268.10	chr7:94398396-94399048|chr7:94401620-94404555	0	0	3	4480824
chr7|94405672-94406303	COL1A2	0	32270	-INF	down	1.25172e-28	chr7	94405672	94406303	+	94405672	94405672	2	circRNA	ENST00000297268.10	chr7:94405252-94405672|chr7:94406303-94407846	0	0	2	2420080
chr7|94405672-94405726	COL1A2	0	16605.4	-INF	down	2.68561e-19	chr7	94405672	94405726	+	94405672	94405672	1	circRNA	ENST00000297268.10	chr7:94405252-94405672|chr7:94405726-94406249	0	0	1	1245315
chr5|75411010-75419424	COL4A3BP	0	283.3	-INF	down	1.65846e-36	chr5	75411010	75419424	-	75411010	75411010	3	circRNA	ENST00000380494.9	chr5:75403058-75411010|chr5:75419424-75425360	0	0	3	21243
chr5|75425360-75426478	COL4A3BP	0	166.372	-INF	down	1.19516e-18	chr5	75425360	75426478	-	75425360	75425360	2	circRNA	ENST00000380494.9	chr5:75419424-75425360|chr5:75426478-75459064	0	0	1	12476
chr5|75384641-75386034	COL4A3BP	167.945	116.408	0.528794	up	4.06628e-15	chr5	75384641	75386034	-	75384641	75384641	2	circRNA	ENST00000357457.8	chr5:75382077-75384641|chr5:75386034-75389591	5	14275	1	8729
chr9|134699908-134701333	COL5A1	0	3736.49	-INF	down	3.68225e-31	chr9	134699908	134701333	+	134699908	134699908	2	circRNA	ENST00000371817.7	chr9:134691079-134699908|chr9:134701333-134727265	0	0	3	280214
chr9|134798407-134802995	COL5A1	0	1027.89	-INF	down	3.68009e-20	chr9	134798407	134802995	+	134798407	134798407	3	circRNA	ENST00000371817.7	chr9:134796901-134798407|chr9:134802995-134804974	0	0	2	77084
chr9|134690911-134701333	COL5A1	5886.55	4297.81	0.45382	up	1.66469e-13	chr9	134690911	134701333	+	134690911	134690911	3	circRNA	ENST00000371817.7	chr9:134642296-134690911|chr9:134701333-134727265	66	500455	31	322282
chr2|237347806-237353403	COL6A3	0	14439.2	-INF	down	3.39945e-53	chr2	237347806	237353403	-	237347806	237347806	7	circRNA	ENST00000353578.8	chr2:237346565-237347806|chr2:237353403-237354898	0	0	1	1082863
chr18|346294-348163	COLEC12	0	7281.37	-INF	down	3.95093e-34	chr18	346294	348163	-	346294	346294	2	circRNA	ENST00000400256.4	chr18:335230-346294|chr18:348163-357399	0	0	1	546063
chr2|62000700-62000982	COMMD1	0	375.88	-INF	down	7.10567e-94	chr2	62000700	62000982	+	62000700	62000700	1	circRNA	ENST00000472729.1	chr2:61888842-62000700|chr2:62000982-62135830	0	0	5	28184
chr20|32727892-32728142	COMMD7	0	276.5	-INF	down	2.72847e-95	chr20	32727892	32728142	-	32727892	32727892	2	circRNA	ENST00000278980.10	chr20:32706760-32727892|chr20:32728142-32743307	0	0	6	20730
chr1|160309100-160333679	COPA	8109.38	0	INF	up	1.72812e-106	chr1	160309100	160333679	-	160309100	160309100	9	circRNA	ENST00000368069.7	chr1:160307245-160309100|chr1:160333679-160335241	1	689523	0	0
chr1|160294883-160295735	COPA	0	15.6944	-INF	down	8.55036e-50	chr1	160294883	160295735	-	160294883	160294883	1	ciRNA	ENST00000368069.7	chr1:160294857-160295735	0	0	1	1176
chr1|160333602-160335322	COPA	0	1647.77	-INF	down	4.20442e-35	chr1	160333602	160335322	-	160333602	160333602	2	circRNA	ENST00000368069.7	chr1:160332557-160333602|chr1:160335322-160339908	0	0	3	123571
chr1|160323430-160339982	COPA	0	5549.47	-INF	down	2.4538e-20	chr1	160323430	160339982	-	160323430	160323430	6	circRNA	ENST00000368069.7	chr1:160314125-160323430|chr1:160339982-160340180	0	0	2	416179
chr11|14483031-14498985	COPB1	0	7677.08	-INF	down	1.24142e-43	chr11	14483031	14498985	-	14483031	14483031	7	circRNA	ENST00000249923.7	chr11:14481097-14483031|chr11:14498985-14499608	0	0	1	575739
chr3|129265548-129267099	COPG1	0	3676.98	-INF	down	5.22185e-99	chr3	129265548	129267099	+	129265548	129265548	2	circRNA	ENST00000314797.10	chr3:129263999-129265548|chr3:129267099-129267936	0	0	7	275747
chr17|17260300-17260474	COPS3	0	314.276	-INF	down	5.11467e-101	chr17	17260300	17260474	-	17260300	17260300	1	circRNA	ENST00000539941.6	chr17:17254945-17260300|chr17:17260474-17261965	0	0	9	23560
chr17|17261965-17264981	COPS3	653.279	0	INF	up	2.13066e-07	chr17	17261965	17264981	-	17261965	17261965	2	circRNA	ENST00000539941.6	chr17:17260474-17261965|chr17:17264981-17267884	3	55544	0	0
chr14|73955450-73955928	COQ6	0	75.312	-INF	down	9.42424e-41	chr14	73955450	73955928	+	73955450	73955450	2	circRNA	ENST00000394026.8	chr14:73953569-73955450|chr14:73955928-73958146	0	0	5	5643
chr4|47744401-47786925	CORIN	1173.24	0	INF	up	2.31132e-07	chr4	47744401	47786925	-	47744401	47744401	3	circRNA	ENST00000273857.8	chr4:47693083-47744401|chr4:47786925-47806902	19	99739	0	0
chr4|47674392-47678054	CORIN	238.827	0	INF	up	2.56492e-07	chr4	47674392	47678054	-	47674392	47674392	2	circRNA	ENST00000273857.8	chr4:47665263-47674392|chr4:47678054-47680140	4	20303	0	0
chr12|108652271-108662158	CORO1C	0	3532	-INF	down	3.7548e-96	chr12	108652271	108662158	-	108652271	108652271	5	circRNA	ENST00000261401.7	chr12:108649020-108652271|chr12:108662158-108678271	0	0	6	264875
chr12|108657303-108701323	CORO1C	0	3616.3	-INF	down	1.24666e-44	chr12	108657303	108701323	-	108657303	108657303	5	circRNA	ENST00000261401.7	chr12:108654410-108657303|chr12:108701323-108731428	0	0	1	271202
chr12|108652271-108701323	CORO1C	0	4947.39	-INF	down	1.24025e-30	chr12	108652271	108701323	-	108652271	108652271	7	circRNA	ENST00000261401.7	chr12:108649020-108652271|chr12:108701323-108731428	0	0	3	371025
chr12|108652271-108654410	CORO1C	2275.88	1303.04	0.804542	up	3.93429e-27	chr12	108652271	108654410	-	108652271	108652271	2	circRNA	ENST00000261401.7	chr12:108649020-108652271|chr12:108654410-108657303	68	193445	51	97670
chr12|108658737-108662158	CORO1C	3498.43	0	INF	up	2.71085e-07	chr12	108658737	108662158	-	108658737	108658737	2	circRNA	ENST00000261401.7	chr12:108657423-108658737|chr12:108662158-108678271	16	297448	0	0
KI270855.1|109823-110574	CORO7-PAM16	0	94.5	-INF	down	5.00774e-20	KI270855.1	109823	110574	-	109823	109823	2	circRNA	ENST00000617295.4	KI270855.1:107890-109823|KI270855.1:110574-114678	0	0	2	7085
chr15|74923647-74929232	COX5A	0	281.727	-INF	down	1.06186e-29	chr15	74923647	74929232	-	74923647	74923647	3	circRNA	ENST00000322347.10	chr15:74920442-74923647|chr15:74929232-74937914	0	0	3	21125
chr15|74923647-74926887	COX5A	0	221.336	-INF	down	3.01093e-20	chr15	74923647	74926887	-	74923647	74923647	2	circRNA	ENST00000322347.10	chr15:74920442-74923647|chr15:74926887-74929115	0	0	2	16597
chr8|99878139-99887618	COX6C	1411.04	0	INF	up	2.05822e-07	chr8	99878139	99887618	-	99878139	99878139	2	circRNA	ENST00000522934.5	chr8:99873293-99878139|chr8:99887618-99891907	3	119975	0	0
chr17|30449552-30451846	CPD	0	1402.14	-INF	down	6.51921e-40	chr17	30449552	30451846	+	30449552	30449552	2	circRNA	ENST00000225719.8	chr17:30446020-30449552|chr17:30451846-30455338	0	0	1	105152
KI270850.1|360448-416473	CPEB1	0	210.282	-INF	down	5.19484e-33	KI270850.1	360448	416473	-	360448	360448	2	circRNA	ENST00000633598.1	KI270850.1:347091-360448|KI270850.1:416473-417469	0	0	1	15769
chr4|15007304-15033211	CPEB2	0	1167.62	-INF	down	8.09106e-19	chr4	15007304	15033211	+	15007304	15007304	3	circRNA	ENST00000442003.6	chr4:15004335-15007304|chr4:15033211-15040463	0	0	1	87564
chr10|92081319-92192636	CPEB3	0	291.301	-INF	down	2.35188e-38	chr10	92081319	92192636	-	92081319	92081319	7	circRNA	ENST00000412050.8	chr10:92052439-92081319|chr10:92192636-92239345	0	0	4	21842
chr10|92081319-92091944	CPEB3	27.9673	58.0041	-1.05242	down	9.85572e-28	chr10	92081319	92091944	-	92081319	92081319	2	circRNA	ENST00000412050.8	chr10:92052439-92081319|chr10:92091944-92111075	2	2376	1	4349
chr5|173944966-173953272	CPEB4	0	514.57	-INF	down	2.14781e-18	chr5	173944966	173953272	+	173944966	173944966	5	circRNA	ENST00000265085.9	chr5:173943049-173944966|chr5:173953272-173955909	0	0	1	38589
chr7|121015664-121046993	CPED1	0	601.096	-INF	down	3.10777e-19	chr7	121015664	121046993	+	121015664	121015664	2	circRNA	ENST00000310396.9	chr7:120989870-121015664|chr7:121046993-121064237	0	0	1	45078
chr20|35631113-35632923	CPNE1	0	4647.4	-INF	down	7.17948e-20	chr20	35631113	35632923	-	35631113	35631113	9	circRNA	ENST00000352393.8	chr20:35631034-35631113|chr20:35632923-35655201	0	0	2	348528
chr12|38670728-38693838	CPNE8	0	230.843	-INF	down	9.83187e-31	chr12	38670728	38693838	-	38670728	38670728	5	circRNA	ENST00000331366.9	chr12:38654070-38670728|chr12:38693838-38702874	0	0	3	17309
chr14|92126121-92143294	CPSF2	2206.1	0	INF	up	2.69625e-07	chr14	92126121	92143294	+	92126121	92126121	8	circRNA	ENST00000298875.8	chr14:92122128-92126121|chr14:92143294-92154357	13	187567	0	0
chr12|69253050-69260197	CPSF6	0	1037.41	-INF	down	1.98118e-100	chr12	69253050	69260197	+	69253050	69253050	6	circRNA	ENST00000435070.6	chr12:69251338-69253050|chr12:69260197-69262372	0	0	8	77792
chr12|69258589-69262562	CPSF6	0	2465.37	-INF	down	1.32637e-44	chr12	69258589	69262562	+	69258589	69258589	4	circRNA	ENST00000435070.6	chr12:69257905-69258589|chr12:69262562-69269511	0	0	1	184889
chr12|69260043-69262562	CPSF6	0	2139.12	-INF	down	1.33519e-38	chr12	69260043	69262562	+	69260043	69260043	2	circRNA	ENST00000435070.6	chr12:69259543-69260043|chr12:69262562-69269511	0	0	4	160419
chr12|69251128-69260197	CPSF6	0	2164.9	-INF	down	9.14355e-20	chr12	69251128	69260197	+	69251128	69251128	7	circRNA	ENST00000435070.6	chr12:69239706-69251128|chr12:69260197-69262372	0	0	2	162354
chr11|68803999-68807638	CPT1A	0	317.702	-INF	down	4.4839e-43	chr11	68803999	68807638	-	68803999	68803999	2	circRNA	ENST00000540367.5	chr11:68799355-68803999|chr11:68807638-68812436	0	0	1	23825
chr11|68761534-68761687	CPT1A	548.055	303.301	0.853569	up	1.11617e-26	chr11	68761534	68761687	-	68761534	68761534	1	circRNA	ENST00000540367.5	chr11:68760338-68761534|chr11:68761687-68762626	6	46594	1	22745
chr11|68759568-68761687	CPT1A	1335.38	866.821	0.623449	up	1.26924e-24	chr11	68759568	68761687	-	68759568	68759568	3	circRNA	ENST00000540367.5	chr11:68754851-68759568|chr11:68761687-68762626	12	113533	4	65003
chr11|68760224-68761687	CPT1A	1039.81	0	INF	up	2.10803e-07	chr11	68760224	68761687	-	68760224	68760224	2	circRNA	ENST00000540367.5	chr11:68759661-68760224|chr11:68761687-68762626	24	88389	0	0
chr11|68760224-68762761	CPT1A	1356.65	0	INF	up	2.47985e-07	chr11	68760224	68762761	-	68760224	68760224	3	circRNA	ENST00000540367.5	chr11:68759661-68760224|chr11:68762761-68773264	18	115335	0	0
chr11|68784814-68785010	CPT1A	1002.94	0	INF	up	2.68564e-07	chr11	68784814	68785010	-	68784814	68784814	1	circRNA	ENST00000540367.5	chr11:68781959-68784814|chr11:68785010-68793314	14	85264	0	0
chr16|1625972-1641187	CRAMP1	0	247.071	-INF	down	6.03954e-41	chr16	1625972	1641187	+	1625972	1625972	4	circRNA	ENST00000397412.7	chr16:1614985-1625972|chr16:1641187-1652495	0	0	5	18524
chr16|1632211-1637907	CRAMP1	0	113.608	-INF	down	1.4222e-38	chr16	1632211	1637907	+	1632211	1632211	2	circRNA	ENST00000397412.7	chr16:1626166-1632211|chr16:1637907-1641138	0	0	1	8519
chr16|1625972-1632365	CRAMP1	0	176.532	-INF	down	1.52471e-20	chr16	1625972	1632365	+	1625972	1625972	2	circRNA	ENST00000397412.7	chr16:1614985-1625972|chr16:1632365-1637823	0	0	2	13237
chr9|129098012-129098650	CRAT	0	1123.64	-INF	down	7.48169e-48	chr9	129098012	129098650	-	129098012	129098012	3	circRNA	ENST00000318080.6	chr9:129097312-129098012|chr9:129098650-129099865	0	0	1	84266
chr3|3156218-3174261	CRBN	0	1047.1	-INF	down	1.63799e-19	chr3	3156218	3174261	-	3156218	3156218	4	circRNA	ENST00000424814.5	chr3:3154831-3156218|chr3:3174261-3175162	0	0	1	78526
chr2|207555627-207577655	CREB1	0	1043.7	-INF	down	2.42011e-25	chr2	207555627	207577655	+	207555627	207555627	6	circRNA	ENST00000430624.5	chr2:207530018-207555627|chr2:207577655-207596913	0	0	2	78270
chr11|46312324-46312919	CREB3L1	531.414	281.62	0.916086	up	2.77879e-27	chr11	46312324	46312919	+	46312324	46312324	3	circRNA	ENST00000621158.4	chr11:46311189-46312324|chr11:46312919-46316285	17	45168	4	21116
chr7|137912990-137916012	CREB3L2	0	146.224	-INF	down	3.49904e-19	chr7	137912990	137916012	-	137912990	137912990	2	circRNA	ENST00000330387.10	chr7:137908436-137912990|chr7:137916012-137928149	0	0	1	10965
chr7|137901353-137916012	CREB3L2	344.84	0	INF	up	2.39694e-07	chr7	137901353	137916012	-	137901353	137901353	6	circRNA	ENST00000330387.10	chr7:137885502-137901353|chr7:137916012-137928149	5	29316	0	0
chr16|3736035-3745354	CREBBP	0	384.774	-INF	down	1.72419e-38	chr16	3736035	3745354	-	3736035	3736035	7	circRNA	ENST00000262367.9	chr16:3731937-3736035|chr16:3745354-3749626	0	0	1	28855
chr16|3738558-3745354	CREBBP	0	302.501	-INF	down	1.57397e-20	chr16	3738558	3745354	-	3738558	3738558	5	circRNA	ENST00000262367.9	chr16:3736815-3738558|chr16:3745354-3749626	0	0	2	22684
chr16|3767719-3774693	CREBBP	0	187.36	-INF	down	1.59088e-20	chr16	3767719	3774693	-	3767719	3767719	5	circRNA	ENST00000262367.9	chr16:3758972-3767719|chr16:3774693-3777612	0	0	2	14049
chr16|3757808-3758972	CREBBP	196.441	0	INF	up	2.17351e-07	chr16	3757808	3758972	-	3757808	3757808	2	circRNA	ENST00000262367.9	chr16:3757376-3757808|chr16:3758972-3767719	3	16700	0	0
chr5|173080584-173086626	CREBRF	541.057	0	INF	up	2.55859e-07	chr5	173080584	173086626	+	173080584	173080584	2	circRNA	ENST00000296953.6	chr5:173056479-173080584|chr5:173086626-173090314	4	46001	0	0
chr2|36396613-36464655	CRIM1	0	8300.8	-INF	down	1.51462e-102	chr2	36396613	36464655	+	36396613	36396613	4	circRNA	ENST00000280527.6	chr2:36356623-36396613|chr2:36464655-36476888	0	0	13	622503
chr2|36396613-36396787	CRIM1	0	1795.91	-INF	down	3.95697e-102	chr2	36396613	36396787	+	36396613	36396613	1	circRNA	ENST00000280527.6	chr2:36356623-36396613|chr2:36396787-36441257	0	0	11	134673
chr2|36396613-36442735	CRIM1	4940.59	6777.85	-0.456146	down	1.45079e-13	chr2	36396613	36442735	+	36396613	36396613	3	circRNA	ENST00000280527.6	chr2:36356623-36396613|chr2:36442735-36464533	26	420062	36	508267
chr2|36464533-36522313	CRIM1	11212.9	0	INF	up	1.91771e-07	chr2	36464533	36522313	+	36464533	36464533	9	circRNA	ENST00000280527.6	chr2:36442735-36464533|chr2:36522313-36537351	3	953410	0	0
chr7|87361727-87382181	CROT	0	1515.17	-INF	down	2.5661e-19	chr7	87361727	87382181	+	87361727	87361727	7	circRNA	ENST00000419147.6	chr7:87361571-87361727|chr7:87382181-87382412	0	0	1	113629
chr3|33120343-33134265	CRTAP	0	13755.2	-INF	down	4.17032e-99	chr3	33120343	33134265	+	33120343	33120343	5	circRNA	ENST00000320954.10	chr3:33114548-33120343|chr3:33134265-33142394	0	0	7	1031561
chr11|45858730-45861032	CRY2	0	297.101	-INF	down	2.39464e-43	chr11	45858730	45861032	+	45858730	45858730	2	circRNA	ENST00000417225.6	chr11:45856090-45858730|chr11:45861032-45862059	0	0	1	22280
chr22|25455711-25459515	CRYBB2P1	0	133.436	-INF	down	6.80557e-32	chr22	25455711	25459515	+	25455711	25455711	3	circRNA	ENST00000382734.9	chr22:25448284-25455711|chr22:25459515-25460866	0	0	1	10006
chr3|97898882-97915736	CRYBG3	0	202.068	-INF	down	5.70801e-26	chr3	97898882	97915736	+	97898882	97898882	5	circRNA	ENST00000389622.6	chr3:97896085-97898882|chr3:97915736-97933693	0	0	2	15152
chr20|49067189-49077064	CSE1L	0	1592.41	-INF	down	5.31583e-100	chr20	49067189	49077064	+	49067189	49067189	7	circRNA	ENST00000396192.7	chr20:49066510-49067189|chr20:49077064-49078560	0	0	8	119414
chr20|49066191-49072697	CSE1L	0	1594.18	-INF	down	2.61455e-30	chr20	49066191	49072697	+	49066191	49066191	6	circRNA	ENST00000396192.7	chr20:49063344-49066191|chr20:49072697-49074784	0	0	1	119554
chr20|49068714-49070297	CSE1L	0	453.179	-INF	down	2.7554e-30	chr20	49068714	49070297	+	49068714	49068714	2	circRNA	ENST00000396192.7	chr20:49067280-49068714|chr20:49070297-49072567	0	0	1	33985
chr8|19505200-19506130	CSGALNACT1	0	772.348	-INF	down	1.42555e-96	chr8	19505200	19506130	-	19505200	19505200	1	circRNA	ENST00000454498.6	chr8:19458642-19505200|chr8:19506130-19591159	0	0	6	57916
chr8|19457529-19458642	CSGALNACT1	0	252.004	-INF	down	1.78401e-47	chr8	19457529	19458642	-	19457529	19457529	2	circRNA	ENST00000397998.7	chr8:19439931-19457529|chr8:19458642-19505200	0	0	1	18898
chr8|19458425-19458642	CSGALNACT1	0	212.695	-INF	down	1.86808e-47	chr8	19458425	19458642	-	19458425	19458425	1	circRNA	ENST00000454498.6	chr8:19439931-19458425|chr8:19458642-19505200	0	0	1	15950
chr10|43154896-43176032	CSGALNACT2	0	2918.98	-INF	down	1.12889e-41	chr10	43154896	43176032	+	43154896	43154896	6	circRNA	ENST00000374466.3	chr10:43138567-43154896|chr10:43176032-43183249	0	0	1	218907
chr10|43158714-43167098	CSGALNACT2	916.405	0	INF	up	2.64174e-07	chr10	43158714	43167098	+	43158714	43158714	4	circRNA	ENST00000374466.3	chr10:43155810-43158714|chr10:43167098-43175950	17	77903	0	0
chr5|149517793-149520388	CSNK1A1	0	869.982	-INF	down	8.35347e-40	chr5	149517793	149520388	-	149517793	149517793	2	circRNA	ENST00000515435.5	chr5:149513209-149517793|chr5:149520388-149525044	0	0	4	65240
chr5|149520289-149525171	CSNK1A1	0	1561.47	-INF	down	1.67046e-18	chr5	149520289	149525171	-	149520289	149520289	2	circRNA	ENST00000261798.9	chr5:149513209-149520289|chr5:149525171-149550074	0	0	1	117101
chr22|38302860-38303248	CSNK1E	0	707.343	-INF	down	1.31254e-31	chr22	38302860	38303248	-	38302860	38302860	2	circRNA	ENST00000359867.7	chr22:38300952-38302860|chr22:38303248-38314081	0	0	1	53046
chr8|67105904-67112075	CSPP1	74.5755	0	INF	up	5.54992e-106	chr8	67105904	67112075	+	67105904	67105904	2	circRNA	ENST00000519163.6	chr8:67103135-67105904|chr8:67112075-67113804	1	6340	0	0
chr8|67103036-67116122	CSPP1	0	283.14	-INF	down	3.39158e-47	chr8	67103036	67116122	+	67103036	67103036	5	circRNA	ENST00000262210.9	chr8:67095732-67103036|chr8:67116122-67118247	0	0	1	21233
chr8|67105904-67116122	CSPP1	0	242.19	-INF	down	3.55343e-47	chr8	67105904	67116122	+	67105904	67105904	4	circRNA	ENST00000262210.9	chr8:67103135-67105904|chr8:67116122-67118247	0	0	1	18162
chr8|67095292-67113862	CSPP1	0	331.037	-INF	down	4.68031e-31	chr8	67095292	67113862	+	67095292	67095292	5	circRNA	ENST00000262210.9	chr8:67093641-67095292|chr8:67113862-67115913	0	0	3	24823
chr8|67118247-67137603	CSPP1	0	173.772	-INF	down	4.69717e-20	chr8	67118247	67137603	+	67118247	67118247	4	circRNA	ENST00000262210.9	chr8:67116122-67118247|chr8:67137603-67149782	0	0	2	13030
chr8|67095292-67095732	CSPP1	84.584	0	INF	up	2.6134e-07	chr8	67095292	67095732	+	67095292	67095292	1	circRNA	ENST00000262210.9	chr8:67093641-67095292|chr8:67095732-67103036	13	7179	0	0
chr12|51073822-51076647	CSRNP2	0	662.62	-INF	down	7.63198e-45	chr12	51073822	51076647	-	51073822	51073822	2	circRNA	ENST00000228515.5	chr12:51067969-51073822|chr12:51076647-51083338	0	0	1	49692
chr12|51073822-51074082	CSRNP2	390.672	574.374	-0.556034	down	9.47397e-16	chr12	51073822	51074082	-	51073822	51073822	1	circRNA	ENST00000228515.5	chr12:51067969-51073822|chr12:51074082-51076410	25	33193	18	43057
chr11|33092270-33106064	CSTF3	0	389.534	-INF	down	1.62207e-43	chr11	33092270	33106064	-	33092270	33092270	11	circRNA	ENST00000323959.8	chr11:33090727-33092270|chr11:33106064-33107902	0	0	1	29212
chr11|33141666-33141986	CSTF3	0	188.773	-INF	down	1.70207e-43	chr11	33141666	33141986	-	33141666	33141666	2	circRNA	ENST00000323959.8	chr11:33108418-33141666|chr11:33141986-33161298	0	0	1	14156
chr11|33105566-33106064	CSTF3	128.911	0	INF	up	3.37486e-07	chr11	33105566	33106064	-	33105566	33105566	3	circRNA	ENST00000323959.8	chr11:33103184-33105566|chr11:33106064-33107902	10	10951	0	0
chr4|1228198-1241519	CTBP1	0	6200.57	-INF	down	2.24682e-36	chr4	1228198	1241519	-	1228198	1228198	3	circRNA	ENST00000382952.7	chr4:1225566-1228198|chr4:1241519-1248915	0	0	3	465007
chr4|1238182-1241519	CTBP1	0	4130.45	-INF	down	1.13628e-27	chr4	1238182	1241519	-	1238182	1238182	2	circRNA	ENST00000382952.7	chr4:1228343-1238182|chr4:1241519-1248915	0	0	2	309760
chr10|125038996-125111093	CTBP2	0	1659.72	-INF	down	1.16557e-40	chr10	125038996	125111093	-	125038996	125038996	2	circRNA	ENST00000337195.9	chr10:125003492-125038996|chr10:125111093-125160318	0	0	1	124469
chr19|16647095-16654125	CTC-429P9.4	0	2305.14	-INF	down	2.47776e-29	chr19	16647095	16654125	-	16647095	16647095	2	circRNA	ENST00000594509.5	chr19:16578409-16647095|chr19:16654125-16659394	0	0	3	172870
chr19|16654034-16659447	CTC-429P9.4	0	932.786	-INF	down	3.34715e-20	chr19	16654034	16659447	-	16654034	16654034	2	circRNA	ENST00000593962.5	chr19:16647261-16654034|chr19:16659447-16659954	0	0	2	69952
chr19|16647119-16654125	CTC-429P9.4	2323.04	0	INF	up	2.3669e-07	chr19	16647119	16654125	-	16647119	16647119	2	circRNA	ENST00000593962.5	chr19:16578409-16647119|chr19:16654125-16659394	19	197504	0	0
chr19|11205809-11206108	CTC-510F12.2	0	14.121	-INF	down	7.56736e-35	chr19	11205809	11206108	+	11205809	11205809	1	circRNA	ENST00000588634.1	chr19:11203865-11205809|chr19:11206108-11216136	0	0	1	1058
chr19|20645683-20646405	CTC-513N18.7	267.136	372.653	-0.48026	down	4.55976e-14	chr19	20645683	20646405	-	20645683	20645683	2	circRNA	ENST00000595094.1	chr19:20580321-20645683|chr19:20646405-20661443	1	22713	5	27942
chr16|67610823-67626715	CTCF	785.436	0	INF	up	5.77918e-114	chr16	67610823	67626715	+	67610823	67610823	6	circRNA	ENST00000264010.8	chr16:67571264-67610823|chr16:67626715-67628369	2	66782	0	0
chr5|100062274-100067954	CTD-2012B7.1	0	81.2324	-INF	down	1.38038e-18	chr5	100062274	100067954	-	100062274	100062274	5	circRNA	ENST00000621951.1	None|None	0	0	1	6091
chr12|133191488-133192003	CTD-2140B24.4	0	47.3233	-INF	down	6.79957e-44	chr12	133191488	133192003	+	133191488	133191488	2	circRNA	ENST00000540096.2	chr12:133188072-133191488|chr12:133192003-133193427	0	0	1	3548
chr19|7441652-7444454	CTD-2207O23.3	0	409.976	-INF	down	5.87319e-35	chr19	7441652	7444454	+	7441652	7441652	3	circRNA	ENST00000617428.2	chr19:7440482-7441652|chr19:7444454-7447042	0	0	1	30745
chr19|58285716-58295581	CTD-3138B18.4	909.383	0	INF	up	3.03165e-07	chr19	58285716	58295581	+	58285716	58285716	3	circRNA	ENST00000637233.1	chr19:58246794-58285716|chr19:58295581-58306087	4	77319	0	0
chr18|79695224-79704917	CTDP1	0	246.684	-INF	down	4.25216e-33	chr18	79695224	79704917	+	79695224	79695224	4	circRNA	ENST00000613122.4	chr18:79680261-79695224|chr18:79704917-79710345	0	0	1	18499
chr18|79695224-79697988	CTDP1	0	111.755	-INF	down	4.47169e-33	chr18	79695224	79697988	+	79695224	79695224	3	circRNA	ENST00000613122.4	chr18:79680261-79695224|chr18:79697988-79704766	0	0	1	8380
KI270863.1|137857-140621	CTDP1	0	113.128	-INF	down	1.22493e-32	KI270863.1	137857	140621	+	137857	137857	3	circRNA	ENST00000632301.1	KI270863.1:122894-137857|KI270863.1:140621-147399	0	0	1	8483
KI270863.1|137857-147550	CTDP1	0	241.537	-INF	down	4.95362e-20	KI270863.1	137857	147550	+	137857	137857	4	circRNA	ENST00000632301.1	KI270863.1:122894-137857|KI270863.1:147550-152978	0	0	2	18112
chr15|44514597-44521406	CTDSPL2	0	184.4	-INF	down	3.77449e-37	chr15	44514597	44521406	+	44514597	44514597	4	circRNA	ENST00000260327.8	chr15:44499813-44514597|chr15:44521406-44524108	0	0	1	13828
KQ090028.1|250659-306646	CTIF	760.773	0	INF	up	4.08344e-103	KQ090028.1	250659	306646	+	250659	250659	2	circRNA	ENST00000635228.1	KQ090028.1:247675-250659|KQ090028.1:306646-346857	1	64686	0	0
KQ090028.1|247188-250959	CTIF	0	658.033	-INF	down	1.05163e-32	KQ090028.1	247188	250959	+	247188	247188	2	circRNA	ENST00000635228.1	KQ090028.1:200965-247188|KQ090028.1:250959-306490	0	0	1	49348
KQ090028.1|104555-155795	CTIF	0	430.03	-INF	down	4.73133e-20	KQ090028.1	104555	155795	+	104555	104555	5	circRNA	ENST00000635228.1	KQ090028.1:24331-104555|KQ090028.1:155795-200888	0	0	2	32248
chr5|138781922-138783372	CTNNA1	0	3000.68	-INF	down	9.17298e-100	chr5	138781922	138783372	+	138781922	138781922	2	circRNA	ENST00000517980.5	chr5:138723625-138781922|chr5:138783372-138810037	0	0	7	225028
chr5|138824529-138827718	CTNNA1	0	6270.91	-INF	down	1.23412e-97	chr5	138824529	138827718	+	138824529	138824529	2	circRNA	ENST00000627109.2	chr5:138812302-138824529|chr5:138827718-138886211	0	0	6	470279
chr5|138886211-138887642	CTNNA1	0	1162.43	-INF	down	1.92557e-36	chr5	138886211	138887642	+	138886211	138886211	2	circRNA	ENST00000627109.2	chr5:138827718-138886211|chr5:138887642-138904348	0	0	3	87173
chr3|41224020-41238076	CTNNB1	27650.5	0	INF	up	2.4832e-07	chr3	41224020	41238076	+	41224020	41224020	13	circRNA	ENST00000405570.5	chr3:41195706-41224020|chr3:41238076-41239133	5	2351062	0	0
chr20|37840101-37842419	CTNNBL1	0	182.613	-INF	down	1.28519e-30	chr20	37840101	37842419	+	37840101	37840101	2	circRNA	ENST00000405275.6	chr20:37803048-37840101|chr20:37842419-37859898	0	0	1	13694
chr20|37765196-37768044	CTNNBL1	55.029	0	INF	up	2.37679e-07	chr20	37765196	37768044	+	37765196	37765196	2	circRNA	ENST00000405275.6	chr20:37757656-37765196|chr20:37768044-37777344	19	4660	0	0
chr11|57794009-57796992	CTNND1	2781.22	0	INF	up	2.32949e-105	chr11	57794009	57796992	+	57794009	57794009	3	circRNA	ENST00000524630.5	chr11:57791673-57794009|chr11:57796992-57801732	1	236480	0	0
chr11|57801732-57802196	CTNND1	2135.59	0	INF	up	2.82708e-07	chr11	57801732	57802196	+	57801732	57801732	1	circRNA	ENST00000524630.5	chr11:57796992-57801732|chr11:57802196-57803620	12	181573	0	0
chr1|41008793-41009589	CTPS1	365.198	133.783	1.44878	up	4.08052e-29	chr1	41008793	41009589	+	41008793	41008793	2	circRNA	ENST00000372621.8	chr1:41008714-41008793|chr1:41009589-41010160	19	31033	8	10025
chr1|40997393-41001117	CTPS1	309.675	154.851	0.999873	up	1.57469e-27	chr1	40997393	41001117	+	40997393	40997393	2	circRNA	ENST00000372621.8	chr1:40996068-40997393|chr1:41001117-41002159	1	26330	2	11611
chrX|16639146-16667724	CTPS2	0	116.315	-INF	down	6.15171e-29	chrX	16639146	16667724	-	16639146	16639146	3	circRNA	ENST00000443824.5	chrX:16620332-16639146|chrX:16667724-16670579	0	0	2	8721
chrX|16609540-16702941	CTPS2	654.526	0	INF	up	2.29929e-07	chrX	16609540	16702941	-	16609540	16609540	16	circRNA	ENST00000443824.5	chrX:16590862-16609540|chrX:16702941-16711512	2	55651	0	0
chr11|70409830-70435744	CTTN	0	18428.1	-INF	down	4.94475e-43	chr11	70409830	70435744	+	70409830	70409830	14	circRNA	ENST00000376561.7	chr11:70407591-70409830|chr11:70435744-70436281	0	0	1	1382009
chr7|117780440-117782961	CTTNBP2	0	138.263	-INF	down	4.4572e-40	chr7	117780440	117782961	-	117780440	117780440	2	circRNA	ENST00000160373.7	chr7:117777765-117780440|chr7:117782961-117784250	0	0	4	10365
chr10|16982483-17019983	CUBN	0	419.696	-INF	down	5.17254e-42	chr10	16982483	17019983	-	16982483	16982483	4	circRNA	ENST00000377833.8	chr10:16954548-16982483|chr10:17019983-17041032	0	0	1	31474
chr10|17041032-17043983	CUBN	0	58.7908	-INF	down	6.63943e-21	chr10	17041032	17043983	-	17041032	17041032	2	circRNA	ENST00000377833.8	chr10:17019983-17041032|chr10:17043983-17045006	0	0	2	4407
chr10|35032434-35049765	CUL2	0	802.67	-INF	down	1.0231e-41	chr10	35032434	35049765	-	35032434	35032434	7	circRNA	ENST00000374746.5	chr10:35031619-35032434|chr10:35049765-35054433	0	0	1	60195
chr10|35049682-35071339	CUL2	0	882.596	-INF	down	1.07463e-41	chr10	35049682	35071339	-	35049682	35049682	5	circRNA	ENST00000374748.5	chr10:35044868-35049682|chr10:35071339-35089895	0	0	1	66189
chr10|35032434-35033273	CUL2	0	180.666	-INF	down	2.07955e-38	chr10	35032434	35033273	-	35032434	35032434	2	circRNA	ENST00000374746.5	chr10:35031619-35032434|chr10:35033273-35035171	0	0	4	13545
chr10|35032434-35071339	CUL2	0	1407.51	-INF	down	7.26899e-21	chr10	35032434	35071339	-	35032434	35032434	11	circRNA	ENST00000374748.5	chr10:35031619-35032434|chr10:35071339-35089895	0	0	2	105554
chr10|35032434-35044868	CUL2	484.323	0	INF	up	2.35747e-07	chr10	35032434	35044868	-	35032434	35032434	6	circRNA	ENST00000374746.5	chr10:35031619-35032434|chr10:35044868-35049682	5	41176	0	0
chr2|224535527-224557856	CUL3	0	702.57	-INF	down	3.08907e-39	chr2	224535527	224557856	-	224535527	224535527	2	circRNA	ENST00000264414.8	chr2:224514772-224535527|chr2:224557856-224584943	0	0	4	52685
chr13|113242967-113246063	CUL4A	0	2560.86	-INF	down	6.55656e-31	chr13	113242967	113246063	+	113242967	113242967	5	circRNA	ENST00000375441.7	chr13:113239551-113242967|chr13:113246063-113253081	0	0	3	192048
chr13|113239432-113255125	CUL4A	0	3768.55	-INF	down	7.06043e-20	chr13	113239432	113255125	+	113239432	113239432	9	circRNA	ENST00000375441.7	chr13:113236890-113239432|chr13:113255125-113260606	0	0	2	282619
chr11|108046269-108054955	CUL5	0	470.367	-INF	down	1.96989e-38	chr11	108046269	108054955	+	108046269	108046269	5	circRNA	ENST00000393094.6	chr11:108033911-108046269|chr11:108054955-108070095	0	0	4	35271
chr7|102227366-102227669	CUX1	90.9113	0	INF	up	2.73201e-07	chr7	102227366	102227669	+	102227366	102227366	1	circRNA	ENST00000360264.7	chr7:102205170-102227366|chr7:102227669-102234051	12	7718	0	0
chr11|107390073-107392895	CWF19L2	0	187.72	-INF	down	2.71858e-30	chr11	107390073	107392895	-	107390073	107390073	2	circRNA	ENST00000282251.9	chr11:107353736-107390073|chr11:107392895-107416208	0	0	3	14075
chr6|83914415-83922470	CYB5R4	0	253.231	-INF	down	3.05277e-28	chr6	83914415	83922470	+	83914415	83914415	5	circRNA	ENST00000369681.9	chr6:83909090-83914415|chr6:83922470-83924469	0	0	2	18989
chr2|171541584-171541793	CYBRD1	7209.83	0	INF	up	2.70059e-07	chr2	171541584	171541793	+	171541584	171541584	1	circRNA	ENST00000409484.5	chr2:171522291-171541584|chr2:171541793-171553345	16	613021	0	0
chr15|22903705-22914882	CYFIP1	0	1629.1	-INF	down	8.17674e-37	chr15	22903705	22914882	-	22903705	22903705	6	circRNA	ENST00000617928.4	chr15:22892977-22903705|chr15:22914882-22916476	0	0	1	122173
chr2|127193093-127203571	CYP27C1	0	30.9355	-INF	down	1.20629e-20	chr2	127193093	127203571	-	127193093	127193093	6	circRNA	ENST00000335247.11	chr2:127187387-127193093|chr2:127203571-127205658	0	0	1	2319
chr4|107944969-107947537	CYP2U1	544.703	833.419	-0.613571	down	1.7614e-24	chr4	107944969	107947537	+	107944969	107944969	2	circRNA	ENST00000332884.10	chr4:107932133-107944969|chr4:107947537-107949349	20	46295	1	62501
chr7|92123119-92131872	CYP51A1	727.808	0	INF	up	2.39105e-07	chr7	92123119	92131872	-	92123119	92123119	6	circRNA	ENST00000003100.12	chr7:92118615-92123119|chr7:92131872-92134172	5	61879	0	0
chr5|140194445-140194652	CYSTM1	508.092	209.255	1.27983	up	8.48957e-29	chr5	140194445	140194652	+	140194445	140194445	1	circRNA	ENST00000261811.5	chr5:140175285-140194445|chr5:140194652-140243304	4	43198	1	15692
chr5|39382617-39388852	DAB2	0	5676.67	-INF	down	9.77863e-19	chr5	39382617	39388852	-	39382617	39382617	2	circRNA	ENST00000545653.5	chr5:39381616-39382617|chr5:39388852-39389096	0	0	1	425719
chr14|22575058-22575233	DAD1	0	1292.72	-INF	down	5.01995e-38	chr14	22575058	22575233	-	22575058	22575058	1	circRNA	ENST00000250498.8	chr14:22565137-22575058|chr14:22575233-22588946	0	0	4	96943
chr7|6412810-6416921	DAGLB	0	128.036	-INF	down	1.45425e-37	chr7	6412810	6416921	-	6412810	6412810	4	circRNA	ENST00000462934.5	chr7:6410380-6412810|chr7:6416921-6421726	0	0	3	9599
chr7|6432836-6436533	DAGLB	0	195.974	-INF	down	1.6189e-19	chr7	6432836	6436533	-	6432836	6432836	3	circRNA	ENST00000297056.10	chr7:6430607-6432836|chr7:6436533-6445952	0	0	1	14696
chr7|6425987-6432959	DAGLB	77.9038	0	INF	up	2.07929e-07	chr7	6425987	6432959	-	6425987	6425987	3	circRNA	ENST00000297056.10	chr7:6424835-6425987|chr7:6432959-6434761	6	6618	0	0
chr1|155717005-155726019	DAP3	0	1124.52	-INF	down	4.06269e-35	chr1	155717005	155726019	+	155717005	155717005	4	circRNA	ENST00000471214.5	chr1:155709824-155717005|chr1:155726019-155727607	0	0	3	84330
chr1|155725381-155726019	DAP3	867.397	545.972	0.667866	up	2.29619e-25	chr1	155725381	155726019	+	155725381	155725381	2	circRNA	ENST00000471642.6	chr1:155721618-155725381|chr1:155726019-155727607	28	73725	18	40927
chr2|135943377-135961498	DARS	0	491.128	-INF	down	2.4354e-39	chr2	135943377	135961498	-	135943377	135943377	2	circRNA	ENST00000264161.8	chr2:135933990-135943377|chr2:135961498-135979273	0	0	4	36828
chr19|48633443-48633655	DBP	77.0453	386.254	-2.32577	down	2.03185e-29	chr19	48633443	48633655	-	48633443	48633443	1	circRNA	ENST00000222122.9	chr19:48631052-48633443|chr19:48633655-48635579	5	6546	1	28966
chr3|51440969-51443903	DCAF1	0	384.147	-INF	down	6.65989e-36	chr3	51440969	51443903	-	51440969	51440969	3	circRNA	ENST00000423656.5	chr3:51433264-51440969|chr3:51443903-51463113	0	0	3	28806
chr3|51416786-51418876	DCAF1	0	75.992	-INF	down	5.03123e-26	chr3	51416786	51418876	-	51416786	51416786	3	circRNA	ENST00000423656.5	chr3:51414857-51416786|chr3:51418876-51419733	0	0	2	5697
chr3|51429260-51430212	DCAF1	0	136.716	-INF	down	1.09604e-21	chr3	51429260	51430212	-	51429260	51429260	2	circRNA	ENST00000423656.5	chr3:51427541-51429260|chr3:51430212-51433105	0	0	1	10252
chr3|51463113-51466876	DCAF1	0	59.5109	-INF	down	1.1117e-21	chr3	51463113	51466876	-	51463113	51463113	2	circRNA	ENST00000423656.5	chr3:51443903-51463113|chr3:51466876-51470928	0	0	1	4462
chr9|34096715-34098517	DCAF12	0	235.377	-INF	down	1.87709e-48	chr9	34096715	34098517	-	34096715	34096715	2	circRNA	ENST00000361264.8	chr9:34093448-34096715|chr9:34098517-34106433	0	0	1	17651
chr1|168002481-168004793	DCAF6	0	660.553	-INF	down	9.3535e-50	chr1	168002481	168004793	+	168002481	168002481	3	circRNA	ENST00000432587.6	chr1:167993440-168002481|chr1:168004793-168015780	0	0	1	49537
chr1|168043024-168045227	DCAF6	1165.89	0	INF	up	2.80691e-07	chr1	168043024	168045227	+	168043024	168043024	3	circRNA	ENST00000432587.6	chr1:168038488-168043024|chr1:168045227-168050891	12	99121	0	0
chr17|63578469-63579943	DCAF7	0	300.288	-INF	down	1.25265e-20	chr17	63578469	63579943	+	63578469	63578469	3	circRNA	ENST00000614556.4	chr17:63550815-63578469|chr17:63579943-63583501	0	0	2	22518
chr6|117503766-117521576	DCBLD1	0	574.041	-INF	down	1.20129e-36	chr6	117503766	117521576	+	117503766	117503766	3	circRNA	ENST00000296955.12	chr6:117482893-117503766|chr6:117521576-117525361	0	0	3	43047
chr6|117503766-117503979	DCBLD1	0	260.258	-INF	down	1.22226e-36	chr6	117503766	117503979	+	117503766	117503766	1	circRNA	ENST00000296955.12	chr6:117482893-117503766|chr6:117503979-117519815	0	0	3	19515
chr6|117540667-117545597	DCBLD1	0	158.265	-INF	down	7.07193e-19	chr6	117540667	117545597	+	117540667	117540667	5	circRNA	ENST00000296955.12	chr6:117539379-117540667|chr6:117545597-117569619	0	0	1	11868
chr3|98849460-98881767	DCBLD2	2228.31	1132.15	0.976892	up	2.53834e-27	chr3	98849460	98881767	-	98849460	98849460	2	circRNA	ENST00000326840.10	chr3:98825366-98849460|chr3:98881767-98901121	23	189446	8	84897
chr3|98881539-98881767	DCBLD2	0	798.963	-INF	down	5.79142e-26	chr3	98881539	98881767	-	98881539	98881539	1	circRNA	ENST00000326840.10	chr3:98849598-98881539|chr3:98881767-98901121	0	0	2	59916
chr3|98801599-98825366	DCBLD2	0	1733.7	-INF	down	1.49993e-21	chr3	98801599	98825366	-	98801599	98801599	11	circRNA	ENST00000326840.10	chr3:98800716-98801599|chr3:98825366-98849460	0	0	1	130017
chr13|35805698-35808320	DCLK1	134.65	41.3496	1.70327	up	4.01291e-29	chr13	35805698	35808320	-	35805698	35805698	2	circRNA	ENST00000615680.4	chr13:35793479-35805698|chr13:35808320-35809017	27	11422	5	3096
chr4|150102477-150102812	DCLK2	141.73	498.809	-1.81534	down	3.88685e-29	chr4	150102477	150102812	+	150102477	150102477	1	circRNA	ENST00000296550.11	chr4:150079448-150102477|chr4:150102812-150193137	19	12032	37	37371
chr10|14919737-14935564	DCLRE1C	0	318.369	-INF	down	4.52932e-41	chr10	14919737	14935564	-	14919737	14919737	8	circRNA	ENST00000378289.8	chr10:14899312-14919737|chr10:14935564-14936537	0	0	5	23871
chr12|91158295-91164717	DCN	0	86010.9	-INF	down	9.52105e-20	chr12	91158295	91164717	-	91158295	91158295	2	circRNA	ENST00000052754.9	chr12:91157188-91158295|chr12:91164717-91178341	0	0	2	6450358
chr5|150731415-150733475	DCTN4	0	1203.46	-INF	down	2.09899e-36	chr5	150731415	150733475	-	150731415	150731415	2	circRNA	ENST00000447998.6	chr5:150731156-150731415|chr5:150733475-150742113	0	0	3	90250
chr5|150730630-150733475	DCTN4	0	1731.12	-INF	down	1.73281e-18	chr5	150730630	150733475	-	150730630	150730630	4	circRNA	ENST00000447998.6	chr5:150722980-150730630|chr5:150733475-150742113	0	0	1	129824
chr8|30175084-30180630	DCTN6	1343.83	0	INF	up	3.7139e-07	chr8	30175084	30180630	+	30175084	30175084	4	circRNA	ENST00000221114.7	chr8:30164175-30175084|chr8:30180630-30183074	9	114254	0	0
chr4|51863436-51899378	DCUN1D4	1334.96	0	INF	up	3.90003e-112	chr4	51863436	51899378	+	51863436	51863436	6	circRNA	ENST00000509376.5	chr4:51843267-51863436|chr4:51899378-51913289	1	113508	0	0
chr4|51863436-51877854	DCUN1D4	564.273	822.978	-0.54446	down	2.03075e-15	chr4	51863436	51877854	+	51863436	51863436	3	circRNA	ENST00000509376.5	chr4:51843267-51863436|chr4:51877854-51886567	1	47978	3	61716
chr4|51863436-51891851	DCUN1D4	1193.62	0	INF	up	2.13971e-07	chr4	51863436	51891851	+	51863436	51863436	5	circRNA	ENST00000509376.5	chr4:51843267-51863436|chr4:51891851-51899269	6	101485	0	0
chr19|17314022-17315995	DDA1	0	38.4294	-INF	down	2.63299e-29	chr19	17314022	17315995	+	17314022	17314022	3	circRNA	ENST00000593466.5	chr19:17309657-17314022|chr19:17315995-17319545	0	0	3	2879
chr1|85350414-85358847	DDAH1	0	840.019	-INF	down	5.01123e-56	chr1	85350414	85358847	-	85350414	85350414	3	circRNA	ENST00000535924.6	chr1:85324883-85350414|chr1:85358847-85496165	0	0	1	62996
chr11|61323978-61330074	DDB1	5505.78	0	INF	up	1.96639e-07	chr11	61323978	61330074	-	61323978	61323978	5	circRNA	ENST00000301764.11	chr11:61323094-61323978|chr11:61330074-61331542	7	468138	0	0
chr11|47237836-47238183	DDB2	0	465.9	-INF	down	4.71999e-21	chr11	47237836	47238183	+	47237836	47237836	2	circRNA	ENST00000256996.8	chr11:47235412-47237836|chr11:47238183-47238799	0	0	2	34938
chr14|53091784-53103856	DDHD1	683.975	430.67	0.66736	up	2.42549e-25	chr14	53091784	53103856	-	53091784	53091784	3	circRNA	ENST00000612692.4	chr14:53073847-53091784|chr14:53103856-53152260	21	58136	1	32297
chr8|38247712-38252287	DDHD2	735.864	0	INF	up	4.33848e-106	chr8	38247712	38252287	+	38247712	38247712	4	circRNA	ENST00000397166.6	chr8:38246300-38247712|chr8:38252287-38252721	1	62568	0	0
chr1|15638306-15651895	DDI2	0	575.801	-INF	down	2.25069e-53	chr1	15638306	15651895	+	15638306	15638306	4	circRNA	ENST00000480945.5	chr1:15633565-15638306|chr1:15651895-15656616	0	0	1	43181
chr1|15630324-15643650	DDI2	0	439.098	-INF	down	2.47821e-35	chr1	15630324	15643650	+	15630324	15630324	4	circRNA	ENST00000480945.5	chr1:15626798-15630324|chr1:15643650-15649719	0	0	3	32927
chr1|15630324-15651895	DDI2	739.969	0	INF	up	3.31818e-07	chr1	15630324	15651895	+	15630324	15630324	6	circRNA	ENST00000480945.5	chr1:15626798-15630324|chr1:15651895-15656616	10	62908	0	0
chr11|82913286-82914851	DDIAS	0	10.7208	-INF	down	1.83478e-38	chr11	82913286	82914851	+	82913286	82913286	2	circRNA	ENST00000532277.5	chr11:82901822-82913286|chr11:82914851-82928776	0	0	4	800
chr2|15603191-15607313	DDX1	1498.54	0	INF	up	2.62839e-07	chr2	15603191	15607313	+	15603191	15603191	6	circRNA	ENST00000381341.6	chr2:15602631-15603191|chr2:15607313-15613223	4	127414	0	0
chr11|108688935-108723462	DDX10	312.756	0	INF	up	2.94781e-07	chr11	108688935	108723462	+	108688935	108688935	7	circRNA	ENST00000322536.7	chr11:108679560-108688935|chr11:108723462-108838445	4	26589	0	0
chr22|38499399-38501280	DDX17	0	2173.25	-INF	down	5.7911e-20	chr22	38499399	38501280	-	38499399	38499399	2	circRNA	ENST00000396821.7	chr22:38498573-38499399|chr22:38501280-38505950	0	0	2	162980
chr22|38498084-38498573	DDX17	735.476	0	INF	up	2.92871e-07	chr22	38498084	38498573	-	38498084	38498084	2	circRNA	ENST00000396821.7	chr22:38495937-38498084|chr22:38498573-38499399	12	62524	0	0
chr10|68963290-68967203	DDX21	1488.31	0	INF	up	2.28695e-07	chr10	68963290	68967203	+	68963290	68963290	3	circRNA	ENST00000354185.8	chr10:68962157-68963290|chr10:68967203-68968975	6	126542	0	0
chr10|68967017-68974743	DDX21	2706.98	0	INF	up	2.50216e-07	chr10	68967017	68974743	+	68967017	68967017	6	circRNA	ENST00000354185.8	chr10:68965494-68967017|chr10:68974743-68977528	18	230151	0	0
chr20|49233305-49236510	DDX27	392.13	0	INF	up	9.01525e-103	chr20	49233305	49236510	+	49233305	49233305	5	circRNA	ENST00000622530.4	chr20:49230349-49233305|chr20:49236510-49238948	1	33341	0	0
chr17|63813227-63813454	DDX42	505.634	0	INF	up	1.7879e-113	chr17	63813227	63813454	+	63813227	63813227	1	circRNA	ENST00000578681.5	chr17:63812208-63813227|chr17:63813454-63815562	2	42991	0	0
chr17|63792411-63792562	DDX42	0	417.59	-INF	down	3.23083e-39	chr17	63792411	63792562	+	63792411	63792411	1	circRNA	ENST00000578681.5	chr17:63787270-63792411|chr17:63792562-63798037	0	0	1	31316
chr17|64503187-64503571	DDX5	6167.94	0	INF	up	1.99194e-07	chr17	64503187	64503571	-	64503187	64503187	2	circRNA	ENST00000540698.6	chr17:64503098-64503187|chr17:64503571-64503802	7	524440	0	0
chr10|68936935-68943257	DDX50	229.278	0	INF	up	2.11281e-07	chr10	68936935	68943257	+	68936935	68936935	3	circRNA	ENST00000373585.7	chr10:68936079-68936935|chr10:68943257-68946351	24	19471	0	0
chr10|68911067-68919981	DDX50	463.824	0	INF	up	2.36329e-07	chr10	68911067	68919981	+	68911067	68911067	5	circRNA	ENST00000373585.7	chr10:68910382-68911067|chr10:68919981-68934198	5	39433	0	0
chr1|200648438-200666751	DDX59	0	790.163	-INF	down	1.77936e-49	chr1	200648438	200666751	-	200648438	200648438	6	circRNA	ENST00000447706.6	chr1:200625047-200648438|chr1:200666751-200669766	0	0	1	59257
chr11|118786051-118786518	DDX6	0	508.809	-INF	down	2.88804e-30	chr11	118786051	118786518	-	118786051	118786051	1	circRNA	ENST00000620157.4	chr11:118781184-118786051|chr11:118786518-118790854	0	0	3	38155
chr11|118779631-118786518	DDX6	1086.13	0	INF	up	2.48539e-07	chr11	118779631	118786518	-	118779631	118779631	3	circRNA	ENST00000620157.4	chr11:118768352-118779631|chr11:118786518-118790854	18	92333	0	0
chr4|168220654-168225676	DDX60	81.9966	0	INF	up	2.14054e-07	chr4	168220654	168225676	-	168220654	168220654	4	circRNA	ENST00000393743.7	chr4:168217032-168220654|chr4:168225676-168236251	23	6949	0	0
chr11|678693-688460	DEAF1	0	657.553	-INF	down	7.47256e-44	chr11	678693	688460	-	678693	678693	7	circRNA	ENST00000382409.3	chr11:674783-678693|chr11:688460-691500	0	0	1	49312
chr8|90042727-90044995	DECR1	0	1445.56	-INF	down	4.82242e-31	chr8	90042727	90044995	+	90042727	90042727	2	circRNA	ENST00000519328.5	chr8:90021056-90042727|chr8:90044995-90051676	0	0	3	108406
chr1|224189576-224190319	DEGS1	0	4543.65	-INF	down	2.84958e-49	chr1	224189576	224190319	+	224189576	224189576	1	circRNA	ENST00000415210.5	chr1:224175947-224189576|chr1:224190319-224192331	0	0	1	340749
chr6|18236451-18258405	DEK	0	1671.66	-INF	down	1.0778e-36	chr6	18236451	18258405	-	18236451	18236451	7	circRNA	ENST00000397239.7	chr6:18226242-18236451|chr6:18258405-18263842	0	0	3	125363
chr9|123757702-123879021	DENND1A	0	664.314	-INF	down	3.10886e-101	chr9	123757702	123879021	-	123757702	123757702	4	circRNA	ENST00000373624.6	chr9:123676789-123757702|chr9:123879021-123929888	0	0	9	49811
chr9|123457347-123457897	DENND1A	0	15.8011	-INF	down	3.39953e-31	chr9	123457347	123457897	-	123457347	123457347	2	circRNA	ENST00000373624.6	chr9:123454779-123457347|chr9:123457897-123557569	0	0	3	1182
chr9|123583168-123879021	DENND1A	0	1626.23	-INF	down	3.46728e-20	chr9	123583168	123879021	-	123583168	123583168	11	circRNA	ENST00000373624.6	chr9:123557695-123583168|chr9:123879021-123929888	0	0	2	121957
chr9|123757702-123769563	DENND1A	0	161.505	-INF	down	3.50603e-20	chr9	123757702	123769563	-	123757702	123757702	2	circRNA	ENST00000473039.5	chr9:123671371-123757702|chr9:123769563-123792586	0	0	2	12110
chr1|197583151-197607174	DENND1B	0	448.765	-INF	down	9.89718e-99	chr1	197583151	197607174	-	197583151	197583151	3	circRNA	ENST00000620048.4	chr1:197553112-197583151|chr1:197607174-197611930	0	0	7	33648
chr1|197642710-197658369	DENND1B	0	228.376	-INF	down	9.2019e-97	chr1	197642710	197658369	-	197642710	197642710	5	circRNA	ENST00000620048.4	chr1:197617759-197642710|chr1:197658369-197672036	0	0	6	17121
chr1|197672036-197674169	DENND1B	0	48.6034	-INF	down	4.57151e-39	chr1	197672036	197674169	-	197672036	197672036	2	circRNA	ENST00000620048.4	chr1:197658369-197672036|chr1:197674169-197715030	0	0	4	3641
chr1|197583151-197658369	DENND1B	0	859.074	-INF	down	4.5801e-35	chr1	197583151	197658369	-	197583151	197583151	10	circRNA	ENST00000620048.4	chr1:197553112-197583151|chr1:197658369-197672036	0	0	3	64423
chr1|197652234-197715074	DENND1B	0	464.913	-INF	down	2.64662e-20	chr1	197652234	197715074	-	197652234	197652234	5	circRNA	ENST00000620048.4	chr1:197647114-197652234|chr1:197715074-197772867	0	0	2	34864
chr7|140558142-140559817	DENND2A	153.726	0	INF	up	8.23081e-113	chr7	140558142	140559817	-	140558142	140558142	2	circRNA	ENST00000275884.10	chr7:140555713-140558142|chr7:140559817-140567085	1	13070	0	0
chr7|140585588-140605806	DENND2A	0	573.681	-INF	down	2.15346e-28	chr7	140585588	140605806	-	140585588	140585588	4	circRNA	ENST00000496613.5	chr7:140574008-140585588|chr7:140605806-140640503	0	0	2	43021
chr7|140585588-140587780	DENND2A	0	126.996	-INF	down	3.86552e-19	chr7	140585588	140587780	-	140585588	140585588	2	circRNA	ENST00000275884.10	chr7:140574008-140585588|chr7:140587780-140601402	0	0	1	9523
chr1|114608685-114622065	DENND2C	0	54.3638	-INF	down	9.09197e-56	chr1	114608685	114622065	-	114608685	114608685	4	circRNA	ENST00000393274.5	chr1:114605031-114608685|chr1:114622065-114622986	0	0	1	4076
chr1|114587386-114595873	DENND2C	0	81.0724	-INF	down	1.47918e-20	chr1	114587386	114595873	-	114587386	114587386	4	circRNA	ENST00000393276.7	chr1:114585631-114587386|chr1:114595873-114599273	0	0	2	6078
chr8|141160631-141163429	DENND3	0	67.2981	-INF	down	2.33252e-46	chr8	141160631	141163429	+	141160631	141160631	2	circRNA	ENST00000262585.6	chr8:141155970-141160631|chr8:141163429-141165185	0	0	1	5046
chr8|141185138-141190417	DENND3	0	228.003	-INF	down	5.87728e-20	chr8	141185138	141190417	+	141185138	141185138	3	circRNA	ENST00000262585.6	chr8:141180854-141185138|chr8:141190417-141192330	0	0	2	17097
chr8|141150833-141168525	DENND3	627.511	0	INF	up	2.05276e-07	chr8	141150833	141168525	+	141150833	141150833	8	circRNA	ENST00000262585.6	chr8:141144259-141150833|chr8:141168525-141175199	3	53353	0	0
chr15|65752378-65761438	DENND4A	0	431.244	-INF	down	9.10517e-37	chr15	65752378	65761438	-	65752378	65752378	3	circRNA	ENST00000443035.7	chr15:65741784-65752378|chr15:65761438-65792009	0	0	1	32340
chr15|65729071-65756472	DENND4A	0	648.806	-INF	down	1.02969e-29	chr15	65729071	65756472	-	65729071	65729071	9	circRNA	ENST00000443035.7	chr15:65722948-65729071|chr15:65756472-65761359	0	0	3	48654
chr15|65756139-65756472	DENND4A	0	68.9915	-INF	down	2.84972e-20	chr15	65756139	65756472	-	65756139	65756139	1	circRNA	ENST00000443035.7	chr15:65752628-65756139|chr15:65756472-65761359	0	0	2	5172
chr9|19286768-19300331	DENND4C	0	597.269	-INF	down	1.03629e-48	chr9	19286768	19300331	+	19286768	19286768	7	circRNA	ENST00000434457.6	chr9:19276479-19286768|chr9:19300331-19305351	0	0	1	44791
chr9|19288595-19300331	DENND4C	0	330.023	-INF	down	1.08547e-48	chr9	19288595	19300331	+	19288595	19288595	6	circRNA	ENST00000434457.6	chr9:19287021-19288595|chr9:19300331-19305351	0	0	1	24749
chr9|19316416-19316839	DENND4C	0	116.902	-INF	down	1.13625e-48	chr9	19316416	19316839	+	19316416	19316416	2	circRNA	ENST00000434457.6	chr9:19305527-19316416|chr9:19316839-19324361	0	0	1	8766
chr9|19360243-19361963	DENND4C	479.148	263.699	0.861582	up	1.00514e-26	chr9	19360243	19361963	+	19360243	19360243	2	circRNA	ENST00000434457.6	chr9:19358160-19360243|chr9:19361963-19369836	18	40723	3	19773
chr11|9178131-9179073	DENND5A	0	2580.69	-INF	down	9.51396e-44	chr11	9178131	9179073	-	9178131	9178131	2	circRNA	ENST00000328194.7	chr11:9170777-9178131|chr11:9179073-9180766	0	0	1	193537
chr11|9193493-9207632	DENND5A	0	2735.53	-INF	down	1e-43	chr11	9193493	9207632	-	9193493	9193493	4	circRNA	ENST00000328194.7	chr11:9181084-9193493|chr11:9207632-9264960	0	0	1	205149
chr11|9160712-9169949	DENND5A	0	1968.15	-INF	down	3.56655e-41	chr11	9160712	9169949	-	9160712	9160712	3	circRNA	ENST00000328194.7	chr11:9152442-9160712|chr11:9169949-9170626	0	0	5	147596
chr11|9178131-9193681	DENND5A	0	4157.17	-INF	down	1.46874e-30	chr11	9178131	9193681	-	9178131	9178131	4	circRNA	ENST00000328194.7	chr11:9170777-9178131|chr11:9193681-9203659	0	0	3	311763
chr12|31442774-31495919	DENND5B	330.08	0	INF	up	1.06508e-105	chr12	31442774	31495919	-	31442774	31442774	6	circRNA	ENST00000389082.9	chr12:31433248-31442774|chr12:31495919-31590705	1	28065	0	0
chr12|31451939-31495919	DENND5B	0	453.912	-INF	down	3.76608e-45	chr12	31451939	31495919	-	31451939	31451939	4	circRNA	ENST00000389082.9	chr12:31447769-31451939|chr12:31495919-31590705	0	0	1	34040
chr3|57630714-57634769	DENND6A	0	95.0467	-INF	down	1.24966e-21	chr3	57630714	57634769	-	57630714	57630714	5	circRNA	ENST00000311128.9	chr3:57630523-57630714|chr3:57634769-57641652	0	0	1	7127
chr8|120006804-120009133	DEPTOR	0	24.2817	-INF	down	5.25804e-20	chr8	120006804	120009133	+	120006804	120006804	2	circRNA	ENST00000523492.5	chr8:120003111-120006804|chr8:120009133-120049575	0	0	2	1819
chr12|15982307-16032654	DERA	0	605.936	-INF	down	2.21832e-45	chr12	15982307	16032654	+	15982307	15982307	2	circRNA	ENST00000428559.6	chr12:15962947-15982307|chr12:16032654-16036231	0	0	1	45441
chr17|5480053-5485216	DERL2	0	786.069	-INF	down	2.47046e-40	chr17	5480053	5485216	-	5480053	5480053	5	circRNA	ENST00000158771.8	chr17:5474789-5480053|chr17:5485216-5486068	0	0	1	58950
chr12|55936422-55953410	DGKA	0	1330.59	-INF	down	8.15275e-20	chr12	55936422	55953410	+	55936422	55936422	22	circRNA	ENST00000331886.9	chr12:55931344-55936422|chr12:55953410-55953684	0	0	2	99785
chr2|233388256-233390483	DGKD	75.387	0	INF	up	3.88114e-115	chr2	233388256	233390483	+	233388256	233388256	2	circRNA	ENST00000264057.6	chr2:233354674-233388256|chr2:233390483-233434379	2	6408	0	0
chr2|233450921-233452060	DGKD	61.9561	0	INF	up	2.68718e-07	chr2	233450921	233452060	+	233450921	233450921	2	circRNA	ENST00000264057.6	chr2:233450131-233450921|chr2:233452060-233454762	4	5264	0	0
chr17|56848695-56862251	DGKE	0	260.805	-INF	down	2.17962e-39	chr17	56848695	56862251	+	56848695	56848695	6	circRNA	ENST00000284061.7	chr17:56848065-56848695|chr17:56862251-56862611	0	0	1	19558
chr13|42155290-42155799	DGKH	0	28.3487	-INF	down	6.12303e-20	chr13	42155290	42155799	+	42155290	42155290	2	circRNA	ENST00000379274.6	chr13:42129632-42155290|chr13:42155799-42159265	0	0	2	2124
chr7|137485373-137521966	DGKI	0	5853.19	-INF	down	3.43751e-19	chr7	137485373	137521966	-	137485373	137485373	4	circRNA	ENST00000453654.6	chr7:137469619-137485373|chr7:137521966-137552368	0	0	1	438957
chr7|137654731-137678652	DGKI	0	255.685	-INF	down	3.46069e-19	chr7	137654731	137678652	-	137654731	137654731	3	circRNA	ENST00000453654.6	chr7:137645537-137654731|chr7:137678652-137843387	0	0	1	19174
chr7|137463488-137690002	DGKI	7971.66	0	INF	up	2.5317e-07	chr7	137463488	137690002	-	137463488	137463488	27	circRNA	ENST00000288490.9	chr7:137444102-137463488|chr7:137690002-137846461	4	677810	0	0
chr7|137678556-137690002	DGKI	218.822	0	INF	up	2.66832e-07	chr7	137678556	137690002	-	137678556	137678556	2	circRNA	ENST00000288490.9	chr7:137656540-137678556|chr7:137690002-137846461	14	18592	0	0
chr7|137521865-137623554	DGKI	1131.5	0	INF	up	3.49941e-07	chr7	137521865	137623554	-	137521865	137521865	15	circRNA	ENST00000453654.6	chr7:137493836-137521865|chr7:137623554-137645471	9	96200	0	0
chr11|46367290-46370009	DGKZ	0	13.6676	-INF	down	2.51221e-43	chr11	46367290	46370009	+	46367290	46367290	5	circRNA	ENST00000343674.10	chr11:46333487-46367290|chr11:46370009-46371312	0	0	1	1024
chr1|26432890-26460144	DHDDS	0	1110.48	-INF	down	4.97066e-97	chr1	26432890	26460144	+	26432890	26432890	7	circRNA	ENST00000434391.6	chr1:26432376-26432890|chr1:26460144-26468894	0	0	6	83274
chr1|26432890-26438284	DHDDS	0	278.953	-INF	down	2.61116e-35	chr1	26432890	26438284	+	26432890	26432890	2	circRNA	ENST00000434391.6	chr1:26432376-26432890|chr1:26438284-26442707	0	0	3	20917
chr1|26457790-26460144	DHDDS	436.163	164.412	1.40755	up	4.79347e-29	chr1	26457790	26460144	+	26457790	26457790	2	circRNA	ENST00000434391.6	chr1:26447660-26457790|chr1:26460144-26468894	3	37083	1	12329
chr1|26446315-26460144	DHDDS	834.279	550.319	0.600262	up	3.24044e-24	chr1	26446315	26460144	+	26446315	26446315	4	circRNA	ENST00000434391.6	chr1:26442873-26446315|chr1:26460144-26468894	4	70933	1	41270
chr19|12679456-12680325	DHPS	0	1855.85	-INF	down	1.52569e-40	chr19	12679456	12680325	-	12679456	12679456	4	circRNA	ENST00000210060.11	chr19:12677396-12679456|chr19:12680325-12681559	0	0	5	139174
chr1|12578717-12579412	DHRS3	540.246	0	INF	up	3.66016e-07	chr1	12578717	12579412	-	12578717	12578717	2	circRNA	ENST00000616661.4	chr1:12572853-12578717|chr1:12579412-12580522	9	45927	0	0
chrY|2266739-2291603	DHRSX	761.679	0	INF	up	3.42285e-113	chrY	2266739	2291603	-	2266739	2266739	2	circRNA	ENST00000334651.10_PAR_Y	chrY:2243230-2266739|chrY:2291603-2408744	1	64763	0	0
chrX|2408744-2425304	DHRSX	0	142.317	-INF	down	5.96863e-29	chrX	2408744	2425304	-	2408744	2408744	2	circRNA	ENST00000334651.10	chrX:2291603-2408744|chrX:2425304-2500816	0	0	2	10671
chr10|12081471-12101181	DHTKD1	728.196	0	INF	up	9.98253e-114	chr10	12081471	12101181	+	12081471	12081471	9	circRNA	ENST00000263035.8	chr10:12069187-12081471|chr10:12101181-12106245	2	61915	0	0
chr10|12118748-12120267	DHTKD1	0	125.702	-INF	down	3.50037e-42	chr10	12118748	12120267	+	12118748	12118748	2	circRNA	ENST00000263035.8	chr10:12117755-12118748|chr10:12120267-12120786	0	0	1	9426
chr10|12094072-12120267	DHTKD1	674.943	0	INF	up	2.63589e-07	chr10	12094072	12120267	+	12094072	12094072	10	circRNA	ENST00000263035.8	chr10:12091684-12094072|chr10:12120267-12120786	15	57374	0	0
chr5|55273292-55281515	DHX29	545.597	0	INF	up	2.21087e-112	chr5	55273292	55281515	-	55273292	55273292	6	circRNA	ENST00000251636.9	chr5:55272175-55273292|chr5:55281515-55283202	1	46390	0	0
chr5|55274613-55281515	DHX29	462.507	0	INF	up	2.23687e-07	chr5	55274613	55281515	-	55274613	55274613	5	circRNA	ENST00000251636.9	chr5:55273377-55274613|chr5:55281515-55283202	2	39324	0	0
chr3|47840876-47843255	DHX30	0	789.189	-INF	down	6.21993e-36	chr3	47840876	47843255	+	47840876	47840876	3	circRNA	ENST00000445061.5	chr3:47829134-47840876|chr3:47843255-47845699	0	0	3	59182
chr17|5460938-5462546	DHX33	248.777	0	INF	up	1.40086e-113	chr17	5460938	5462546	-	5460938	5460938	2	circRNA	ENST00000225296.7	chr17:5456182-5460938|chr17:5462546-5463528	2	21151	0	0
chr19|47362475-47362693	DHX34	125.1	185.52	-0.568491	down	6.60854e-16	chr19	47362475	47362693	+	47362475	47362475	1	circRNA	ENST00000328771.8	chr19:47360070-47362475|chr19:47362693-47366980	15	10622	8	13905
chr12|124952397-124954211	DHX37	0	111.435	-INF	down	1.38073e-30	chr12	124952397	124954211	-	124952397	124952397	3	circRNA	ENST00000308736.6	chr12:124950804-124952397|chr12:124954211-124956690	0	0	3	8354
chr17|59586152-59588053	DHX40	202.851	0	INF	up	1.71657e-113	chr17	59586152	59588053	+	59586152	59586152	2	circRNA	ENST00000251241.8	chr17:59579879-59586152|chr17:59588053-59598736	2	17246	0	0
chr2|38837830-38848402	DHX57	0	129.222	-INF	down	1.41624e-25	chr2	38837830	38848402	-	38837830	38837830	4	circRNA	ENST00000457308.5	chr2:38828436-38837830|chr2:38848402-38854053	0	0	2	9689
chr1|182884612-182884813	DHX9	0	1869.16	-INF	down	1.55379e-49	chr1	182884612	182884813	+	182884612	182884612	1	circRNA	ENST00000367549.3	chr1:182883635-182884612|chr1:182884813-182887082	0	0	1	140176
chr5|141582311-141583615	DIAPH1	0	114.635	-INF	down	8.2017e-40	chr5	141582311	141583615	-	141582311	141582311	3	circRNA	ENST00000389054.7	chr5:141580883-141582311|chr5:141583615-141584123	0	0	4	8593
chrX|96735757-96738762	DIAPH2	255.398	0	INF	up	2.07431e-07	chrX	96735757	96738762	+	96735757	96735757	2	circRNA	ENST00000355827.8	chrX:96685190-96735757|chrX:96738762-96758153	6	21710	0	0
chr13|59774188-59861536	DIAPH3	0	133.449	-INF	down	8.50608e-46	chr13	59774188	59861536	-	59774188	59774188	6	circRNA	ENST00000400324.8	chr13:59666846-59774188|chr13:59861536-59879228	0	0	1	10007
chr13|59833106-59916249	DIAPH3	0	158.798	-INF	down	8.90982e-46	chr13	59833106	59916249	-	59833106	59833106	6	circRNA	ENST00000400324.8	chr13:59810923-59833106|chr13:59916249-59924774	0	0	1	11908
chr13|59969943-59992583	DIAPH3	0	93.8866	-INF	down	9.33337e-46	chr13	59969943	59992583	-	59969943	59969943	8	circRNA	ENST00000400324.8	chr13:59924870-59969943|chr13:59992583-60008543	0	0	1	7040
chr13|60008543-60016145	DIAPH3	0	33.309	-INF	down	9.77528e-46	chr13	60008543	60016145	-	60008543	60008543	4	circRNA	ENST00000400324.8	chr13:59992583-60008543|chr13:60016145-60042689	0	0	1	2497
chr13|60093627-60112186	DIAPH3	0	92.1532	-INF	down	1.02618e-38	chr13	60093627	60112186	-	60093627	60093627	2	circRNA	ENST00000400324.8	chr13:60042820-60093627|chr13:60112186-60132956	0	0	4	6907
chr13|59833106-59839448	DIAPH3	104.048	49.0301	1.08551	up	6.56314e-28	chr13	59833106	59839448	-	59833106	59833106	2	circRNA	ENST00000400324.8	chr13:59810923-59833106|chr13:59839448-59861406	10	8837	2	3675
chr13|60008543-60042820	DIAPH3	0	72.6318	-INF	down	6.3806e-20	chr13	60008543	60042820	-	60008543	60008543	5	circRNA	ENST00000400324.8	chr13:59992583-60008543|chr13:60042820-60093627	0	0	2	5445
chr14|95124195-95141748	DICER1	0	1181	-INF	down	1.56978e-29	chr14	95124195	95141748	-	95124195	95124195	9	circRNA	ENST00000526495.5	chr14:95117754-95124195|chr14:95141748-95157930	0	0	3	88566
chr20|62905886-62914406	DIDO1	0	2461.2	-INF	down	8.29544e-20	chr20	62905886	62914406	-	62905886	62905886	5	circRNA	ENST00000266070.8	chr20:62896996-62905886|chr20:62914406-62937795	0	0	2	184575
chr20|62907146-62914406	DIDO1	0	2341.97	-INF	down	8.39928e-20	chr20	62907146	62914406	-	62907146	62907146	4	circRNA	ENST00000266070.8	chr20:62906100-62907146|chr20:62914406-62937795	0	0	2	175633
chr1|209830107-209831043	DIEXF	173.014	0	INF	up	3.04779e-07	chr1	209830107	209831043	+	209830107	209830107	2	circRNA	ENST00000491415.6	chr1:209828170-209830107|chr1:209831043-209833184	11	14700	0	0
chr21|46537223-46541895	DIP2A	0	107.581	-INF	down	1.09005e-29	chr21	46537223	46541895	+	46537223	46537223	5	circRNA	ENST00000400274.5	chr21:46534687-46537223|chr21:46541895-46545136	0	0	1	8067
chr12|50671185-50683248	DIP2B	249.73	0	INF	up	1.25609e-105	chr12	50671185	50683248	+	50671185	50671185	6	circRNA	ENST00000301180.9	chr12:50660319-50671185|chr12:50683248-50685832	1	21233	0	0
chr12|50625975-50640852	DIP2B	0	186.04	-INF	down	1.90109e-100	chr12	50625975	50640852	+	50625975	50625975	2	circRNA	ENST00000549620.5	chr12:50505240-50625975|chr12:50640852-50660193	0	0	8	13944
chr10|472438-486530	DIP2C	0	324.703	-INF	down	2.72231e-102	chr10	472438	486530	-	472438	472438	2	circRNA	ENST00000280886.11	chr10:440996-472438|chr10:486530-689493	0	0	12	24339
chr10|310030-329601	DIP2C	0	847.393	-INF	down	2.50348e-42	chr10	310030	329601	-	310030	310030	3	circRNA	ENST00000381496.7	chr10:288421-310030|chr10:329601-341198	0	0	1	63549
chr10|382646-390863	DIP2C	0	500.302	-INF	down	2.62969e-42	chr10	382646	390863	-	382646	382646	7	circRNA	ENST00000381496.7	chr10:369633-382646|chr10:390863-399108	0	0	1	37519
chr10|413912-423033	DIP2C	0	591.202	-INF	down	2.76044e-42	chr10	413912	423033	-	413912	413912	4	circRNA	ENST00000381496.7	chr10:409017-413912|chr10:423033-440870	0	0	1	44336
chr10|286272-310092	DIP2C	0	340.104	-INF	down	2.93228e-30	chr10	286272	310092	-	286272	286272	3	circRNA	ENST00000381496.7	chr10:283446-286272|chr10:310092-327005	0	0	3	25503
chr10|327005-327176	DIP2C	0	158.118	-INF	down	2.97783e-30	chr10	327005	327176	-	327005	327005	1	circRNA	ENST00000381496.7	chr10:310092-327005|chr10:327176-329432	0	0	3	11855
chr10|327005-349454	DIP2C	0	852.34	-INF	down	6.28535e-21	chr10	327005	349454	-	327005	327005	7	circRNA	ENST00000381496.7	chr10:310092-327005|chr10:349454-356425	0	0	2	63919
chr10|366274-384146	DIP2C	419.591	0	INF	up	1.96365e-07	chr10	366274	384146	-	366274	366274	4	circRNA	ENST00000381496.7	chr10:364582-366274|chr10:384146-384545	7	35670	0	0
chr10|440870-486530	DIP2C	899.446	0	INF	up	2.69771e-07	chr10	440870	486530	-	440870	440870	3	circRNA	ENST00000280886.11	chr10:423033-440870|chr10:486530-689493	14	76464	0	0
chr2|232130618-232210405	DIS3L2	0	583.561	-INF	down	4.23247e-97	chr2	232130618	232210405	+	232130618	232130618	4	circRNA	ENST00000273009.10	chr2:232087721-232130618|chr2:232210405-232238532	0	0	6	43758
chr2|232210325-232300119	DIS3L2	0	715.304	-INF	down	2.29455e-42	chr2	232210325	232300119	+	232210325	232210325	5	circRNA	ENST00000325385.11	chr2:232163632-232210325|chr2:232300119-232329812	0	0	5	53639
chr1|231701954-231774817	DISC1	521.899	0	INF	up	2.52128e-114	chr1	231701954	231774817	+	231701954	231701954	5	circRNA	ENST00000535944.5	chr1:231694805-231701954|chr1:231774817-231795241	2	44374	0	0
chr1|231818328-231818517	DISC1	0	99.527	-INF	down	5.37277e-35	chr1	231818328	231818517	+	231818328	231818328	1	circRNA	ENST00000366632.6	chr1:231800210-231818328|chr1:231818517-231854738	0	0	3	7461
chr1|231795241-231818517	DISC1	0	201.028	-INF	down	2.89057e-20	chr1	231795241	231818517	+	231795241	231795241	3	circRNA	ENST00000366632.6	chr1:231771070-231795241|chr1:231818517-231854738	0	0	2	15074
chr1|231800107-231818517	DISC1	125.406	0	INF	up	2.76779e-07	chr1	231800107	231818517	+	231800107	231800107	2	circRNA	ENST00000366632.6	chr1:231795296-231800107|chr1:231818517-231854738	4	10659	0	0
chrX|154768301-154769310	DKC1	0	423.057	-INF	down	1.36746e-19	chrX	154768301	154769310	+	154768301	154768301	2	circRNA	ENST00000620277.4	chrX:154767382-154768301|chrX:154769310-154770758	0	0	1	31726
chrX|154769166-154770879	DKC1	0	191.534	-INF	down	1.38285e-19	chrX	154769166	154770879	+	154769166	154769166	2	circRNA	ENST00000620277.4	chrX:154768432-154769166|chrX:154770879-154773130	0	0	1	14363
chr8|13499048-13500196	DLC1	0	734.985	-INF	down	1.51804e-47	chr8	13499048	13500196	-	13499048	13499048	1	circRNA	ENST00000276297.8	chr8:13401619-13499048|chr8:13500196-13514601	0	0	1	55119
chr3|197104902-197149796	DLG1	909.125	0	INF	up	2.47328e-112	chr3	197104902	197149796	-	197104902	197104902	9	circRNA	ENST00000346964.6	chr3:197091026-197104902|chr3:197149796-197161639	1	77300	0	0
chr3|197085579-197119530	DLG1	0	1251.64	-INF	down	7.39718e-102	chr3	197085579	197119530	-	197085579	197085579	5	circRNA	ENST00000346964.6	chr3:197081117-197085579|chr3:197119530-197130526	0	0	10	93856
chr3|197085579-197116083	DLG1	0	1094.26	-INF	down	6.11602e-99	chr3	197085579	197116083	-	197085579	197085579	4	circRNA	ENST00000346964.6	chr3:197081117-197085579|chr3:197116083-197119409	0	0	7	82057
chr3|197051576-197069260	DLG1	0	635.205	-INF	down	1.77069e-39	chr3	197051576	197069260	-	197051576	197051576	6	circRNA	ENST00000346964.6	chr3:197044729-197051576|chr3:197069260-197076585	0	0	4	47633
chr3|197104902-197119530	DLG1	0	671.594	-INF	down	1.0568e-35	chr3	197104902	197119530	-	197104902	197104902	3	circRNA	ENST00000346964.6	chr3:197091026-197104902|chr3:197119530-197130526	0	0	3	50363
chr3|197130526-197149796	DLG1	0	638.605	-INF	down	9.77208e-26	chr3	197130526	197149796	-	197130526	197130526	6	circRNA	ENST00000346964.6	chr3:197119530-197130526|chr3:197149796-197161639	0	0	2	47890
chr3|197090911-197119530	DLG1	0	913.451	-INF	down	3.41824e-21	chr3	197090911	197119530	-	197090911	197090911	4	circRNA	ENST00000346964.6	chr3:197085756-197090911|chr3:197119530-197130526	0	0	1	68503
chr3|197115926-197119530	DLG1	270.57	378.907	-0.485842	down	2.92644e-14	chr3	197115926	197119530	-	197115926	197115926	2	circRNA	ENST00000346964.6	chr3:197105005-197115926|chr3:197119530-197130526	5	23001	4	28412
chr10|77853353-77854370	DLG5	456.815	0	INF	up	2.36911e-07	chr10	77853353	77854370	-	77853353	77853353	2	circRNA	ENST00000372391.6	chr10:77843706-77853353|chr10:77854370-77856729	5	38837	0	0
KI270825.1|92045-93062	DLG5	416.487	0	INF	up	2.39198e-07	KI270825.1	92045	93062	-	92045	92045	2	circRNA	ENST00000614211.2	KI270825.1:82398-92045|KI270825.1:93062-95421	6	35407	0	0
chr22|38537591-38568289	DMC1	43.1505	0	INF	up	6.75625e-103	chr22	38537591	38568289	-	38537591	38537591	11	circRNA	ENST00000216024.6	chr22:38521724-38537591|chr22:38568289-38570042	1	3668	0	0
chr22|38562286-38568289	DMC1	0	34.7225	-INF	down	1.38158e-31	chr22	38562286	38568289	-	38562286	38562286	4	circRNA	ENST00000216024.6	chr22:38555409-38562286|chr22:38568289-38570042	0	0	1	2603
chr22|38521607-38568289	DMC1	0	59.6842	-INF	down	5.86375e-20	chr22	38521607	38568289	-	38521607	38521607	12	circRNA	ENST00000216024.6	chr22:38520089-38521607|chr22:38568289-38570042	0	0	2	4474
chr22|38552665-38568289	DMC1	0	38.8027	-INF	down	5.92594e-20	chr22	38552665	38568289	-	38552665	38552665	6	circRNA	ENST00000216024.6	chr22:38549997-38552665|chr22:38568289-38570042	0	0	2	2908
chr5|79104163-79121352	DMGDH	0	115.568	-INF	down	1.26452e-18	chr5	79104163	79121352	-	79104163	79104163	3	circRNA	ENST00000520388.5	chr5:79055908-79104163|chr5:79121352-79235810	0	0	1	8666
chr5|119240418-119244576	DMXL1	98.3089	0	INF	up	2.49549e-112	chr5	119240418	119244576	+	119240418	119240418	2	circRNA	ENST00000539542.5	chr5:119239080-119240418|chr5:119244576-119246994	1	8358	0	0
chr5|119101934-119129423	DMXL1	1038.4	0	INF	up	2.43089e-07	chr5	119101934	119129423	+	119101934	119101934	8	circRNA	ENST00000503802.5	chr5:119098104-119101934|chr5:119129423-119133131	5	88288	0	0
chr15|51451644-51453641	DMXL2	0	102.941	-INF	down	5.04522e-37	chr15	51451644	51453641	-	51451644	51451644	2	circRNA	ENST00000251076.9	chr15:51450346-51451644|chr15:51453641-51455150	0	0	1	7719
chr10|68459103-68470163	DNA2	0	224.296	-INF	down	7.77913e-21	chr10	68459103	68470163	-	68459103	68459103	4	circRNA	ENST00000551118.6	chr10:68450247-68459103|chr10:68470163-68471790	0	0	2	16819
chr3|52394464-52395678	DNAH1	0	78.1522	-INF	down	6.77725e-36	chr3	52394464	52395678	+	52394464	52394464	4	circRNA	ENST00000420323.6	chr3:52393485-52394464|chr3:52395678-52396367	0	0	3	5858
chr1|225119219-225123614	DNAH14	10.9493	0	INF	up	1.95777e-106	chr1	225119219	225123614	+	225119219	225119219	2	circRNA	ENST00000328556.9	chr1:225117999-225119219|chr1:225123614-225140767	1	930	0	0
chr1|225167938-225266769	DNAH14	0	226.656	-INF	down	3.26574e-49	chr1	225167938	225266769	+	225167938	225167938	11	circRNA	ENST00000445597.6	chr1:225159485-225167938|chr1:225266769-225270734	0	0	1	16997
chr2|84605499-84621551	DNAH6	2.25808	0	INF	up	4.74316e-112	chr2	84605499	84621551	+	84605499	84605499	7	circRNA	ENST00000389394.7	chr2:84604551-84605499|chr2:84621551-84624264	1	191	0	0
chr9|33036573-33037115	DNAJA1	1377.76	0	INF	up	2.81338e-07	chr9	33036573	33037115	+	33036573	33036573	2	circRNA	ENST00000330899.4	chr9:33034330-33036573|chr9:33037115-33038684	12	117136	0	0
chr7|157358546-157363270	DNAJB6	0	62.1644	-INF	down	2.28997e-28	chr7	157358546	157363270	+	157358546	157358546	2	circRNA	ENST00000441561.5	chr7:157337144-157358546|chr7:157363270-157366501	0	0	2	4660
chr7|157358546-157367483	DNAJB6	301.971	0	INF	up	2.67424e-07	chr7	157358546	157367483	+	157358546	157358546	4	circRNA	ENST00000441561.5	chr7:157337144-157358546|chr7:157367483-157382245	14	25662	0	0
chr10|21904521-21929141	DNAJC1	0	1297	-INF	down	5.97047e-42	chr10	21904521	21929141	-	21904521	21904521	6	circRNA	ENST00000376980.7	chr10:21882439-21904521|chr10:21929141-22003212	0	0	1	97267
chr10|21904521-21920963	DNAJC1	0	1012.19	-INF	down	3.21063e-30	chr10	21904521	21920963	-	21904521	21904521	4	circRNA	ENST00000376980.7	chr10:21882439-21904521|chr10:21920963-21928505	0	0	3	75906
chr10|21805979-21920963	DNAJC1	0	3298.31	-INF	down	6.77801e-21	chr10	21805979	21920963	-	21805979	21805979	6	circRNA	ENST00000376980.7	chr10:21766309-21805979|chr10:21920963-21928505	0	0	2	247354
chr10|21882281-21920963	DNAJC1	0	1946.87	-INF	down	6.85577e-21	chr10	21882281	21920963	-	21882281	21882281	5	circRNA	ENST00000376980.7	chr10:21806099-21882281|chr10:21920963-21928505	0	0	2	146003
chr2|182736248-182743712	DNAJC10	1932.81	1254.64	0.623433	up	1.34092e-24	chr2	182736248	182743712	+	182736248	182736248	4	circRNA	ENST00000264065.11	chr2:182732542-182736248|chr2:182743712-182751657	8	164335	4	94087
chr1|15544398-15567269	DNAJC16	565.085	0	INF	up	4.03901e-07	chr1	15544398	15567269	+	15544398	15544398	10	circRNA	ENST00000616884.4	chr1:15536814-15544398|chr1:15567269-15567777	8	48040	0	0
chr7|103316829-103319678	DNAJC2	0	142.783	-INF	down	2.7394e-19	chr7	103316829	103319678	-	103316829	103316829	2	circRNA	ENST00000475065.5	chr7:103316088-103316829|chr7:103319678-103319755	0	0	1	10707
chr13|95723241-95725252	DNAJC3	0	72.7118	-INF	down	6.57656e-20	chr13	95723241	95725252	+	95723241	95723241	2	circRNA	ENST00000602402.5	chr13:95709337-95723241|chr13:95725252-95757643	0	0	2	5451
chr20|63928334-63929525	DNAJC5	0	933.746	-INF	down	5.20561e-29	chr20	63928334	63929525	+	63928334	63928334	2	circRNA	ENST00000360864.8	chr20:63895323-63928334|chr20:63929525-63930850	0	0	3	70023
chr1|65364634-65366196	DNAJC6	473.55	225.749	1.0688	up	8.0609e-28	chr1	65364634	65366196	+	65364634	65364634	3	circRNA	ENST00000494710.6	chr1:65254649-65364634|chr1:65366196-65379401	19	40246	2	16928
chr12|32710928-32722633	DNM1L	0	764.867	-INF	down	7.60327e-20	chr12	32710928	32722633	+	32710928	32710928	5	circRNA	ENST00000452533.6	chr12:32708224-32710928|chr12:32722633-32731013	0	0	2	57359
chr19|10772478-10777216	DNM2	0	1182.56	-INF	down	1.9716e-102	chr19	10772478	10777216	+	10772478	10772478	3	circRNA	ENST00000585892.5	chr19:10759811-10772478|chr19:10777216-10782959	0	0	13	88673
chr10|99907994-99909146	DNMBP	0	98.0736	-INF	down	5.6969e-41	chr10	99907994	99909146	-	99907994	99907994	2	circRNA	ENST00000543621.6	chr10:99900066-99907994|chr10:99909146-99913952	0	0	1	7354
chr10|99969114-99972134	DNMBP	30.4135	0	INF	up	3.78208e-07	chr10	99969114	99972134	-	99969114	99969114	2	circRNA	ENST00000324109.8	chr10:99957205-99969114|chr10:99972134-100009837	9	2577	0	0
chr19|10154292-10155056	DNMT1	0	146.744	-INF	down	1.3957e-40	chr19	10154292	10155056	-	10154292	10154292	3	circRNA	ENST00000592705.5	chr19:10151847-10154292|chr19:10155056-10155852	0	0	5	11000
chr19|10175539-10177367	DNMT1	0	57.8574	-INF	down	6.18723e-38	chr19	10175539	10177367	-	10175539	10175539	2	circRNA	ENST00000592705.5	chr19:10173905-10175539|chr19:10177367-10180186	0	0	4	4335
chr19|10143765-10143987	DNMT1	0	181.773	-INF	down	6.17793e-35	chr19	10143765	10143987	-	10143765	10143765	1	circRNA	ENST00000592705.5	chr19:10142220-10143765|chr19:10143987-10146350	0	0	1	13631
chr19|10154292-10156509	DNMT1	0	218.655	-INF	down	2.33315e-29	chr19	10154292	10156509	-	10154292	10154292	5	circRNA	ENST00000592705.5	chr19:10151847-10154292|chr19:10156509-10159657	0	0	3	16395
chr19|10148883-10162748	DNMT1	0	569.774	-INF	down	3.10242e-20	chr19	10148883	10162748	-	10148883	10148883	15	circRNA	ENST00000592705.5	chr19:10146524-10148883|chr19:10162748-10163325	0	0	2	42728
chr19|10151749-10160063	DNMT1	0	360.199	-INF	down	3.13772e-20	chr19	10151749	10160063	-	10151749	10151749	9	circRNA	ENST00000592705.5	chr19:10151545-10151749|chr19:10160063-10160383	0	0	2	27011
chr19|10173870-10177367	DNMT1	95.251	70.4983	0.434146	up	5.54537e-13	chr19	10173870	10177367	-	10173870	10173870	3	circRNA	ENST00000592705.5	chr19:10173174-10173870|chr19:10177367-10180186	6	8093	2	5285
chr2|25235706-25237005	DNMT3A	154.173	73.4719	1.06929	up	7.27343e-28	chr2	25235706	25237005	-	25235706	25235706	2	circRNA	ENST00000264709.7	chr2:25234420-25235706|chr2:25237005-25239129	50	13059	4	5506
chr20|32791600-32792770	DNMT3B	0	28.7087	-INF	down	4.92903e-31	chr20	32791600	32792770	+	32791600	32791600	2	circRNA	ENST00000328111.6	chr20:32789012-32791600|chr20:32792770-32793535	0	0	1	2152
chr20|45795344-45801458	DNTTIP1	0	221.056	-INF	down	1.66206e-30	chr20	45795344	45801458	+	45795344	45795344	3	circRNA	ENST00000372622.7	chr20:45794017-45795344|chr20:45801458-45801998	0	0	1	16577
chr10|126970701-127018835	DOCK1	0	4302.14	-INF	down	4.90807e-101	chr10	126970701	127018835	+	126970701	126970701	12	circRNA	ENST00000280333.9	chr10:126905563-126970701|chr10:127018835-127023199	0	0	9	322629
chr10|126970701-126987617	DOCK1	0	1673.41	-INF	down	1.28526e-40	chr10	126970701	126987617	+	126970701	126970701	4	circRNA	ENST00000280333.9	chr10:126905563-126970701|chr10:126987617-126990454	0	0	1	125496
chr10|126970701-127110354	DOCK1	0	9527.37	-INF	down	1.35147e-40	chr10	126970701	127110354	+	126970701	126970701	24	circRNA	ENST00000280333.9	chr10:126905563-126970701|chr10:127110354-127125473	0	0	1	714501
chr10|127018709-127026424	DOCK1	0	1202.04	-INF	down	1.37215e-40	chr10	127018709	127026424	+	127018709	127018709	4	circRNA	ENST00000280333.9	chr10:127012374-127018709|chr10:127026424-127031649	0	0	1	90146
chr10|127061667-127110354	DOCK1	0	1467.41	-INF	down	1.44226e-40	chr10	127061667	127110354	+	127061667	127061667	3	circRNA	ENST00000280333.9	chr10:127052815-127061667|chr10:127110354-127125473	0	0	1	110047
chr10|127106230-127127764	DOCK1	0	1890.24	-INF	down	2.56677e-38	chr10	127106230	127127764	+	127106230	127106230	4	circRNA	ENST00000280333.9	chr10:127061776-127106230|chr10:127127764-127248007	0	0	4	141754
chr10|126970701-127061776	DOCK1	0	8383.85	-INF	down	4.20822e-30	chr10	126970701	127061776	+	126970701	126970701	22	circRNA	ENST00000280333.9	chr10:126905563-126970701|chr10:127061776-127106230	0	0	3	628741
chr10|127018709-127061776	DOCK1	0	4272.54	-INF	down	9.97113e-21	chr10	127018709	127061776	+	127018709	127018709	11	circRNA	ENST00000280333.9	chr10:127012374-127018709|chr10:127061776-127106230	0	0	2	320416
chr10|126970701-127052815	DOCK1	0	7990.68	-INF	down	1.00154e-20	chr10	126970701	127052815	+	126970701	126970701	21	circRNA	ENST00000280333.9	chr10:126905563-126970701|chr10:127052815-127061667	0	0	2	599257
chr10|127031649-127037816	DOCK1	0	1452.73	-INF	down	1.007e-20	chr10	127031649	127037816	+	127031649	127031649	3	circRNA	ENST00000280333.9	chr10:127026424-127031649|chr10:127037816-127042624	0	0	2	108945
chr10|127061667-127127764	DOCK1	0	2496	-INF	down	1.01912e-20	chr10	127061667	127127764	+	127061667	127061667	5	circRNA	ENST00000280333.9	chr10:127052815-127061667|chr10:127127764-127248007	0	0	2	187185
chr10|126970701-127008804	DOCK1	3296.59	0	INF	up	2.12206e-07	chr10	126970701	127008804	+	126970701	126970701	10	circRNA	ENST00000280333.9	chr10:126905563-126970701|chr10:127008804-127012294	3	280299	0	0
chr10|127052680-127061776	DOCK1	669.721	0	INF	up	2.70357e-07	chr10	127052680	127061776	+	127052680	127052680	2	circRNA	ENST00000280333.9	chr10:127043164-127052680|chr10:127061776-127106230	14	56931	0	0
chr10|126970701-127000307	DOCK1	2953.93	0	INF	up	2.8458e-07	chr10	126970701	127000307	+	126970701	126970701	9	circRNA	ENST00000280333.9	chr10:126905563-126970701|chr10:127000307-127008731	12	251155	0	0
chr10|127026351-127032320	DOCK1	1301.11	0	INF	up	3.39001e-07	chr10	127026351	127032320	+	127026351	127026351	3	circRNA	ENST00000280333.9	chr10:127024783-127026351|chr10:127032320-127037718	10	110621	0	0
chr2|224864552-224886531	DOCK10	0	1577.46	-INF	down	2.20218e-35	chr2	224864552	224886531	-	224864552	224864552	9	circRNA	ENST00000409592.7	chr2:224862746-224864552|chr2:224886531-224896294	0	0	3	118298
chrX|118654601-118654961	DOCK11	0	159.838	-INF	down	1.26205e-37	chrX	118654601	118654961	+	118654601	118654601	2	circRNA	ENST00000276204.10	chrX:118652077-118654601|chrX:118654961-118662685	0	0	3	11984
chrX|118545322-118546116	DOCK11	87.2066	0	INF	up	2.6507e-07	chrX	118545322	118546116	+	118545322	118545322	2	circRNA	ENST00000276204.10	chrX:118543593-118545322|chrX:118546116-118561382	14	7401	0	0
chr7|111935539-111945798	DOCK4	0	477.754	-INF	down	8.04237e-37	chr7	111935539	111945798	-	111935539	111935539	4	circRNA	ENST00000428084.5	chr7:111915904-111935539|chr7:111945798-111977131	0	0	3	35826
chr7|111989014-112004131	DOCK4	0	1198.31	-INF	down	1.87917e-28	chr7	111989014	112004131	-	111989014	111989014	5	circRNA	ENST00000428084.5	chr7:111984390-111989014|chr7:112004131-112206101	0	0	2	89865
chr7|111782863-111790605	DOCK4	0	358.225	-INF	down	2.96877e-19	chr7	111782863	111790605	-	111782863	111782863	5	circRNA	ENST00000423057.6	chr7:111778369-111782863|chr7:111790605-111808820	0	0	1	26864
chr7|111808820-111834686	DOCK4	0	812.217	-INF	down	3.00212e-19	chr7	111808820	111834686	-	111808820	111808820	5	circRNA	ENST00000423057.6	chr7:111790605-111808820|chr7:111834686-111844762	0	0	1	60911
chr7|111895611-111901801	DOCK4	0	389.241	-INF	down	3.03773e-19	chr7	111895611	111901801	-	111895611	111895611	3	circRNA	ENST00000428084.5	chr7:111877186-111895611|chr7:111901801-111915778	0	0	1	29190
chr8|25372558-25374654	DOCK5	867.691	0	INF	up	4.83461e-114	chr8	25372558	25374654	+	25372558	25372558	3	circRNA	ENST00000276440.11	chr8:25369641-25372558|chr8:25374654-25377304	2	73776	0	0
chr8|25296512-25300657	DOCK5	0	359.839	-INF	down	2.20171e-47	chr8	25296512	25300657	+	25296512	25296512	3	circRNA	ENST00000481100.5	chr8:25292172-25296512|chr8:25300657-25302324	0	0	1	26985
chr8|25300575-25310532	DOCK5	0	322.543	-INF	down	2.30616e-47	chr8	25300575	25310532	+	25300575	25300575	5	circRNA	ENST00000276440.11	chr8:25299101-25300575|chr8:25310532-25317006	0	0	1	24188
chr8|25407982-25408940	DOCK5	0	76.3254	-INF	down	4.1271e-31	chr8	25407982	25408940	+	25407982	25407982	2	circRNA	ENST00000276440.11	chr8:25403724-25407982|chr8:25408940-25410098	0	0	3	5721
chr8|25243673-25278665	DOCK5	0	774.961	-INF	down	3.83969e-20	chr8	25243673	25278665	+	25243673	25243673	4	circRNA	ENST00000481100.5	chr8:25184951-25243673|chr8:25278665-25292023	0	0	2	58116
chr8|25268844-25278665	DOCK5	0	541.398	-INF	down	3.87995e-20	chr8	25268844	25278665	+	25268844	25268844	3	circRNA	ENST00000481100.5	chr8:25243757-25268844|chr8:25278665-25292023	0	0	2	40600
chr8|25275385-25292172	DOCK5	0	560.453	-INF	down	3.91943e-20	chr8	25275385	25292172	+	25275385	25275385	3	circRNA	ENST00000481100.5	chr8:25268885-25275385|chr8:25292172-25296512	0	0	2	42029
chr8|25366869-25369641	DOCK5	0	313.849	-INF	down	3.95941e-20	chr8	25366869	25369641	+	25366869	25366869	4	circRNA	ENST00000276440.11	chr8:25364704-25366869|chr8:25369641-25372558	0	0	2	23535
chr8|25268844-25292172	DOCK5	1372.11	0	INF	up	2.6996e-07	chr8	25268844	25292172	+	25268844	25268844	4	circRNA	ENST00000481100.5	chr8:25243757-25268844|chr8:25292172-25296512	16	116652	0	0
chr1|62577261-62586624	DOCK7	297.914	0	INF	up	5.68769e-115	chr1	62577261	62586624	-	62577261	62577261	4	circRNA	ENST00000251157.10	chr1:62561703-62577261|chr1:62586624-62618705	2	25329	0	0
chr1|62577261-62619993	DOCK7	0	1417.78	-INF	down	3.04673e-35	chr1	62577261	62619993	-	62577261	62577261	6	circRNA	ENST00000251157.10	chr1:62561703-62577261|chr1:62619993-62625258	0	0	3	106323
chr1|62577261-62625401	DOCK7	1299.13	0	INF	up	1.97198e-07	chr1	62577261	62625401	-	62577261	62577261	7	circRNA	ENST00000251157.10	chr1:62561703-62577261|chr1:62625401-62631239	3	110459	0	0
chr1|62653983-62654159	DOCK7	579.151	0	INF	up	2.71222e-07	chr1	62653983	62654159	-	62653983	62653983	1	circRNA	ENST00000251157.10	chr1:62653793-62653983|chr1:62654159-62663024	4	49240	0	0
chr13|98897487-98904706	DOCK9	0	211.495	-INF	down	1.11877e-38	chr13	98897487	98904706	-	98897487	98897487	6	circRNA	ENST00000448493.7	chr13:98888711-98897487|chr13:98904706-98914327	0	0	4	15857
chr21|33579349-33584768	DONSON	0	115.835	-INF	down	5.44475e-29	chr21	33579349	33584768	-	33579349	33579349	6	circRNA	ENST00000453626.5	chr21:33578444-33579349|chr21:33584768-33585977	0	0	3	8684
chr6|83132175-83142046	DOPEY1	839.524	0	INF	up	1.42192e-112	chr6	83132175	83142046	+	83132175	83132175	7	circRNA	ENST00000237163.9	chr6:83130397-83132175|chr6:83142046-83145523	1	71382	0	0
chr21|36247516-36251284	DOPEY2	0	100.46	-INF	down	5.91484e-30	chr21	36247516	36251284	+	36247516	36247516	3	circRNA	ENST00000399151.3	chr21:36246677-36247516|chr21:36251284-36253771	0	0	1	7533
chr21|36247516-36248568	DOPEY2	7.09179	94.3133	-3.73324	down	1.1461e-29	chr21	36247516	36248568	+	36247516	36247516	2	circRNA	ENST00000399151.3	chr21:36246677-36247516|chr21:36248568-36251161	3	600	18	7055
chr21|36263545-36263814	DOPEY2	23.557	55.4839	-1.23592	down	1.20673e-28	chr21	36263545	36263814	+	36263545	36263545	2	circRNA	ENST00000399151.3	chr21:36260732-36263545|chr21:36263814-36270012	1	2002	10	4151
chr19|2180712-2191240	DOT1L	0	220.669	-INF	down	2.90878e-20	chr19	2180712	2191240	+	2180712	2180712	4	circRNA	ENST00000398665.7	chr19:2164265-2180712|chr19:2191240-2193688	0	0	2	16547
chr19|2213538-2214596	DOT1L	0	66.0047	-INF	down	2.94026e-20	chr19	2213538	2214596	+	2213538	2213538	3	circRNA	ENST00000398665.7	chr19:2211842-2213538|chr19:2214596-2216280	0	0	2	4948
chr14|72693075-72731934	DPF3	0	103.954	-INF	down	1.50072e-29	chr14	72693075	72731934	-	72693075	72693075	4	circRNA	ENST00000556509.5	chr14:72674368-72693075|chr14:72731934-72753263	0	0	3	7793
chr14|72714422-72731934	DPF3	0	62.8844	-INF	down	2.84456e-20	chr14	72714422	72731934	-	72714422	72714422	3	circRNA	ENST00000556509.5	chr14:72693213-72714422|chr14:72731934-72753263	0	0	2	4714
chr9|137564433-137565154	DPH7	0	678.115	-INF	down	3.73799e-31	chr9	137564433	137565154	-	137564433	137564433	2	circRNA	ENST00000479650.5	chr9:137555648-137564433|chr9:137565154-137574207	0	0	3	50852
chr20|50940864-50955285	DPM1	1535.98	0	INF	up	2.75747e-07	chr20	50940864	50955285	-	50940864	50940864	6	circRNA	ENST00000371588.9	chr20:50936262-50940864|chr20:50955285-50958362	14	130587	0	0
chr15|65454262-65454415	DPP8	89.6058	0	INF	up	4.84096e-104	chr15	65454262	65454415	-	65454262	65454262	1	circRNA	ENST00000341861.9	chr15:65452102-65454262|chr15:65454415-65456224	1	7618	0	0
chr15|65450998-65452102	DPP8	0	425.177	-INF	down	4.43649e-38	chr15	65450998	65452102	-	65450998	65450998	2	circRNA	ENST00000341861.9	chr15:65447006-65450998|chr15:65452102-65454262	0	0	4	31882
chr15|65497863-65507355	DPP8	0	348.625	-INF	down	1.014e-29	chr15	65497863	65507355	-	65497863	65497863	3	circRNA	ENST00000341861.9	chr15:65490299-65497863|chr15:65507355-65512294	0	0	3	26142
chr15|65463760-65480399	DPP8	607.589	0	INF	up	3.82317e-07	chr15	65463760	65480399	-	65463760	65463760	6	circRNA	ENST00000341861.9	chr15:65456371-65463760|chr15:65480399-65481514	9	51653	0	0
chr7|32812756-32823221	DPY19L1P2	125.029	0	INF	up	2.71992e-07	chr7	32812756	32823221	+	32812756	32812756	6	circRNA	ENST00000426647.2	None|chr7:32823221-32826160	12	10619	0	0
chr1|97450058-97515941	DPYD	0	1837.56	-INF	down	6.29823e-56	chr1	97450058	97515941	-	97450058	97450058	2	circRNA	ENST00000370192.7	chr1:97382461-97450058|chr1:97515941-97549559	0	0	1	137806
chr1|97515725-97595166	DPYD	0	4525.25	-INF	down	6.60499e-56	chr1	97515725	97595166	-	97515725	97515725	5	circRNA	ENST00000370192.7	chr1:97450223-97515725|chr1:97595166-97679094	0	0	1	339369
chr1|97373560-97515941	DPYD	0	3661.89	-INF	down	4.17887e-39	chr1	97373560	97515941	-	97373560	97373560	4	circRNA	ENST00000370192.7	chr1:97306297-97373560|chr1:97515941-97549559	0	0	4	274618
chr1|97593217-97691798	DPYD	0	3372.03	-INF	down	3.31471e-35	chr1	97593217	97691798	-	97593217	97593217	4	circRNA	ENST00000370192.7	chr1:97573970-97593217|chr1:97691798-97699350	0	0	3	252881
chr1|97373560-97450223	DPYD	0	2277.51	-INF	down	1.4179e-20	chr1	97373560	97450223	-	97373560	97373560	3	circRNA	ENST00000370192.7	chr1:97306297-97373560|chr1:97450223-97515725	0	0	2	170799
chr8|26634779-26644091	DPYSL2	0	4000.68	-INF	down	2.47068e-47	chr8	26634779	26644091	+	26634779	26634779	3	circRNA	ENST00000521913.6	chr8:26627940-26634779|chr8:26644091-26647629	0	0	1	300029
chr8|26581968-26583983	DPYSL2	4670.45	2935.5	0.669956	up	2.05422e-25	chr8	26581968	26583983	+	26581968	26581968	2	circRNA	ENST00000521913.6	chr8:26514679-26581968|chr8:26583983-26624142	1	397118	3	220144
chr12|101908185-101914232	DRAM1	0	549.932	-INF	down	3.55227e-21	chr12	101908185	101914232	+	101908185	101908185	2	circRNA	ENST00000258534.12	chr12:101901433-101908185|chr12:101914232-101920108	0	0	2	41240
chr1|111118804-111126294	DRAM2	1500.85	0	INF	up	2.74473e-07	chr1	111118804	111126294	-	111118804	111118804	5	circRNA	ENST00000286692.8	chr1:111118267-111118804|chr1:111126294-111131423	15	127599	0	0
chr5|31421271-31424471	DROSHA	0	181.346	-INF	down	1.18458e-97	chr5	31421271	31424471	-	31421271	31421271	3	circRNA	ENST00000511367.6	chr5:31410887-31421271|chr5:31424471-31429474	0	0	6	13594
chr5|31448546-31451640	DROSHA	0	242.217	-INF	down	8.88048e-19	chr5	31448546	31451640	-	31448546	31448546	3	circRNA	ENST00000511367.6	chr5:31437298-31448546|chr5:31451640-31464235	0	0	1	18164
chr20|36762460-36768042	DSN1	15.9124	0	INF	up	2.36688e-113	chr20	36762460	36768042	-	36762460	36762460	3	circRNA	ENST00000426836.5	chr20:36758617-36762460|chr20:36768042-36770872	2	1351	0	0
chr6|56699652-56900621	DST	7808.72	0	INF	up	1.17755e-112	chr6	56699652	56900621	-	56699652	56699652	6	circRNA	ENST00000449297.6	chr6:56670807-56699652|chr6:56900621-56953784	1	663958	0	0
chr6|56624529-56633037	DST	0	5550.83	-INF	down	2.73914e-28	chr6	56624529	56633037	-	56624529	56624529	9	circRNA	ENST00000244364.10	chr6:56614484-56624529|chr6:56633037-56634131	0	0	2	416281
chr6|56508528-56517620	DST	0	6846.26	-INF	down	5.90371e-19	chr6	56508528	56517620	-	56508528	56508528	6	circRNA	ENST00000244364.10	chr6:56506789-56508528|chr6:56517620-56526360	0	0	1	513432
chr6|56601442-56609344	DST	0	19593.2	-INF	down	5.92361e-19	chr6	56601442	56609344	-	56601442	56601442	5	circRNA	ENST00000361203.7	chr6:56600221-56601442|chr6:56609344-56610426	0	0	1	1469383
chr6|56552183-56600221	DST	14707.2	0	INF	up	2.27903e-07	chr6	56552183	56600221	-	56552183	56552183	17	circRNA	ENST00000244364.10	chr6:56536940-56552183|chr6:56600221-56610426	2	1250521	0	0
chr1|205169162-205169832	DSTYK	0	1063.41	-INF	down	4.6565e-39	chr1	205169162	205169832	-	205169162	205169162	1	circRNA	ENST00000367161.7	chr1:205163955-205169162|chr1:205169832-205187417	0	0	4	79746
chr1|205159546-205169832	DSTYK	1716.57	0	INF	up	4.05768e-07	chr1	205159546	205169832	-	205159546	205159546	7	circRNA	ENST00000367161.7	chr1:205157386-205159546|chr1:205169832-205187417	8	145948	0	0
chr1|212042992-212047417	DTL	0	28.6287	-INF	down	2.70085e-20	chr1	212042992	212047417	+	212042992	212042992	4	circRNA	ENST00000366991.4	chr1:212035942-212042992|chr1:212047417-212062883	0	0	2	2145
chr2|25607235-25628384	DTNB	0	70.1783	-INF	down	1.14608e-25	chr2	25607235	25628384	-	25607235	25607235	2	circRNA	ENST00000496972.6	chr2:25596240-25607235|chr2:25628384-25639013	0	0	2	5261
chr2|25482795-25531597	DTNB	102.049	0	INF	up	2.63159e-07	chr2	25482795	25531597	-	25482795	25482795	2	circRNA	ENST00000496972.6	chr2:25455494-25482795|chr2:25531597-25576837	14	8663	0	0
chr2|25628170-25639094	DTNB	40.2103	0	INF	up	3.63037e-07	chr2	25628170	25639094	-	25628170	25628170	2	circRNA	ENST00000496972.6	chr2:25607321-25628170|chr2:25639094-25650021	9	3410	0	0
chr6|15651312-15660521	DTNBP1	0	89.273	-INF	down	1.02416e-36	chr6	15651312	15660521	-	15651312	15651312	3	circRNA	ENST00000513680.5	chr6:15637804-15651312|chr6:15660521-15662813	0	0	3	6692
chr6|15615266-15652140	DTNBP1	0	299.701	-INF	down	4.7747e-19	chr6	15615266	15652140	-	15615266	15615266	5	circRNA	ENST00000344537.9	chr6:15593081-15615266|chr6:15652140-15662813	0	0	1	22475
chr16|68053563-68056424	DUS2	0	98.1669	-INF	down	9.44408e-96	chr16	68053563	68056424	+	68053563	68053563	3	circRNA	ENST00000575677.5	chr16:68049550-68053563|chr16:68056424-68061065	0	0	6	7356
chr18|49257009-49272303	DYM	0	243.191	-INF	down	1.70145e-33	chr18	49257009	49272303	-	49257009	49257009	3	circRNA	ENST00000269445.10	chr18:49163787-49257009|chr18:49272303-49281996	0	0	1	18237
chr18|49329572-49333853	DYM	0	333.424	-INF	down	1.78927e-33	chr18	49329572	49333853	-	49329572	49329572	3	circRNA	ENST00000418472.6	chr18:49286613-49329572|chr18:49333853-49363160	0	0	1	25004
chr18|49331863-49333853	DYM	294.75	0	INF	up	2.38623e-07	chr18	49331863	49333853	-	49331863	49331863	2	circRNA	ENST00000269445.10	chr18:49286616-49331863|chr18:49333853-49363160	6	25056	0	0
chr14|101991526-101997274	DYNC1H1	0	3291.25	-INF	down	5.75974e-38	chr14	101991526	101997274	+	101991526	101991526	6	circRNA	ENST00000360184.8	chr14:101988852-101991526|chr14:101997274-101999988	0	0	4	246822
chr14|102038459-102038848	DYNC1H1	0	1465.5	-INF	down	2.74857e-35	chr14	102038459	102038848	+	102038459	102038459	2	circRNA	ENST00000360184.8	chr14:102036642-102038459|chr14:102038848-102039000	0	0	1	109904
chr14|102002536-102002965	DYNC1H1	0	474.407	-INF	down	2.63698e-20	chr14	102002536	102002965	+	102002536	102002536	2	circRNA	ENST00000360184.8	chr14:102001681-102002536|chr14:102002965-102004517	0	0	2	35576
chr14|102019892-102022880	DYNC1H1	4947.73	3598.68	0.459298	up	1.16706e-13	chr14	102019892	102022880	+	102019892	102019892	2	circRNA	ENST00000360184.8	chr14:102018616-102019892|chr14:102022880-102026573	3	420692	15	269867
chr14|102042634-102048669	DYNC1H1	9089.12	0	INF	up	3.04077e-07	chr14	102042634	102048669	+	102042634	102042634	6	circRNA	ENST00000360184.8	chr14:102042507-102042634|chr14:102048669-102049439	4	772825	0	0
chr2|171725617-171729853	DYNC1I2	0	276.34	-INF	down	2.65998e-39	chr2	171725617	171729853	+	171725617	171725617	8	circRNA	ENST00000340296.8	chr2:171715443-171725617|chr2:171729853-171744048	0	0	4	20720
chr3|32532985-32537104	DYNC1LI1	314.626	0	INF	up	2.47165e-07	chr3	32532985	32537104	-	32532985	32532985	3	circRNA	ENST00000273130.8	chr3:32530520-32532985|chr3:32537104-32541036	5	26747	0	0
chr16|66727687-66729099	DYNC1LI2	0	511.009	-INF	down	7.63466e-30	chr16	66727687	66729099	-	66727687	66727687	3	circRNA	ENST00000258198.6	chr16:66725944-66727687|chr16:66729099-66730111	0	0	3	38320
chr11|103280347-103287605	DYNC2H1	0	382.414	-INF	down	1.09255e-42	chr11	103280347	103287605	+	103280347	103280347	5	circRNA	ENST00000375735.6	chr11:103259977-103280347|chr11:103287605-103303092	0	0	1	28678
chr11|103282178-103468705	DYNC2H1	0	2923.33	-INF	down	1.14656e-42	chr11	103282178	103468705	+	103282178	103282178	17	circRNA	ENST00000375735.6	chr11:103280413-103282178|chr11:103468705-103479094	0	0	1	219233
chr11|103311877-103323990	DYNC2H1	238.592	0	INF	up	2.27042e-07	chr11	103311877	103323990	+	103311877	103311877	4	circRNA	ENST00000375735.6	chr11:103307831-103311877|chr11:103323990-103358242	6	20281	0	0
chr11|103115176-103121496	DYNC2H1	761.197	0	INF	up	2.34595e-07	chr11	103115176	103121496	+	103115176	103115176	7	circRNA	ENST00000375735.6	chr11:103114238-103115176|chr11:103121496-103122824	5	64718	0	0
chr2|43794456-43805246	DYNC2LI1	619.055	0	INF	up	3.72727e-112	chr2	43794456	43805246	+	43794456	43794456	7	circRNA	ENST00000260605.12	chr2:43789721-43794456|chr2:43805246-43809704	1	52636	0	0
chr21|37420298-37472880	DYRK1A	0	2011.8	-INF	down	5.52799e-100	chr21	37420298	37472880	+	37420298	37420298	2	circRNA	ENST00000338785.7	chr21:37410670-37420298|chr21:37472880-37478180	0	0	8	150866
chr21|37420298-37496258	DYRK1A	0	3780.25	-INF	down	8.80057e-20	chr21	37420298	37496258	+	37420298	37420298	8	circRNA	ENST00000338785.7	chr21:37410670-37420298|chr21:37496258-37505282	0	0	2	283497
chr13|95593943-95612177	DZIP1	1441.36	0	INF	up	8.76812e-106	chr13	95593943	95612177	-	95593943	95593943	5	circRNA	ENST00000361396.6	chr13:95590441-95593943|chr13:95612177-95619884	1	122555	0	0
chr2|11455341-11457233	E2F6	94.3807	0	INF	up	2.41433e-07	chr2	11455341	11457233	-	11455341	11455341	2	circRNA	ENST00000542100.5	chr2:11453798-11455341|chr2:11457233-11458280	18	8007	0	0
chr5|158777412-158840110	EBF1	0	1699.52	-INF	down	1.90796e-18	chr5	158777412	158840110	-	158777412	158777412	4	circRNA	ENST00000519890.5	chr5:158731157-158777412|chr5:158840110-159073395	0	0	1	127454
chr5|158731068-158796475	EBF1	1446.68	0	INF	up	2.08467e-07	chr5	158731068	158796475	-	158731068	158731068	3	circRNA	ENST00000622875.4	chr5:158714182-158731068|chr5:158796475-158823175	24	122984	0	0
chr1|21272698-21272911	ECE1	77.8332	0	INF	up	1.50051e-111	chr1	21272698	21272911	-	21272698	21272698	1	circRNA	ENST00000415912.6	chr1:21260392-21272698|chr1:21272911-21279190	1	6617	0	0
chr1|21272698-21290156	ECE1	748.507	478.5	0.645495	up	4.9777e-25	chr1	21272698	21290156	-	21272698	21272698	3	circRNA	ENST00000415912.6	chr1:21260392-21272698|chr1:21290156-21345375	12	63632	1	35884
chr19|11513055-11514221	ECSIT	0	536.771	-INF	down	1.4718e-40	chr19	11513055	11514221	-	11513055	11513055	2	circRNA	ENST00000270517.11	chr19:11508048-11513055|chr19:11514221-11519074	0	0	5	40250
chr3|172782162-172786574	ECT2	227.831	0	INF	up	2.60928e-07	chr3	172782162	172786574	+	172782162	172782162	4	circRNA	ENST00000232458.9	chr3:172774022-172782162|chr3:172786574-172802615	4	19368	0	0
chr3|5195208-5210248	EDEM1	0	839.699	-INF	down	1.68099e-19	chr3	5195208	5210248	+	5195208	5195208	8	circRNA	ENST00000256497.8	chr3:5188314-5195208|chr3:5210248-5211119	0	0	1	62972
chr1|184706642-184711877	EDEM3	878.347	0	INF	up	2.14694e-114	chr1	184706642	184711877	-	184706642	184706642	4	circRNA	ENST00000318130.12	chr1:184702996-184706642|chr1:184711877-184712432	2	74682	0	0
chr5|84106648-84180521	EDIL3	0	4198.99	-INF	down	1.27976e-18	chr5	84106648	84180521	-	84106648	84106648	3	circRNA	ENST00000296591.9	chr5:84066606-84106648|chr5:84180521-84229854	0	0	1	314901
chr5|84060299-84180521	EDIL3	0	12923.6	-INF	down	1.32534e-18	chr5	84060299	84180521	-	84060299	84060299	6	circRNA	ENST00000296591.9	chr5:83963360-84060299|chr5:84180521-84229854	0	0	1	969200
chr11|86250295-86252240	EED	0	159.425	-INF	down	5.57847e-21	chr11	86250295	86252240	+	86250295	86250295	2	circRNA	ENST00000263360.10	chr11:86245343-86250295|chr11:86252240-86255221	0	0	2	11954
chr13|20731840-20732121	EEF1AKMT1	0	218.869	-INF	down	2.40915e-102	chr13	20731840	20732121	-	20731840	20731840	1	circRNA	ENST00000382758.5	chr13:20729216-20731840|chr13:20732121-20737722	0	0	12	16402
chr16|22248754-22251322	EEF2K	166.769	0	INF	up	2.87618e-07	chr16	22248754	22251322	+	22248754	22248754	3	circRNA	ENST00000263026.9	chr16:22244730-22248754|chr16:22251322-22256747	12	14168	0	0
chr3|128262127-128264781	EEFSEC	0	39.7361	-INF	down	1.50381e-39	chr3	128262127	128264781	+	128262127	128262127	2	circRNA	ENST00000254730.10	chr3:128247043-128262127|chr3:128264781-128341232	0	0	4	2976
chr17|47361377-47379253	EFCAB13	0	345.598	-INF	down	1.79234e-39	chr17	47361377	47379253	+	47361377	47361377	5	circRNA	ENST00000331493.6	chr17:47347951-47361377|chr17:47379253-47391436	0	0	1	25917
chr1|245002120-245017326	EFCAB2	29.7079	0	INF	up	2.62664e-114	chr1	245002120	245017326	+	245002120	245002120	2	circRNA	ENST00000366522.6	chr1:244970443-245002120|chr1:245017326-245059385	2	2524	0	0
chr22|43711474-43755832	EFCAB6	0	143.13	-INF	down	2.19143e-31	chr22	43711474	43755832	-	43711474	43711474	5	circRNA	ENST00000396231.6	chr22:43687581-43711474|chr22:43755832-43765304	0	0	1	10733
chr8|131940498-131955905	EFR3A	0	1372.26	-INF	down	1.25384e-46	chr8	131940498	131955905	+	131940498	131940498	6	circRNA	ENST00000254624.9	chr8:131904322-131940498|chr8:131955905-131959584	0	0	1	102911
chr8|131949968-131955905	EFR3A	0	797.163	-INF	down	2.36557e-41	chr8	131949968	131955905	+	131949968	131949968	3	circRNA	ENST00000254624.9	chr8:131946633-131949968|chr8:131955905-131959584	0	0	5	59778
chr17|44859079-44876100	EFTUD2	0	1880.45	-INF	down	3.35025e-38	chr17	44859079	44876100	-	44859079	44859079	10	circRNA	ENST00000426333.6	chr17:44857157-44859079|chr17:44876100-44879555	0	0	4	141020
chr17|44859079-44860543	EFTUD2	0	609.63	-INF	down	4.8531e-30	chr17	44859079	44860543	-	44859079	44859079	3	circRNA	ENST00000426333.6	chr17:44857157-44859079|chr17:44860543-44862712	0	0	3	45716
chr1|231370561-231374099	EGLN1	0	311.475	-INF	down	4.32025e-49	chr1	231370561	231374099	-	231370561	231370561	2	circRNA	ENST00000366641.3	chr1:231367636-231370561|chr1:231374099-231420997	0	0	1	23358
chr2|62747394-62771392	EHBP1	352.519	0	INF	up	2.22729e-07	chr2	62747394	62771392	+	62747394	62747394	3	circRNA	ENST00000405015.7	chr2:62707295-62747394|chr2:62771392-62826086	2	29972	0	0
chr2|62990715-62996766	EHBP1	1088.6	0	INF	up	2.23306e-07	chr2	62990715	62996766	+	62990715	62990715	4	circRNA	ENST00000405015.7	chr2:62979335-62990715|chr2:62996766-63037534	2	92559	0	0
chr11|64859923-64860336	EHD1	0	1379.74	-INF	down	2.52605e-30	chr11	64859923	64860336	-	64859923	64859923	1	circRNA	ENST00000320631.7	chr11:64855486-64859923|chr11:64860336-64874420	0	0	3	103470
chr19|47725811-47726224	EHD2	0	1337.79	-INF	down	4.84646e-102	chr19	47725811	47726224	+	47725811	47725811	1	circRNA	ENST00000263277.7	chr19:47718606-47725811|chr19:47726224-47736368	0	0	11	100316
chr19|47718508-47726224	EHD2	0	1799.67	-INF	down	3.75156e-20	chr19	47718508	47726224	+	47718508	47718508	2	circRNA	ENST00000263277.7	chr19:47717016-47718508|chr19:47726224-47736368	0	0	2	134964
chr2|31244273-31244450	EHD3	412.9	0	INF	up	3.29004e-112	chr2	31244273	31244450	+	31244273	31244273	1	circRNA	ENST00000322054.9	chr2:31234848-31244273|chr2:31244450-31249370	1	35107	0	0
chr9|137716625-137717182	EHMT1	433.505	0	INF	up	3.8365e-106	chr9	137716625	137717182	+	137716625	137716625	1	circRNA	ENST00000460843.5	chr9:137711030-137716625|chr9:137717182-137728348	1	36859	0	0
chr9|137728348-137744090	EHMT1	0	408.949	-INF	down	1.36908e-96	chr9	137728348	137744090	+	137728348	137728348	3	circRNA	ENST00000460843.5	chr9:137717182-137728348|chr9:137744090-137752330	0	0	6	30663
chr9|137762674-137800984	EHMT1	0	1475.53	-INF	down	1.14299e-47	chr9	137762674	137800984	+	137762674	137762674	9	circRNA	ENST00000460843.5	chr9:137758011-137762674|chr9:137800984-137811460	0	0	1	110656
chr9|137798812-137800984	EHMT1	0	619.497	-INF	down	1.19945e-47	chr9	137798812	137800984	+	137798812	137798812	2	circRNA	ENST00000460843.5	chr9:137790970-137798812|chr9:137800984-137811460	0	0	1	46458
chr9|137811460-137818138	EHMT1	0	999.031	-INF	down	1.25707e-47	chr9	137811460	137818138	+	137811460	137811460	7	circRNA	ENST00000460843.5	chr9:137800984-137811460|chr9:137818138-137834348	0	0	1	74921
chr9|137775108-137782397	EHMT1	0	462.926	-INF	down	7.3334e-39	chr9	137775108	137782397	+	137775108	137775108	5	circRNA	ENST00000460843.5	chr9:137762820-137775108|chr9:137782397-137790847	0	0	4	34713
chr9|137813385-137816062	EHMT1	0	359.772	-INF	down	3.71969e-20	chr9	137813385	137816062	+	137813385	137813385	3	circRNA	ENST00000460843.5	chr9:137813173-137813385|chr9:137816062-137817438	0	0	2	26979
chr11|125575262-125575931	EI24	0	659.407	-INF	down	2.27162e-42	chr11	125575262	125575931	+	125575262	125575262	2	circRNA	ENST00000524723.5	chr11:125572569-125575262|chr11:125575931-125576254	0	0	1	49451
chr3|150575648-150581746	EIF2A	0	304.102	-INF	down	2.24249e-21	chr3	150575648	150581746	+	150575648	150575648	2	circRNA	ENST00000487799.5	chr3:150572529-150575648|chr3:150581746-150583199	0	0	1	22805
chr7|6028614-6029032	EIF2AK1	262.996	0	INF	up	2.71381e-07	chr7	6028614	6029032	-	6028614	6028614	2	circRNA	ENST00000199389.10	chr7:6026961-6028614|chr7:6029032-6037423	12	22350	0	0
chr15|39996963-40008195	EIF2AK4	1361.86	0	INF	up	3.60613e-104	chr15	39996963	40008195	+	39996963	39996963	7	circRNA	ENST00000263791.9	chr15:39992848-39996963|chr15:40008195-40009613	1	115795	0	0
chr15|40009613-40030456	EIF2AK4	0	2106.36	-INF	down	2.36224e-20	chr15	40009613	40030456	+	40009613	40009613	10	circRNA	ENST00000263791.9	chr15:40008195-40009613|chr15:40030456-40032168	0	0	2	157964
chr15|39939504-39949268	EIF2AK4	790.411	0	INF	up	3.4209e-07	chr15	39939504	39949268	+	39939504	39939504	3	circRNA	ENST00000559624.5	chr15:39934339-39939504|chr15:39949268-39953903	10	67197	0	0
chr1|44874677-44880008	EIF2B3	0	418.55	-INF	down	2.21758e-56	chr1	44874677	44880008	-	44874677	44874677	3	circRNA	ENST00000620860.4	chr1:44851003-44874677|chr1:44880008-44881611	0	0	1	31388
chr1|44881611-44897444	EIF2B3	0	167.479	-INF	down	1.27664e-20	chr1	44881611	44897444	-	44881611	44881611	2	circRNA	ENST00000620860.4	chr1:44880008-44881611|chr1:44897444-44926627	0	0	2	12558
chr1|206595717-206605507	EIF2D	2915.07	0	INF	up	3.04296e-07	chr1	206595717	206605507	-	206595717	206595717	9	circRNA	ENST00000271764.6	chr1:206593793-206595717|chr1:206605507-206608235	11	247851	0	0
chr20|34096656-34098633	EIF2S2	554.629	0	INF	up	2.41445e-07	chr20	34096656	34098633	-	34096656	34096656	3	circRNA	ENST00000374980.2	chr20:34093731-34096656|chr20:34098633-34103461	6	47153	0	0
chrX|24064200-24071727	EIF2S3	155.067	0	INF	up	2.76361e-07	chrX	24064200	24071727	+	24064200	24064200	4	circRNA	ENST00000253039.8	chrX:24062574-24064200|chrX:24071727-24073090	13	13172	0	0
chr10|119072889-119073937	EIF3A	0	2404.96	-INF	down	4.02337e-30	chr10	119072889	119073937	-	119072889	119072889	3	circRNA	ENST00000369144.7	chr10:119071085-119072889|chr10:119073937-119080627	0	0	3	180356
chr10|119038237-119038439	EIF3A	950.276	0	INF	up	3.12267e-07	chr10	119038237	119038439	-	119038237	119038237	1	circRNA	ENST00000369144.7	chr10:119037309-119038237|chr10:119038439-119041993	11	80789	0	0
chr7|2360709-2364529	EIF3B	4166.62	0	INF	up	4.95601e-113	chr7	2360709	2364529	+	2360709	2360709	5	circRNA	ENST00000431643.5	chr7:2355420-2360709|chr7:2364529-2366316	1	354278	0	0
chr7|2362644-2363127	EIF3B	0	849.913	-INF	down	1.37984e-37	chr7	2362644	2363127	+	2362644	2362644	2	circRNA	ENST00000431643.5	chr7:2360902-2362644|chr7:2363127-2363631	0	0	3	63736
chr7|2364371-2366448	EIF3B	0	822.765	-INF	down	1.40388e-37	chr7	2364371	2366448	+	2364371	2364371	2	circRNA	ENST00000360876.8	chr7:2363760-2364371|chr7:2366448-2366524	0	0	3	61700
chr16|28379975-28380138	EIF3CL	0	652.993	-INF	down	7.0978e-38	chr16	28379975	28380138	-	28379975	28379975	1	circRNA	ENST00000398944.7	chr16:28379880-28379975|chr16:28380138-28380291	0	0	1	48970
chr16|28390290-28392142	EIF3CL	0	1669.26	-INF	down	7.45475e-38	chr16	28390290	28392142	-	28390290	28390290	5	circRNA	ENST00000398944.7	chr16:28388698-28390290|chr16:28392142-28399870	0	0	1	125185
chr11|7994425-7995367	EIF3F	0	1231.69	-INF	down	1.44746e-30	chr11	7994425	7995367	+	7994425	7994425	3	circRNA	ENST00000533626.5	chr11:7993024-7994425|chr11:7995367-7995944	0	0	3	92367
chr1|32224033-32224475	EIF3I	0	2121.82	-INF	down	1.18106e-20	chr1	32224033	32224475	+	32224033	32224033	2	circRNA	ENST00000355082.9	chr1:32222630-32224033|chr1:32224475-32226170	0	0	2	159123
chr11|32588593-32589641	EIF3M	0	1982.61	-INF	down	1.55961e-30	chr11	32588593	32589641	+	32588593	32588593	2	circRNA	ENST00000531921.5	chr11:32587144-32588593|chr11:32589641-32593865	0	0	3	148682
chr11|32587011-32588732	EIF3M	1612.47	0	INF	up	2.3296e-07	chr11	32587011	32588732	+	32587011	32587011	2	circRNA	ENST00000531921.5	chr11:32583929-32587011|chr11:32588732-32589546	5	137100	0	0
chr3|186784563-186786051	EIF4A2	0	30090.3	-INF	down	7.34776e-26	chr3	186784563	186786051	+	186784563	186784563	3	circRNA	ENST00000323963.9	chr3:186784477-186784563|chr3:186786051-186786163	0	0	2	2256611
chr12|53021805-53022627	EIF4B	356.248	0	INF	up	7.08942e-114	chr12	53021805	53022627	+	53021805	53021805	2	circRNA	ENST00000262056.13	chr12:53020026-53021805|chr12:53022627-53027781	2	30289	0	0
chr12|53027781-53028188	EIF4B	1532.25	0	INF	up	4.11565e-07	chr12	53027781	53028188	+	53027781	53027781	2	circRNA	ENST00000262056.13	chr12:53022627-53027781|chr12:53028188-53033805	8	130276	0	0
chr2|232556415-232567214	EIF4E2	0	2887.91	-INF	down	2.75899e-53	chr2	232556415	232567214	+	232556415	232556415	5	circRNA	ENST00000258416.7	chr2:232550744-232556415|chr2:232567214-232568944	0	0	1	216577
chr22|31462931-31463967	EIF4ENIF1	0	262.405	-INF	down	9.69631e-32	chr22	31462931	31463967	-	31462931	31462931	2	circRNA	ENST00000397525.5	chr22:31458650-31462931|chr22:31463967-31468174	0	0	1	19678
chr11|10803029-10805015	EIF4G2	0	10455.8	-INF	down	1.15829e-43	chr11	10803029	10805015	-	10803029	10803029	7	circRNA	ENST00000526148.5	chr11:10802435-10803029|chr11:10805015-10805906	0	0	1	784132
chr1|20969473-20981227	EIF4G3	0	252.471	-INF	down	2.45179e-53	chr1	20969473	20981227	-	20969473	20969473	4	circRNA	ENST00000374935.7	chr1:20950111-20969473|chr1:20981227-21002712	0	0	1	18933
chr1|21001198-21002808	EIF4G3	0	82.6325	-INF	down	2.556e-53	chr1	21001198	21002808	-	21001198	21001198	2	circRNA	ENST00000411888.5	chr1:20981227-21001198|chr1:21002808-21089137	0	0	1	6196
chr1|21002712-21111383	EIF4G3	0	1111.11	-INF	down	2.66315e-53	chr1	21002712	21111383	-	21002712	21002712	4	circRNA	ENST00000356916.7	chr1:20997633-21002712|chr1:21111383-21167960	0	0	1	83326
chr1|21050865-21089213	EIF4G3	0	258.085	-INF	down	2.782e-53	chr1	21050865	21089213	-	21050865	21050865	2	circRNA	ENST00000374935.7	chr1:21002808-21050865|chr1:21089213-21176174	0	0	1	19354
chr1|20904882-20942330	EIF4G3	0	1323.17	-INF	down	3.31266e-39	chr1	20904882	20942330	-	20904882	20904882	2	circRNA	ENST00000264211.12	chr1:20899943-20904882|chr1:20942330-20950002	0	0	4	99227
chr2|99369391-99371730	EIF5B	0	61.0977	-INF	down	7.39792e-94	chr2	99369391	99371730	+	99369391	99369391	2	circRNA	ENST00000289371.10	chr2:99368591-99369391|chr2:99371730-99376346	0	0	5	4577
chr13|40940920-40959016	ELF1	0	705.383	-INF	down	5.5251e-46	chr13	40940920	40959016	-	40940920	40940920	7	circRNA	ENST00000498824.4	chr13:40934028-40940920|chr13:40959016-40981982	0	0	1	52899
chr4|139116648-139139497	ELF2	0	814.578	-INF	down	2.06179e-27	chr4	139116648	139139497	-	139116648	139116648	5	circRNA	ENST00000511184.5	chr4:139102353-139116648|chr4:139139497-139176966	0	0	2	61087
chr4|139125163-139139497	ELF2	374.936	614.203	-0.712074	down	4.19815e-26	chr4	139125163	139139497	-	139125163	139125163	3	circRNA	ENST00000394235.6	chr4:139073567-139125163|chr4:139139497-139176966	9	31871	5	46057
chr4|139116648-139117950	ELF2	0	117.008	-INF	down	1.51672e-18	chr4	139116648	139117950	-	139116648	139116648	2	circRNA	ENST00000511184.5	chr4:139102353-139116648|chr4:139117950-139125163	0	0	1	8774
chr4|139061864-139073567	ELF2	579.186	0	INF	up	2.4656e-07	chr4	139061864	139073567	-	139061864	139061864	4	circRNA	ENST00000394235.6	chr4:139060674-139061864|chr4:139073567-139125163	5	49242	0	0
chr4|139116648-139125329	ELF2	266.889	0	INF	up	2.8319e-07	chr4	139116648	139125329	-	139116648	139116648	3	circRNA	ENST00000511184.5	chr4:139102353-139116648|chr4:139125329-139137629	13	22680	0	0
chr2|85368685-85369830	ELMOD3	163.758	0	INF	up	2.6947e-07	chr2	85368685	85369830	+	85368685	85368685	2	circRNA	ENST00000409331.6	chr2:85363166-85368685|chr2:85369830-85371085	16	13908	0	0
chr14|73736997-73737297	ELMSAN1	0	96.3001	-INF	down	1.48069e-35	chr14	73736997	73737297	-	73736997	73736997	1	circRNA	ENST00000394071.6	chr14:73729985-73736997|chr14:73737297-73738559	0	0	1	7221
chr7|74056270-74056713	ELN	0	94.46	-INF	down	1.10907e-28	chr7	74056270	74056713	+	74056270	74056270	2	circRNA	ENST00000445912.5	chr7:74054769-74056270|chr7:74056713-74057639	0	0	2	7082
chr18|36141136-36160015	ELP2	0	3548.42	-INF	down	1.08612e-33	chr18	36141136	36160015	+	36141136	36141136	11	circRNA	ENST00000358232.10	chr18:36138872-36141136|chr18:36160015-36160931	0	0	1	266112
chr8|28155941-28162078	ELP3	925.461	474.674	0.963236	up	1.15815e-27	chr8	28155941	28162078	+	28155941	28155941	4	circRNA	ENST00000521015.5	chr8:28137891-28155941|chr8:28162078-28189648	5	78685	7	35591
chr8|108449822-108450492	EMC2	0	261.445	-INF	down	5.15032e-20	chr8	108449822	108450492	+	108449822	108449822	2	circRNA	ENST00000524143.5	chr8:108446301-108449822|chr8:108450492-108453061	0	0	2	19605
chr8|108449822-108455930	EMC2	338.936	0	INF	up	1.98794e-07	chr8	108449822	108455930	+	108449822	108449822	4	circRNA	ENST00000220853.7	chr8:108443698-108449822|chr8:108455930-108469825	28	28791	0	0
chr3|9969718-9974488	EMC3	792.528	0	INF	up	2.59313e-07	chr3	9969718	9974488	-	9969718	9969718	4	circRNA	ENST00000245046.6	chr3:9964197-9969718|chr3:9974488-9976956	17	67370	0	0
chr14|99850852-99865646	EML1	0	448.072	-INF	down	1.61706e-29	chr14	99850852	99865646	+	99850852	99850852	2	circRNA	ENST00000554479.5	chr14:99737860-99850852|chr14:99865646-99878484	0	0	3	33600
chr14|99907637-99911576	EML1	0	741.079	-INF	down	1.64185e-29	chr14	99907637	99911576	+	99907637	99907637	4	circRNA	ENST00000327921.13	chr14:99901039-99907637|chr14:99911576-99914178	0	0	3	55574
chr2|42280849-42304551	EML4	0	4850.85	-INF	down	5.17973e-21	chr2	42280849	42304551	+	42280849	42280849	11	circRNA	ENST00000318522.9	chr2:42264731-42280849|chr2:42304551-42315961	0	0	1	363787
chr2|42295124-42304551	EML4	670.262	0	INF	up	1.89154e-07	chr2	42295124	42304551	+	42295124	42295124	6	circRNA	ENST00000318522.9	chr2:42288322-42295124|chr2:42304551-42315961	3	56988	0	0
chr2|54928312-54950779	EML6	3.54001	0	INF	up	4.01769e-112	chr2	54928312	54950779	+	54928312	54928312	4	circRNA	ENST00000356458.6	chr2:54916935-54928312|chr2:54950779-54952593	1	300	0	0
chr11|76451857-76453388	EMSY	6.88009	0	INF	up	2.52113e-105	chr11	76451857	76453388	+	76451857	76451857	2	circRNA	ENST00000427574.6	chr11:76447008-76451857|chr11:76453388-76454748	1	584	0	0
chr1|225530553-225567414	ENAH	0	1351.99	-INF	down	5.19322e-35	chr1	225530553	225567414	-	225530553	225530553	3	circRNA	ENST00000366844.7	chr1:225519565-225530553|chr1:225567414-225652685	0	0	3	101389
chr17|79077429-79077864	ENGASE	44.6324	101.714	-1.18835	down	1.92631e-28	chr17	79077429	79077864	+	79077429	79077429	2	circRNA	ENST00000578419.5	chr17:79075090-79077429|chr17:79077864-79080206	2	3793	2	7626
chr16|67666070-67666265	ENKD1	0	137.156	-INF	down	7.7513e-30	chr16	67666070	67666265	-	67666070	67666070	1	circRNA	ENST00000243878.8	chr16:67665168-67666070|chr16:67666265-67666357	0	0	3	10283
chr4|82454721-82457038	ENOPH1	133.815	336.357	-1.32976	down	6.23309e-29	chr4	82454721	82457038	+	82454721	82454721	2	circRNA	ENST00000273920.7	chr4:82451245-82454721|chr4:82457038-82459980	3	11375	1	25224
chr18|685920-694334	ENOSF1	0	966.855	-INF	down	4.10983e-34	chr18	685920	694334	-	685920	685920	7	circRNA	ENST00000383578.7	chr18:683380-685920|chr18:694334-706469	0	0	1	72508
chr18|683245-697355	ENOSF1	0	1496.91	-INF	down	3.68991e-20	chr18	683245	697355	-	683245	683245	9	circRNA	ENST00000251101.11	chr18:678737-683245|chr18:697355-706469	0	0	2	112258
chr6|131860386-131861704	ENPP1	0	56.6307	-INF	down	7.22691e-19	chr6	131860386	131861704	+	131860386	131860386	2	circRNA	ENST00000360971.6	chr6:131858747-131860386|chr6:131861704-131864505	0	0	1	4246
chr8|23434316-23439915	ENTPD4	0	1883.6	-INF	down	2.09753e-47	chr8	23434316	23439915	-	23434316	23434316	4	circRNA	ENST00000356206.10	chr8:23386045-23434316|chr8:23439915-23441592	0	0	1	141259
chr3|69001607-69004482	EOGT	0	193.16	-INF	down	1.38348e-21	chr3	69001607	69004482	-	69001607	69001607	2	circRNA	ENST00000383701.7	chr3:68998114-69001607|chr3:69004482-69005139	0	0	1	14485
chr22|41140139-41141222	EP300	0	138.93	-INF	down	9.15209e-38	chr22	41140139	41141222	+	41140139	41140139	2	circRNA	ENST00000263253.8	chr22:41137790-41140139|chr22:41141222-41146738	0	0	4	10415
chr22|41125863-41141222	EP300	0	830.712	-INF	down	6.05176e-20	chr22	41125863	41141222	+	41125863	41125863	8	circRNA	ENST00000263253.8	chr22:41117821-41125863|chr22:41141222-41146738	0	0	2	62297
chr22|41137652-41141222	EP300	0	189.173	-INF	down	6.12309e-20	chr22	41137652	41141222	+	41137652	41137652	3	circRNA	ENST00000263253.8	chr22:41135906-41137652|chr22:41141222-41146738	0	0	2	14185
chr22|41168448-41173784	EP300	286.318	0	INF	up	2.44474e-07	chr22	41168448	41173784	+	41168448	41168448	6	circRNA	ENST00000263253.8	chr22:41166666-41168448|chr22:41173784-41176246	5	24340	0	0
chr22|41125863-41140257	EP300	738.792	0	INF	up	3.05366e-07	chr22	41125863	41140257	+	41125863	41125863	7	circRNA	ENST00000263253.8	chr22:41117821-41125863|chr22:41140257-41141047	4	62814	0	0
chr22|41125863-41127748	EP300	181.905	0	INF	up	4.29694e-07	chr22	41125863	41127748	+	41125863	41125863	2	circRNA	ENST00000263253.8	chr22:41117821-41125863|chr22:41127748-41129889	8	15459	0	0
chr12|131986513-131994956	EP400	216.658	0	INF	up	3.08586e-07	chr12	131986513	131994956	+	131986513	131986513	7	circRNA	ENST00000389561.6	chr12:131982478-131986513|chr12:131994956-132005076	11	18411	0	0
chr12|132120419-132126047	EP400NL	0	23.6283	-INF	down	5.35949e-44	chr12	132120419	132126047	+	132120419	132120419	5	circRNA	ENST00000475841.2	chr12:132119196-132120419|chr12:132126047-132126375	0	0	1	1771
chr12|132120419-132121980	EP400NL	50.2894	0	INF	up	4.14391e-07	chr12	132120419	132121980	+	132120419	132120419	3	circRNA	ENST00000488030.5	chr12:132114545-132120419|chr12:132121980-132125193	8	4268	0	0
chr6|130926604-130956499	EPB41L2	476.173	752.547	-0.660295	down	3.76932e-25	chr6	130926604	130956499	-	130926604	130926604	3	circRNA	ENST00000528282.5	chr6:130908863-130926604|chr6:130956499-131000619	14	40474	5	56432
chr2|120087170-120100814	EPB41L5	250.024	0	INF	up	7.79332e-112	chr2	120087170	120100814	+	120087170	120087170	6	circRNA	ENST00000263713.9	chr2:120078581-120087170|chr2:120100814-120127687	1	21258	0	0
chr2|120087170-120093276	EPB41L5	0	119.062	-INF	down	1.93554e-25	chr2	120087170	120093276	+	120087170	120087170	4	circRNA	ENST00000263713.9	chr2:120078581-120087170|chr2:120093276-120100243	0	0	2	8927
chr10|32291162-32292644	EPC1	0	92.9399	-INF	down	7.61471e-42	chr10	32291162	32292644	-	32291162	32291162	2	circRNA	ENST00000319778.10	chr10:32287274-32291162|chr10:32292644-32292987	0	0	1	6969
chr18|45855572-45882487	EPG5	0	2075.07	-INF	down	1.76589e-40	chr18	45855572	45882487	-	45855572	45855572	13	circRNA	ENST00000282041.9	chr18:45852649-45855572|chr18:45882487-45884616	0	0	5	155614
chr18|45912289-45952643	EPG5	0	3236.64	-INF	down	1.38533e-33	chr18	45912289	45952643	-	45912289	45912289	20	circRNA	ENST00000282041.9	chr18:45910742-45912289|chr18:45952643-45954393	0	0	1	242730
chr18|45946662-45951238	EPG5	0	468.406	-INF	down	1.45953e-33	chr18	45946662	45951238	-	45946662	45946662	4	circRNA	ENST00000282041.9	chr18:45944119-45946662|chr18:45951238-45952399	0	0	1	35127
chr18|45855572-45860346	EPG5	0	319.689	-INF	down	4.41355e-20	chr18	45855572	45860346	-	45855572	45855572	4	circRNA	ENST00000590854.5	chr18:45852649-45855572|chr18:45860346-45865614	0	0	2	23973
chr7|100812746-100813208	EPHB4	351.237	501.662	-0.514269	down	6.10945e-15	chr7	100812746	100813208	-	100812746	100812746	2	circRNA	ENST00000360620.7	chr7:100807580-100812746|chr7:100813208-100813651	9	29856	1	37621
chr1|225828724-225831959	EPHX1	0	1195.24	-INF	down	3.41753e-49	chr1	225828724	225831959	+	225828724	225828724	2	circRNA	ENST00000445856.5	chr1:225810169-225828724|chr1:225831959-225838653	0	0	1	89636
chr1|225838881-225839216	EPHX1	0	45.5099	-INF	down	3.5835e-49	chr1	225838881	225839216	+	225838881	225838881	1	ciRNA	ENST00000272167.9	chr1:225838881-225839216	0	0	1	3412
chr17|19309884-19329647	EPN2	689.197	388.147	0.828312	up	1.98062e-26	chr17	19309884	19329647	+	19309884	19309884	5	circRNA	ENST00000314728.9	chr17:19285790-19309884|chr17:19329647-19331852	43	58558	4	29105
chr1|220006105-220007338	EPRS	808.228	0	INF	up	2.0065e-07	chr1	220006105	220007338	-	220006105	220006105	2	circRNA	ENST00000366923.7	chr1:220005360-220006105|chr1:220007338-220010945	3	68719	0	0
chr1|219979417-220007338	EPRS	9672.22	0	INF	up	2.02878e-07	chr1	219979417	220007338	-	219979417	219979417	14	circRNA	ENST00000366923.7	chr1:219978719-219979417|chr1:220007338-220010945	3	822406	0	0
chr1|51421785-51448135	EPS15	0	1147.97	-INF	down	5.83134e-97	chr1	51421785	51448135	-	51421785	51421785	5	circRNA	ENST00000371730.6	chr1:51409696-51421785|chr1:51448135-51461090	0	0	6	86086
chr1|51461090-51465326	EPS15	0	417.23	-INF	down	2.89193e-35	chr1	51461090	51465326	-	51461090	51461090	3	circRNA	ENST00000371730.6	chr1:51448135-51461090|chr1:51465326-51468472	0	0	3	31287
chr1|51440346-51448135	EPS15	913.1	0	INF	up	1.95695e-07	chr1	51440346	51448135	-	51440346	51440346	4	circRNA	ENST00000371730.6	chr1:51421858-51440346|chr1:51448135-51461090	3	77636	0	0
chr19|16361778-16361984	EPS15L1	0	31.5489	-INF	down	1.02366e-34	chr19	16361778	16361984	-	16361778	16361778	1	circRNA	ENST00000602022.5	chr19:16355851-16361778|chr19:16361984-16385128	0	0	1	2365
chr2|26364301-26383347	EPT1	0	372.72	-INF	down	3.96558e-21	chr2	26364301	26383347	+	26364301	26364301	6	circRNA	ENST00000613142.4	chr2:26346289-26364301|chr2:26383347-26384958	0	0	1	27951
chr17|39708320-39710481	ERBB2	1218.08	719.691	0.759162	up	1.47357e-26	chr17	39708320	39710481	+	39708320	39708320	5	circRNA	ENST00000584601.5	chr17:39707141-39708320|chr17:39710481-39711927	4	103567	7	53966
chr5|66021321-66054951	ERBIN	4081.81	6127.41	-0.586067	down	7.8332e-24	chr5	66021321	66054951	+	66021321	66021321	14	circRNA	ENST00000284037.9	chr5:66014725-66021321|chr5:66054951-66072168	5	347063	1	459522
chr5|66053405-66054951	ERBIN	0	2703.87	-INF	down	1.056e-18	chr5	66053405	66054951	+	66053405	66053405	1	circRNA	ENST00000284037.9	chr5:66050966-66053405|chr5:66054951-66072168	0	0	1	202775
chr5|65988634-65994864	ERBIN	505.775	733.865	-0.53702	down	2.82394e-15	chr5	65988634	65994864	+	65988634	65988634	3	circRNA	ENST00000284037.9	chr5:65926806-65988634|chr5:65994864-66012048	14	42991	8	55028
chr12|1371832-1444750	ERC1	0	494.702	-INF	down	2.5814e-96	chr12	1371832	1444750	+	1371832	1371832	3	circRNA	ENST00000543086.7	chr12:1290012-1371832|chr12:1444750-1490092	0	0	6	37094
chr12|1289851-1371977	ERC1	0	710.41	-INF	down	6.75661e-31	chr12	1289851	1371977	+	1289851	1289851	2	circRNA	ENST00000543086.7	chr12:1263165-1289851|chr12:1371977-1408148	0	0	3	53274
chr12|1180539-1190052	ERC1	232.888	0	INF	up	3.74805e-07	chr12	1180539	1190052	+	1180539	1180539	4	circRNA	ENST00000543086.7	chr12:1141787-1180539|chr12:1190052-1236768	9	19793	0	0
chr19|45413676-45416897	ERCC1	0	2577.21	-INF	down	2.80404e-29	chr19	45413676	45416897	-	45413676	45413676	4	circRNA	ENST00000300853.7	chr19:45409725-45413676|chr19:45416897-45419097	0	0	3	193274
chr19|45413676-45414034	ERCC1	0	1087.48	-INF	down	3.70706e-20	chr19	45413676	45414034	-	45413676	45413676	2	circRNA	ENST00000300853.7	chr19:45409725-45413676|chr19:45414034-45414860	0	0	2	81553
chr19|45368629-45369147	ERCC2	0	236.47	-INF	down	3.66723e-20	chr19	45368629	45369147	-	45368629	45368629	3	circRNA	ENST00000391945.8	chr19:45365158-45368629|chr19:45369147-45370132	0	0	2	17732
chr2|127272864-127279375	ERCC3	0	280.486	-INF	down	1.2234e-20	chr2	127272864	127279375	-	127272864	127272864	2	circRNA	ENST00000426778.5	chr2:127271453-127272864|chr2:127279375-127280446	0	0	1	21034
chr16|13934191-13935743	ERCC4	0	371.44	-INF	down	6.82754e-30	chr16	13934191	13935743	+	13934191	13934191	2	circRNA	ENST00000311895.7	chr16:13932285-13934191|chr16:13935743-13937765	0	0	3	27853
chr10|49493116-49506012	ERCC6	0	548.079	-INF	down	1.56467e-41	chr10	49493116	49506012	-	49493116	49493116	3	circRNA	ENST00000355832.9	chr10:49483516-49493116|chr10:49506012-49524032	0	0	1	41102
chr9|95955913-95978215	ERCC6L2	0	1497.97	-INF	down	1.17011e-96	chr9	95955913	95978215	+	95955913	95955913	6	circRNA	ENST00000479391.6	chr9:95954922-95955913|chr9:95978215-96004519	0	0	6	112334
chr9|95897848-95907271	ERCC6L2	0	276.62	-INF	down	2.04667e-48	chr9	95897848	95907271	+	95897848	95897848	2	circRNA	ENST00000288985.11	chr9:95881293-95897848|chr9:95907271-95915667	0	0	1	20744
chr20|35547411-35548865	ERGIC3	6459.39	0	INF	up	2.26328e-113	chr20	35547411	35548865	+	35547411	35547411	3	circRNA	ENST00000348547.6	chr20:35542941-35547411|chr20:35548865-35555043	2	549227	0	0
chr1|44308309-44319744	ERI3	836.596	515.93	0.697356	up	6.47343e-26	chr1	44308309	44319744	-	44308309	44308309	3	circRNA	ENST00000372259.9	chr1:44284907-44308309|chr1:44319744-44322724	1	71133	4	38688
chr1|44308309-44339322	ERI3	1235.24	0	INF	up	3.66466e-07	chr1	44308309	44339322	-	44308309	44308309	4	circRNA	ENST00000372257.6	chr1:44284907-44308309|chr1:44339322-44352849	9	105021	0	0
chr2|53794344-53796013	ERLEC1	0	195.307	-INF	down	1.39751e-35	chr2	53794344	53796013	+	53794344	53794344	2	circRNA	ENST00000405123.7	chr2:53787372-53794344|chr2:53796013-53797514	0	0	3	14644
chr9|5810010-5831028	ERMP1	307.899	0	INF	up	2.12493e-106	chr9	5810010	5831028	-	5810010	5810010	7	circRNA	ENST00000462592.5	chr9:5805785-5810010|chr9:5831028-5832689	1	26179	0	0
chr9|5825091-5831028	ERMP1	0	84.4593	-INF	down	8.23734e-49	chr9	5825091	5831028	-	5825091	5825091	2	circRNA	ENST00000462592.5	chr9:5824001-5825091|chr9:5831028-5832689	0	0	1	6333
chr14|52671629-52671871	ERO1A	0	341.571	-INF	down	7.45016e-36	chr14	52671629	52671871	-	52671629	52671629	2	circRNA	ENST00000395686.7	chr14:52666495-52671629|chr14:52671871-52678433	0	0	1	25615
chr9|100052416-100060172	ERP44	0	233.723	-INF	down	2.6985e-48	chr9	100052416	100060172	-	100052416	100052416	3	circRNA	ENST00000262455.6	chr9:100022226-100052416|chr9:100060172-100098783	0	0	1	17527
chr7|158773340-158799072	ESYT2	0	4114.73	-INF	down	7.08398e-101	chr7	158773340	158799072	-	158773340	158773340	6	circRNA	ENST00000251527.9	chr7:158767774-158773340|chr7:158799072-158829088	0	0	8	308575
chr7|158793649-158799072	ESYT2	0	2194.1	-INF	down	9.41208e-37	chr7	158793649	158799072	-	158793649	158793649	3	circRNA	ENST00000251527.9	chr7:158788417-158793649|chr7:158799072-158829088	0	0	3	164543
chr7|158788003-158798076	ESYT2	3107.67	0	INF	up	2.54944e-07	chr7	158788003	158798076	-	158788003	158788003	4	circRNA	ENST00000251527.9	chr7:158773396-158788003|chr7:158798076-158799030	17	264222	0	0
chr5|138518691-138518867	ETF1	0	916.011	-INF	down	1.8933e-36	chr5	138518691	138518867	-	138518691	138518691	1	circRNA	ENST00000499810.6	chr5:138517700-138518691|chr5:138518867-138542633	0	0	3	68693
chr15|76292430-76295737	ETFA	0	1038.06	-INF	down	1.58305e-36	chr15	76292430	76295737	-	76292430	76292430	3	circRNA	ENST00000557943.5	chr15:76287945-76292430|chr15:76295737-76311349	0	0	1	77848
chr15|76283756-76295737	ETFA	0	2060.25	-INF	down	1.09414e-29	chr15	76283756	76295737	-	76283756	76283756	7	circRNA	ENST00000557943.5	chr15:76274494-76283756|chr15:76295737-76311349	0	0	3	154505
chr12|22659013-22673660	ETNK1	0	1034.17	-INF	down	2.56217e-45	chr12	22659013	22673660	+	22659013	22659013	4	circRNA	ENST00000266517.8	chr12:22644022-22659013|chr12:22673660-22684482	0	0	1	77556
chr11|128480190-128480451	ETS1	0	309.782	-INF	down	6.21881e-21	chr11	128480190	128480451	-	128480190	128480190	1	circRNA	ENST00000535549.5	chr11:128463627-128480190|chr11:128480451-128521912	0	0	2	23230
chr11|128484822-128490576	ETS1	619.926	0	INF	up	2.27586e-07	chr11	128484822	128490576	-	128484822	128484822	4	circRNA	ENST00000392668.8	chr11:128480451-128484822|chr11:128490576-128556290	6	52705	0	0
chr12|11839139-11853561	ETV6	0	181.733	-INF	down	2.6873e-96	chr12	11839139	11853561	+	11839139	11839139	2	circRNA	ENST00000396373.8	chr12:11752579-11839139|chr12:11853561-11869423	0	0	6	13623
chr2|75518055-75526199	EVA1A	0	391.801	-INF	down	1.72867e-25	chr2	75518055	75526199	-	75518055	75518055	3	circRNA	ENST00000410113.5	chr2:75493609-75518055|chr2:75526199-75560679	0	0	2	29381
chr21|32453311-32467848	EVA1C	124.324	0	INF	up	2.67705e-113	chr21	32453311	32467848	+	32453311	32453311	2	circRNA	ENST00000459833.5	chr21:32412193-32453311|chr21:32467848-32495026	2	10569	0	0
chr4|5663106-5665649	EVC2	0	121.622	-INF	down	2.51835e-36	chr4	5663106	5665649	-	5663106	5663106	2	circRNA	ENST00000475313.5	chr4:5640838-5663106|chr4:5665649-5681259	0	0	3	9118
chr4|5618477-5618682	EVC2	161.159	97.3135	0.72777	up	2.69773e-26	chr4	5618477	5618682	-	5618477	5618477	1	circRNA	ENST00000475313.5	chr4:5615544-5618477|chr4:5618682-5622536	17	13686	3	7295
chr4|5565257-5584850	EVC2	0	722.718	-INF	down	7.80098e-19	chr4	5565257	5584850	-	5565257	5565257	5	circRNA	ENST00000475313.5	chr4:5543212-5565257|chr4:5584850-5615421	0	0	1	54199
chr1|92563641-92607727	EVI5	338.783	0	INF	up	2.27318e-111	chr1	92563641	92607727	-	92563641	92563641	3	circRNA	ENST00000370331.5	chr1:92513970-92563641|chr1:92607727-92624175	1	28805	0	0
chr1|92663419-92704744	EVI5	0	944.307	-INF	down	5.24876e-56	chr1	92663419	92704744	-	92663419	92663419	10	circRNA	ENST00000540033.2	chr1:92636336-92663419|chr1:92704744-92736397	0	0	1	70817
chr1|92563641-92704744	EVI5	0	2633.45	-INF	down	2.96537e-42	chr1	92563641	92704744	-	92563641	92563641	15	circRNA	ENST00000370331.5	chr1:92513970-92563641|chr1:92704744-92736397	0	0	5	197490
chr1|92605306-92607727	EVI5	89.0178	0	INF	up	1.98036e-07	chr1	92605306	92607727	-	92605306	92605306	2	circRNA	ENST00000370331.5	chr1:92563737-92605306|chr1:92607727-92624175	3	7566	0	0
chr14|100084686-100097658	EVL	0	259.272	-INF	down	3.67868e-35	chr14	100084686	100097658	+	100084686	100084686	2	circRNA	ENST00000402714.6	chr14:99972057-100084686|chr14:100097658-100123538	0	0	1	19443
chr22|29286922-29287134	EWSR1	0	297.328	-INF	down	4.08105e-29	chr22	29286922	29287134	+	29286922	29286922	1	circRNA	ENST00000332050.10	chr22:29282557-29286922|chr22:29287134-29288986	0	0	3	22295
chr6|592468-619543	EXOC2	0	1282.44	-INF	down	9.56592e-37	chr6	592468	619543	-	592468	592468	7	circRNA	ENST00000230449.8	chr6:576882-592468|chr6:619543-629834	0	0	3	96173
chr6|532468-576882	EXOC2	0	2893.83	-INF	down	2.32585e-28	chr6	532468	576882	-	532468	532468	12	circRNA	ENST00000230449.8	chr6:499700-532468|chr6:576882-592468	0	0	2	217020
chr6|555226-633117	EXOC2	0	4145.04	-INF	down	4.46549e-19	chr6	555226	633117	-	555226	555226	18	circRNA	ENST00000230449.8	chr6:553920-555226|chr6:633117-637700	0	0	1	310855
chr5|464289-465845	EXOC3	0	461.459	-INF	down	9.00901e-19	chr5	464289	465845	+	464289	464289	3	circRNA	ENST00000512944.5	chr5:462307-464289|chr5:465845-466726	0	0	1	34606
chr7|133475327-133917738	EXOC4	0	6765.48	-INF	down	8.4931e-98	chr7	133475327	133917738	+	133475327	133475327	6	circRNA	ENST00000253861.4	chr7:133375002-133475327|chr7:133917738-133937890	0	0	6	507369
chr10|92997473-93014267	EXOC6	0	40.4029	-INF	down	4.46651e-41	chr10	92997473	93014267	+	92997473	92997473	2	circRNA	ENST00000371552.8	chr10:92974232-92997473|chr10:93014267-93056923	0	0	1	3029
chr10|92893348-92909631	EXOC6	0	132.783	-INF	down	8.84195e-21	chr10	92893348	92909631	+	92893348	92893348	5	circRNA	ENST00000371552.8	chr10:92834824-92893348|chr10:92909631-92915757	0	0	2	9956
chr2|72718102-72733118	EXOC6B	0	345.198	-INF	down	8.18468e-21	chr2	72718102	72733118	-	72718102	72718102	4	circRNA	ENST00000272427.10	chr2:72575668-72718102|chr2:72733118-72741303	0	0	1	25887
chr2|72731006-72733118	EXOC6B	119.631	0	INF	up	3.99869e-07	chr2	72731006	72733118	-	72731006	72731006	3	circRNA	ENST00000272427.10	chr2:72718307-72731006|chr2:72733118-72741303	8	10164	0	0
chr10|97437190-97437750	EXOSC1	75.9986	0	INF	up	5.26354e-105	chr10	97437190	97437750	-	97437190	97437190	2	circRNA	ENST00000370902.7	chr10:97436551-97437190|chr10:97437750-97438669	1	6461	0	0
chr1|11073933-11076948	EXOSC10	0	163.905	-INF	down	4.77104e-97	chr1	11073933	11076948	-	11073933	11073933	3	circRNA	ENST00000376936.8	chr1:11072171-11073933|chr1:11076948-11077364	0	0	6	12286
chr1|11077329-11077651	EXOSC10	0	231.696	-INF	down	2.41998e-42	chr1	11077329	11077651	-	11077329	11077329	2	circRNA	ENST00000470611.5	chr1:11076948-11077329|chr1:11077651-11079710	0	0	5	17371
chr9|130697581-130698251	EXOSC2	0	57.5107	-INF	down	3.60922e-20	chr9	130697581	130698251	+	130697581	130697581	2	circRNA	ENST00000372358.9	chr9:130695593-130697581|chr9:130698251-130699328	0	0	2	4311
chr11|44107682-44114301	EXT2	3324.37	0	INF	up	2.25044e-105	chr11	44107682	44114301	+	44107682	44107682	3	circRNA	ENST00000533608.5	chr11:44095852-44107682|chr11:44114301-44124788	1	282663	0	0
chr8|28713456-28718207	EXTL3	0	1648.33	-INF	down	2.58594e-47	chr8	28713456	28718207	+	28713456	28713456	2	circRNA	ENST00000523149.5	chr8:28622810-28713456|chr8:28718207-28731222	0	0	1	123615
chr8|28715584-28718207	EXTL3	0	1622.79	-INF	down	2.71416e-47	chr8	28715584	28718207	+	28715584	28715584	1	circRNA	ENST00000220562.8	chr8:28713550-28715584|chr8:28718207-28731222	0	0	1	121700
chr8|71244602-71334174	EYA1	2886.27	0	INF	up	5.42622e-114	chr8	71244602	71334174	-	71244602	71244602	9	circRNA	ENST00000388742.8	chr8:71217023-71244602|chr8:71334174-71354781	2	245412	0	0
chr8|71269739-71299720	EYA1	0	2091.97	-INF	down	3.7226e-47	chr8	71269739	71299720	-	71269739	71269739	4	circRNA	ENST00000388742.8	chr8:71244692-71269739|chr8:71299720-71317551	0	0	1	156886
chr8|71269739-71334174	EYA1	0	4845.2	-INF	down	3.90915e-47	chr8	71269739	71334174	-	71269739	71269739	8	circRNA	ENST00000388742.8	chr8:71244692-71269739|chr8:71334174-71354781	0	0	1	363363
chr8|71334096-71334174	EYA1	0	64.1512	-INF	down	4.08057e-47	chr8	71334096	71334174	-	71334096	71334096	1	circRNA	ENST00000388742.8	chr8:71322268-71334096|chr8:71334174-71354781	0	0	1	4810
chr8|71244602-71299720	EYA1	0	4009.62	-INF	down	2.2028e-41	chr8	71244602	71299720	-	71244602	71244602	5	circRNA	ENST00000388742.8	chr8:71217023-71244602|chr8:71299720-71317551	0	0	5	300695
chr8|71269739-71317689	EYA1	1665.49	3919.08	-1.23457	down	1.2706e-28	chr8	71269739	71317689	-	71269739	71269739	5	circRNA	ENST00000388742.8	chr8:71244692-71269739|chr8:71317689-71321733	1	141612	2	293908
chr8|71269739-71317674	EYA1	1662.64	0	INF	up	1.95232e-07	chr8	71269739	71317674	-	71269739	71269739	5	circRNA	ENST00000465115.5	chr8:71244692-71269739|chr8:71317674-71321733	7	141364	0	0
chr1|28010946-28017239	EYA3	0	138.036	-INF	down	5.17008e-97	chr1	28010946	28017239	-	28010946	28010946	3	circRNA	ENST00000373871.7	chr1:28004419-28010946|chr1:28017239-28027788	0	0	6	10346
chr7|148846496-148847305	EZH2	22.8513	0	INF	up	8.57537e-113	chr7	148846496	148847305	-	148846496	148846496	2	circRNA	ENST00000478654.5	chr7:148832750-148846496|chr7:148847305-148883196	1	1942	0	0
chr7|148846469-148847305	EZH2	0	90.4064	-INF	down	8.62495e-37	chr7	148846469	148847305	-	148846469	148846469	2	circRNA	ENST00000492143.5	chr7:148832750-148846469|chr7:148847305-148884163	0	0	3	6777
chr7|148818977-148819687	EZH2	0	6.20044	-INF	down	2.21958e-28	chr7	148818977	148819687	-	148818977	148818977	2	circRNA	ENST00000492143.5	chr7:148818117-148818977|chr7:148819687-148826468	0	0	2	463
chr1|50490587-50535457	FAF1	0	666.194	-INF	down	8.44253e-99	chr1	50490587	50535457	-	50490587	50490587	3	circRNA	ENST00000396153.6	chr1:50475679-50490587|chr1:50535457-50539591	0	0	7	49954
chr1|50535368-50596216	FAF1	0	1023.95	-INF	down	2.6544e-56	chr1	50535368	50596216	-	50535368	50535368	7	circRNA	ENST00000396153.6	chr1:50491801-50535368|chr1:50596216-50655441	0	0	1	76790
chr1|50655441-50744775	FAF1	0	616.07	-INF	down	2.78122e-56	chr1	50655441	50744775	-	50655441	50655441	4	circRNA	ENST00000396153.6	chr1:50596216-50655441|chr1:50744775-50787999	0	0	1	46201
chr1|50787999-50801677	FAF1	0	522.597	-INF	down	2.91151e-56	chr1	50787999	50801677	-	50787999	50787999	2	circRNA	ENST00000396153.6	chr1:50744775-50787999|chr1:50801677-50857928	0	0	1	39191
chr1|50567076-50596216	FAF1	0	517.703	-INF	down	1.32822e-20	chr1	50567076	50596216	-	50567076	50567076	5	circRNA	ENST00000396153.6	chr1:50539728-50567076|chr1:50596216-50655441	0	0	2	38823
chr1|50655441-50857997	FAF1	1543.41	0	INF	up	2.7057e-07	chr1	50655441	50857997	-	50655441	50655441	7	circRNA	ENST00000396153.6	chr1:50596216-50655441|chr1:50857997-50959766	4	131229	0	0
chr5|176479187-176494275	FAF2	0	983.256	-INF	down	8.95569e-40	chr5	176479187	176494275	+	176479187	176479187	6	circRNA	ENST00000261942.6	chr5:176448470-176479187|chr5:176494275-176496485	0	0	4	73735
chr1|108612177-108616428	FAM102B	0	39.9762	-INF	down	7.22305e-56	chr1	108612177	108616428	+	108612177	108612177	2	circRNA	ENST00000370035.7	chr1:108606252-108612177|chr1:108616428-108624644	0	0	1	2997
chr10|14530331-14530515	FAM107B	0	627.991	-INF	down	3.11732e-30	chr10	14530331	14530515	-	14530331	14530331	1	circRNA	ENST00000378470.5	chr10:14522019-14530331|chr10:14530515-14548439	0	0	3	47093
chr5|154026398-154034967	FAM114A2	0	839.499	-INF	down	9.12421e-28	chr5	154026398	154034967	-	154026398	154026398	7	circRNA	ENST00000351797.8	chr5:154011320-154026398|chr5:154034967-154038856	0	0	2	62956
chr9|93471140-93498886	FAM120A	0	1373.76	-INF	down	1.12535e-96	chr9	93471140	93498886	+	93471140	93471140	4	circRNA	ENST00000277165.10	chr9:93452389-93471140|chr9:93498886-93515666	0	0	6	103019
chr9|93471140-93543471	FAM120A	0	3791.89	-INF	down	2.95909e-31	chr9	93471140	93543471	+	93471140	93471140	10	circRNA	ENST00000277165.10	chr9:93452389-93471140|chr9:93543471-93550576	0	0	3	284369
chr9|93497470-93498886	FAM120A	0	581.761	-INF	down	3.00408e-31	chr9	93497470	93498886	+	93497470	93497470	2	circRNA	ENST00000277165.10	chr9:93476338-93497470|chr9:93498886-93515666	0	0	3	43626
chr9|93476255-93498886	FAM120A	879.287	0	INF	up	2.296e-07	chr9	93476255	93498886	+	93476255	93476255	3	circRNA	ENST00000277165.10	chr9:93471387-93476255|chr9:93498886-93515666	5	74759	0	0
KI270798.1|44607-85556	FAM120B	1404.44	0	INF	up	3.60189e-103	KI270798.1	44607	85556	+	44607	44607	5	circRNA	ENST00000619268.4	KI270798.1:18310-44607|KI270798.1:85556-124847	1	119416	0	0
chr6|170317369-170323259	FAM120B	0	1006.42	-INF	down	8.79744e-19	chr6	170317369	170323259	+	170317369	170317369	2	circRNA	ENST00000630384.2	chr6:170291072-170317369|chr6:170323259-170330448	0	0	1	75475
chr7|22976209-22991139	FAM126A	0	2119.5	-INF	down	3.33094e-102	chr7	22976209	22991139	-	22976209	22976209	6	circRNA	ENST00000432176.6	chr7:22964531-22976209|chr7:22991139-23013924	0	0	11	158940
chr7|22976209-22984045	FAM126A	0	1731.1	-INF	down	9.54285e-29	chr7	22976209	22984045	-	22976209	22976209	5	circRNA	ENST00000432176.6	chr7:22964531-22976209|chr7:22984045-22991060	0	0	2	129821
chr7|22960255-22991139	FAM126A	1424.14	2961.78	-1.05637	down	8.94383e-28	chr7	22960255	22991139	-	22960255	22960255	9	circRNA	ENST00000432176.6	chr7:22946163-22960255|chr7:22991139-23013924	26	121066	4	222114
chr7|22983943-22991139	FAM126A	321.541	0	INF	up	3.89576e-07	chr7	22983943	22991139	-	22983943	22983943	2	circRNA	ENST00000432176.6	chr7:22978448-22983943|chr7:22991139-23013924	8	27332	0	0
chr2|201008972-201011472	FAM126B	0	49.0835	-INF	down	2.04673e-20	chr2	201008972	201011472	-	201008972	201008972	2	circRNA	ENST00000418596.7	chr2:200997540-201008972|chr2:201011472-201016990	0	0	1	3680
chr2|201016990-201024039	FAM126B	0	123.529	-INF	down	2.07592e-20	chr2	201016990	201024039	-	201016990	201016990	3	circRNA	ENST00000418596.7	chr2:201011472-201016990|chr2:201024039-201045495	0	0	1	9263
chr9|127507866-127508538	FAM129B	0	4736.99	-INF	down	7.16785e-48	chr9	127507866	127508538	-	127507866	127507866	3	circRNA	ENST00000373314.7	chr9:127507431-127507866|chr9:127508538-127508975	0	0	1	355248
chr9|127523678-127531778	FAM129B	0	6223.13	-INF	down	3.50828e-31	chr9	127523678	127531778	-	127523678	127523678	4	circRNA	ENST00000373314.7	chr9:127517941-127523678|chr9:127531778-127578921	0	0	3	466699
chr6|70475409-70502791	FAM135A	0	333.837	-INF	down	2.82808e-28	chr6	70475409	70502791	+	70475409	70475409	7	circRNA	ENST00000418814.6	chr6:70452571-70475409|chr6:70502791-70522512	0	0	2	25034
chr4|89008950-89029649	FAM13A	0	591.042	-INF	down	1.19742e-18	chr4	89008950	89029649	-	89008950	89008950	3	circRNA	ENST00000502459.5	chr4:88991150-89008950|chr4:89029649-89111041	0	0	1	44324
chr5|137941943-137949184	FAM13B	424.272	0	INF	up	2.10902e-112	chr5	137941943	137949184	-	137941943	137941943	6	circRNA	ENST00000033079.7	chr5:137940348-137941943|chr5:137949184-137952627	1	36074	0	0
chr5|137952627-137954376	FAM13B	154.667	0	INF	up	2.19805e-112	chr5	137952627	137954376	-	137952627	137952627	3	circRNA	ENST00000033079.7	chr5:137949184-137952627|chr5:137954376-137959615	1	13150	0	0
chr5|138006989-138019146	FAM13B	500.765	0	INF	up	2.2903e-112	chr5	138006989	138019146	-	138006989	138006989	5	circRNA	ENST00000033079.7	chr5:137988315-138006989|chr5:138019146-138021030	1	42578	0	0
chr5|137942874-137949184	FAM13B	0	469.233	-INF	down	1.86059e-36	chr5	137942874	137949184	-	137942874	137942874	5	circRNA	ENST00000033079.7	chr5:137942045-137942874|chr5:137949184-137952627	0	0	3	35187
chr5|137945901-137954376	FAM13B	0	683.128	-INF	down	8.23634e-28	chr5	137945901	137954376	-	137945901	137945901	6	circRNA	ENST00000033079.7	chr5:137943216-137945901|chr5:137954376-137959615	0	0	2	51229
chr5|137985256-138018514	FAM13B	0	1081.81	-INF	down	8.35872e-28	chr5	137985256	138018514	-	137985256	137985256	7	circRNA	ENST00000033079.7	chr5:137962469-137985256|chr5:138018514-138018954	0	0	2	81128
chr5|176121744-176124432	FAM153B	25.5798	0	INF	up	2.1122e-07	chr5	176121744	176124432	+	176121744	176121744	2	circRNA	ENST00000508296.5	chr5:176120980-176121744|chr5:176124432-176125019	3	2172	0	0
chr10|114830851-114848737	FAM160B1	0	2006.3	-INF	down	3.96679e-30	chr10	114830851	114848737	+	114830851	114830851	12	circRNA	ENST00000369248.8	chr10:114822123-114830851|chr10:114848737-114855196	0	0	3	150459
chr2|131071854-131082657	FAM168B	0	293.927	-INF	down	1.26013e-20	chr2	131071854	131082657	-	131071854	131071854	2	circRNA	ENST00000409185.5	chr2:131055695-131071854|chr2:131082657-131093331	0	0	1	22042
chr5|74834425-74841679	FAM169A	0	14.2677	-INF	down	1.18233e-18	chr5	74834425	74841679	-	74834425	74834425	4	circRNA	ENST00000389156.8	chr5:74814019-74834425|chr5:74841679-74866750	0	0	1	1069
chr10|15275854-15284105	FAM171A1	498.201	285.834	0.801553	up	4.39259e-27	chr10	15275854	15284105	-	15275854	15275854	2	circRNA	ENST00000378116.8	chr10:15254879-15275854|chr10:15284105-15370955	8	42353	1	21435
chr2|186740227-186754049	FAM171B	1193.61	2697.27	-1.17617	down	2.02843e-28	chr2	186740227	186754049	+	186740227	186740227	5	circRNA	ENST00000304698.9	chr2:186694411-186740227|chr2:186754049-186761112	9	101481	3	202278
chr5|94050730-94074769	FAM172A	0	408.602	-INF	down	6.60307e-28	chr5	94050730	94074769	-	94050730	94050730	3	circRNA	ENST00000395965.7	chr5:93964523-94050730|chr5:94074769-94111510	0	0	2	30641
chr14|35053277-35079024	FAM177A1	1336.47	0	INF	up	4.24893e-07	chr14	35053277	35079024	+	35053277	35053277	3	circRNA	ENST00000396472.5	chr14:35046628-35053277|chr14:35079024-35081021	8	113629	0	0
chr14|45008912-45068643	FAM179B	0	884.516	-INF	down	5.5023e-36	chr14	45008912	45068643	+	45008912	45008912	12	circRNA	ENST00000361577.7	chr14:45006267-45008912|chr14:45068643-45071711	0	0	1	66333
chr10|15821655-15843272	FAM188A	0	1010.4	-INF	down	4.68326e-42	chr10	15821655	15843272	-	15821655	15821655	6	circRNA	ENST00000477891.1	chr10:15816915-15821655|chr10:15843272-15847863	0	0	1	75774
chr10|15821655-15847943	FAM188A	0	1110.93	-INF	down	6.56229e-21	chr10	15821655	15847943	-	15821655	15821655	7	circRNA	ENST00000477891.1	chr10:15816915-15821655|chr10:15847943-15860205	0	0	2	83312
chr4|2596083-2639859	FAM193A	619.008	0	INF	up	2.5758e-07	chr4	2596083	2639859	+	2596083	2596083	5	circRNA	ENST00000637812.1	chr4:2537170-2596083|chr4:2639859-2646684	17	52616	0	0
chr4|2630934-2672372	FAM193A	740.909	0	INF	up	2.70284e-07	chr4	2630934	2672372	+	2630934	2630934	9	circRNA	ENST00000637812.1	chr4:2626577-2630934|chr4:2672372-2689505	15	62983	0	0
chrX|104175622-104175842	FAM199X	0	93.1399	-INF	down	3.17049e-40	chrX	104175622	104175842	+	104175622	104175622	1	circRNA	ENST00000493442.1	chrX:104166982-104175622|chrX:104175842-104186065	0	0	4	6981
chr3|56663540-56671692	FAM208A	0	337.797	-INF	down	2.04039e-97	chr3	56663540	56671692	-	56663540	56663540	6	circRNA	ENST00000493960.6	chr3:56662490-56663540|chr3:56671692-56673579	0	0	6	25327
chr3|56638705-56649057	FAM208A	0	1576.79	-INF	down	1.21212e-21	chr3	56638705	56649057	-	56638705	56638705	6	circRNA	ENST00000431842.6	chr3:56633843-56638705|chr3:56649057-56660730	0	0	1	118250
chr3|56666259-56673725	FAM208A	0	394.468	-INF	down	1.23151e-21	chr3	56666259	56673725	-	56666259	56666259	6	circRNA	ENST00000493960.6	chr3:56663572-56666259|chr3:56673725-56682675	0	0	1	29582
chr1|179043714-179054638	FAM20B	0	1406.05	-INF	down	1.28939e-49	chr1	179043714	179054638	+	179043714	179043714	3	circRNA	ENST00000263733.4	chr1:179026098-179043714|chr1:179054638-179063926	0	0	1	105445
chr7|246507-246541	FAM20C	0	12.2009	-INF	down	1.33016e-37	chr7	246507	246541	+	246507	246507	1	ciRNA	ENST00000313766.5	chr7:246507-248314	0	0	3	912
chr7|208897-208976	FAM20C	0	352.945	-INF	down	1.42836e-19	chr7	208897	208976	+	208897	208897	1	circRNA	ENST00000313766.5	chr7:195732-208897|chr7:208976-246414	0	0	1	26468
chr18|13681604-13682105	FAM210A	0	183.693	-INF	down	3.93995e-20	chr18	13681604	13682105	-	13681604	13681604	1	circRNA	ENST00000322247.7	chr18:13671973-13681604|chr18:13682105-13697546	0	0	2	13774
chr15|52584744-52601165	FAM214A	426.919	0	INF	up	1.15351e-113	chr15	52584744	52601165	-	52584744	52584744	5	circRNA	ENST00000261844.11	chr15:52582307-52584744|chr15:52601165-52605132	2	36298	0	0
chr15|52605132-52611777	FAM214A	0	585.455	-INF	down	7.90123e-41	chr15	52605132	52611777	-	52605132	52605132	4	circRNA	ENST00000261844.11	chr15:52601165-52605132|chr15:52611777-52613672	0	0	5	43901
chr15|52584744-52593736	FAM214A	0	510.623	-INF	down	2.58457e-20	chr15	52584744	52593736	-	52584744	52584744	3	circRNA	ENST00000261844.11	chr15:52582307-52584744|chr15:52593736-52600126	0	0	2	38292
chr15|74901949-74902786	FAM219B	0	452.445	-INF	down	4.59411e-38	chr15	74901949	74902786	-	74901949	74901949	2	circRNA	ENST00000566132.5	chr15:74901256-74901949|chr15:74902786-74904663	0	0	4	33927
chr10|45728861-45740246	FAM21C	1088.6	0	INF	up	4.04722e-105	chr10	45728861	45740246	+	45728861	45728861	3	circRNA	ENST00000537517.5	chr10:45727539-45728861|chr10:45740246-45743389	1	92560	0	0
chr10|45752587-45753237	FAM21C	0	399.735	-INF	down	3.45823e-30	chr10	45752587	45753237	+	45752587	45752587	2	circRNA	ENST00000359860.7	chr10:45751553-45752587|chr10:45753237-45754485	0	0	3	29975
chr10|45719305-45719955	FAM21FP	169.544	300.328	-0.824876	down	8.19193e-27	chr10	45719305	45719955	-	45719305	45719305	2	circRNA	ENST00000426241.5	chr10:45718084-45719305|chr10:45719955-45720993	1	14415	1	22522
chr22|38620211-38623279	FAM227A	0	10.8274	-INF	down	8.98473e-38	chr22	38620211	38623279	-	38620211	38620211	2	circRNA	ENST00000535113.5	chr22:38607476-38620211|chr22:38623279-38626179	0	0	4	808
chr10|119107947-119120452	FAM45A	0	391.788	-INF	down	8.71761e-41	chr10	119107947	119120452	+	119107947	119107947	4	circRNA	ENST00000487888.5	chr10:119104197-119107947|chr10:119120452-119123468	0	0	1	29381
chr1|77858937-77866391	FAM73A	0	256.658	-INF	down	4.57791e-56	chr1	77858937	77866391	+	77858937	77858937	6	circRNA	ENST00000370791.7	chr1:77843407-77858937|chr1:77866391-77873003	0	0	1	19247
chr1|77801330-77815231	FAM73A	2617.34	0	INF	up	2.72573e-07	chr1	77801330	77815231	+	77801330	77801330	5	circRNA	ENST00000370791.7	chr1:77783351-77801330|chr1:77815231-77843306	4	222543	0	0
chr8|123774079-123789745	FAM91A1	0	1620.45	-INF	down	1.18913e-46	chr8	123774079	123789745	+	123774079	123774079	14	circRNA	ENST00000521166.5	chr8:123768774-123774079|chr8:123789745-123798089	0	0	1	121524
chr16|89758576-89762022	FANCA	50.7598	12.1742	2.05986	up	2.6085e-29	chr16	89758576	89762022	-	89758576	89758576	2	circRNA	ENST00000389301.7	chr16:89752222-89758576|chr16:89762022-89764889	23	4293	2	911
chr9|95125085-95249369	FANCC	0	676.875	-INF	down	3.0991e-31	chr9	95125085	95249369	-	95125085	95125085	9	circRNA	ENST00000289081.7	chr9:95117390-95125085|chr9:95249369-95317525	0	0	3	50759
chr9|95240648-95249369	FANCC	0	102.874	-INF	down	3.37427e-20	chr9	95240648	95249369	-	95240648	95240648	3	circRNA	ENST00000289081.7	chr9:95172147-95240648|chr9:95249369-95317525	0	0	2	7713
chr2|58221941-58229874	FANCL	0	221.029	-INF	down	6.83831e-21	chr2	58221941	58229874	-	58221941	58221941	3	circRNA	ENST00000403295.7	chr2:58204226-58221941|chr2:58229874-58232053	0	0	1	16575
chr13|98409337-98424650	FARP1	0	1939.99	-INF	down	1.49224e-98	chr13	98409337	98424650	+	98409337	98409337	4	circRNA	ENST00000595437.5	chr13:98395476-98409337|chr13:98424650-98431042	0	0	7	145482
chr13|98384729-98395476	FARP1	0	2377.59	-INF	down	1.76028e-45	chr13	98384729	98395476	+	98384729	98384729	7	circRNA	ENST00000595437.5	chr13:98377918-98384729|chr13:98395476-98409337	0	0	1	178306
chr13|98213219-98213413	FARP1	0	202.321	-INF	down	5.99429e-31	chr13	98213219	98213413	+	98213219	98213219	1	circRNA	ENST00000595437.5	chr13:98142777-98213219|chr13:98213413-98343761	0	0	3	15170
chr13|98384729-98385814	FARP1	0	926.039	-INF	down	6.08961e-31	chr13	98384729	98385814	+	98384729	98384729	2	circRNA	ENST00000595437.5	chr13:98377918-98384729|chr13:98385814-98388382	0	0	3	69445
chr13|98384729-98393718	FARP1	1032.8	1599.43	-0.630997	down	7.71804e-25	chr13	98384729	98393718	+	98384729	98384729	6	circRNA	ENST00000595437.5	chr13:98377918-98384729|chr13:98393718-98395226	15	87802	2	119947
chr13|98409337-98412034	FARP1	0	1616.61	-INF	down	6.63844e-20	chr13	98409337	98412034	+	98409337	98409337	3	circRNA	ENST00000595437.5	chr13:98395476-98409337|chr13:98412034-98424571	0	0	2	121235
chr2|241434157-241436538	FARP2	747.296	0	INF	up	3.94271e-115	chr2	241434157	241436538	+	241434157	241434157	3	circRNA	ENST00000264042.7	chr2:241431774-241434157|chr2:241436538-241441303	2	63539	0	0
chr2|241407536-241411130	FARP2	0	697.329	-INF	down	1.60757e-102	chr2	241407536	241411130	+	241407536	241407536	2	circRNA	ENST00000264042.7	chr2:241404841-241407536|chr2:241411130-241413306	0	0	13	52283
chr2|241403827-241413421	FARP2	0	1779.78	-INF	down	1.16347e-100	chr2	241403827	241413421	+	241403827	241403827	5	circRNA	ENST00000264042.7	chr2:241373290-241403827|chr2:241413421-241417961	0	0	8	133466
chr2|241403827-241434321	FARP2	0	2686.22	-INF	down	1.14754e-53	chr2	241403827	241434321	+	241403827	241403827	8	circRNA	ENST00000264042.7	chr2:241373290-241403827|chr2:241434321-241434961	0	0	1	201451
chr2|241434961-241436538	FARP2	0	281.807	-INF	down	1.1992e-53	chr2	241434961	241436538	+	241434961	241434961	2	circRNA	ENST00000264042.7	chr2:241434321-241434961|chr2:241436538-241441303	0	0	1	21133
chr2|241434157-241435030	FARP2	594.852	396.788	0.584161	up	9.20479e-24	chr2	241434157	241435030	+	241434157	241434157	2	circRNA	ENST00000264042.7	chr2:241431774-241434157|chr2:241435030-241436480	19	50560	3	29754
chr2|241373083-241373290	FARP2	0	178.959	-INF	down	9.47833e-21	chr2	241373083	241373290	+	241373083	241373083	1	circRNA	ENST00000264042.7	chr2:241356388-241373083|chr2:241373290-241403827	0	0	2	13419
chr2|241407536-241418109	FARP2	0	1980.86	-INF	down	9.56787e-21	chr2	241407536	241418109	+	241407536	241407536	4	circRNA	ENST00000264042.7	chr2:241404841-241407536|chr2:241418109-241431678	0	0	2	148552
chr2|241407536-241436538	FARP2	0	2757.22	-INF	down	9.67446e-21	chr2	241407536	241436538	+	241407536	241407536	8	circRNA	ENST00000264042.7	chr2:241404841-241407536|chr2:241436538-241441303	0	0	2	206775
chr2|241413306-241435030	FARP2	2071.99	0	INF	up	2.6074e-07	chr2	241413306	241435030	+	241413306	241413306	5	circRNA	ENST00000264042.7	chr2:241411130-241413306|chr2:241435030-241436480	17	176160	0	0
chr6|5368549-5369182	FARS2	0	745.799	-INF	down	1.0068e-36	chr6	5368549	5369182	+	5368549	5368549	1	circRNA	ENST00000324331.10	chr6:5261358-5368549|chr6:5369182-5404541	0	0	3	55928
chr6|5404541-5431172	FARS2	429.729	253.178	0.763277	up	1.18244e-26	chr6	5404541	5431172	+	5404541	5404541	2	circRNA	ENST00000324331.10	chr6:5369182-5404541|chr6:5431172-5545179	1	36538	2	18985
chr6|5368549-5431172	FARS2	0	1235.58	-INF	down	4.56387e-19	chr6	5368549	5431172	+	5368549	5368549	3	circRNA	ENST00000324331.10	chr6:5261358-5368549|chr6:5431172-5545179	0	0	1	92661
chr19|12928341-12928847	FARSA	1366.33	582.548	1.22985	up	1.40905e-28	chr19	12928341	12928847	-	12928341	12928341	3	circRNA	ENST00000588025.5	chr19:12925174-12928341|chr19:12928847-12930222	26	116150	5	43683
chr2|222599927-222643005	FARSB	2650.22	0	INF	up	3.74101e-115	chr2	222599927	222643005	-	222599927	222599927	14	circRNA	ENST00000281828.6	chr2:222572022-222599927|chr2:222643005-222648739	2	225341	0	0
chr2|222613810-222634541	FARSB	0	965.695	-INF	down	2.33379e-53	chr2	222613810	222634541	-	222613810	222613810	10	circRNA	ENST00000281828.6	chr2:222600083-222613810|chr2:222634541-222639579	0	0	1	72421
chr2|222630112-222648795	FARSB	2163.19	0	INF	up	3.30407e-07	chr2	222630112	222648795	-	222630112	222630112	8	circRNA	ENST00000281828.6	chr2:222628888-222630112|chr2:222648795-222656015	10	183922	0	0
chr2|169538012-169544835	FASTKD1	0	82.8192	-INF	down	2.61153e-39	chr2	169538012	169544835	-	169538012	169538012	3	circRNA	ENST00000453153.6	chr2:169537340-169538012|chr2:169544835-169546217	0	0	4	6207
chr4|186663298-186709845	FAT1	35055.1	62017.8	-0.82306	down	8.64449e-27	chr4	186663298	186709845	-	186663298	186663298	2	circRNA	ENST00000441802.6	chr4:186639783-186663298|chr4:186709845-186723663	2	2980657	3	4651004
chr4|186706562-186709845	FAT1	31436.3	55812.3	-0.828153	down	2.08725e-26	chr4	186706562	186709845	-	186706562	186706562	1	circRNA	ENST00000441802.6	chr4:186663613-186706562|chr4:186709845-186723663	94	2672866	68	4185557
chr4|186628153-186709845	FAT1	0	77780	-INF	down	1.73403e-18	chr4	186628153	186709845	-	186628153	186628153	8	circRNA	ENST00000441802.6	chr4:186621775-186628153|chr4:186709845-186723663	0	0	1	5833089
chr11|92831621-92837806	FAT3	0	10.2541	-INF	down	9.00178e-43	chr11	92831621	92837806	+	92831621	92831621	4	circRNA	ENST00000409404.6	chr11:92810076-92831621|chr11:92837806-92840561	0	0	1	768
chr17|75935631-75938232	FBF1	0	39.7495	-INF	down	5.52126e-39	chr17	75935631	75938232	-	75935631	75935631	3	circRNA	ENST00000636174.1	chr17:75933088-75935631|chr17:75938232-75940847	0	0	1	2980
chr22|45531264-45535337	FBLN1	14745.4	0	INF	up	2.53527e-113	chr22	45531264	45535337	+	45531264	45531264	4	circRNA	ENST00000402984.7	chr22:45528009-45531264|chr22:45535337-45541228	2	1253773	0	0
chr22|45574510-45577108	FBLN1	2586.19	1511.51	0.774838	up	8.99068e-27	chr22	45574510	45577108	+	45574510	45574510	2	circRNA	ENST00000327858.10	chr22:45550615-45574510|chr22:45577108-45600306	6	219892	2	113353
chr3|13608061-13609642	FBLN2	0	1687.08	-INF	down	1.89131e-19	chr3	13608061	13609642	+	13608061	13608061	2	circRNA	ENST00000404922.7	chr3:13571661-13608061|chr3:13609642-13613983	0	0	1	126521
chr15|48596282-48596378	FBN1	0	2796.13	-INF	down	3.72188e-37	chr15	48596282	48596378	-	48596282	48596282	1	circRNA	ENST00000316623.9	chr15:48537808-48596282|chr15:48596378-48600138	0	0	1	209694
chr15|48445375-48463240	FBN1	0	21558.1	-INF	down	4.39237e-37	chr15	48445375	48463240	-	48445375	48445375	7	circRNA	ENST00000316623.9	chr15:48444660-48445375|chr15:48463240-48463898	0	0	1	1616744
chr15|48596282-48600234	FBN1	3672.75	5630.16	-0.616316	down	1.58086e-24	chr15	48596282	48600234	-	48596282	48596282	2	circRNA	ENST00000316623.9	chr15:48537808-48596282|chr15:48600234-48610727	15	312271	31	422201
chr15|48596282-48613092	FBN1	7344.07	10511.7	-0.517343	down	5.62234e-15	chr15	48596282	48613092	-	48596282	48596282	4	circRNA	ENST00000316623.9	chr15:48537808-48596282|chr15:48613092-48644605	6	624445	10	788311
chr15|48610727-48613092	FBN1	3139.33	0	INF	up	2.89579e-07	chr15	48610727	48613092	-	48610727	48610727	2	circRNA	ENST00000316623.9	chr15:48600234-48610727|chr15:48613092-48644605	12	266919	0	0
chr5|128446480-128464921	FBN2	18221.9	0	INF	up	2.59991e-112	chr5	128446480	128464921	-	128446480	128446480	2	circRNA	ENST00000262464.8	chr5:128408799-128446480|chr5:128464921-128519272	1	1549366	0	0
chr5|128464723-128519368	FBN2	0	10031.9	-INF	down	8.53649e-100	chr5	128464723	128519368	-	128464723	128464723	2	circRNA	ENST00000262464.8	chr5:128446606-128464723|chr5:128519368-128527871	0	0	7	752334
chr5|128344384-128351005	FBN2	0	8273.92	-INF	down	1.74578e-36	chr5	128344384	128351005	-	128344384	128344384	5	circRNA	ENST00000262464.8	chr5:128339061-128344384|chr5:128351005-128357275	0	0	3	620497
chr5|128446480-128530693	FBN2	52318.4	16264.6	1.68558	up	4.21906e-29	chr5	128446480	128530693	-	128446480	128446480	5	circRNA	ENST00000262464.8	chr5:128408799-128446480|chr5:128530693-128536401	32	4448491	11	1219748
chr5|128519272-128530693	FBN2	19429.2	6092.48	1.67313	up	7.80729e-29	chr5	128519272	128530693	-	128519272	128519272	3	circRNA	ENST00000262464.8	chr5:128464921-128519272|chr5:128530693-128536401	16	1652012	2	456902
chr5|128464723-128530693	FBN2	0	14089.7	-INF	down	7.2245e-28	chr5	128464723	128530693	-	128464723	128464723	4	circRNA	ENST00000262464.8	chr5:128446606-128464723|chr5:128530693-128536401	0	0	2	1056648
chr5|128519272-128527967	FBN2	0	4355.95	-INF	down	7.64593e-28	chr5	128519272	128527967	-	128519272	128519272	2	circRNA	ENST00000262464.8	chr5:128464921-128519272|chr5:128527967-128530594	0	0	2	326671
chr5|128357275-128369334	FBN2	0	9558.56	-INF	down	1.46434e-18	chr5	128357275	128369334	-	128357275	128357275	5	circRNA	ENST00000262464.8	chr5:128351005-128357275|chr5:128369334-128374627	0	0	1	716840
chr5|128357275-128395274	FBN2	66570.2	0	INF	up	4.37016e-07	chr5	128357275	128395274	-	128357275	128357275	12	circRNA	ENST00000262464.8	chr5:128351005-128357275|chr5:128395274-128408673	7	5660322	0	0
chr5|108348398-108367953	FBXL17	0	705.783	-INF	down	7.91226e-40	chr5	108348398	108367953	-	108348398	108348398	3	circRNA	ENST00000359660.9	chr5:108224228-108348398|chr5:108367953-108380698	0	0	4	52926
chr17|39281388-39303639	FBXL20	0	359.305	-INF	down	1.15855e-39	chr17	39281388	39303639	-	39281388	39281388	7	circRNA	ENST00000264658.10	chr17:39275100-39281388|chr17:39303639-39343179	0	0	1	26945
chr17|39298989-39301075	FBXL20	0	35.7225	-INF	down	1.21601e-39	chr17	39298989	39301075	-	39298989	39298989	2	circRNA	ENST00000264658.10	chr17:39297195-39298989|chr17:39301075-39303584	0	0	1	2678
chr4|15630665-15644657	FBXL5	1255.75	0	INF	up	3.33157e-112	chr4	15630665	15644657	-	15630665	15630665	5	circRNA	ENST00000412094.6	chr4:15628033-15630665|chr4:15644657-15655203	1	106773	0	0
chr9|37521568-37541774	FBXO10	0	1396.29	-INF	down	3.44985e-20	chr9	37521568	37541774	-	37521568	37521568	7	circRNA	ENST00000432825.6	chr9:37518438-37521568|chr9:37541774-37576210	0	0	2	104712
chr2|47834578-47836001	FBXO11	0	464.193	-INF	down	1.9719e-39	chr2	47834578	47836001	-	47834578	47834578	3	circRNA	ENST00000402508.5	chr2:47833070-47834578|chr2:47836001-47838858	0	0	4	34808
chr2|47835871-47839769	FBXO11	0	312.355	-INF	down	5.99848e-21	chr2	47835871	47839769	-	47835871	47835871	4	circRNA	ENST00000402508.5	chr2:47834871-47835871|chr2:47839769-47888625	0	0	1	23424
chr10|5908924-5909294	FBXO18	0	766.174	-INF	down	3.17001e-42	chr10	5908924	5909294	+	5908924	5908924	2	circRNA	ENST00000397269.7	chr10:5906632-5908924|chr10:5909294-5910937	0	0	1	57458
chr15|75913202-75917394	FBXO22	0	434.711	-INF	down	3.11344e-20	chr15	75913202	75917394	+	75913202	75913202	3	circRNA	ENST00000308275.7	chr15:75904629-75913202|chr15:75917394-75929883	0	0	2	32599
chr7|100591666-100591902	FBXO24	0	14.4144	-INF	down	4.29802e-40	chr7	100591666	100591902	+	100591666	100591666	1	circRNA	ENST00000241071.10	chr7:100590357-100591666|chr7:100591902-100592782	0	0	4	1077
chr8|413072-435707	FBXO25	0	905.864	-INF	down	1.3184e-47	chr8	413072	435707	+	413072	413072	4	circRNA	ENST00000350302.7	chr8:407066-413072|chr8:435707-449989	0	0	1	67934
chr5|148433423-148433737	FBXO38	362.775	0	INF	up	2.68608e-07	chr5	148433423	148433737	+	148433423	148433423	2	circRNA	ENST00000296701.10	chr5:148425701-148433423|chr5:148433737-148438331	14	30832	0	0
chr22|32478980-32485209	FBXO7	0	1867.13	-INF	down	2.06901e-40	chr22	32478980	32485209	+	32478980	32478980	3	circRNA	ENST00000266087.11	chr22:32475124-32478980|chr22:32485209-32487744	0	0	5	140020
chr22|32478980-32479275	FBXO7	0	552.706	-INF	down	1.12692e-31	chr22	32478980	32479275	+	32478980	32478980	1	circRNA	ENST00000266087.11	chr22:32475124-32478980|chr22:32479275-32483896	0	0	1	41449
chr6|53071056-53076543	FBXO9	0	824.405	-INF	down	5.00047e-95	chr6	53071056	53076543	+	53071056	53071056	3	circRNA	ENST00000498744.5	chr6:53057824-53071056|chr6:53076543-53078798	0	0	5	61821
chr6|53078798-53081098	FBXO9	0	648.486	-INF	down	5.83556e-19	chr6	53078798	53081098	+	53078798	53078798	2	circRNA	ENST00000370939.7	chr6:53076543-53078798|chr6:53081098-53082503	0	0	1	48632
chr10|101672914-101673673	FBXW4	0	431.324	-INF	down	3.67788e-30	chr10	101672914	101673673	-	101672914	101672914	2	circRNA	ENST00000331272.7	chr10:101667980-101672914|chr10:101673673-101676340	0	0	3	32344
chr4|152332595-152337936	FBXW7	0	200.521	-INF	down	2.21572e-27	chr4	152332595	152337936	-	152332595	152332595	2	circRNA	ENST00000296555.9	chr4:152330868-152332595|chr4:152337936-152346929	0	0	2	15036
chr4|152337801-152412529	FBXW7	0	2125.96	-INF	down	1.6515e-18	chr4	152337801	152412529	-	152337801	152337801	5	circRNA	ENST00000603548.5	chr4:152332719-152337801|chr4:152412529-152534940	0	0	1	159435
chr12|116928022-116964854	FBXW8	0	617.697	-INF	down	1.96546e-44	chr12	116928022	116964854	+	116928022	116928022	4	circRNA	ENST00000309909.9	chr12:116911355-116928022|chr12:116964854-116985205	0	0	1	46323
chr12|116928022-116949706	FBXW8	367.926	0	INF	up	4.12493e-07	chr12	116928022	116949706	+	116928022	116928022	3	circRNA	ENST00000309909.9	chr12:116911355-116928022|chr12:116949706-116964696	8	31276	0	0
chr11|72887469-72889945	FCHSD2	83.8313	60.0976	0.480182	up	4.72872e-14	chr11	72887469	72889945	-	72887469	72887469	2	circRNA	ENST00000311172.11	chr11:72868026-72887469|chr11:72889945-72902542	2	7126	1	4506
chr11|72867864-72889945	FCHSD2	214.33	0	INF	up	2.62498e-07	chr11	72867864	72889945	-	72867864	72867864	3	circRNA	ENST00000311172.11	chr11:72849889-72867864|chr11:72889945-72902542	13	18211	0	0
[truncated: 5,813 more rows]
