# Supplementary material for: Identification and integrated analysis of differentially expressed lncRNAs and circRNAs reveal the potential ceRNA networks during PDLSC osteogenic differentiation
Source: BMC Genet. 2017 Dec 2;18:100. doi: 10.1186/s12863-017-0569-4 (PMC5712120; doi:10.1186/s12863-017-0569-4)
Supplement: Supplementary file 4 — mRNA_all expression_.xlsx The expression profiles of all mRNAs identified by RNA-seq (XLSX 8078 kb) [file 12863_2017_569_MOESM4_ESM.xlsx]

## Sheet: mRNA
test_id	nearest_ref_id	gene_id	gene	locus	status	Induced_FPKM	Non-induced_FPKM	log2(fold_change)	regulation	p_value	q_value	significant
TCONS_00006833	ENST00000369448.3	XLOC_001802	FAM46C	chr1:118148555-118170994	OK	0	0.639329	-inf	down	5e-05	0.0683182	yes
TCONS_00098293	ENST00000302628.4	XLOC_024903	CALB2	chr16:71392615-71424341	OK	0	1.21034	-inf	down	5e-05	0.0683182	yes
TCONS_00127732	ENST00000585159.1	XLOC_031064	CBLN2	chr18:70203914-70305756	OK	0	2.1417	-inf	down	5e-05	0.0683182	yes
TCONS_00164176	ENST00000295718.2	XLOC_039182	PTPRN	chr2:220154344-220174370	OK	0	1.05316	-inf	down	5e-05	0.0683182	yes
TCONS_00190047	ENST00000450244.1	XLOC_045834	SCN11A	chr3:38887259-38992052	OK	0	0.391365	-inf	down	5e-05	0.0683182	yes
TCONS_00270445	ENST00000257017.4	XLOC_069956	RAB33A	chrX:129305622-129318844	OK	0	1.55044	-inf	down	5e-05	0.0683182	yes
TCONS_00051090	ENST00000524878.1	XLOC_013592	C11orf45	chr11:128761250-128790930	OK	0	0.566781	-inf	down	0.0001	0.12525	yes
TCONS_00046888	ENST00000543688.1	XLOC_012630	WDR74	chr11:62599705-62609281	OK	0	0.864224	-inf	down	0.0003	0.268175	yes
TCONS_00245142	ENST00000265441.3	XLOC_061924	WNT2	chr7:116916684-116963343	OK	0	0.509651	-inf	down	0.00045	0.268175	yes
TCONS_00164483	ENST00000341772.4	XLOC_039268	DNER	chr2:230222344-230579274	OK	0	0.446469	-inf	down	0.0005	0.268175	yes
TCONS_00051158	ENST00000487566.1	XLOC_013602	RPL34P21	chr11:129936835-130014699	OK	0	0.364194	-inf	down	0.00095	0.268175	yes
TCONS_00164809	ENST00000468792.1	XLOC_039377	COL6A3	chr2:238232645-238323018	OK	0	1.62218	-inf	down	0.0011	0.268175	yes
TCONS_00106720	ENST00000581380.1	XLOC_026652	MPDU1	chr17:7465191-7536700	OK	0	0.369457	-inf	down	0.00155	0.268175	yes
TCONS_00237001	ENST00000467931.1	XLOC_059738	COL1A2	chr7:94023872-94060544	OK	0	2.53242	-inf	down	0.0016	0.268175	yes
TCONS_00046882	ENST00000311713.7	XLOC_012630	WDR74	chr11:62599705-62609281	OK	0	2.59209	-inf	down	0.00175	0.268175	yes
TCONS_00193364	ENST00000472536.1	XLOC_046521	FSTL1	chr3:120111139-120170100	OK	0	0.568164	-inf	down	0.002	0.268175	yes
TCONS_00088837	ENST00000558230.1	XLOC_023100	FBN1	chr15:48700502-48938046	OK	0	1.38134	-inf	down	0.0022	0.268175	yes
TCONS_00168213	ENST00000360321.2	XLOC_040258	C20orf96	chr20:251503-271390	OK	0	0.539951	-inf	down	0.00235	0.268175	yes
TCONS_00067257	ENST00000542416.1	XLOC_017170	UBC	chr12:125396149-125401914	OK	0	1.75511	-inf	down	0.00335	0.268175	yes
TCONS_00143361	ENST00000221485.3	XLOC_033793	SLC17A7	chr19:49932657-49945617	OK	0	0.39444	-inf	down	0.00345	0.268175	yes
TCONS_00275404	ENST00000465144.1	XLOC_071690	FLNA	chrX:153576891-153603006	OK	0	1.41864	-inf	down	0.0036	0.268175	yes
TCONS_00172340	ENST00000492851.1	XLOC_041475	COL6A1	chr21:47401650-47424964	OK	0	0.817675	-inf	down	0.00375	0.268175	yes
TCONS_00046623	ENST00000529631.1	XLOC_012601	FTH1	chr11:61717292-61735132	OK	0	1.22315	-inf	down	0.00385	0.268175	yes
TCONS_00114609	ENST00000416307.2	XLOC_028120	VMO1	chr17:4688579-4689728	OK	0	2.12298	-inf	down	0.0039	0.268175	yes
TCONS_00115141	ENST00000572224.1	XLOC_028183	SAT2	chr17:7465191-7536700	OK	0	0.699262	-inf	down	0.004	0.268175	yes
TCONS_00240686	ENST00000490996.1	XLOC_060624	KDELR2	chr7:6448756-6524873	OK	0	17.6263	-inf	down	0.0044	0.268175	yes
TCONS_00238651	ENST00000493781.2	XLOC_060088	RN7SL81P	chr7:128379345-128411861	OK	0	1.36792	-inf	down	0.0045	0.268175	yes
TCONS_00106743	ENST00000576152.1	XLOC_026654	SHBG	chr17:7465191-7536700	OK	0	0.533515	-inf	down	0.00465	0.268175	yes
TCONS_00089597	ENST00000559956.1	XLOC_023249	ANXA2	chr15:60639332-60695082	OK	0	0.577514	-inf	down	0.0049	0.268175	yes
TCONS_00233080	ENST00000536607.1	XLOC_058647	TCP1	chr6:160090088-160210781	OK	0	0.448061	-inf	down	0.0049	0.268175	yes
TCONS_00214478	ENST00000508284.1	XLOC_052572	SQSTM1	chr5:179224596-179334859	OK	0	0.580019	-inf	down	0.00495	0.268175	yes
TCONS_00207975	ENST00000503253.1	XLOC_050764	FAT1	chr4:187508936-187647876	OK	0	1.64072	-inf	down	0.0051	0.268175	yes
TCONS_00089607	ENST00000557986.1	XLOC_023249	ANXA2	chr15:60639332-60695082	OK	0	0.690285	-inf	down	0.0053	0.268175	yes
TCONS_00115136	ENST00000575826.1	XLOC_028183	SAT2	chr17:7465191-7536700	OK	0	0.481701	-inf	down	0.0054	0.268175	yes
TCONS_00155425	ENST00000484167.1	XLOC_036790	SEPT2	chr2:242166678-242293442	OK	0	0.71653	-inf	down	0.00565	0.268175	yes
TCONS_00240585	ENST00000417101.1	XLOC_060609	ACTB	chr7:5566781-5603415	OK	0	1.63979	-inf	down	0.00565	0.268175	yes
TCONS_00187493	ENST00000471832.1	XLOC_045224	EIF2B5	chr3:183851806-184402546	OK	0	0.364671	-inf	down	0.006	0.268175	yes
TCONS_00023404	ENST00000474041.1	XLOC_006280	FAIM3	chr1:207077730-207096592	OK	0	1.3025	-inf	down	0.0063	0.268175	yes
TCONS_00050779	ENST00000532167.1	XLOC_013503	HSPA8	chr11:122928196-122933938	OK	0	0.644918	-inf	down	0.0072	0.268175	yes
TCONS_00090405	ENST00000569050.1	XLOC_023440	PKM	chr15:72491369-72524164	OK	0	2.68816	-inf	down	0.00735	0.268175	yes
TCONS_00089609	ENST00000560495.1	XLOC_023249	ANXA2	chr15:60639332-60695082	OK	0	1.50957	-inf	down	0.00785	0.268175	yes
TCONS_00187731	ENST00000461120.1	XLOC_045237	CHRD	chr3:183851806-184402546	OK	0	0.507918	-inf	down	0.0082	0.268175	yes
TCONS_00271845	ENST00000380342.3	XLOC_070351	TMEM27	chrX:15645440-15683154	OK	0	0.412013	-inf	down	0.00825	0.268175	yes
TCONS_00223117	ENST00000479802.1	XLOC_055240	RPS18	chr6:33217310-33244287	OK	0	0.490937	-inf	down	0.0084	0.268175	yes
TCONS_00106652	ENST00000580886.1	XLOC_026651	EIF4A1	chr17:7465191-7536700	OK	0	0.430767	-inf	down	0.0086	0.268175	yes
TCONS_00193366	ENST00000467994.1	XLOC_046521	FSTL1	chr3:120111139-120170100	OK	0	1.92274	-inf	down	0.0087	0.268175	yes
TCONS_00187539	ENST00000480260.1	XLOC_045227	AP2M1	chr3:183851806-184402546	OK	0	0.367864	-inf	down	0.0091	0.268175	yes
TCONS_00257788	ENST00000533397.1	XLOC_065613	RPL8	chr8:146015149-146017972	OK	0	25.8629	-inf	down	0.00915	0.268175	yes
TCONS_00272345	ENST00000378062.5	XLOC_070529	NDP	chrX:43808021-43832750	OK	0	0.372062	-inf	down	0.00925	0.268175	yes
TCONS_00220776	ENST00000522921.1	XLOC_054535	TBC1D9B	chr5:179224596-179334859	OK	0	0.402375	-inf	down	0.0096	0.268175	yes
TCONS_00127089	ENST00000582935.1	XLOC_030880	RPL17	chr18:47008027-47018906	OK	0	0.556927	-inf	down	0.00965	0.268175	yes
TCONS_00234667	ENST00000478124.1	XLOC_059074	GARS	chr7:30536236-30673649	OK	0	9.14095	-inf	down	0.0097	0.268175	yes
TCONS_00272294	ENST00000582825.1	XLOC_070510	RN7SL15P	chrX:41192650-41223725	OK	0	0.328371	-inf	down	0.01015	0.268175	yes
TCONS_00130543	ENST00000588410.1	XLOC_031569	TPM4	chr19:16177830-16213813	OK	0	0.374702	-inf	down	0.0103	0.268175	yes
TCONS_00103653	ENST00000562712.1	XLOC_026021	CDH11	chr16:64977655-65160015	OK	0	0.506746	-inf	down	0.0109	0.268175	yes
TCONS_00175909	ENST00000454173.1	XLOC_042476	LGALS1	chr22:38071614-38075813	OK	0	1.76036	-inf	down	0.0113	0.268175	yes
TCONS_00066650	ENST00000551336.1	XLOC_017088	RPLP0	chr12:120634488-120639038	OK	0	3.83264	-inf	down	0.01135	0.268175	yes
TCONS_00106741	ENST00000571153.1	XLOC_026654	SHBG	chr17:7465191-7536700	OK	0	0.379303	-inf	down	0.0114	0.268175	yes
TCONS_00155379	ENST00000482304.1	XLOC_036790	SEPT2	chr2:242166678-242293442	OK	0	0.582756	-inf	down	0.0116	0.268175	yes
TCONS_00207976	ENST00000508035.1	XLOC_050764	FAT1	chr4:187508936-187647876	OK	0	4.17712	-inf	down	0.01185	0.268175	yes
TCONS_00220775	ENST00000519757.1	XLOC_054535	TBC1D9B	chr5:179224596-179334859	OK	0	0.445427	-inf	down	0.01185	0.268175	yes
TCONS_00106654	ENST00000584712.1	XLOC_026651	EIF4A1	chr17:7465191-7536700	OK	0	0.902631	-inf	down	0.0119	0.268175	yes
TCONS_00187538	ENST00000463935.1	XLOC_045227	AP2M1	chr3:183851806-184402546	OK	0	0.595283	-inf	down	0.0119	0.268175	yes
TCONS_00130158	ENST00000586803.1	XLOC_031498	CALR	chr19:13049391-13055303	OK	0	0.454481	-inf	down	0.0125	0.268175	yes
TCONS_00199811	ENST00000411767.2	XLOC_048227	PTPN13	chr4:87515467-87736324	OK	0	1.46994	-inf	down	0.01305	0.268175	yes
TCONS_00050780	ENST00000525624.1	XLOC_013503	HSPA8	chr11:122928196-122933938	OK	0	0.456755	-inf	down	0.01315	0.268175	yes
TCONS_00019673	ENST00000531369.1	XLOC_005279	PDE4DIP	chr1:144836156-145076186	OK	0	0.406091	-inf	down	0.0132	0.268175	yes
TCONS_00019638	ENST00000525886.1	XLOC_005279	PDE4DIP	chr1:144836156-145076186	OK	0	0.354632	-inf	down	0.0133	0.268175	yes
TCONS_00199000	ENST00000433463.1	XLOC_047983	POLR2B	chr4:57829535-58071676	OK	0	1.79266	-inf	down	0.0133	0.268175	yes
TCONS_00220952	ENST00000503494.1	XLOC_054566	GNB2L1	chr5:180663908-180699308	OK	0	0.761736	-inf	down	0.01335	0.268175	yes
TCONS_00229019	ENST00000464218.1	XLOC_057208	RPS10	chr6:34247455-34393902	OK	0	0.44934	-inf	down	0.01405	0.268175	yes
TCONS_00007610	ENST00000426992.2	XLOC_002113	UBE2D3P3	chr1:150768683-150780799	OK	0	1.33808	-inf	down	0.0141	0.268175	yes
TCONS_00176718	ENST00000460538.1	XLOC_042632	FBLN1	chr22:45898117-45997015	OK	0	0.48442	-inf	down	0.0141	0.268175	yes
TCONS_00254362	ENST00000522343.1	XLOC_064704	ASPH	chr8:61969716-62627155	OK	0	0.72822	-inf	down	0.01435	0.268175	yes
TCONS_00076890	ENST00000554280.1	XLOC_020084	KLC1	chr14:104019757-104181841	OK	0	4.71394	-inf	down	0.01445	0.268175	yes
TCONS_00109222	ENST00000577741.1	XLOC_027218	RPL19	chr17:37356535-37360980	OK	0	0.385266	-inf	down	0.01455	0.268175	yes
TCONS_00038077	ENST00000257261.6	XLOC_010750	FADS2	chr11:61447904-61634826	OK	0	6.48251	-inf	down	0.01465	0.268175	yes
TCONS_00041748	ENST00000529622.1	XLOC_011516	TAGLN	chr11:117070036-117103241	OK	0	0.49142	-inf	down	0.01485	0.268175	yes
TCONS_00230329	ENST00000474564.1	XLOC_057611	COL12A1	chr6:75794041-75915767	OK	0	5.35753	-inf	down	0.01485	0.268175	yes
TCONS_00147605	ENST00000542850.1	XLOC_034763	ACTR2	chr2:65454886-65498387	OK	0	5.1327	-inf	down	0.01525	0.268175	yes
TCONS_00220724	ENST00000520134.1	XLOC_054533	MGAT4B	chr5:179224596-179334859	OK	0	0.795563	-inf	down	0.01525	0.268175	yes
TCONS_00263637	ENST00000465002.1	XLOC_067558	TLN1	chr9:35696944-35758572	OK	0	0.369444	-inf	down	0.0153	0.268175	yes
TCONS_00143392	ENST00000596895.1	XLOC_033794	PIH1D1	chr19:49949554-49995565	OK	0	2.25382	-inf	down	0.0154	0.268175	yes
TCONS_00106721	ENST00000574558.1	XLOC_026652	MPDU1	chr17:7465191-7536700	OK	0	1.35093	-inf	down	0.01545	0.268175	yes
TCONS_00187534	ENST00000490151.2	XLOC_045227	AP2M1	chr3:183851806-184402546	OK	0	0.581292	-inf	down	0.01555	0.268175	yes
TCONS_00172708	ENST00000462267.1	XLOC_041623	APP	chr21:27252860-27589700	OK	0	0.54881	-inf	down	0.01565	0.268175	yes
TCONS_00261478	ENST00000372739.3	XLOC_066963	SPTAN1	chr9:131314865-131419066	OK	0	2.22494	-inf	down	0.0157	0.268175	yes
TCONS_00212293	ENST00000506147.1	XLOC_052077	MATR3	chr5:138282408-138667360	OK	0	0.409096	-inf	down	0.0158	0.268175	yes
TCONS_00230018	ENST00000518828.1	XLOC_057486	DST	chr6:56322784-56819426	OK	0	0.625659	-inf	down	0.01585	0.268175	yes
TCONS_00220761	ENST00000519318.1	XLOC_054535	C5orf45	chr5:179224596-179334859	OK	0	0.508543	-inf	down	0.01595	0.268175	yes
TCONS_00086220	ENST00000559567.1	XLOC_022441	RP11-152F13.7	chr15:82944772-82988374	OK	0	0.641357	-inf	down	0.0164	0.268175	yes
TCONS_00244087	ENST00000524321.1	XLOC_061710	ATP5J2	chr7:98923520-99063954	OK	0	0.527759	-inf	down	0.01655	0.268175	yes
TCONS_00001376	ENST00000457982.3	XLOC_000316	MST1P2	chr1:16972068-16976914	OK	0	0.348774	-inf	down	0.0166	0.268175	yes
TCONS_00136602	ENST00000599909.1	XLOC_032609	RPS5	chr19:58897766-58906173	OK	0	0.779226	-inf	down	0.0167	0.268175	yes
TCONS_00190606	ENST00000395734.3	XLOC_045970	MAP4	chr3:47892181-48130769	OK	0	5.87372	-inf	down	0.0168	0.268175	yes
TCONS_00061053	ENST00000395872.1	XLOC_015751	PTHLH	chr12:28111016-28125638	OK	0	0.545312	-inf	down	0.01715	0.268175	yes
TCONS_00115129	ENST00000576846.1	XLOC_028183	SAT2	chr17:7465191-7536700	OK	0	0.850256	-inf	down	0.01715	0.268175	yes
TCONS_00106651	ENST00000584054.1	XLOC_026651	EIF4A1	chr17:7465191-7536700	OK	0	0.924112	-inf	down	0.0172	0.268175	yes
TCONS_00230022	ENST00000517937.1	XLOC_057486	DST	chr6:56322784-56819426	OK	0	0.901137	-inf	down	0.0172	0.268175	yes
TCONS_00196084	ENST00000482048.1	XLOC_047233	ALG3	chr3:183851806-184402546	OK	0	0.399331	-inf	down	0.0174	0.268175	yes
TCONS_00187950	ENST00000461021.1	XLOC_045275	EIF4A2	chr3:186499568-186524847	OK	0	0.45891	-inf	down	0.0175	0.268175	yes
TCONS_00261482	ENST00000461855.1	XLOC_066963	SPTAN1	chr9:131314865-131419066	OK	0	0.388899	-inf	down	0.01775	0.268175	yes
TCONS_00111960	ENST00000582698.1	XLOC_027702	CEP95	chr17:62495733-62658186	OK	0	0.633127	-inf	down	0.0178	0.268175	yes
TCONS_00155355	ENST00000391973.2	XLOC_036790	SEPT2	chr2:242166678-242293442	OK	0	0.33157	-inf	down	0.01815	0.268175	yes
TCONS_00189041	ENST00000434963.1	XLOC_045549	RPL32	chr3:12837970-12913415	OK	0	0.734597	-inf	down	0.01825	0.268175	yes
TCONS_00040869	ENST00000325212.6	XLOC_011280	KIAA1731	chr11:93394804-93547861	OK	0	1.64206	-inf	down	0.0183	0.268175	yes
TCONS_00108934	ENST00000545922.2	XLOC_027148	AP2B1	chr17:33901813-34053436	OK	0	2.02265	-inf	down	0.01845	0.268175	yes
TCONS_00034804	ENST00000528867.1	XLOC_009929	CD151	chr11:818901-842545	OK	0	0.679728	-inf	down	0.01855	0.268175	yes
TCONS_00137635	ENST00000593119.1	XLOC_032781	LONP1	chr19:5674957-5720583	OK	0	12.4008	-inf	down	0.01855	0.268175	yes
TCONS_00158867	ENST00000434055.1	XLOC_037641	DCTN1	chr2:74425688-74621009	OK	0	1.93304	-inf	down	0.01855	0.268175	yes
TCONS_00229023	ENST00000480942.1	XLOC_057208	RPS10	chr6:34247455-34393902	OK	0	0.476533	-inf	down	0.0189	0.268175	yes
TCONS_00008831	ENST00000294785.5	XLOC_002372	NCSTN	chr1:160259062-160328742	OK	0	5.77078	-inf	down	0.01905	0.268175	yes
TCONS_00064882	ENST00000347404.5	XLOC_016699	KITLG	chr12:88886569-88974628	OK	0	2.28374	-inf	down	0.0191	0.268175	yes
TCONS_00079988	ENST00000553659.1	XLOC_020768	ACTN1	chr14:69340859-69446157	OK	0	0.686404	-inf	down	0.0191	0.268175	yes
TCONS_00090077	ENST00000566624.1	XLOC_023341	RPL4	chr15:66790354-66858317	OK	0	1.01472	-inf	down	0.01915	0.268175	yes
TCONS_00249230	ENST00000447182.2	XLOC_063044	SDCBP	chr8:59465482-59495419	OK	0	10.1641	-inf	down	0.0192	0.268175	yes
TCONS_00187740	ENST00000473079.1	XLOC_045240	EPHB3	chr3:183851806-184402546	OK	0	0.959508	-inf	down	0.0193	0.268175	yes
TCONS_00020672	ENST00000582918.1	XLOC_005530	RN7SL431P	chr1:154127783-154167124	OK	0	0.971796	-inf	down	0.0194	0.268175	yes
TCONS_00038699	ENST00000526319.1	XLOC_010836	MRPL49	chr11:64888099-64902004	OK	0	7.29693	-inf	down	0.0194	0.268175	yes
TCONS_00013219	ENST00000310991.3	XLOC_003586	TMEM52	chr1:1849028-1850712	OK	0	0.826616	-inf	down	0.01945	0.268175	yes
TCONS_00046440	ENST00000538129.1	XLOC_012586	DDB1	chr11:61066922-61136981	OK	0	0.802614	-inf	down	0.0202	0.268175	yes
TCONS_00111958	ENST00000584857.1	XLOC_027702	CEP95	chr17:62495733-62658186	OK	0	0.509143	-inf	down	0.0203	0.268175	yes
TCONS_00161151	ENST00000427150.1	XLOC_038382	AC097721.1	chr2:139169635-139170888	OK	0	0.41331	-inf	down	0.02045	0.268175	yes
TCONS_00251169	ENST00000517740.1	XLOC_063729	RP11-383J24.2	chr8:125313555-125314045	OK	0	2.06508	-inf	down	0.02045	0.268175	yes
TCONS_00176715	ENST00000454279.1	XLOC_042632	FBLN1	chr22:45898117-45997015	OK	0	0.49425	-inf	down	0.02085	0.268175	yes
TCONS_00034794	ENST00000529810.1	XLOC_009929	CD151	chr11:818901-842545	OK	0	0.856851	-inf	down	0.0209	0.268175	yes
TCONS_00168214	ENST00000400269.3	XLOC_040258	C20orf96	chr20:251503-271390	OK	0	0.517705	-inf	down	0.0209	0.268175	yes
TCONS_00018386	ENST00000545882.1	XLOC_004883	CNN3	chr1:95362506-95392834	OK	0	23.4548	-inf	down	0.02095	0.268175	yes
TCONS_00155427	ENST00000481500.1	XLOC_036790	SEPT2	chr2:242166678-242293442	OK	0	0.704966	-inf	down	0.02125	0.268175	yes
TCONS_00187524	ENST00000411763.2	XLOC_045227	AP2M1	chr3:183851806-184402546	OK	0	18.0426	-inf	down	0.02125	0.268175	yes
TCONS_00228844	ENST00000493674.1	XLOC_057183	VPS52	chr6:33217310-33244287	OK	0	1.07221	-inf	down	0.02135	0.268175	yes
TCONS_00187643	ENST00000455679.1	XLOC_045233	EIF4G1	chr3:183851806-184402546	OK	0	0.372708	-inf	down	0.02155	0.268175	yes
TCONS_00017446	ENST00000481702.1	XLOC_004561	JAK1	chr1:65210777-65432187	OK	0	1.49819	-inf	down	0.0218	0.268175	yes
TCONS_00019030	ENST00000414971.1	XLOC_005089	RHOC	chr1:113243727-113258099	OK	0	0.350421	-inf	down	0.0219	0.268175	yes
TCONS_00099301	ENST00000472354.1	XLOC_025167	RPL13	chr16:89627064-89630950	OK	0	0.764774	-inf	down	0.02195	0.268175	yes
TCONS_00268324	ENST00000469505.1	XLOC_069183	ARAF	chrX:47420515-47479252	OK	0	0.5769	-inf	down	0.0221	0.268175	yes
TCONS_00146558	ENST00000473403.1	XLOC_034473	CRIM1	chr2:36583068-36873230	OK	0	1.06614	-inf	down	0.0222	0.268175	yes
TCONS_00110538	ENST00000361665.3	XLOC_027462	NFE2L1	chr17:46125690-46138849	OK	0	1.88928	-inf	down	0.02235	0.268175	yes
TCONS_00119405	ENST00000583349.1	XLOC_029062	RP5-890E16.4	chr17:46125690-46138849	OK	0	6.22967	-inf	down	0.02235	0.268175	yes
TCONS_00248543	ENST00000519093.1	XLOC_062837	TACC1	chr8:38585703-38710546	OK	0	0.860844	-inf	down	0.02245	0.268175	yes
TCONS_00172344	ENST00000498614.1	XLOC_041475	COL6A1	chr21:47401650-47424964	OK	0	0.627893	-inf	down	0.02265	0.268175	yes
TCONS_00053897	ENST00000552125.1	XLOC_014238	TUBA1C	chr12:49578578-49667114	OK	0	0.675197	-inf	down	0.0227	0.268175	yes
TCONS_00055145	ENST00000553066.1	XLOC_014431	MYL6B	chr12:56544579-56584068	OK	0	0.431766	-inf	down	0.02355	0.268175	yes
TCONS_00217396	ENST00000507154.1	XLOC_053610	ERAP1	chr5:95220801-96143803	OK	0	0.351243	-inf	down	0.02355	0.268175	yes
TCONS_00090071	ENST00000566039.1	XLOC_023341	RPL4	chr15:66790354-66858317	OK	0	1.40421	-inf	down	0.02405	0.268175	yes
TCONS_00059804	ENST00000542912.1	XLOC_015468	PHB2	chr12:7072407-7178336	OK	0	1.05268	-inf	down	0.0241	0.268175	yes
TCONS_00199008	ENST00000464918.1	XLOC_047983	POLR2B	chr4:57829535-58071676	OK	0	2.22339	-inf	down	0.0243	0.268175	yes
TCONS_00223114	ENST00000496813.1	XLOC_055240	RPS18	chr6:33217310-33244287	OK	0	0.785594	-inf	down	0.0246	0.268175	yes
TCONS_00007620	ENST00000271640.5	XLOC_002117	SETDB1	chr1:150898738-150948010	OK	0	2.87244	-inf	down	0.02485	0.268175	yes
TCONS_00264970	ENST00000375326.4	XLOC_068093	FBP1	chr9:97365414-97402531	OK	0	0.352437	-inf	down	0.025	0.268175	yes
TCONS_00008426	ENST00000478063.2	XLOC_002289	LMNA	chr1:156052363-156109880	OK	0	6.75259	-inf	down	0.02525	0.268175	yes
TCONS_00049362	ENST00000527690.1	XLOC_013140	TAF1D	chr11:93394804-93547861	OK	0	0.493951	-inf	down	0.02565	0.268175	yes
TCONS_00069676	ENST00000471046.1	XLOC_018026	LAMP1	chr13:113951555-113977987	OK	0	1.06939	-inf	down	0.02575	0.268175	yes
TCONS_00220954	ENST00000503081.1	XLOC_054566	GNB2L1	chr5:180663908-180699308	OK	0	1.89334	-inf	down	0.02575	0.268175	yes
TCONS_00103646	ENST00000569095.1	XLOC_026021	CDH11	chr16:64977655-65160015	OK	0	0.444541	-inf	down	0.02585	0.268175	yes
TCONS_00239495	ENST00000322764.5	XLOC_060361	ZYX	chr7:143078172-143220542	OK	0	1.68956	-inf	down	0.02585	0.268175	yes
TCONS_00228841	ENST00000478934.1	XLOC_057183	VPS52	chr6:33217310-33244287	OK	0	0.37586	-inf	down	0.02615	0.268175	yes
TCONS_00171476	ENST00000399352.1	XLOC_041304	ITSN1	chr21:34876237-35349992	OK	0	3.0081	-inf	down	0.0265	0.268175	yes
TCONS_00234309	ENST00000492512.1	XLOC_058991	GPNMB	chr7:23275585-23314727	OK	0	1.46236	-inf	down	0.02655	0.268175	yes
TCONS_00054508	ENST00000550660.1	XLOC_014338	TENC1	chr12:53399941-53458156	OK	0	1.09933	-inf	down	0.02665	0.268175	yes
TCONS_00214437	ENST00000507307.1	XLOC_052569	CANX	chr5:179105583-179157926	OK	0	0.782769	-inf	down	0.0269	0.268175	yes
TCONS_00004613	ENST00000442855.2	XLOC_001085	RP11-182I10.1	chr1:65210777-65432187	OK	0	0.654361	-inf	down	0.02695	0.268175	yes
TCONS_00214448	ENST00000505090.1	XLOC_052569	CANX	chr5:179105583-179157926	OK	0	0.711274	-inf	down	0.0271	0.268175	yes
TCONS_00063584	ENST00000554764.1	XLOC_016223	STAT6	chr12:57482676-57607134	OK	0	0.502157	-inf	down	0.0274	0.268175	yes
TCONS_00216510	ENST00000497334.1	XLOC_053288	CTD-2339M3.1	chr5:72090231-72212560	OK	0	1.22389	-inf	down	0.0274	0.268175	yes
TCONS_00063271	ENST00000547356.1	XLOC_016195	SMARCC2	chr12:56544579-56584068	OK	0	1.33396	-inf	down	0.0276	0.268175	yes
TCONS_00159707	ENST00000497539.1	XLOC_037948	SNRNP200	chr2:96940073-96971297	OK	0	1.86056	-inf	down	0.02785	0.268175	yes
TCONS_00220949	ENST00000514183.1	XLOC_054566	GNB2L1	chr5:180663908-180699308	OK	0	0.864521	-inf	down	0.028	0.268175	yes
TCONS_00084669	ENST00000560679.1	XLOC_022136	TPM1	chr15:63334830-63364114	OK	0	0.418242	-inf	down	0.02825	0.268175	yes
TCONS_00154930	ENST00000344528.4	XLOC_036704	SH3BP4	chr2:235860616-235964358	OK	0	1.96196	-inf	down	0.02825	0.268175	yes
TCONS_00038943	ENST00000525147.1	XLOC_010876	MUS81	chr11:65590492-65641063	OK	0	0.675493	-inf	down	0.0285	0.268175	yes
TCONS_00194279	ENST00000422605.2	XLOC_046702	AMOTL2	chr3:134070693-134094321	OK	0	3.34258	-inf	down	0.0288	0.268175	yes
TCONS_00152537	ENST00000468352.1	XLOC_036211	GLS	chr2:191745522-191885686	OK	0	1.1506	-inf	down	0.02905	0.268175	yes
TCONS_00208808	ENST00000397449.1	XLOC_051079	RAI14	chr5:34656341-34832732	OK	0	6.57103	-inf	down	0.02905	0.268175	yes
TCONS_00106673	ENST00000582746.1	XLOC_026651	EIF4A1	chr17:7465191-7536700	OK	0	1.00843	-inf	down	0.0292	0.268175	yes
TCONS_00106644	ENST00000580231.1	XLOC_026651	SENP3	chr17:7465191-7536700	OK	0	2.10843	-inf	down	0.02925	0.268175	yes
TCONS_00002657	ENST00000529027.1	XLOC_000629	S100PBP	chr1:33240839-33324476	OK	0	0.635781	-inf	down	0.02945	0.268175	yes
TCONS_00052046	ENST00000543187.1	XLOC_013744	C1S	chr12:7072407-7178336	OK	0	2.58466	-inf	down	0.02965	0.268175	yes
TCONS_00187552	ENST00000485921.1	XLOC_045228	ABCF3	chr3:183851806-184402546	OK	0	1.13283	-inf	down	0.02985	0.268175	yes
TCONS_00124228	ENST00000445677.1	XLOC_030048	FHOD3	chr18:33877676-34812135	OK	0	3.40496	-inf	down	0.03	0.268175	yes
TCONS_00076901	ENST00000557686.1	XLOC_020084	KLC1	chr14:104019757-104181841	OK	0	0.39609	-inf	down	0.03005	0.268175	yes
TCONS_00111546	ENST00000587945.1	XLOC_027625	VMP1	chr17:57697218-57919616	OK	0	1.6162	-inf	down	0.03005	0.268175	yes
TCONS_00053987	ENST00000547655.1	XLOC_014248	RP11-133N21.7	chr12:49962000-50158717	OK	0	0.402935	-inf	down	0.0301	0.268175	yes
TCONS_00125817	ENST00000579805.1	XLOC_030543	RP11-789C17.5	chr18:7566779-8406951	OK	0	1.85604	-inf	down	0.03025	0.268175	yes
TCONS_00153660	ENST00000427280.2	XLOC_036486	RPL37A	chr2:217250010-217443903	OK	0	0.712085	-inf	down	0.03025	0.268175	yes
TCONS_00190276	ENST00000418900.2	XLOC_045887	HIGD1A	chr3:42734154-42846023	OK	0	4.64142	-inf	down	0.03045	0.268175	yes
TCONS_00188999	ENST00000423275.1	XLOC_045545	RAF1	chr3:12525930-12705725	OK	0	6.67061	-inf	down	0.0305	0.268175	yes
TCONS_00034596	ENST00000528780.1	XLOC_009904	IFITM1	chr11:307630-315272	OK	0	39.3795	-inf	down	0.03065	0.268175	yes
TCONS_00002341	ENST00000411406.3	XLOC_000572	TRNAU1AP	chr1:28879596-28909495	OK	0	0.390016	-inf	down	0.0308	0.268175	yes
TCONS_00040309	ENST00000526242.1	XLOC_011105	SERPINH1	chr11:75273100-75283828	OK	0	2.17847	-inf	down	0.0314	0.268175	yes
TCONS_00116590	ENST00000581945.1	XLOC_028516	UNC119	chr17:26782769-26972472	OK	0	0.658466	-inf	down	0.03145	0.268175	yes
TCONS_00157089	ENST00000484205.1	XLOC_037183	FEZ2	chr2:36583068-36873230	OK	0	0.423386	-inf	down	0.03145	0.268175	yes
TCONS_00088897	ENST00000490342.2	XLOC_023111	RN7SL307P	chr15:49398267-49913128	OK	0	1.16244	-inf	down	0.03155	0.268175	yes
TCONS_00046675	ENST00000463241.2	XLOC_012611	TUT1	chr11:62327072-62359649	OK	0	1.04965	-inf	down	0.03165	0.268175	yes
TCONS_00208474	ENST00000510281.1	XLOC_050949	TRIO	chr5:14143810-14532235	OK	0	0.385288	-inf	down	0.03175	0.268175	yes
TCONS_00187697	ENST00000438240.1	XLOC_045236	POLR2H	chr3:183851806-184402546	OK	0	0.885926	-inf	down	0.0318	0.268175	yes
TCONS_00046582	ENST00000491310.1	XLOC_012597	FADS1	chr11:61447904-61634826	OK	0	0.413596	-inf	down	0.03185	0.268175	yes
TCONS_00186398	ENST00000364347.1	XLOC_044927	Y_RNA	chr3:151961616-152214602	OK	0	3583.25	-inf	down	0.03205	0.268175	yes
TCONS_00017561	ENST00000494936.1	XLOC_004618	GNG12	chr1:68167148-68698803	OK	0	0.94161	-inf	down	0.0324	0.268175	yes
TCONS_00126845	ENST00000590448.1	XLOC_030845	ATP5A1	chr18:43664109-43708299	OK	0	0.708768	-inf	down	0.0325	0.268175	yes
TCONS_00210847	ENST00000514055.1	XLOC_051639	CAST	chr5:95220801-96143803	OK	0	0.823848	-inf	down	0.03255	0.268175	yes
TCONS_00121724	ENST00000335146.7	XLOC_029526	EXOC7	chr17:74035183-74117657	OK	0	9.05903	-inf	down	0.03265	0.268175	yes
TCONS_00181047	ENST00000312521.4	XLOC_043525	NR1D2	chr3:23933150-24022109	OK	0	3.93514	-inf	down	0.0327	0.268175	yes
TCONS_00000591	ENST00000492476.1	XLOC_000108	RNF207	chr1:6241328-6296032	OK	0	0.518141	-inf	down	0.0328	0.268175	yes
TCONS_00063276	ENST00000552656.1	XLOC_016196	RNF41	chr12:56598284-56615717	OK	0	6.24055	-inf	down	0.03285	0.268175	yes
TCONS_00153655	ENST00000446558.1	XLOC_036486	RPL37A	chr2:217250010-217443903	OK	0	1.03014	-inf	down	0.03325	0.268175	yes
TCONS_00187564	ENST00000468892.1	XLOC_045228	ABCF3	chr3:183851806-184402546	OK	0	0.640084	-inf	down	0.03325	0.268175	yes
TCONS_00214439	ENST00000513246.1	XLOC_052569	CANX	chr5:179105583-179157926	OK	0	0.492021	-inf	down	0.03365	0.268175	yes
TCONS_00000703	ENST00000377493.5	XLOC_000129	PARK7	chr1:8014350-8045565	OK	0	9.47232	-inf	down	0.0339	0.268175	yes
TCONS_00042805	ENST00000525604.1	XLOC_011733	APLP2	chr11:129936835-130014699	OK	0	0.547542	-inf	down	0.034	0.268175	yes
TCONS_00135728	ENST00000445961.1	XLOC_032460	RPS9	chr19:54704609-54752862	OK	0	0.380478	-inf	down	0.03405	0.268175	yes
TCONS_00226160	ENST00000402856.2	XLOC_056339	RP11-106E7.1	chr6:144606836-145174170	OK	0	0.511856	-inf	down	0.03405	0.268175	yes
TCONS_00244330	ENST00000485583.1	XLOC_061751	LRCH4	chr7:100169854-100205798	OK	0	0.555147	-inf	down	0.03405	0.268175	yes
TCONS_00245432	ENST00000378717.4	XLOC_062001	IMPDH1	chr7:128032330-128050306	OK	0	2.74202	-inf	down	0.0342	0.268175	yes
TCONS_00084055	ENST00000561074.1	XLOC_021939	GALK2	chr15:49398267-49913128	OK	0	0.741614	-inf	down	0.0345	0.268175	yes
TCONS_00084675	ENST00000559108.1	XLOC_022136	TPM1	chr15:63334830-63364114	OK	0	0.728146	-inf	down	0.03455	0.268175	yes
TCONS_00147047	ENST00000484337.1	XLOC_034598	TTC7A	chr2:47126413-47403740	OK	0	0.55918	-inf	down	0.03495	0.268175	yes
TCONS_00094656	ENST00000548357.1	XLOC_024235	SNX29P1	chr16:21391312-21403412	OK	0	0.468703	-inf	down	0.035	0.268175	yes
TCONS_00019031	ENST00000478447.1	XLOC_005089	RHOC	chr1:113243727-113258099	OK	0	0.541154	-inf	down	0.03505	0.268175	yes
TCONS_00063704	ENST00000547303.1	XLOC_016230	DDIT3	chr12:57853917-57914300	OK	0	17.9835	-inf	down	0.0351	0.268175	yes
TCONS_00219408	ENST00000606719.1	XLOC_054203	CSNK1A1	chr5:148871759-148931007	OK	0	15.0504	-inf	down	0.0351	0.268175	yes
TCONS_00122766	ENST00000392334.2	XLOC_029675	CSNK1D	chr17:80186272-80231607	OK	0	1.78658	-inf	down	0.03515	0.268175	yes
TCONS_00165160	ENST00000487169.1	XLOC_039471	HDLBP	chr2:242166678-242293442	OK	0	0.657347	-inf	down	0.03545	0.268175	yes
TCONS_00078179	ENST00000558193.1	XLOC_020292	IPO4	chr14:24641061-24708448	OK	0	0.34516	-inf	down	0.0355	0.268175	yes
TCONS_00115137	ENST00000571195.1	XLOC_028183	SAT2	chr17:7465191-7536700	OK	0	3.86892	-inf	down	0.0355	0.268175	yes
TCONS_00067509	ENST00000534967.1	XLOC_017247	GOLGA3	chr12:133345494-133532892	OK	0	0.481961	-inf	down	0.03555	0.268175	yes
TCONS_00096426	ENST00000562636.1	XLOC_024624	RP11-467J12.1	chr16:52968724-52969547	OK	0	0.530854	-inf	down	0.0357	0.268175	yes
TCONS_00233033	ENST00000535561.1	XLOC_058628	SOD2	chr6:160090088-160210781	OK	0	3.54104	-inf	down	0.0358	0.268175	yes
TCONS_00048445	ENST00000544615.1	XLOC_012906	UCP2	chr11:73685711-73694352	OK	0	0.556503	-inf	down	0.03585	0.268175	yes
TCONS_00212320	ENST00000513678.1	XLOC_052077	MATR3	chr5:138282408-138667360	OK	0	0.580631	-inf	down	0.0359	0.268175	yes
TCONS_00270349	ENST00000371145.3	XLOC_069900	STAG2	chrX:123093082-124097666	OK	0	2.11438	-inf	down	0.03595	0.268175	yes
TCONS_00041923	ENST00000526973.1	XLOC_011533	TMEM25	chr11:118307204-118473748	OK	0	0.334311	-inf	down	0.036	0.268175	yes
TCONS_00204169	ENST00000510894.1	XLOC_049653	CHIC2	chr4:54243809-55164414	OK	0	3.64378	-inf	down	0.036	0.268175	yes
TCONS_00191533	ENST00000475248.1	XLOC_046078	RPL29	chr3:52027615-52029958	OK	0	27.5987	-inf	down	0.03615	0.268175	yes
TCONS_00011936	ENST00000477821.1	XLOC_003219	ARF1	chr1:228270360-228286912	OK	0	0.336415	-inf	down	0.03635	0.268175	yes
TCONS_00171670	ENST00000460328.1	XLOC_041345	TTC3	chr21:38445525-38575413	OK	0	0.458368	-inf	down	0.03645	0.268175	yes
TCONS_00065923	ENST00000538161.1	XLOC_016960	KCTD10	chr12:109785707-109974507	OK	0	3.13987	-inf	down	0.03665	0.268175	yes
TCONS_00268246	ENST00000345781.6	XLOC_069172	RBM10	chrX:47001614-47046212	OK	0	3.93515	-inf	down	0.03665	0.268175	yes
TCONS_00260723	ENST00000342620.5	XLOC_066795	RGS3	chr9:116207010-116360018	OK	0	5.30539	-inf	down	0.03705	0.268175	yes
TCONS_00120712	ENST00000450599.2	XLOC_029371	DDX5	chr17:62495733-62658186	OK	0	7.66907	-inf	down	0.0373	0.268175	yes
TCONS_00171440	ENST00000290239.6	XLOC_041303	SON	chr21:34876237-35349992	OK	0	1.15201	-inf	down	0.0374	0.268175	yes
TCONS_00233801	ENST00000497741.1	XLOC_058834	RAC1	chr7:6414153-6443608	OK	0	11.1575	-inf	down	0.03745	0.268175	yes
TCONS_00067505	ENST00000545875.1	XLOC_017247	GOLGA3	chr12:133345494-133532892	OK	0	2.00077	-inf	down	0.0375	0.268175	yes
TCONS_00021523	ENST00000475733.1	XLOC_005679	DCAF8	chr1:160185504-160256138	OK	0	3.32178	-inf	down	0.03755	0.268175	yes
TCONS_00004661	ENST00000475108.1	XLOC_001108	LEPROT	chr1:65886247-66107242	OK	0	1.34892	-inf	down	0.0376	0.268175	yes
TCONS_00178764	ENST00000486218.1	XLOC_043076	MYH9	chr22:36677326-36784063	OK	0	1.76066	-inf	down	0.0376	0.268175	yes
TCONS_00091040	ENST00000560626.2	XLOC_023522	PEAK1	chr15:77400470-77712486	OK	0	2.59638	-inf	down	0.03765	0.268175	yes
TCONS_00002976	ENST00000472385.1	XLOC_000713	MACF1	chr1:39546987-39952849	OK	0	1.16245	-inf	down	0.03775	0.268175	yes
TCONS_00147228	ENST00000402285.3	XLOC_034656	RPS27A	chr2:55401926-55462989	OK	0	100.258	-inf	down	0.0378	0.268175	yes
TCONS_00137637	ENST00000590729.1	XLOC_032781	LONP1	chr19:5674957-5720583	OK	0	4.11412	-inf	down	0.0379	0.268175	yes
TCONS_00155730	ENST00000453308.1	XLOC_036829	PXDN	chr2:1635658-1748624	OK	0	0.620913	-inf	down	0.0379	0.268175	yes
TCONS_00106803	ENST00000330494.7	XLOC_026663	CHD3	chr17:7760002-7816078	OK	0	1.09608	-inf	down	0.0381	0.268175	yes
TCONS_00034755	ENST00000526083.1	XLOC_009927	PNPLA2	chr11:818901-842545	OK	0	1.82874	-inf	down	0.0382	0.268175	yes
TCONS_00067502	ENST00000456883.2	XLOC_017247	GOLGA3	chr12:133345494-133532892	OK	0	1.32324	-inf	down	0.0382	0.268175	yes
TCONS_00220772	ENST00000520794.1	XLOC_054535	TBC1D9B	chr5:179224596-179334859	OK	0	0.36551	-inf	down	0.0382	0.268175	yes
TCONS_00039771	ENST00000376561.3	XLOC_010977	CTTN	chr11:70116805-70282690	OK	0	5.12808	-inf	down	0.0383	0.268175	yes
TCONS_00260899	ENST00000412819.1	XLOC_066852	GSN	chr9:123940414-124095121	OK	0	0.537498	-inf	down	0.0383	0.268175	yes
TCONS_00086730	ENST00000560733.1	XLOC_022563	IQGAP1	chr15:90931449-91045475	OK	0	0.433929	-inf	down	0.03835	0.268175	yes
TCONS_00212268	ENST00000517904.1	XLOC_052062	CTNNA1	chr5:137946655-138270723	OK	0	0.608056	-inf	down	0.0384	0.268175	yes
TCONS_00249583	ENST00000534179.1	XLOC_063120	SULF1	chr8:70378858-70767206	OK	0	0.427795	-inf	down	0.0387	0.268175	yes
TCONS_00178981	ENST00000434930.1	XLOC_043116	ANKRD54	chr22:38226861-38285414	OK	0	1.30311	-inf	down	0.0388	0.268175	yes
TCONS_00019212	ENST00000525878.1	XLOC_005119	CSDE1	chr1:115247089-115301297	OK	0	0.964057	-inf	down	0.03885	0.268175	yes
TCONS_00020685	ENST00000350592.3	XLOC_005533	C1orf43	chr1:154179181-154243986	OK	0	5.46403	-inf	down	0.0391	0.268175	yes
TCONS_00110542	ENST00000579481.1	XLOC_027462	NFE2L1	chr17:46125690-46138849	OK	0	0.419055	-inf	down	0.0391	0.268175	yes
TCONS_00256625	ENST00000518547.1	XLOC_065421	MTSS1	chr8:125500725-125740730	OK	0	2.66064	-inf	down	0.0391	0.268175	yes
TCONS_00130430	ENST00000603164.2	XLOC_031548	AC005776.1	chr19:15449758-15450048	OK	0	2.60623	-inf	down	0.03925	0.268175	yes
TCONS_00206172	ENST00000315366.7	XLOC_050173	ARSJ	chr4:114821439-114900883	OK	0	1.63314	-inf	down	0.03925	0.268175	yes
TCONS_00257392	ENST00000528519.1	XLOC_065567	EEF1D	chr8:144661805-144682485	OK	0	1.53593	-inf	down	0.0393	0.268175	yes
TCONS_00051465	ENST00000399595.1	XLOC_013668	CACNA1C	chr12:2055219-2802108	OK	0	1.1444	-inf	down	0.0395	0.268175	yes
TCONS_00093073	ENST00000353929.4	XLOC_023965	TSC2	chr16:2089815-2185899	OK	0	1.36475	-inf	down	0.0395	0.268175	yes
TCONS_00254177	ENST00000519807.1	XLOC_064652	RPS20	chr8:56979853-56987069	OK	0	0.381704	-inf	down	0.0395	0.268175	yes
TCONS_00172998	ENST00000497313.1	XLOC_041735	GART	chr21:34876237-35349992	OK	0	0.563296	-inf	down	0.03955	0.268175	yes
TCONS_00187233	ENST00000482333.1	XLOC_045176	USP13	chr3:179370542-179507189	OK	0	1.22428	-inf	down	0.03985	0.268175	yes
TCONS_00187710	ENST00000356534.3	XLOC_045237	CHRD	chr3:183851806-184402546	OK	0	1.08879	-inf	down	0.03985	0.268175	yes
TCONS_00179553	ENST00000403744.3	XLOC_043234	PACSIN2	chr22:43192507-43411151	OK	0	1.14891	-inf	down	0.03995	0.268175	yes
TCONS_00081288	ENST00000527414.1	XLOC_021029	DICER1	chr14:95552564-95646263	OK	0	1.20046	-inf	down	0.0402	0.268175	yes
TCONS_00053999	ENST00000548399.1	XLOC_014245	PRPF40B	chr12:49962000-50158717	OK	0	0.67357	-inf	down	0.04035	0.268175	yes
TCONS_00108916	ENST00000312678.8	XLOC_027148	AP2B1	chr17:33901813-34053436	OK	0	1.76757	-inf	down	0.0405	0.268175	yes
TCONS_00113005	ENST00000586456.1	XLOC_027891	SEPT9	chr17:75253818-75496678	OK	0	0.569393	-inf	down	0.04065	0.268175	yes
TCONS_00084057	ENST00000559425.1	XLOC_021940	NDUFAF4P1	chr15:49398267-49913128	OK	0	0.810328	-inf	down	0.0407	0.268175	yes
TCONS_00056386	ENST00000266692.7	XLOC_014672	NAV3	chr12:78224684-78606790	OK	0	2.13229	-inf	down	0.04115	0.268175	yes
TCONS_00046550	ENST00000540434.1	XLOC_012596	TMEM258	chr11:61447904-61634826	OK	0	0.370381	-inf	down	0.0414	0.268175	yes
TCONS_00114021	ENST00000574437.1	XLOC_028038	ABR	chr17:900356-1132315	OK	0	2.09399	-inf	down	0.04145	0.268175	yes
TCONS_00162669	ENST00000492058.1	XLOC_038785	NCKAP1	chr2:183773842-183903647	OK	0	0.510266	-inf	down	0.0416	0.268175	yes
TCONS_00187726	ENST00000485883.1	XLOC_045237	CHRD	chr3:183851806-184402546	OK	0	1.64608	-inf	down	0.0416	0.268175	yes
TCONS_00103274	ENST00000568104.1	XLOC_025959	BBS2	chr16:56463044-56554195	OK	0	5.57071	-inf	down	0.04165	0.268175	yes
TCONS_00062326	ENST00000548666.1	XLOC_016034	RP3-405J10.2	chr12:50569570-50677329	OK	0	0.593672	-inf	down	0.04175	0.268175	yes
TCONS_00059805	ENST00000440277.1	XLOC_015468	PHB2	chr12:7072407-7178336	OK	0	2.24776	-inf	down	0.04195	0.268175	yes
TCONS_00011993	ENST00000464858.1	XLOC_003220	GUK1	chr1:228327662-228336685	OK	0	13.586	-inf	down	0.04235	0.268175	yes
TCONS_00101488	ENST00000569365.2	XLOC_025526	RPS15A	chr16:18792616-18813000	OK	0	0.916725	-inf	down	0.04245	0.268175	yes
TCONS_00186276	ENST00000487799.1	XLOC_044897	EIF2A	chr3:150259780-150348222	OK	0	6.66422	-inf	down	0.04245	0.268175	yes
TCONS_00072821	ENST00000559943.1	XLOC_019115	GMPR2	chr14:24641061-24708448	OK	0	1.22896	-inf	down	0.0425	0.268175	yes
TCONS_00072812	ENST00000559102.1	XLOC_019115	GMPR2	chr14:24641061-24708448	OK	0	0.406762	-inf	down	0.04255	0.268175	yes
TCONS_00128544	ENST00000581150.2	XLOC_031214	OAZ1	chr19:2252250-2273487	OK	0	0.810898	-inf	down	0.04255	0.268175	yes
TCONS_00208479	ENST00000508717.1	XLOC_050949	TRIO	chr5:14143810-14532235	OK	0	0.328606	-inf	down	0.04275	0.268175	yes
TCONS_00205708	ENST00000343106.5	XLOC_050044	UBE2D3	chr4:103715539-103790053	OK	0	3.10338	-inf	down	0.04285	0.268175	yes
TCONS_00187686	ENST00000418768.1	XLOC_045235	FAM131A	chr3:183851806-184402546	OK	0	0.630715	-inf	down	0.04305	0.268175	yes
TCONS_00226419	ENST00000482101.1	XLOC_056426	ESR1	chr6:151977825-152958936	OK	0	0.449708	-inf	down	0.0432	0.268175	yes
TCONS_00178602	ENST00000467824.1	XLOC_043045	SYN3	chr22:32908538-33454358	OK	0	0.347683	-inf	down	0.04345	0.268175	yes
TCONS_00193436	ENST00000393667.3	XLOC_046536	GOLGB1	chr3:121382045-121468694	OK	0	0.745169	-inf	down	0.04355	0.268175	yes
TCONS_00227398	ENST00000513651.1	XLOC_056773	ADTRP	chr6:11712286-11807279	OK	0	0.387728	-inf	down	0.04365	0.268175	yes
TCONS_00038736	ENST00000527887.1	XLOC_010839	CAPN1	chr11:64945076-64979477	OK	0	0.587967	-inf	down	0.0439	0.268175	yes
TCONS_00103355	ENST00000567518.1	XLOC_025973	CIAPIN1	chr16:57462080-57521239	OK	0	2.35394	-inf	down	0.04395	0.268175	yes
TCONS_00112328	ENST00000534490.1	XLOC_027810	RPL38	chr17:72199720-72209481	OK	0	30.7001	-inf	down	0.04395	0.268175	yes
TCONS_00128545	ENST00000593012.1	XLOC_031214	OAZ1	chr19:2252250-2273487	OK	0	0.755273	-inf	down	0.04395	0.268175	yes
TCONS_00134777	ENST00000540132.1	XLOC_032263	ALDH16A1	chr19:49949554-49995565	OK	0	1.00194	-inf	down	0.04405	0.268175	yes
TCONS_00250497	ENST00000358544.2	XLOC_063425	VPS13B	chr8:100025493-100906290	OK	0	0.461434	-inf	down	0.04405	0.268175	yes
TCONS_00149190	ENST00000409650.1	XLOC_035213	RPL31	chr2:101436613-101886778	OK	0	0.854284	-inf	down	0.04415	0.268175	yes
TCONS_00053607	ENST00000426898.2	XLOC_014140	ANO6	chr12:45566846-45834187	OK	0	5.58043	-inf	down	0.0443	0.268175	yes
TCONS_00114198	ENST00000573716.1	XLOC_028051	PRPF8	chr17:1553922-1588176	OK	0	0.487395	-inf	down	0.04445	0.268175	yes
TCONS_00090436	ENST00000568213.1	XLOC_023441	PARP6	chr15:72533521-72671129	OK	0	0.490438	-inf	down	0.04465	0.268175	yes
TCONS_00099986	ENST00000426508.2	XLOC_025238	IFT140	chr16:1543344-1662111	OK	0	1.81436	-inf	down	0.04465	0.268175	yes
TCONS_00253669	ENST00000480571.1	XLOC_064474	FGFR1	chr8:38268655-38326352	OK	0	0.956294	-inf	down	0.0448	0.268175	yes
TCONS_00196090	ENST00000423355.2	XLOC_047235	CLCN2	chr3:183851806-184402546	OK	0	0.403707	-inf	down	0.04485	0.268175	yes
TCONS_00090389	ENST00000567118.1	XLOC_023440	PKM	chr15:72491369-72524164	OK	0	0.661037	-inf	down	0.045	0.268175	yes
TCONS_00087591	ENST00000356107.6	XLOC_022823	TJP1	chr15:29991570-30261068	OK	0	1.09384	-inf	down	0.04515	0.268175	yes
TCONS_00137263	ENST00000592330.1	XLOC_032724	AES	chr19:3052907-3063105	OK	0	0.376055	-inf	down	0.04525	0.268175	yes
TCONS_00048070	ENST00000537324.1	XLOC_012828	ORAOV1	chr11:69455854-69490184	OK	0	0.431917	-inf	down	0.0453	0.268175	yes
TCONS_00245478	ENST00000482320.1	XLOC_062020	TNPO3	chr7:128594947-128695198	OK	0	1.34947	-inf	down	0.04545	0.268175	yes
TCONS_00232343	ENST00000427025.2	XLOC_058310	NHSL1	chr6:138723721-139018425	OK	0	1.04622	-inf	down	0.0456	0.268175	yes
TCONS_00270144	ENST00000466150.1	XLOC_069808	PLS3	chrX:114752489-114885181	OK	0	0.644884	-inf	down	0.0457	0.268175	yes
TCONS_00252396	ENST00000530640.2	XLOC_064112	CTSB	chr8:11700032-11726957	OK	0	0.634307	-inf	down	0.04595	0.268175	yes
TCONS_00212088	ENST00000509749.1	XLOC_052030	TGFBI	chr5:135364583-135399507	OK	0	4.58524	-inf	down	0.04605	0.268175	yes
TCONS_00040299	ENST00000525933.1	XLOC_011102	RPS3	chr11:75110529-75133324	OK	0	0.504848	-inf	down	0.04615	0.268175	yes
TCONS_00234312	ENST00000470994.1	XLOC_058991	GPNMB	chr7:23275585-23314727	OK	0	2.02227	-inf	down	0.0463	0.268175	yes
TCONS_00059859	ENST00000545466.1	XLOC_015471	C1R	chr12:7187512-7275097	OK	0	1.80569	-inf	down	0.04635	0.268175	yes
TCONS_00021154	ENST00000415548.1	XLOC_005588	CCT3	chr1:156278758-156337664	OK	0	0.428105	-inf	down	0.0464	0.268175	yes
TCONS_00229191	ENST00000492754.1	XLOC_057251	MTCH1	chr6:36935916-36954074	OK	0	0.498284	-inf	down	0.04645	0.268175	yes
TCONS_00173050	ENST00000479964.1	XLOC_041744	CRYZL1	chr21:34876237-35349992	OK	0	0.557527	-inf	down	0.0466	0.268175	yes
TCONS_00095410	ENST00000567551.1	XLOC_024359	PRRT2	chr16:29817426-29859355	OK	0	0.640096	-inf	down	0.04675	0.268175	yes
TCONS_00245479	ENST00000471234.1	XLOC_062020	TNPO3	chr7:128594947-128695198	OK	0	4.51441	-inf	down	0.04695	0.268175	yes
TCONS_00219655	ENST00000518134.1	XLOC_054252	RP11-54C4.1	chr5:151121876-151192346	OK	0	0.409778	-inf	down	0.047	0.268175	yes
TCONS_00062022	ENST00000316299.5	XLOC_016005	PRKAG1	chr12:49388931-49453557	OK	0	10.109	-inf	down	0.04735	0.268175	yes
TCONS_00093076	ENST00000350773.4	XLOC_023965	TSC2	chr16:2089815-2185899	OK	0	1.52802	-inf	down	0.0474	0.268357	yes
TCONS_00101494	ENST00000573554.1	XLOC_025526	RPS15A	chr16:18792616-18813000	OK	0	0.532721	-inf	down	0.0474	0.268357	yes
TCONS_00266478	ENST00000483980.1	XLOC_068562	SH3GLB2	chr9:131683173-131790582	OK	0	11.5361	-inf	down	0.0474	0.268357	yes
TCONS_00212091	ENST00000509485.1	XLOC_052030	TGFBI	chr5:135364583-135399507	OK	0	1.49828	-inf	down	0.0475	0.268822	yes
TCONS_00212095	ENST00000503087.1	XLOC_052030	TGFBI	chr5:135364583-135399507	OK	0	0.919312	-inf	down	0.0475	0.268822	yes
TCONS_00196939	ENST00000469822.1	XLOC_047404	IQCG	chr3:197615945-197687013	OK	0	0.386412	-inf	down	0.0476	0.269312	yes
TCONS_00058540	ENST00000453766.2	XLOC_015179	ARL6IP4	chr12:123405497-123467456	OK	0	28.5564	-inf	down	0.04765	0.269468	yes
TCONS_00137293	ENST00000588918.1	XLOC_032732	MFSD12	chr19:3506270-3579086	OK	0	4.74583	-inf	down	0.04765	0.269468	yes
TCONS_00058539	ENST00000426960.2	XLOC_015179	ARL6IP4	chr12:123405497-123467456	OK	0	11.0884	-inf	down	0.0477	0.269599	yes
TCONS_00028068	ENST00000466081.1	XLOC_007912	FAS	chr10:90639490-90775542	OK	0	0.972515	-inf	down	0.04775	0.269729	yes
TCONS_00000853	ENST00000487775.1	XLOC_000196	PGD	chr1:10458648-10480201	OK	0	1.19096	-inf	down	0.0478	0.269961	yes
TCONS_00117365	ENST00000587835.1	XLOC_028690	CTC-507E2.2	chr17:33901813-34053436	OK	0	1.36627	-inf	down	0.04785	0.270167	yes
TCONS_00131155	ENST00000595073.1	XLOC_031640	KXD1	chr19:18668571-18680197	OK	0	3.43115	-inf	down	0.0479	0.270373	yes
TCONS_00035848	ENST00000524730.1	XLOC_010202	MICAL2	chr11:12115542-12285334	OK	0	0.962909	-inf	down	0.04795	0.270554	yes
TCONS_00158126	ENST00000444364.2	XLOC_037472	AC016894.1	chr2:61404552-61697904	OK	0	0.548244	-inf	down	0.04795	0.270554	yes
TCONS_00035859	ENST00000526604.1	XLOC_010202	MICAL2	chr11:12115542-12285334	OK	0	0.471445	-inf	down	0.048	0.27076	yes
TCONS_00035747	ENST00000526492.1	XLOC_010180	ADM	chr11:10326226-10328944	OK	0	0.6615	-inf	down	0.0482	0.271786	yes
TCONS_00260822	ENST00000472304.1	XLOC_066829	TLR4	chr9:120466609-120480230	OK	0	0.806057	-inf	down	0.04825	0.271966	yes
TCONS_00052034	ENST00000539196.1	XLOC_013744	EMG1	chr12:7072407-7178336	OK	0	4.24258	-inf	down	0.04835	0.272351	yes
TCONS_00238289	ENST00000414148.2	XLOC_059981	CAPZA2	chr7:116451123-116562103	OK	0	0.49411	-inf	down	0.04835	0.272351	yes
TCONS_00067539	ENST00000392321.3	XLOC_017247	ZNF605	chr12:133345494-133532892	OK	0	0.71913	-inf	down	0.0484	0.272505	yes
TCONS_00039702	ENST00000536559.1	XLOC_010968	CCND1	chr11:69455854-69490184	OK	0	0.567279	-inf	down	0.04885	0.274576	yes
TCONS_00019681	ENST00000369345.4	XLOC_005279	PDE4DIP	chr1:144836156-145076186	OK	0	1.72179	-inf	down	0.0489	0.27478	yes
TCONS_00176122	ENST00000348946.4	XLOC_042513	APOBEC3H	chr22:39493228-39500072	OK	0	0.351427	-inf	down	0.0489	0.27478	yes
TCONS_00231840	ENST00000531466.1	XLOC_058168	PTPRK	chr6:128289923-128841870	OK	0	0.525544	-inf	down	0.049	0.275162	yes
TCONS_00044616	ENST00000531156.1	XLOC_012068	PSMA1	chr11:14464985-14665181	OK	0	0.464868	-inf	down	0.04945	0.275442	yes
TCONS_00254352	ENST00000520198.1	XLOC_064704	ASPH	chr8:61969716-62627155	OK	0	1.96761	-inf	down	0.0496	0.275442	yes
TCONS_00075204	ENST00000334220.4	XLOC_019666	DLST	chr14:75348593-75370448	OK	0	10.7332	-inf	down	0.04965	0.275442	yes
TCONS_00152534	ENST00000469774.1	XLOC_036211	GLS	chr2:191745522-191885686	OK	0	1.23945	-inf	down	0.0497	0.275442	yes
TCONS_00220930	ENST00000504325.1	XLOC_054566	GNB2L1	chr5:180663908-180699308	OK	0	2.14984	-inf	down	0.0497	0.275442	yes
TCONS_00174192	ENST00000467943.1	XLOC_042064	COMT	chr22:19863039-20004331	OK	0	22.0532	-inf	down	0.0498	0.275442	yes
TCONS_00108100	ENST00000348811.2	XLOC_026961	WSB1	chr17:25621101-25640657	OK	0	7.94684	-inf	down	0.0499	0.275442	yes
TCONS_00210412	ENST00000446378.2	XLOC_051508	CMYA5	chr5:78985699-79112013	OK	3.01707e-06	0.644465	-17.7046	down	0.017	0.268175	yes
TCONS_00245840	ENST00000422774.1	XLOC_062130	KIAA1549	chr7:138391039-138666064	OK	6.24317e-06	0.922756	-17.1733	down	0.00355	0.268175	yes
TCONS_00081389	ENST00000502187.1	XLOC_021059	C14orf64	chr14:98391946-98444461	OK	6.6601e-06	0.658957	-16.5943	down	0.0422	0.268175	yes
TCONS_00011234	ENST00000367012.3	XLOC_003017	SERTAD4	chr1:210404800-210419976	OK	7.92978e-06	1.35174	-17.3791	down	0.0039	0.268175	yes
TCONS_00022704	ENST00000490885.2	XLOC_006054	PTGS2	chr1:186640922-186649559	OK	7.99132e-06	0.389941	-15.5745	down	0.00645	0.268175	yes
TCONS_00180547	ENST00000383807.1	XLOC_043410	FANCD2	chr3:10068097-10149915	OK	1.19441e-05	0.36997	-14.9188	down	0.03825	0.268175	yes
TCONS_00128625	ENST00000306908.5	XLOC_031225	ZNF57	chr19:2900895-2926805	OK	1.26626e-05	1.16422	-16.4884	down	0.04115	0.268175	yes
TCONS_00097154	ENST00000566192.1	XLOC_024741	NDRG4	chr16:58496749-58547532	OK	1.33526e-05	1.54042	-16.8158	down	0.02555	0.268175	yes
TCONS_00246250	ENST00000538212.2	XLOC_062252	TPK1	chr7:144149033-144533488	OK	1.65872e-05	0.309901	-14.1894	down	0.0437	0.268175	yes
TCONS_00181074	ENST00000330688.4	XLOC_043529	RARB	chr3:24729409-25639423	OK	1.76298e-05	0.603673	-15.0635	down	0.02765	0.268175	yes
TCONS_00119328	ENST00000007414.3	XLOC_029048	OSBPL7	chr17:45884737-45899200	OK	1.96432e-05	0.501573	-14.6401	down	0.0261	0.268175	yes
TCONS_00156501	ENST00000264711.2	XLOC_037046	DNAJC27	chr2:25166504-25262563	OK	2.00401e-05	0.546247	-14.7344	down	0.01705	0.268175	yes
TCONS_00267551	ENST00000490617.1	XLOC_068847	TCEANC	chrX:13671224-13700083	OK	2.16358e-05	1.06305	-15.5844	down	0.0152	0.268175	yes
TCONS_00164516	ENST00000457406.1	XLOC_039272	SLC16A14	chr2:230899697-230933715	OK	2.23558e-05	0.658149	-14.8455	down	0.03205	0.268175	yes
TCONS_00187417	ENST00000468380.1	XLOC_045206	LINC00888	chr3:183165395-183173801	OK	2.35172e-05	0.850568	-15.1424	down	0.03845	0.268175	yes
TCONS_00216635	ENST00000514838.2	XLOC_053352	POC5	chr5:74969948-75013313	OK	2.44437e-05	0.602255	-14.5886	down	0.04085	0.268175	yes
TCONS_00226876	ENST00000354419.2	XLOC_056568	KIF25	chr6:168393501-168445769	OK	2.4767e-05	0.60541	-14.5772	down	0.0495	0.275442	yes
TCONS_00009553	ENST00000367758.3	XLOC_002546	MROH9	chr1:170904611-171033906	OK	2.55824e-05	0.337379	-13.6869	down	0.02505	0.268175	yes
TCONS_00230577	ENST00000403245.3	XLOC_057729	KIAA1009	chr6:84833959-84937353	OK	2.61242e-05	0.651232	-14.6055	down	0.01505	0.268175	yes
TCONS_00256091	ENST00000424843.2	XLOC_065228	LRP12	chr8:105501458-105601252	OK	2.89412e-05	1.05694	-15.1564	down	0.0022	0.268175	yes
TCONS_00011901	ENST00000397097.3	XLOC_003209	ZNF678	chr1:227751243-227865144	OK	2.94581e-05	0.392417	-13.7014	down	0.00405	0.268175	yes
TCONS_00004503	ENST00000484562.1	XLOC_001052	INADL	chr1:62208148-62629592	OK	3.0635e-05	0.428108	-13.7705	down	0.008	0.268175	yes
TCONS_00069833	ENST00000535942.1	XLOC_018089	ZMYM5	chr13:20397621-20437776	OK	3.08497e-05	0.540778	-14.0975	down	0.0048	0.268175	yes
TCONS_00193131	ENST00000496826.1	XLOC_046480	KIAA2018	chr3:113367231-113415493	OK	3.11347e-05	0.42762	-13.7455	down	0.01555	0.268175	yes
TCONS_00034127	ENST00000368886.5	XLOC_009748	IKZF5	chr10:124690418-124768333	OK	3.15329e-05	0.586244	-14.1824	down	0.0034	0.268175	yes
TCONS_00158184	ENST00000335390.5	XLOC_037488	TMEM17	chr2:62727355-62739029	OK	3.38858e-05	0.907373	-14.7087	down	0.01695	0.268175	yes
TCONS_00230746	ENST00000369415.4	XLOC_057791	RRAGD	chr6:90074354-90121989	OK	3.43073e-05	2.31633	-16.043	down	0.02615	0.268175	yes
TCONS_00158279	ENST00000476805.2	XLOC_037527	SERTAD2	chr2:64858754-64978139	OK	3.55094e-05	0.788684	-14.439	down	0.0029	0.268175	yes
TCONS_00069559	ENST00000375630.2	XLOC_018013	ATP11A	chr13:113344642-113541482	OK	3.56935e-05	0.602633	-14.0433	down	0.0148	0.268175	yes
TCONS_00114642	ENST00000358183.4	XLOC_028127	CAMTA2	chr17:4871286-4900905	OK	3.72958e-05	1.5748	-15.3658	down	0.02955	0.268175	yes
TCONS_00209753	ENST00000283006.2	XLOC_051354	CENPH	chr5:68485374-68506184	OK	3.84416e-05	0.711525	-14.176	down	0.0301	0.268175	yes
TCONS_00176996	ENST00000262795.3	XLOC_042691	SHANK3	chr22:51112842-51171726	OK	3.8511e-05	0.32843	-13.058	down	0.00475	0.268175	yes
TCONS_00238724	ENST00000446544.2	XLOC_060106	AHCYL2	chr7:128864863-129070052	OK	3.8791e-05	1.11538	-14.8115	down	0.00505	0.268175	yes
TCONS_00020049	ENST00000439741.2	XLOC_005409	MTMR11	chr1:149900542-149908791	OK	3.88589e-05	2.47507	-15.9589	down	0.01485	0.268175	yes
TCONS_00122027	ENST00000446868.3	XLOC_029585	CYTH1	chr17:76670129-76778379	OK	3.9077e-05	0.566883	-13.8244	down	0.01705	0.268175	yes
TCONS_00078668	ENST00000360310.1	XLOC_020387	BAZ1A	chr14:35221936-35345665	OK	4.00278e-05	0.566325	-13.7883	down	0.0058	0.268175	yes
TCONS_00030850	ENST00000319778.6	XLOC_008758	EPC1	chr10:32555216-32667726	OK	4.0939e-05	2.50877	-15.9031	down	0.00515	0.268175	yes
TCONS_00006531	ENST00000369738.4	XLOC_001698	PIFO	chr1:111888909-111895635	OK	4.23648e-05	0.427388	-13.3004	down	0.0335	0.268175	yes
TCONS_00058970	ENST00000332482.4	XLOC_015286	EP400	chr12:132434507-132565005	OK	4.23912e-05	0.421084	-13.2781	down	0.0194	0.268175	yes
TCONS_00154608	ENST00000390005.5	XLOC_036656	DIS3L2	chr2:232825954-233209060	OK	4.26851e-05	1.37845	-14.979	down	0.00515	0.268175	yes
TCONS_00192182	ENST00000498707.1	XLOC_046195	ADAMTS9	chr3:64501332-64997143	OK	4.33501e-05	0.48645	-13.454	down	0.0077	0.268175	yes
TCONS_00080896	ENST00000328459.6	XLOC_020983	TTC7B	chr14:91006931-91282823	OK	4.45032e-05	3.49208	-16.2598	down	0.0163	0.268175	yes
TCONS_00238063	ENST00000420796.1	XLOC_059933	CBLL1	chr7:107383261-107402112	OK	4.51298e-05	1.00664	-14.4451	down	0.0029	0.268175	yes
TCONS_00203991	ENST00000381538.3	XLOC_049590	NFXL1	chr4:47849256-48042188	OK	4.52608e-05	0.376078	-13.0205	down	0.0192	0.268175	yes
TCONS_00136383	ENST00000376233.3	XLOC_032569	ZNF549	chr19:58038692-58071231	OK	4.53102e-05	0.318517	-12.7792	down	0.00595	0.268175	yes
TCONS_00067956	ENST00000255304.4	XLOC_017447	USPL1	chr13:31191829-31233686	OK	4.53946e-05	0.568207	-13.6116	down	0.0035	0.268175	yes
TCONS_00006657	ENST00000361127.5	XLOC_001733	LRIG2	chr1:113615830-113674882	OK	4.64704e-05	0.332802	-12.8061	down	0.00495	0.268175	yes
TCONS_00121487	ENST00000321617.3	XLOC_029510	CASKIN2	chr17:73496341-73511664	OK	4.69908e-05	1.04209	-14.4367	down	0.02735	0.268175	yes
TCONS_00083605	ENST00000422466.2	XLOC_021858	ADAL	chr15:43622871-43646096	OK	4.70398e-05	0.417287	-13.1149	down	0.017	0.268175	yes
TCONS_00140144	ENST00000587238.1	XLOC_033133	GMIP	chr19:19740284-19754476	OK	4.7697e-05	0.472716	-13.2748	down	0.02745	0.268175	yes
TCONS_00191541	ENST00000296484.2	XLOC_046081	POC1A	chr3:52109268-52188706	OK	4.82671e-05	0.809076	-14.0329	down	0.01725	0.268175	yes
TCONS_00168185	ENST00000336866.2	XLOC_040253	OPRL1	chr20:62711525-62731996	OK	4.96408e-05	0.600615	-13.5626	down	0.03945	0.268175	yes
TCONS_00103994	ENST00000317506.3	XLOC_026070	RANBP10	chr16:67757004-67840555	OK	5.0952e-05	0.946572	-14.1813	down	0.00645	0.268175	yes
TCONS_00168956	ENST00000377026.4	XLOC_040546	NAPB	chr20:23355158-23402125	OK	5.13353e-05	0.526229	-13.3235	down	0.01435	0.268175	yes
TCONS_00127434	ENST00000361673.3	XLOC_030947	ALPK2	chr18:56148478-56296189	OK	5.39802e-05	0.461558	-13.0618	down	0.0036	0.268175	yes
TCONS_00131843	ENST00000355898.5	XLOC_031818	ZNF507	chr19:32836499-32878573	OK	5.53884e-05	0.735044	-13.696	down	0.0022	0.268175	yes
TCONS_00067984	ENST00000380250.3	XLOC_017461	FRY	chr13:32599450-32870794	OK	5.74322e-05	0.338345	-12.5243	down	0.0097	0.268175	yes
TCONS_00270620	ENST00000370698.3	XLOC_070028	SLC9A6	chrX:135067597-135129423	OK	5.75066e-05	2.03426	-15.1104	down	0.0054	0.268175	yes
TCONS_00010254	ENST00000367466.3	XLOC_002776	PLA2G4A	chr1:186798084-186958113	OK	5.79797e-05	5.26914	-16.4717	down	0.0301	0.268175	yes
TCONS_00254823	ENST00000357039.4	XLOC_064875	PEX2	chr8:77892493-77913385	OK	5.86507e-05	1.23165	-14.3581	down	0.00325	0.268175	yes
TCONS_00261507	ENST00000291906.4	XLOC_066968	PKN3	chr9:131464801-131486406	OK	5.88508e-05	1.2269	-14.3476	down	0.0047	0.268175	yes
TCONS_00141767	ENST00000252891.4	XLOC_033501	NUMBL	chr19:41172595-41196877	OK	5.93915e-05	1.34683	-14.469	down	0.02975	0.268175	yes
TCONS_00137404	ENST00000601588.1	XLOC_032746	ZBTB7A	chr19:4044361-4066943	OK	6.00382e-05	1.71767	-14.8042	down	0.02445	0.268175	yes
TCONS_00243579	ENST00000358400.3	XLOC_061596	ABCB4	chr7:87031012-87109751	OK	6.25092e-05	0.854534	-13.7388	down	0.00835	0.268175	yes
TCONS_00197581	ENST00000282908.5	XLOC_047497	STK32B	chr4:5053168-5502725	OK	6.38922e-05	0.958549	-13.8729	down	0.021	0.268175	yes
TCONS_00053120	ENST00000261178.5	XLOC_014023	ARNTL2	chr12:27485786-27599558	OK	6.60853e-05	1.5881	-14.5526	down	0.0046	0.268175	yes
TCONS_00075862	ENST00000216487.7	XLOC_019799	RIN3	chr14:92980117-93155339	OK	6.65167e-05	0.615598	-13.176	down	0.03745	0.268175	yes
TCONS_00084192	ENST00000396399.2	XLOC_021972	GLDN	chr15:51633825-51700210	OK	6.65411e-05	0.685874	-13.3314	down	0.02535	0.268175	yes
TCONS_00012046	ENST00000366691.3	XLOC_003235	RHOU	chr1:228870823-228882416	OK	6.753e-05	0.340014	-12.2978	down	0.0315	0.268175	yes
TCONS_00204287	ENST00000264220.2	XLOC_049682	PPAT	chr4:57259527-57301781	OK	6.76256e-05	1.30836	-14.2398	down	0.01825	0.268175	yes
TCONS_00259757	ENST00000472284.1	XLOC_066419	DAPK1	chr9:90112142-90323548	OK	6.90189e-05	1.66134	-14.555	down	0.0037	0.268175	yes
TCONS_00134179	ENST00000595358.1	XLOC_032163	CCDC61	chr19:46498338-46526323	OK	6.90275e-05	0.843956	-13.5777	down	0.01985	0.268175	yes
TCONS_00168727	ENST00000377868.2	XLOC_040443	BFSP1	chr20:17474549-17549865	OK	6.94405e-05	1.24238	-14.127	down	0.0172	0.268175	yes
TCONS_00054997	ENST00000266970.4	XLOC_014423	CDK2	chr12:56347888-56367101	OK	7.05344e-05	0.432301	-12.5814	down	0.04785	0.270167	yes
TCONS_00229114	ENST00000373825.2	XLOC_057225	SRPK1	chr6:35773069-35889119	OK	7.12756e-05	4.62729	-15.9864	down	0.0026	0.268175	yes
TCONS_00057529	ENST00000242576.2	XLOC_014985	UNG	chr12:109535378-109548797	OK	7.16029e-05	3.32396	-15.5025	down	0.04505	0.268175	yes
TCONS_00130250	ENST00000254323.2	XLOC_031508	ZSWIM4	chr19:13906273-13943044	OK	7.44271e-05	0.734198	-13.2681	down	0.01615	0.268175	yes
TCONS_00092045	ENST00000425933.2	XLOC_023774	RGMA	chr15:93586635-93632433	OK	7.60489e-05	0.427831	-12.4578	down	0.0347	0.268175	yes
TCONS_00043214	ENST00000330106.4	XLOC_011800	CEND1	chr11:787103-790123	OK	7.61623e-05	2.0335	-14.7045	down	0.03685	0.268175	yes
TCONS_00058066	ENST00000455858.2	XLOC_015100	FBXW8	chr12:117348760-117468953	OK	7.66077e-05	0.866335	-13.4651	down	0.0197	0.268175	yes
TCONS_00203720	ENST00000381897.1	XLOC_049523	RFC1	chr4:39289075-39367995	OK	7.69601e-05	0.752376	-13.2551	down	0.01605	0.268175	yes
TCONS_00176011	ENST00000404072.3	XLOC_042489	PICK1	chr22:38452317-38471708	OK	7.70017e-05	0.790082	-13.3248	down	0.0212	0.268175	yes
TCONS_00135534	ENST00000396403.4	XLOC_032391	ZNF813	chr19:53970988-54015941	OK	7.72019e-05	0.898856	-13.5072	down	0.0054	0.268175	yes
TCONS_00174876	ENST00000398319.2	XLOC_042277	CABIN1	chr22:24407641-24574596	OK	8.17646e-05	1.2399	-13.8884	down	0.0047	0.268175	yes
TCONS_00125059	ENST00000397985.2	XLOC_030288	SERPINB8	chr18:61616534-61672278	OK	8.32402e-05	1.24733	-13.8712	down	0.00465	0.268175	yes
TCONS_00221974	ENST00000461521.1	XLOC_054977	ZNF391	chr6:27342393-27371683	OK	8.58111e-05	0.337724	-11.9424	down	0.0065	0.268175	yes
TCONS_00264984	ENST00000375305.1	XLOC_068100	FANCC	chr9:97861335-98079991	OK	8.75878e-05	0.8062	-13.1681	down	0.00935	0.268175	yes
TCONS_00246019	ENST00000536163.1	XLOC_062170	KIAA1147	chr7:141229002-141401953	OK	8.81106e-05	2.01595	-14.4818	down	0.005	0.268175	yes
TCONS_00125539	ENST00000577961.1	XLOC_030452	YES1	chr18:721587-812547	OK	8.81243e-05	0.917187	-13.3454	down	0.00335	0.268175	yes
TCONS_00126639	ENST00000590757.1	XLOC_030801	INO80C	chr18:33023832-33077955	OK	8.88262e-05	2.36924	-14.7031	down	0.04465	0.268175	yes
TCONS_00260376	ENST00000374793.3	XLOC_066651	SMC2	chr9:106856540-106903698	OK	8.90947e-05	0.853671	-13.2261	down	0.0068	0.268175	yes
TCONS_00080134	ENST00000318876.5	XLOC_020810	ZFYVE1	chr14:73436158-73493920	OK	8.93989e-05	0.400575	-12.1295	down	0.0347	0.268175	yes
TCONS_00070976	ENST00000218981.1	XLOC_018460	DHRS12	chr13:52341982-52378293	OK	8.98835e-05	0.888413	-13.2709	down	0.00785	0.268175	yes
TCONS_00231036	ENST00000369037.4	XLOC_057875	PDSS2	chr6:107473760-107780768	OK	8.99127e-05	2.10641	-14.5159	down	0.00625	0.268175	yes
TCONS_00176917	ENST00000395842.2	XLOC_042672	PANX2	chr22:50609159-50618723	OK	9.09169e-05	0.632452	-12.7641	down	0.03035	0.268175	yes
TCONS_00083231	ENST00000355341.4	XLOC_021815	ZFYVE19	chr15:41060066-41106767	OK	9.20046e-05	3.72488	-15.3051	down	0.0168	0.268175	yes
TCONS_00210054	ENST00000430046.2	XLOC_051412	FCHO2	chr5:72251807-72386349	OK	9.25372e-05	2.10662	-14.4745	down	0.0067	0.268175	yes
TCONS_00078890	ENST00000298097.7	XLOC_020441	FBXO33	chr14:39866872-39901704	OK	9.27525e-05	4.43855	-15.5463	down	0.00465	0.268175	yes
TCONS_00145079	ENST00000551380.1	XLOC_034096	ZNF606	chr19:58488420-58522600	OK	9.28902e-05	1.39146	-13.8707	down	0.02155	0.268175	yes
TCONS_00223263	ENST00000360694.3	XLOC_055289	PPARD	chr6:35310334-35395968	OK	9.32105e-05	2.25343	-14.5613	down	0.041	0.268175	yes
TCONS_00141533	ENST00000597595.1	XLOC_033466	GMFG	chr19:39818992-39833012	OK	9.36521e-05	1.45423	-13.9226	down	0.0425	0.268175	yes
TCONS_00032336	ENST00000355264.4	XLOC_009183	AP3M1	chr10:75881523-75910821	OK	9.45018e-05	2.9183	-14.9144	down	0.0023	0.268175	yes
TCONS_00265540	ENST00000374264.2	XLOC_068306	SUSD1	chr9:114803064-114937688	OK	9.45314e-05	4.65833	-15.5887	down	0.0029	0.268175	yes
TCONS_00048832	ENST00000340067.3	XLOC_012998	KCTD21	chr11:77850816-77925757	OK	9.55417e-05	1.65421	-14.0797	down	0.0168	0.268175	yes
TCONS_00251176	ENST00000517684.2	XLOC_063732	RNF139	chr8:125486978-125500155	OK	9.67614e-05	0.821861	-13.0522	down	0.0254	0.268175	yes
TCONS_00271641	ENST00000444736.1	XLOC_070291	PNPLA4	chrX:7866287-7895780	OK	9.73897e-05	1.05501	-13.4031	down	0.0044	0.268175	yes
TCONS_00033971	ENST00000392865.1	XLOC_009714	RGS10	chr10:121259339-121302220	OK	9.77553e-05	2.94431	-14.8784	down	0.0181	0.268175	yes
TCONS_00207150	ENST00000296530.8	XLOC_050500	FAM198B	chr4:159045625-159176563	OK	9.78519e-05	0.457939	-12.1923	down	0.0044	0.268175	yes
TCONS_00208644	ENST00000510659.1	XLOC_051043	C5orf22	chr5:31532372-31555165	OK	9.81879e-05	0.816022	-13.0208	down	0.0179	0.268175	yes
TCONS_00156082	ENST00000381813.4	XLOC_036916	CYS1	chr2:10196906-10221071	OK	9.83536e-05	0.995714	-13.3055	down	0.0386	0.268175	yes
TCONS_00247266	ENST00000382020.4	XLOC_062570	TUSC3	chr8:15274723-15624158	OK	0.000100174	1.58376	-13.9486	down	0.0024	0.268175	yes
TCONS_00103962	ENST00000602320.1	XLOC_026067	ACD	chr16:67678821-67694713	OK	0.000100532	0.91319	-13.149	down	0.0441	0.268175	yes
TCONS_00244632	ENST00000341533.4	XLOC_061814	NAPEPLD	chr7:102740222-102790144	OK	0.000101589	0.33693	-11.6955	down	0.02135	0.268175	yes
TCONS_00243745	ENST00000248633.4	XLOC_061632	PEX1	chr7:92076766-92157845	OK	0.00010538	2.49939	-14.5337	down	0.0029	0.268175	yes
TCONS_00155138	ENST00000409506.1	XLOC_036746	ESPNL	chr2:239008797-239041928	OK	0.00010586	0.876097	-13.0147	down	0.01675	0.268175	yes
TCONS_00174789	ENST00000215743.3	XLOC_042255	MMP11	chr22:24105207-24126503	OK	0.000108035	2.34573	-14.4063	down	0.03165	0.268175	yes
TCONS_00073271	ENST00000402703.2	XLOC_019214	PAX9	chr14:37116287-37643016	OK	0.000111066	0.953549	-13.0677	down	0.0153	0.268175	yes
TCONS_00117298	ENST00000394566.1	XLOC_028674	SLFN11	chr17:33677323-33700720	OK	0.000112242	3.22315	-14.8096	down	0.00445	0.268175	yes
TCONS_00260813	ENST00000450136.1	XLOC_066824	TRIM32	chr9:119187503-120177348	OK	0.000113082	4.81621	-15.3782	down	0.00285	0.268175	yes
TCONS_00175188	ENST00000400338.2	XLOC_042338	KREMEN1	chr22:29469065-29564321	OK	0.000114826	0.59425	-12.3374	down	0.0032	0.268175	yes
TCONS_00271754	ENST00000380579.1	XLOC_070333	TRAPPC2	chrX:13730362-13752754	OK	0.00011558	0.68816	-12.5396	down	0.0061	0.268175	yes
TCONS_00257457	ENST00000320476.3	XLOC_065581	SCRIB	chr8:144873089-144897549	OK	0.000116719	5.71873	-15.5804	down	0.01815	0.268175	yes
TCONS_00045623	ENST00000534300.1	XLOC_012352	AMBRA1	chr11:46417963-46615675	OK	0.00011697	0.5203	-12.119	down	0.02815	0.268175	yes
TCONS_00065660	ENST00000240055.3	XLOC_016883	NFYB	chr12:104510854-104532067	OK	0.000119698	1.27934	-13.3837	down	0.0178	0.268175	yes
TCONS_00030574	ENST00000376166.1	XLOC_008653	ABI1	chr10:26986587-27150016	OK	0.000119779	0.370249	-11.5939	down	0.0499	0.275442	yes
TCONS_00165316	ENST00000500893.2	XLOC_039503	AL034548.1	chr20:277736-280965	OK	0.000120319	0.836603	-12.7635	down	0.0123	0.268175	yes
TCONS_00171915	ENST00000455164.2	XLOC_041393	MX1	chr21:42792230-42831141	OK	0.000122404	0.377559	-11.5908	down	0.0431	0.268175	yes
TCONS_00175511	ENST00000331728.4	XLOC_042390	LIMK2	chr22:31608224-31676066	OK	0.000122659	1.36839	-13.4455	down	0.00315	0.268175	yes
TCONS_00005992	ENST00000305352.6	XLOC_001593	S1PR1	chr1:101702443-101707074	OK	0.000122735	1.91489	-13.9294	down	0.02075	0.268175	yes
TCONS_00035673	ENST00000299606.2	XLOC_010152	ZNF143	chr11:9481746-9550071	OK	0.000123217	0.50677	-12.0059	down	0.0381	0.268175	yes
TCONS_00012002	ENST00000366711.3	XLOC_003222	IBA57	chr1:228353515-228369958	OK	0.000124008	0.71404	-12.4914	down	0.02225	0.268175	yes
TCONS_00035122	ENST00000312221.5	XLOC_009984	SLC22A18	chr11:2909009-2946476	OK	0.000124253	2.87465	-14.4978	down	0.0289	0.268175	yes
TCONS_00148779	ENST00000398107.2	XLOC_035115	ZNF2	chr2:95831168-95850065	OK	0.000125359	0.598964	-12.2222	down	0.0214	0.268175	yes
TCONS_00198914	ENST00000349598.6	XLOC_047947	EXOC1	chr4:56719781-56771200	OK	0.000125487	3.7378	-14.8624	down	0.00415	0.268175	yes
TCONS_00131210	ENST00000300976.4	XLOC_031644	KLHL26	chr19:18747774-18781309	OK	0.000128215	1.33533	-13.3463	down	0.0068	0.268175	yes
TCONS_00002898	ENST00000373055.1	XLOC_000691	CDCA8	chr1:38158089-38175391	OK	0.000131305	0.42202	-11.6502	down	0.02445	0.268175	yes
TCONS_00006768	ENST00000369503.4	XLOC_001782	SLC22A15	chr1:116519118-116612675	OK	0.000133927	4.97946	-15.1822	down	0.01825	0.268175	yes
TCONS_00156956	ENST00000349752.5	XLOC_037143	GALNT14	chr2:31133332-31378068	OK	0.00013505	4.24491	-14.94	down	0.00575	0.268175	yes
TCONS_00233381	ENST00000453163.2	XLOC_058740	PDCD2	chr6:170884382-170893780	OK	0.000135079	1.08838	-12.9761	down	0.0076	0.268175	yes
TCONS_00016770	ENST00000371843.3	XLOC_004376	SPATA6	chr1:48761043-48937845	OK	0.000135448	0.354996	-11.3559	down	0.00765	0.268175	yes
TCONS_00239621	ENST00000262085.3	XLOC_060424	ZNF282	chr7:148892576-148923339	OK	0.000137236	3.37229	-14.5848	down	0.0057	0.268175	yes
TCONS_00229811	ENST00000596288.1	XLOC_057434	MCM3	chr6:52128806-52149679	OK	0.000138807	2.301	-14.0169	down	0.00645	0.268175	yes
TCONS_00202219	ENST00000504169.1	XLOC_049002	CDKN2AIP	chr4:184365743-184369351	OK	0.000141576	2.63183	-14.1822	down	0.00625	0.268175	yes
TCONS_00141749	ENST00000392028.4	XLOC_033498	SERTAD3	chr19:40946750-40950612	OK	0.000141743	1.12151	-12.9499	down	0.04095	0.268175	yes
TCONS_00144242	ENST00000418871.1	XLOC_033919	ZNF160	chr19:53569858-53606689	OK	0.000144497	1.83838	-13.6351	down	0.01635	0.268175	yes
TCONS_00138285	ENST00000453372.2	XLOC_032875	ZNF562	chr19:9759329-9785776	OK	0.000144813	0.366339	-11.3048	down	0.00795	0.268175	yes
TCONS_00171910	ENST00000398598.3	XLOC_041393	MX1	chr21:42792230-42831141	OK	0.000144879	0.618458	-12.0596	down	0.03785	0.268175	yes
TCONS_00135400	ENST00000422689.2	XLOC_032356	ZNF880	chr19:52873169-52890014	OK	0.00014673	1.6481	-13.4554	down	0.00735	0.268175	yes
TCONS_00169410	ENST00000496812.1	XLOC_040680	UQCC1	chr20:33890368-33999944	OK	0.000148268	1.41484	-13.2201	down	0.03475	0.268175	yes
TCONS_00060782	ENST00000396037.4	XLOC_015699	ST8SIA1	chr12:22199107-22589975	OK	0.00014857	0.684977	-12.1707	down	0.00895	0.268175	yes
TCONS_00163330	ENST00000482789.1	XLOC_038946	ALS2	chr2:202565276-202645912	OK	0.000151343	1.06025	-12.7743	down	0.01685	0.268175	yes
TCONS_00165802	ENST00000254977.3	XLOC_039645	BTBD3	chr20:11871370-11907257	OK	0.000152746	1.20512	-12.9458	down	0.0066	0.268175	yes
TCONS_00086119	ENST00000258884.4	XLOC_022421	ABHD17C	chr15:80972024-81047962	OK	0.00015329	2.67743	-14.0923	down	0.00585	0.268175	yes
TCONS_00053169	ENST00000538315.1	XLOC_014030	MRPS35	chr12:27863705-27909228	OK	0.000157016	1.99136	-13.6306	down	0.015	0.268175	yes
TCONS_00019247	ENST00000369506.1	XLOC_005126	NHLH2	chr1:116378997-116386538	OK	0.000159758	0.336306	-11.0397	down	0.026	0.268175	yes
TCONS_00002301	ENST00000373839.3	XLOC_000565	PHACTR4	chr1:28696113-28826881	OK	0.00016014	0.597062	-11.8643	down	0.00835	0.268175	yes
TCONS_00191673	ENST00000233027.5	XLOC_046100	NEK4	chr3:52744799-52804965	OK	0.00016239	1.4439	-13.1182	down	0.00425	0.268175	yes
TCONS_00001831	ENST00000323848.9	XLOC_000465	SRRM1	chr1:24958206-24999758	OK	0.000166671	1.70422	-13.3198	down	0.00945	0.268175	yes
TCONS_00258575	ENST00000359544.2	XLOC_065916	UBAP1	chr9:34179002-34329198	OK	0.000167596	1.30745	-12.9295	down	0.0067	0.268175	yes
TCONS_00136298	ENST00000391705.3	XLOC_032564	ZNF304	chr19:57862215-57871266	OK	0.000167702	1.79755	-13.3878	down	0.006	0.268175	yes
TCONS_00206293	ENST00000515757.1	XLOC_050213	NDNF	chr4:121956767-122001631	OK	0.000169194	1.20611	-12.7994	down	0.0129	0.268175	yes
TCONS_00084770	ENST00000380285.3	XLOC_022150	SNX1	chr15:64386321-64438289	OK	0.000169988	1.47314	-13.0812	down	0.004	0.268175	yes
TCONS_00236046	ENST00000380576.5	XLOC_059550	ELN	chr7:73442118-73484237	OK	0.000170689	6.17202	-15.1421	down	0.0306	0.268175	yes
TCONS_00050460	ENST00000526143.1	XLOC_013441	BCL9L	chr11:118754474-118829269	OK	0.000170931	0.537788	-11.6194	down	0.0291	0.268175	yes
TCONS_00076596	ENST00000334743.5	XLOC_020042	PPP2R5C	chr14:102228134-102394326	OK	0.000172926	1.06164	-12.5838	down	0.0196	0.268175	yes
TCONS_00230578	ENST00000487999.1	XLOC_057729	KIAA1009	chr6:84833959-84937353	OK	0.000174776	1.41431	-12.9823	down	0.019	0.268175	yes
TCONS_00243252	ENST00000453279.2	XLOC_061513	POM121C	chr7:74988447-75115548	OK	0.00017618	0.464825	-11.3654	down	0.01015	0.268175	yes
TCONS_00216845	ENST00000439211.2	XLOC_053413	DHFR	chr5:79922046-80172279	OK	0.000181398	1.21997	-12.7154	down	0.00525	0.268175	yes
TCONS_00058629	ENST00000228955.7	XLOC_015198	GTF2H3	chr12:124118374-124147153	OK	0.000181572	1.62115	-13.1242	down	0.0213	0.268175	yes
TCONS_00002179	ENST00000319394.3	XLOC_000529	WDTC1	chr1:27561006-27635110	OK	0.000184279	0.918683	-12.2835	down	0.0077	0.268175	yes
TCONS_00269303	ENST00000373502.5	XLOC_069498	CHIC1	chrX:72783035-72906937	OK	0.000185311	1.56591	-13.0448	down	0.0096	0.268175	yes
TCONS_00005616	ENST00000409154.4	XLOC_001446	KIAA1107	chr1:92632541-92650280	OK	0.000189187	0.605502	-11.6441	down	0.01435	0.268175	yes
TCONS_00158260	ENST00000409558.4	XLOC_037517	VPS54	chr2:64119279-64246206	OK	0.000191484	1.96363	-13.324	down	0.01865	0.268175	yes
TCONS_00053958	ENST00000552918.1	XLOC_014242	SPATS2	chr12:49760366-49921205	OK	0.000191776	2.4419	-13.6363	down	0.00795	0.268175	yes
TCONS_00243374	ENST00000257626.7	XLOC_061546	GSAP	chr7:76139744-77045717	OK	0.000193268	1.2942	-12.7092	down	0.0059	0.268175	yes
TCONS_00243824	ENST00000222543.5	XLOC_061647	TFPI2	chr7:93220884-93540577	OK	0.000194684	6.81416	-15.0951	down	0.0346	0.268175	yes
TCONS_00157144	ENST00000379066.1	XLOC_037198	PRKD3	chr2:37394962-37551951	OK	0.000199724	2.14775	-13.3925	down	0.01795	0.268175	yes
TCONS_00230847	ENST00000369244.2	XLOC_057828	FBXL4	chr6:99316419-99395849	OK	0.000199943	1.03728	-12.3409	down	0.00795	0.268175	yes
TCONS_00156321	ENST00000381150.1	XLOC_036998	SDC1	chr2:20400557-20425194	OK	0.000200674	1.80837	-13.1376	down	0.0036	0.268175	yes
TCONS_00070344	ENST00000350148.5	XLOC_018262	SMAD9	chr13:37418967-37494902	OK	0.000203684	0.578193	-11.471	down	0.01165	0.268175	yes
TCONS_00054137	ENST00000347328.5	XLOC_014275	LARP4	chr12:50720012-50873787	OK	0.000204005	1.41637	-12.7613	down	0.0067	0.268175	yes
TCONS_00204586	ENST00000286657.4	XLOC_049787	ADAMTS3	chr4:73146685-73434516	OK	0.000204381	0.578861	-11.4677	down	0.01795	0.268175	yes
TCONS_00239201	ENST00000473989.3	XLOC_060271	UBN2	chr7:138915101-138992982	OK	0.000206667	0.428549	-11.0179	down	0.0184	0.268175	yes
TCONS_00261082	ENST00000373538.3	XLOC_066910	RABEPK	chr9:127962820-127996437	OK	0.000207096	4.19943	-14.3076	down	0.00315	0.268175	yes
TCONS_00055861	ENST00000344096.3	XLOC_014572	DYRK2	chr12:68042117-68064699	OK	0.00021043	3.25919	-13.9189	down	0.0196	0.268175	yes
TCONS_00207373	ENST00000511633.1	XLOC_050570	NEK1	chr4:170314425-170533780	OK	0.000210847	1.25671	-12.5412	down	0.0076	0.268175	yes
TCONS_00069640	ENST00000375559.3	XLOC_018019	F10	chr13:113777127-113803843	OK	0.000215232	1.11546	-12.3395	down	0.0306	0.268175	yes
TCONS_00209140	ENST00000264663.5	XLOC_051191	NNT	chr5:43571695-43707507	OK	0.00021694	0.501372	-11.1744	down	0.02065	0.268175	yes
TCONS_00024388	ENST00000366687.1	XLOC_006658	CCSAP	chr1:229455149-229479041	OK	0.000217042	1.31175	-12.5612	down	0.0097	0.268175	yes
TCONS_00079370	ENST00000395425.2	XLOC_020583	DLGAP5	chr14:55614829-55658396	OK	0.000217195	0.634381	-11.5121	down	0.04795	0.270554	yes
TCONS_00176276	ENST00000357137.4	XLOC_042539	XPNPEP3	chr22:41253080-41369313	OK	0.000220458	0.52785	-11.2254	down	0.0113	0.268175	yes
TCONS_00160660	ENST00000397587.3	XLOC_038197	CLASP1	chr2:122095351-122407163	OK	0.000220683	0.364559	-10.69	down	0.0303	0.268175	yes
TCONS_00202592	ENST00000509465.1	XLOC_049128	DGKQ	chr4:952648-998316	OK	0.000225562	2.70258	-13.5485	down	0.0051	0.268175	yes
TCONS_00082659	ENST00000559814.1	XLOC_021630	APBA2	chr15:29129628-29410518	OK	0.000228735	2.18947	-13.2246	down	0.00625	0.268175	yes
TCONS_00142007	ENST00000453535.1	XLOC_033548	GSK3A	chr19:42733558-42759309	OK	0.000235822	1.34022	-12.4725	down	0.00875	0.268175	yes
TCONS_00274514	ENST00000346424.2	XLOC_071437	AIFM1	chrX:129263336-129299861	OK	0.000236815	1.54736	-12.6738	down	0.0179	0.268175	yes
TCONS_00188931	ENST00000430365.2	XLOC_045522	VGLL4	chr3:11313994-11766453	OK	0.000237392	7.49799	-14.9469	down	0.00365	0.268175	yes
TCONS_00153804	ENST00000488627.1	XLOC_036515	CTDSP1	chr2:219262978-219270664	OK	0.000238511	4.75119	-14.2819	down	0.0138	0.268175	yes
TCONS_00211202	ENST00000257430.4	XLOC_051757	APC	chr5:112043194-112258236	OK	0.000238695	0.866484	-11.8258	down	0.0053	0.268175	yes
TCONS_00164056	ENST00000356853.5	XLOC_039175	NHEJ1	chr2:219940038-220035549	OK	0.000241216	3.69458	-13.9028	down	0.0107	0.268175	yes
TCONS_00150091	ENST00000263708.2	XLOC_035463	PTPN4	chr2:120517206-120741394	OK	0.000241425	0.574864	-11.2174	down	0.01515	0.268175	yes
TCONS_00058686	ENST00000392404.3	XLOC_015204	ZNF664	chr12:124247041-124800570	OK	0.000242555	1.20968	-12.284	down	0.01445	0.268175	yes
TCONS_00053263	ENST00000535215.1	XLOC_014053	TSPAN11	chr12:31079361-31149650	OK	0.000242563	0.627411	-11.3368	down	0.014	0.268175	yes
TCONS_00135493	ENST00000458035.1	XLOC_032386	ZNF845	chr19:53837001-53858122	OK	0.000244305	0.538921	-11.1072	down	0.0148	0.268175	yes
TCONS_00201982	ENST00000504131.2	XLOC_048920	CLCN3	chr4:170533783-170644824	OK	0.000244899	0.783615	-11.6437	down	0.00715	0.268175	yes
TCONS_00055691	ENST00000266610.5	XLOC_014519	RPL14P1	chr12:63359094-63359764	OK	0.000247452	1.21733	-12.2643	down	0.02825	0.268175	yes
TCONS_00003578	ENST00000315913.5	XLOC_000799	DMAP1	chr1:44679126-44686353	OK	0.000251655	7.12158	-14.7885	down	0.0138	0.268175	yes
TCONS_00275364	ENST00000303391.6	XLOC_071685	MECP2	chrX:153287023-153363212	OK	0.000252889	1.28563	-12.3117	down	0.01945	0.268175	yes
TCONS_00267536	ENST00000361306.1	XLOC_068844	EGFL6	chrX:13587723-13651694	OK	0.000255746	1.04759	-12.0001	down	0.02035	0.268175	yes
TCONS_00239099	ENST00000402486.3	XLOC_060222	CHRM2	chr7:136370305-136866854	OK	0.000256605	0.583979	-11.1522	down	0.0099	0.268175	yes
TCONS_00241651	ENST00000448915.1	XLOC_060944	RP9	chr7:33134408-33149013	OK	0.000258656	3.40367	-13.6838	down	0.03205	0.268175	yes
TCONS_00095756	ENST00000279804.2	XLOC_024399	CTF1	chr16:30907927-30914881	OK	0.000259177	1.00835	-11.9258	down	0.0386	0.268175	yes
TCONS_00119167	ENST00000579197.1	XLOC_029008	PLEKHM1	chr17:43513265-43568115	OK	0.000260245	0.61921	-11.2163	down	0.0103	0.268175	yes
TCONS_00239972	ENST00000568733.1	XLOC_060464	NUB1	chr7:151038784-151110440	OK	0.000260435	2.24161	-13.0713	down	0.0027	0.268175	yes
TCONS_00159731	ENST00000599854.1	XLOC_037952	KANSL3	chr2:97258906-97370624	OK	0.000260846	4.97082	-14.218	down	0.0191	0.268175	yes
TCONS_00192257	ENST00000543976.1	XLOC_046211	TMF1	chr3:69024364-69129559	OK	0.000264137	1.5153	-12.486	down	0.0024	0.268175	yes
TCONS_00077007	ENST00000342537.7	XLOC_020110	ZBTB42	chr14:105266932-105271049	OK	0.000270186	0.521669	-10.915	down	0.0111	0.268175	yes
TCONS_00019219	ENST00000369528.5	XLOC_005120	SIKE1	chr1:115312099-115323306	OK	0.000272495	1.26085	-12.1759	down	0.0086	0.268175	yes
TCONS_00225641	ENST00000309649.3	XLOC_056122	RNF146	chr6:127587754-127609712	OK	0.000276146	7.02093	-14.6339	down	0.0048	0.268175	yes
TCONS_00109973	ENST00000357984.3	XLOC_027362	TMUB2	chr17:42264337-42269099	OK	0.000277586	1.07761	-11.9226	down	0.04595	0.268175	yes
TCONS_00147017	ENST00000306503.5	XLOC_034594	SOCS5	chr2:46926090-46990268	OK	0.00027826	3.6142	-13.665	down	0.00875	0.268175	yes
TCONS_00070003	ENST00000545981.1	XLOC_018158	CENPJ	chr13:25457170-25497018	OK	0.000278593	1.12929	-11.985	down	0.01265	0.268175	yes
TCONS_00058652	ENST00000303372.5	XLOC_015199	TCTN2	chr12:124155659-124192948	OK	0.000280708	1.3485	-12.23	down	0.0099	0.268175	yes
TCONS_00049773	ENST00000282249.2	XLOC_013261	GUCY1A2	chr11:106544737-106889250	OK	0.000280823	0.881347	-11.6158	down	0.0233	0.268175	yes
TCONS_00115633	ENST00000519354.1	XLOC_028288	CDRT4	chr17:15339331-15466909	OK	0.000281676	0.728572	-11.3368	down	0.02595	0.268175	yes
TCONS_00097436	ENST00000540579.1	XLOC_024810	CES4A	chr16:67022491-67043661	OK	0.000282053	0.777473	-11.4286	down	0.03015	0.268175	yes
TCONS_00219173	ENST00000394466.2	XLOC_054148	NR3C1	chr5:142657495-142815077	OK	0.000283488	2.76879	-13.2537	down	0.00475	0.268175	yes
TCONS_00070264	ENST00000255486.4	XLOC_018234	STARD13	chr13:33677271-33924767	OK	0.000284793	0.546615	-10.9064	down	0.02765	0.268175	yes
TCONS_00197440	ENST00000504933.1	XLOC_047469	GRK4	chr4:2965334-3042474	OK	0.000289284	0.70339	-11.2476	down	0.02355	0.268175	yes
TCONS_00039619	ENST00000265637.4	XLOC_010950	PPP6R3	chr11:68228185-68384179	OK	0.000290332	1.12442	-11.9192	down	0.0079	0.268175	yes
TCONS_00136180	ENST00000495307.1	XLOC_032538	ZNF542	chr19:56732680-56904914	OK	0.000298172	0.940541	-11.6231	down	0.00685	0.268175	yes
TCONS_00196758	ENST00000296328.4	XLOC_047371	UBXN7	chr3:196074532-196160242	OK	0.000299673	2.49577	-13.0238	down	0.007	0.268175	yes
TCONS_00139925	ENST00000262809.4	XLOC_033111	ELL	chr19:18552228-18632937	OK	0.000305803	1.29712	-12.0504	down	0.0098	0.268175	yes
TCONS_00072128	ENST00000298694.4	XLOC_018923	ARHGEF40	chr14:21484921-21572881	OK	0.00030717	0.871573	-11.4704	down	0.00815	0.268175	yes
TCONS_00037011	ENST00000442528.2	XLOC_010498	SLC35C1	chr11:45825622-45834566	OK	0.000307978	2.58093	-13.0328	down	0.00615	0.268175	yes
TCONS_00267171	ENST00000371473.3	XLOC_068737	NSMF	chr9:140342021-140353786	OK	0.000314181	0.682734	-11.0855	down	0.0355	0.268175	yes
TCONS_00164697	ENST00000251722.6	XLOC_039332	USP40	chr2:234384165-234475428	OK	0.000317023	1.82487	-12.4909	down	0.0069	0.268175	yes
TCONS_00238604	ENST00000605862.1	XLOC_060074	RP11-274B21.1	chr7:128171751-128269512	OK	0.000317405	3.88488	-13.5793	down	0.0042	0.268175	yes
TCONS_00000773	ENST00000328089.6	XLOC_000176	SPSB1	chr1:9352938-9429591	OK	0.000318817	2.04204	-12.645	down	0.02025	0.268175	yes
TCONS_00225191	ENST00000368932.1	XLOC_055965	CDC40	chr6:110501343-110679475	OK	0.000320855	2.47746	-12.9147	down	0.0123	0.268175	yes
TCONS_00076138	ENST00000554311.1	XLOC_019875	BDKRB2	chr14:96671015-96735304	OK	0.000321563	2.27107	-12.786	down	0.02615	0.268175	yes
TCONS_00170277	ENST00000396105.1	XLOC_040884	ZNFX1	chr20:47835883-47905797	OK	0.000330523	8.36817	-14.6279	down	0.00405	0.268175	yes
TCONS_00030620	ENST00000396271.3	XLOC_008661	ACBD5	chr10:27484145-27531059	OK	0.000336637	1.71921	-12.3183	down	0.01195	0.268175	yes
TCONS_00183040	ENST00000471363.1	XLOC_043888	CACNA2D3	chr3:54156573-55108584	OK	0.000347421	0.439577	-10.3052	down	0.0186	0.268175	yes
TCONS_00105960	ENST00000397195.5	XLOC_026540	PAFAH1B1	chr17:2496503-2588909	OK	0.000351697	3.31919	-13.2042	down	0.0009	0.268175	yes
TCONS_00114328	ENST00000435359.1	XLOC_028077	CLUH	chr17:2592679-2616127	OK	0.000353721	3.3618	-13.2143	down	0.007	0.268175	yes
TCONS_00196051	ENST00000427120.2	XLOC_047227	ABCC5	chr3:183637721-183735803	OK	0.000356098	3.06312	-13.0704	down	0.00875	0.268175	yes
TCONS_00090705	ENST00000440863.2	XLOC_023482	ULK3	chr15:75128456-75135687	OK	0.00035661	0.682738	-10.9028	down	0.03375	0.268175	yes
TCONS_00201904	ENST00000402744.4	XLOC_048890	CPE	chr4:166282345-166419472	OK	0.000358706	4.02421	-13.4536	down	0.0038	0.268175	yes
TCONS_00181868	ENST00000429888.1	XLOC_043695	NKTR	chr3:42589460-42709072	OK	0.000358816	2.79107	-12.9253	down	0.00385	0.268175	yes
TCONS_00238141	ENST00000535603.1	XLOC_059960	IFRD1	chr7:112063022-112131117	OK	0.000359263	6.51998	-14.1475	down	0.0168	0.268175	yes
TCONS_00219540	ENST00000274599.5	XLOC_054229	ZNF300	chr5:150226084-150284545	OK	0.000361408	0.394228	-10.0912	down	0.0453	0.268175	yes
TCONS_00230468	ENST00000369756.3	XLOC_057705	FAM46A	chr6:82201155-82462491	OK	0.000367367	2.77308	-12.882	down	0.0098	0.268175	yes
TCONS_00220791	ENST00000521389.1	XLOC_054537	RNF130	chr5:179338650-179499118	OK	0.000370423	4.52742	-13.5772	down	0.003	0.268175	yes
TCONS_00113610	ENST00000580965.1	XLOC_027991	RAC3	chr17:79989499-79992080	OK	0.000371249	2.7748	-12.8677	down	0.02935	0.268175	yes
TCONS_00084728	ENST00000558157.1	XLOC_022142	USP3	chr15:63796792-63894627	OK	0.000378921	1.81885	-12.2288	down	0.0082	0.268175	yes
TCONS_00092006	ENST00000535906.1	XLOC_023758	VPS33B	chr15:91541645-91565833	OK	0.000383904	2.42421	-12.6245	down	0.01965	0.268175	yes
TCONS_00002768	ENST00000359858.4	XLOC_000657	ZMYM1	chr1:35525386-35581899	OK	0.000387602	1.15955	-11.5467	down	0.035	0.268175	yes
TCONS_00130180	ENST00000397661.2	XLOC_031502	NFIX	chr19:13106421-13209610	OK	0.000395472	0.942191	-11.2182	down	0.0119	0.268175	yes
TCONS_00250062	ENST00000297438.2	XLOC_063318	OSGIN2	chr8:90914086-90940116	OK	0.00040514	0.754836	-10.8635	down	0.01295	0.268175	yes
TCONS_00156816	ENST00000350803.4	XLOC_037098	PPM1G	chr2:27604060-27632554	OK	0.000405209	27.9597	-16.0743	down	0.0021	0.268175	yes
TCONS_00064953	ENST00000428670.3	XLOC_016721	ATP2B1	chr12:89954905-90106367	OK	0.00041165	2.07229	-12.2975	down	0.01305	0.268175	yes
TCONS_00170253	ENST00000396220.1	XLOC_040877	PREX1	chr20:47240789-47444420	OK	0.000416951	0.540472	-10.3401	down	0.0144	0.268175	yes
TCONS_00210064	ENST00000287773.5	XLOC_051415	TMEM171	chr5:72416118-72427644	OK	0.000422345	1.09549	-11.3409	down	0.0351	0.268175	yes
TCONS_00114517	ENST00000570535.1	XLOC_028106	ANKFY1	chr17:4046333-4167274	OK	0.000426411	0.695312	-10.6712	down	0.0107	0.268175	yes
TCONS_00080823	ENST00000557258.1	XLOC_020972	FOXN3	chr14:89591214-90421121	OK	0.000429768	1.6637	-11.9186	down	0.0097	0.268175	yes
TCONS_00242119	ENST00000443736.1	XLOC_061191	URGCP	chr7:43906156-43966010	OK	0.000430976	3.3439	-12.9216	down	0.017	0.268175	yes
TCONS_00228508	ENST00000491768.1	XLOC_057132	NEU1	chr6:31825435-31830683	OK	0.000432016	3.25092	-12.8775	down	0.0099	0.268175	yes
TCONS_00116084	ENST00000582981.1	XLOC_028371	TOP3A	chr17:18174741-18218321	OK	0.000439256	0.961485	-11.096	down	0.0124	0.268175	yes
TCONS_00100770	ENST00000592077.1	XLOC_025349	ANKS3	chr16:4746512-4817625	OK	0.000439914	2.13553	-12.2451	down	0.01675	0.268175	yes
TCONS_00089611	ENST00000261520.4	XLOC_023250	NARG2	chr15:60711807-60771359	OK	0.000441096	0.75068	-10.7329	down	0.01605	0.268175	yes
TCONS_00004328	ENST00000302118.5	XLOC_000985	PCSK9	chr1:55505220-55530525	OK	0.000442965	0.524766	-10.2103	down	0.0191	0.268175	yes
TCONS_00179448	ENST00000402937.1	XLOC_043211	NAGA	chr22:42394728-42466846	OK	0.000444037	7.60305	-14.0636	down	0.00375	0.268175	yes
TCONS_00166327	ENST00000306058.5	XLOC_039793	ASXL1	chr20:30946154-31027122	OK	0.00044695	0.434035	-9.92348	down	0.04395	0.268175	yes
TCONS_00271400	ENST00000340647.4	XLOC_070223	BRCC3	chrX:154289896-154384778	OK	0.000450664	1.05269	-11.1897	down	0.0118	0.268175	yes
TCONS_00210106	ENST00000513042.2	XLOC_051429	ARHGEF28	chr5:72921982-73237818	OK	0.000453843	0.348289	-9.58388	down	0.00935	0.268175	yes
TCONS_00219135	ENST00000503582.1	XLOC_054141	SPRY4	chr5:141689991-142077617	OK	0.000468239	0.517307	-10.1096	down	0.0063	0.268175	yes
TCONS_00161621	ENST00000359774.4	XLOC_038553	WDSUB1	chr2:160092303-160143310	OK	0.00046838	0.540462	-10.1723	down	0.0226	0.268175	yes
TCONS_00197270	ENST00000382878.3	XLOC_047454	C4orf48	chr4:2043688-2045697	OK	0.000471847	8.21188	-14.0871	down	0.03625	0.268175	yes
TCONS_00114535	ENST00000396981.2	XLOC_028107	UBE2G1	chr17:4172553-4269923	OK	0.00048205	3.64763	-12.8855	down	0.00885	0.268175	yes
TCONS_00046769	ENST00000534176.1	XLOC_012617	UBXN1	chr11:62443969-62446567	OK	0.000483315	3.71727	-12.909	down	0.0155	0.268175	yes
TCONS_00015536	ENST00000543586.1	XLOC_004117	TRIM62	chr1:33611002-33647660	OK	0.000491387	0.741025	-10.5584	down	0.03985	0.268175	yes
TCONS_00123534	ENST00000589952.1	XLOC_029870	SLMO1	chr18:12407894-12432237	OK	0.000496093	7.05365	-13.7955	down	0.01905	0.268175	yes
TCONS_00250767	ENST00000517784.1	XLOC_063525	EMC2	chr8:109455829-109499145	OK	0.000499623	2.60512	-12.3482	down	0.03495	0.268175	yes
TCONS_00130876	ENST00000252595.7	XLOC_031608	SLC27A1	chr19:17579577-17632097	OK	0.000499989	3.54036	-12.7897	down	0.0032	0.268175	yes
TCONS_00129117	ENST00000414706.1	XLOC_031327	ZNF557	chr19:7069454-7087979	OK	0.000500495	0.693515	-10.4364	down	0.02535	0.268175	yes
TCONS_00151384	ENST00000260970.3	XLOC_035842	PPIG	chr2:170440849-170497916	OK	0.000509204	1.38237	-11.4066	down	0.01665	0.268175	yes
TCONS_00097849	ENST00000444212.2	XLOC_024845	PLA2G15	chr16:68279206-68294961	OK	0.000510472	1.8225	-11.8018	down	0.0063	0.268175	yes
TCONS_00187961	ENST00000169298.3	XLOC_045280	ST6GAL1	chr3:186648273-186796341	OK	0.000521088	0.415671	-9.6397	down	0.01695	0.268175	yes
TCONS_00178074	ENST00000335272.5	XLOC_042949	PITPNB	chr22:28247656-29075853	OK	0.000539283	4.33263	-12.9719	down	0.0044	0.268175	yes
TCONS_00198464	ENST00000261435.6	XLOC_047806	N4BP2	chr4:40044536-40159872	OK	0.00053973	1.18328	-11.0983	down	0.03295	0.268175	yes
TCONS_00244487	ENST00000498704.2	XLOC_061786	RABL5	chr7:100956974-100965104	OK	0.000543058	0.992201	-10.8353	down	0.01945	0.268175	yes
TCONS_00262365	ENST00000535144.1	XLOC_067129	MAN1B1	chr9:139981378-140003635	OK	0.000545349	3.65176	-12.7091	down	0.0087	0.268175	yes
TCONS_00179156	ENST00000216039.5	XLOC_043140	JOSD1	chr22:39081547-39097561	OK	0.000545644	4.11469	-12.8805	down	0.00645	0.268175	yes
TCONS_00202347	ENST00000515078.1	XLOC_049044	FAM149A	chr4:187025572-187093821	OK	0.000549334	1.24984	-11.1518	down	0.01235	0.268175	yes
TCONS_00184504	ENST00000485050.1	XLOC_044374	QTRTD1	chr3:113666747-113807269	OK	0.00055135	0.425224	-9.59104	down	0.0306	0.268175	yes
TCONS_00139110	ENST00000538460.1	XLOC_032960	DNASE2	chr19:12986024-12994902	OK	0.000552251	5.03324	-13.1539	down	0.0041	0.268175	yes
TCONS_00062066	ENST00000547382.1	XLOC_016009	LMBR1L	chr12:49490918-49504683	OK	0.000557009	0.664062	-10.2194	down	0.036	0.268175	yes
TCONS_00253597	ENST00000433384.2	XLOC_064470	WHSC1L1	chr8:38082735-38239790	OK	0.000557935	1.1798	-11.0462	down	0.01055	0.268175	yes
TCONS_00051968	ENST00000356654.4	XLOC_013741	ATN1	chr12:7033625-7051484	OK	0.000558295	0.746296	-10.3845	down	0.01245	0.268175	yes
TCONS_00129752	ENST00000359692.6	XLOC_031425	DNM2	chr19:10828754-10946994	OK	0.00056139	6.15225	-13.4198	down	0.00185	0.268175	yes
TCONS_00050249	ENST00000445177.1	XLOC_013408	SIK3	chr11:116706466-116969153	OK	0.000580748	2.40467	-12.0156	down	0.01235	0.268175	yes
TCONS_00180793	ENST00000465759.1	XLOC_043457	CCDC174	chr3:14693270-14714166	OK	0.000593275	1.64094	-11.4335	down	0.01655	0.268175	yes
TCONS_00137435	ENST00000597896.1	XLOC_032749	SIRT6	chr19:4174105-4182601	OK	0.000599023	2.30952	-11.9127	down	0.0328	0.268175	yes
TCONS_00184018	ENST00000273347.5	XLOC_044233	NXPE3	chr3:101498045-101579866	OK	0.00060277	2.9111	-12.2377	down	0.00745	0.268175	yes
TCONS_00024865	ENST00000366539.1	XLOC_006814	AKT3	chr1:243419319-244014381	OK	0.000607071	7.39341	-13.5721	down	0.0073	0.268175	yes
TCONS_00230878	ENST00000327681.6	XLOC_057832	USP45	chr6:99879589-99979794	OK	0.000607512	0.576261	-9.88959	down	0.0204	0.268175	yes
TCONS_00144607	ENST00000263433.3	XLOC_033987	PPP1R12C	chr19:55602280-55628927	OK	0.000616421	4.56044	-12.853	down	0.0067	0.268175	yes
TCONS_00169732	ENST00000361475.2	XLOC_040731	TGM2	chr20:36756862-36794980	OK	0.000628134	0.623616	-9.95537	down	0.01825	0.268175	yes
TCONS_00041109	ENST00000524575.1	XLOC_011351	YAP1	chr11:101981191-102104154	OK	0.000634498	5.15984	-12.9894	down	0.00595	0.268175	yes
TCONS_00169724	ENST00000373447.3	XLOC_040728	TTI1	chr20:36611408-36661870	OK	0.00063558	1.57103	-11.2713	down	0.01385	0.268175	yes
TCONS_00026830	ENST00000434114.2	XLOC_007480	FAM21A	chr10:51827647-51893269	OK	0.000635644	1.90669	-11.5506	down	0.00915	0.268175	yes
TCONS_00051878	ENST00000290510.8	XLOC_013736	LEPREL2	chr12:6930710-6949018	OK	0.000642544	12.3933	-14.2354	down	0.0085	0.268175	yes
TCONS_00041406	ENST00000315253.5	XLOC_011447	DIXDC1	chr11:111797867-111893308	OK	0.000648167	1.01835	-10.6176	down	0.012	0.268175	yes
TCONS_00020108	ENST00000369014.5	XLOC_005422	ENSA	chr1:150573326-150602088	OK	0.000649366	3.40689	-12.3571	down	0.01775	0.268175	yes
TCONS_00266968	ENST00000277541.6	XLOC_068698	NOTCH1	chr9:139388895-139440314	OK	0.000655817	1.02442	-10.6092	down	0.0214	0.268175	yes
TCONS_00256507	ENST00000523036.1	XLOC_065391	DERL1	chr8:124014799-124164393	OK	0.000657382	3.79689	-12.4958	down	0.0064	0.268175	yes
TCONS_00236798	ENST00000222511.6	XLOC_059681	GTPBP10	chr7:89964536-90839905	OK	0.000657982	0.552432	-9.71353	down	0.01495	0.268175	yes
TCONS_00250217	ENST00000453321.3	XLOC_063366	TMEM67	chr8:94767071-94831462	OK	0.000658409	0.47066	-9.48149	down	0.02505	0.268175	yes
TCONS_00211105	ENST00000261483.4	XLOC_051733	MAN2A1	chr5:109025066-109205326	OK	0.000672722	2.08074	-11.5948	down	0.0036	0.268175	yes
TCONS_00116296	ENST00000225740.6	XLOC_028413	ALDH3A1	chr17:19640994-19652256	OK	0.00068599	4.19834	-12.5793	down	0.0074	0.268175	yes
TCONS_00272353	ENST00000483115.1	XLOC_070533	FUNDC1	chrX:44382884-44402247	OK	0.00069105	3.84947	-12.4436	down	0.0098	0.268175	yes
TCONS_00203429	ENST00000334304.5	XLOC_049397	GPR125	chr4:22346693-22517677	OK	0.000694465	1.34952	-10.9243	down	0.0132	0.268175	yes
TCONS_00215517	ENST00000326524.2	XLOC_052957	GDNF	chr5:37812778-37839788	OK	0.000705225	0.921721	-10.352	down	0.0263	0.268175	yes
TCONS_00257671	ENST00000292510.4	XLOC_065602	VPS28	chr8:145648999-145653931	OK	0.000706814	14.4083	-14.3152	down	0.01685	0.268175	yes
TCONS_00274723	ENST00000433339.2	XLOC_071522	MMGT1	chrX:135044228-135056222	OK	0.000709758	1.31937	-10.8602	down	0.02475	0.268175	yes
TCONS_00009557	ENST00000392085.2	XLOC_002549	FMO3	chr1:171060017-171086959	OK	0.000741432	0.441523	-9.21796	down	0.02895	0.268175	yes
TCONS_00103823	ENST00000486556.1	XLOC_026047	TRADD	chr16:67188082-67203848	OK	0.000744819	1.8228	-11.257	down	0.0444	0.268175	yes
TCONS_00030015	ENST00000379977.3	XLOC_008484	IL15RA	chr10:5990854-6020150	OK	0.00074736	1.03274	-10.4324	down	0.0451	0.268175	yes
TCONS_00241820	ENST00000396081.1	XLOC_061073	HERPUD2	chr7:35672268-35739023	OK	0.000750197	2.50202	-11.7035	down	0.0135	0.268175	yes
TCONS_00093045	ENST00000248121.2	XLOC_023960	SYNGR3	chr16:2034207-2044276	OK	0.000776048	1.10334	-10.4734	down	0.03405	0.268175	yes
TCONS_00106280	ENST00000573759.1	XLOC_026613	MIS12	chr17:5374570-5394134	OK	0.00078306	1.75596	-11.1309	down	0.00585	0.268175	yes
TCONS_00125177	ENST00000397942.3	XLOC_030366	SOCS6	chr18:67956136-67997436	OK	0.000785047	2.66274	-11.7278	down	0.00935	0.268175	yes
TCONS_00039308	ENST00000529006.2	XLOC_010919	KDM2A	chr11:66886739-67025558	OK	0.000792714	2.41891	-11.5753	down	0.014	0.268175	yes
TCONS_00018352	ENST00000260526.6	XLOC_004872	ARHGAP29	chr1:94614543-94740624	OK	0.000802531	0.624009	-9.60279	down	0.0157	0.268175	yes
TCONS_00223623	ENST00000304734.5	XLOC_055388	RPL7L1	chr6:42847355-42857663	OK	0.000803894	7.11388	-13.1113	down	0.0046	0.268175	yes
TCONS_00163990	ENST00000450765.1	XLOC_039159	ZNF142	chr2:219502602-219528166	OK	0.00080467	0.650417	-9.65875	down	0.0122	0.268175	yes
TCONS_00241168	ENST00000440481.1	XLOC_060811	FAM126A	chr7:22980877-23053749	OK	0.000812084	5.2581	-12.6606	down	0.009	0.268175	yes
TCONS_00039520	ENST00000007633.8	XLOC_010943	ALDH3B1	chr11:67776047-67797928	OK	0.000814781	3.63323	-12.1226	down	0.0086	0.268175	yes
TCONS_00043843	ENST00000311051.3	XLOC_011954	APBB1	chr11:6416354-6440644	OK	0.000820552	14.6615	-14.1251	down	0.01155	0.268175	yes
TCONS_00049121	ENST00000356360.5	XLOC_013057	PICALM	chr11:85668726-85780924	OK	0.000829671	2.32895	-11.4549	down	0.00835	0.268175	yes
TCONS_00007679	ENST00000368917.1	XLOC_002125	GABPB2	chr1:151043053-151098018	OK	0.000830365	0.482184	-9.18162	down	0.0371	0.268175	yes
TCONS_00172410	ENST00000400274.1	XLOC_041491	DIP2A	chr21:47878811-47989926	OK	0.000833566	0.369949	-8.79381	down	0.02375	0.268175	yes
TCONS_00210470	ENST00000265080.4	XLOC_051524	RASGRF2	chr5:80243515-80597379	OK	0.000833751	0.958393	-10.1668	down	0.0303	0.268175	yes
TCONS_00111275	ENST00000284061.3	XLOC_027576	DGKE	chr17:54869273-54946036	OK	0.000834501	0.874941	-10.0341	down	0.0338	0.268175	yes
TCONS_00261168	ENST00000373452.2	XLOC_066925	ZBTB34	chr9:129622943-129648157	OK	0.000835231	1.07907	-10.3353	down	0.0247	0.268175	yes
TCONS_00206663	ENST00000306799.3	XLOC_050360	RNF150	chr4:141780960-142134031	OK	0.000858062	2.3467	-11.4173	down	0.0178	0.268175	yes
TCONS_00073077	ENST00000281081.7	XLOC_019169	NUBPL	chr14:31959161-32330430	OK	0.000873451	0.757234	-9.7598	down	0.0192	0.268175	yes
TCONS_00109794	ENST00000441946.2	XLOC_027319	PSME3	chr17:40950809-40995774	OK	0.000873975	1.13113	-10.3379	down	0.04825	0.271966	yes
TCONS_00273237	ENST00000374719.3	XLOC_070886	EDA2R	chrX:65815478-65859108	OK	0.000894835	1.63547	-10.8358	down	0.01535	0.268175	yes
TCONS_00058920	ENST00000360564.1	XLOC_015282	MMP17	chr12:132312937-132336328	OK	0.000897415	5.59108	-12.6051	down	0.0125	0.268175	yes
TCONS_00003604	ENST00000475378.1	XLOC_000801	RNF220	chr1:44870865-45140227	OK	0.000902113	10.3885	-13.4913	down	0.0041	0.268175	yes
TCONS_00247297	ENST00000318063.5	XLOC_062585	MICU3	chr8:16884746-16980153	OK	0.000933722	2.31348	-11.2748	down	0.04265	0.268175	yes
TCONS_00016330	ENST00000372310.3	XLOC_004293	SLC6A9	chr1:44457030-44497139	OK	0.000937737	2.05027	-11.0943	down	0.02845	0.268175	yes
TCONS_00242845	ENST00000447929.1	XLOC_061397	GUSB	chr7:65425670-65447301	OK	0.000946205	1.36277	-10.4921	down	0.0125	0.268175	yes
TCONS_00139063	ENST00000264827.5	XLOC_032957	HOOK2	chr19:12873816-12985765	OK	0.000959709	6.4847	-12.7222	down	0.00415	0.268175	yes
TCONS_00065170	ENST00000546711.1	XLOC_016774	FGD6	chr12:95470524-95611258	OK	0.00096624	0.813349	-9.71728	down	0.0271	0.268175	yes
TCONS_00181335	ENST00000457054.2	XLOC_043604	PDCD6IP	chr3:33839843-33911194	OK	0.000979518	5.57792	-12.4754	down	0.00985	0.268175	yes
TCONS_00218646	ENST00000265191.2	XLOC_054043	NME5	chr5:137450865-137475132	OK	0.000979657	2.31481	-11.2063	down	0.0421	0.268175	yes
TCONS_00121888	ENST00000445478.2	XLOC_029542	JMJD6	chr17:74708918-74722866	OK	0.000996062	0.356486	-8.4834	down	0.02535	0.268175	yes
TCONS_00206235	ENST00000504110.1	XLOC_050195	C4orf3	chr4:120218206-120225600	OK	0.0010038	10.8146	-13.3952	down	0.00755	0.268175	yes
TCONS_00195836	ENST00000432729.1	XLOC_047169	ZMAT3	chr3:178735010-178790067	OK	0.00101428	1.3931	-10.4236	down	0.00685	0.268175	yes
TCONS_00182814	ENST00000494103.1	XLOC_043847	ACY1	chr3:51989329-52023213	OK	0.00101764	2.7508	-11.4004	down	0.036	0.268175	yes
TCONS_00108388	ENST00000261716.3	XLOC_027024	TAOK1	chr17:27679086-27878922	OK	0.00101855	1.80609	-10.7921	down	0.01915	0.268175	yes
TCONS_00135088	ENST00000593926.1	XLOC_032290	NR1H2	chr19:50815193-50886239	OK	0.00102825	7.78438	-12.8862	down	0.004	0.268175	yes
TCONS_00098193	ENST00000288071.6	XLOC_024884	DDX19B	chr16:70323565-70407286	OK	0.00103416	1.00853	-9.92957	down	0.01545	0.268175	yes
TCONS_00102005	ENST00000328086.7	XLOC_025603	ZKSCAN2	chr16:25247321-25269252	OK	0.00103491	0.761606	-9.5234	down	0.0357	0.268175	yes
TCONS_00172939	ENST00000290178.4	XLOC_041719	PAXBP1	chr21:34100425-34144169	OK	0.00103506	1.39083	-10.392	down	0.01815	0.268175	yes
TCONS_00132800	ENST00000301244.7	XLOC_031958	SPINT2	chr19:38734674-38795649	OK	0.00103933	1.63417	-10.6187	down	0.0127	0.268175	yes
TCONS_00132391	ENST00000591949.1	XLOC_031898	PSENEN	chr19:36230057-36248980	OK	0.00104643	21.6564	-14.337	down	0.00215	0.268175	yes
TCONS_00228587	ENST00000375247.2	XLOC_057142	TNXB	chr6:32006041-32096030	OK	0.00105229	0.615471	-9.19201	down	0.02505	0.268175	yes
TCONS_00002777	ENST00000476269.1	XLOC_000657	ZMYM1	chr1:35525386-35581899	OK	0.00107006	2.51583	-11.1991	down	0.02285	0.268175	yes
TCONS_00175503	ENST00000266252.7	XLOC_042389	RNF185	chr22:31556167-31603005	OK	0.00107181	1.67254	-10.6078	down	0.0141	0.268175	yes
TCONS_00180199	ENST00000256497.4	XLOC_043365	EDEM1	chr3:5229226-5261642	OK	0.0010858	0.714301	-9.36163	down	0.01795	0.268175	yes
TCONS_00153568	ENST00000443953.1	XLOC_036465	ATIC	chr2:216176539-216214487	OK	0.0011068	1.65367	-10.5451	down	0.0124	0.268175	yes
TCONS_00051542	ENST00000448120.2	XLOC_013683	TULP3	chr12:2904118-3050306	OK	0.00111282	9.34416	-13.0356	down	0.0076	0.268175	yes
TCONS_00046861	ENST00000394690.1	XLOC_012626	STX5	chr11:62574368-62599560	OK	0.00111701	2.52511	-11.1425	down	0.0103	0.268175	yes
TCONS_00002190	ENST00000374076.4	XLOC_000531	TMEM222	chr1:27648650-27662891	OK	0.00111752	4.90178	-12.0988	down	0.00835	0.268175	yes
TCONS_00095058	ENST00000395762.2	XLOC_024310	IL4R	chr16:27324988-27376099	OK	0.00113925	1.23517	-10.0824	down	0.03015	0.268175	yes
TCONS_00108174	ENST00000496808.1	XLOC_026975	NLK	chr17:26368762-26523407	OK	0.00117466	3.36645	-11.4848	down	0.02005	0.268175	yes
TCONS_00056775	ENST00000436874.1	XLOC_014832	VEZT	chr12:95611521-95696566	OK	0.00119403	0.826441	-9.43493	down	0.0184	0.268175	yes
TCONS_00054223	ENST00000262055.4	XLOC_014293	LETMD1	chr12:51441744-51454207	OK	0.0012101	5.34229	-12.1081	down	0.0128	0.268175	yes
TCONS_00202239	ENST00000357207.4	XLOC_049011	TRAPPC11	chr4:184580419-184634745	OK	0.00123089	2.55018	-11.0167	down	0.01045	0.268175	yes
TCONS_00047292	ENST00000532802.1	XLOC_012683	NAALADL1	chr11:64808372-64826021	OK	0.00125336	5.09592	-11.9893	down	0.021	0.268175	yes
TCONS_00058252	ENST00000411593.2	XLOC_015139	ACADS	chr12:121163537-121177811	OK	0.0012823	4.51731	-11.7825	down	0.0081	0.268175	yes
TCONS_00069259	ENST00000403766.3	XLOC_017921	UBAC2	chr13:99853027-100038688	OK	0.00128299	3.32116	-11.338	down	0.01955	0.268175	yes
TCONS_00094291	ENST00000351154.5	XLOC_024178	ABCC1	chr16:16043433-16236931	OK	0.0012985	2.03423	-10.6134	down	0.01125	0.268175	yes
TCONS_00151045	ENST00000409674.1	XLOC_035754	GPD2	chr2:157291801-157470247	OK	0.00130314	0.519576	-8.6392	down	0.0195	0.268175	yes
TCONS_00262407	ENST00000344894.5	XLOC_067134	NDOR1	chr9:140100146-140111461	OK	0.00133486	0.582385	-8.76914	down	0.0332	0.268175	yes
TCONS_00032481	ENST00000463362.1	XLOC_009244	DLG5	chr10:79542623-79686378	OK	0.00134483	1.76328	-10.3566	down	0.00995	0.268175	yes
TCONS_00231135	ENST00000413644.2	XLOC_057914	CD164	chr6:109687716-109703762	OK	0.00136808	4.34403	-11.6327	down	0.02405	0.268175	yes
TCONS_00066870	ENST00000546227.1	XLOC_017121	RHOF	chr12:122150657-122241812	OK	0.00137178	0.686503	-8.96707	down	0.03375	0.268175	yes
TCONS_00135411	ENST00000360465.3	XLOC_032357	ZNF528	chr19:52901101-52921665	OK	0.0013718	0.815456	-9.2154	down	0.0427	0.268175	yes
TCONS_00122902	ENST00000572583.1	XLOC_029693	WDR45B	chr17:80477588-80606429	OK	0.00137351	5.03312	-11.8394	down	0.0051	0.268175	yes
TCONS_00089637	ENST00000335670.6	XLOC_023251	RORA	chr15:60771376-61521518	OK	0.00138576	0.747234	-9.07474	down	0.0319	0.268175	yes
TCONS_00132214	ENST00000222305.3	XLOC_031876	USF2	chr19:35759880-35770724	OK	0.00140179	11.1922	-12.9629	down	0.0047	0.268175	yes
TCONS_00113930	ENST00000571805.1	XLOC_028032	VPS53	chr17:406410-624957	OK	0.00140207	2.70981	-10.9164	down	0.01705	0.268175	yes
TCONS_00055781	ENST00000535664.1	XLOC_014546	MSRB3	chr12:65672422-66036152	OK	0.00142179	1.05725	-9.53839	down	0.0095	0.268175	yes
TCONS_00183198	ENST00000445193.3	XLOC_043920	RPP14	chr3:58291973-58310422	OK	0.00142344	0.492387	-8.43427	down	0.04855	0.273145	yes
TCONS_00033143	ENST00000355839.6	XLOC_009493	MMS19	chr10:99218080-99258551	OK	0.00145342	3.57907	-11.2659	down	0.0137	0.268175	yes
TCONS_00223760	ENST00000372530.4	XLOC_055407	ABCC10	chr6:43395103-43424370	OK	0.00145936	1.91945	-10.3611	down	0.03505	0.268175	yes
TCONS_00156675	ENST00000312734.4	XLOC_037087	CGREF1	chr2:27309614-27341995	OK	0.00147001	0.977038	-9.37645	down	0.0174	0.268175	yes
TCONS_00075643	ENST00000302216.8	XLOC_019753	ZC3H14	chr14:89029252-89259096	OK	0.00148016	0.801255	-9.08037	down	0.0484	0.272505	yes
TCONS_00221544	ENST00000356840.3	XLOC_054830	MYLIP	chr6:16129355-16148479	OK	0.00148258	4.6127	-11.6033	down	0.0246	0.268175	yes
TCONS_00124404	ENST00000282059.6	XLOC_030079	C18orf25	chr18:43753518-43846949	OK	0.00150241	0.900989	-9.22809	down	0.041	0.268175	yes
TCONS_00203375	ENST00000281243.5	XLOC_049378	QDPR	chr4:17461883-17513857	OK	0.00151345	0.830691	-9.10033	down	0.0198	0.268175	yes
TCONS_00181465	ENST00000361924.2	XLOC_043625	GOLGA4	chr3:37283279-37408242	OK	0.00151489	2.30467	-10.5711	down	0.02075	0.268175	yes
TCONS_00176054	ENST00000492561.1	XLOC_042498	TOMM22	chr22:39077952-39080818	OK	0.00151989	6.61406	-12.0874	down	0.00665	0.268175	yes
TCONS_00260965	ENST00000362012.2	XLOC_066864	PTGS1	chr9:125132823-125157982	OK	0.00153069	2.05317	-10.3895	down	0.02925	0.268175	yes
TCONS_00180020	ENST00000481673.1	XLOC_043335	CHKB	chr22:51007289-51052409	OK	0.00155045	5.04637	-11.6683	down	0.0204	0.268175	yes
TCONS_00056234	ENST00000319106.8	XLOC_014616	TBC1D15	chr12:72233486-72320629	OK	0.00155703	2.40952	-10.5957	down	0.0196	0.268175	yes
TCONS_00045078	ENST00000389858.4	XLOC_012184	LGR4	chr11:27387507-27503980	OK	0.00156652	0.962933	-9.26373	down	0.0348	0.268175	yes
TCONS_00164962	ENST00000497536.1	XLOC_039427	NDUFA10	chr2:240831866-240964819	OK	0.00158474	17.3208	-13.416	down	0.00305	0.268175	yes
TCONS_00184230	ENST00000361582.3	XLOC_044323	DZIP3	chr3:108308528-108413693	OK	0.00161268	0.84729	-9.03725	down	0.0182	0.268175	yes
TCONS_00099659	ENST00000397770.3	XLOC_025191	RGS11	chr16:284544-333003	OK	0.0016215	1.41824	-9.77255	down	0.02635	0.268175	yes
TCONS_00198150	ENST00000302874.4	XLOC_047717	ZCCHC4	chr4:25314406-25372005	OK	0.00163123	1.27373	-9.60888	down	0.02815	0.268175	yes
TCONS_00257541	ENST00000313028.7	XLOC_065587	PARP10	chr8:145051320-145101933	OK	0.00164822	6.14606	-11.8645	down	0.0083	0.268175	yes
TCONS_00155482	ENST00000396411.3	XLOC_036798	ATG4B	chr2:242523819-242613272	OK	0.0016735	7.48773	-12.1274	down	0.00255	0.268175	yes
TCONS_00258263	ENST00000602925.1	XLOC_065780	DENND4C	chr9:19230432-19374139	OK	0.00167451	0.541782	-8.33782	down	0.0233	0.268175	yes
TCONS_00089315	ENST00000506154.1	XLOC_023195	NEDD4	chr15:56119119-56285944	OK	0.00172654	1.31904	-9.57739	down	0.00995	0.268175	yes
TCONS_00168458	ENST00000399672.1	XLOC_040306	C20orf27	chr20:3734154-3749034	OK	0.00177813	2.96886	-10.7053	down	0.0082	0.268175	yes
TCONS_00253974	ENST00000396822.1	XLOC_064600	SNAI2	chr8:49830248-49834299	OK	0.00179903	5.23574	-11.507	down	0.0146	0.268175	yes
TCONS_00127146	ENST00000591416.1	XLOC_030892	MBD1	chr18:47793251-47808144	OK	0.00179984	1.01879	-9.14477	down	0.02595	0.268175	yes
TCONS_00197165	ENST00000264750.6	XLOC_047441	MAEA	chr4:1283638-1333935	OK	0.0018074	2.12254	-10.1977	down	0.03435	0.268175	yes
TCONS_00242034	ENST00000479210.1	XLOC_061179	GLI3	chr7:42000547-42277470	OK	0.00180786	0.673467	-8.54118	down	0.03845	0.268175	yes
TCONS_00255561	ENST00000448464.2	XLOC_065081	TP53INP1	chr8:95825538-96128683	OK	0.0018496	2.31866	-10.2919	down	0.0184	0.268175	yes
TCONS_00041876	ENST00000534358.1	XLOC_011532	KMT2A	chr11:118307204-118473748	OK	0.00185948	0.693412	-8.54267	down	0.03055	0.268175	yes
TCONS_00223322	ENST00000211287.4	XLOC_055307	MAPK13	chr6:36095585-36107842	OK	0.00188297	1.96074	-10.0242	down	0.02855	0.268175	yes
TCONS_00153537	ENST00000451561.1	XLOC_036453	SPAG16	chr2:214149112-215548970	OK	0.00190236	1.71948	-9.81997	down	0.04705	0.268175	yes
TCONS_00254931	ENST00000521605.1	XLOC_064942	MRPS28	chr8:80830951-81143467	OK	0.00193927	7.22962	-11.8642	down	0.0155	0.268175	yes
TCONS_00170688	ENST00000252996.4	XLOC_041017	TAF4	chr20:60528524-60640866	OK	0.00194309	0.676703	-8.44403	down	0.04755	0.26908	yes
TCONS_00044312	ENST00000524543.1	XLOC_012006	TMEM41B	chr11:9302200-9336327	OK	0.00198186	2.38451	-10.2326	down	0.027	0.268175	yes
TCONS_00017085	ENST00000234725.8	XLOC_004457	NDC1	chr1:54231132-54304533	OK	0.00198404	0.877499	-8.78881	down	0.03625	0.268175	yes
TCONS_00251011	ENST00000305949.1	XLOC_063647	MTBP	chr8:121392999-121825599	OK	0.00198426	0.831855	-8.71159	down	0.042	0.268175	yes
TCONS_00053050	ENST00000405154.2	XLOC_014009	RASSF8	chr12:26092261-26232825	OK	0.0020141	5.6635	-11.4573	down	0.02215	0.268175	yes
TCONS_00003519	ENST00000434555.2	XLOC_000795	B4GALT2	chr1:44444614-44456840	OK	0.00201564	6.34502	-11.6202	down	0.00835	0.268175	yes
TCONS_00244169	ENST00000299667.4	XLOC_061731	ZNF3	chr7:99647389-99680171	OK	0.002021	2.8239	-10.4484	down	0.0267	0.268175	yes
TCONS_00071289	ENST00000438724.1	XLOC_018582	RBM26	chr13:79885961-79998463	OK	0.00202569	1.7234	-9.73263	down	0.0356	0.268175	yes
TCONS_00056585	ENST00000266712.6	XLOC_014741	TMTC3	chr12:88536072-88593664	OK	0.0020564	4.56676	-11.1168	down	0.03195	0.268175	yes
TCONS_00054591	ENST00000327443.4	XLOC_014352	SP1	chr12:53773959-53810230	OK	0.00206756	0.425229	-7.68417	down	0.0399	0.268175	yes
TCONS_00111432	ENST00000337432.4	XLOC_027609	RAD51C	chr17:56769933-56811703	OK	0.0020853	1.54204	-9.53037	down	0.03565	0.268175	yes
TCONS_00258909	ENST00000242323.7	XLOC_065986	DCAF10	chr9:37510888-38069210	OK	0.00209453	0.81795	-8.60924	down	0.02015	0.268175	yes
TCONS_00014863	ENST00000374291.1	XLOC_003983	STMN1	chr1:26210671-26233482	OK	0.00210738	10.8235	-12.3264	down	0.00695	0.268175	yes
TCONS_00153240	ENST00000351153.1	XLOC_036378	PARD3B	chr2:205410515-206484886	OK	0.00212089	0.791321	-8.54345	down	0.02245	0.268175	yes
TCONS_00072133	ENST00000298693.3	XLOC_018923	ARHGEF40	chr14:21484921-21572881	OK	0.00213277	2.97517	-10.446	down	0.0126	0.268175	yes
TCONS_00189972	ENST00000495367.1	XLOC_045818	PLCD1	chr3:38048986-38071253	OK	0.00213434	8.29273	-11.9238	down	0.01755	0.268175	yes
TCONS_00021048	ENST00000462460.2	XLOC_005576	ARHGEF2	chr1:155916629-155976861	OK	0.0021585	4.63032	-11.0669	down	0.00745	0.268175	yes
TCONS_00021679	ENST00000463227.1	XLOC_005699	DEDD	chr1:161070345-161102478	OK	0.00219136	4.32266	-10.9459	down	0.00735	0.268175	yes
TCONS_00207165	ENST00000307720.3	XLOC_050504	PPID	chr4:159587830-159644548	OK	0.00222132	9.83079	-12.1117	down	0.0099	0.268175	yes
TCONS_00219856	ENST00000313708.6	XLOC_054327	EBF1	chr5:158122927-158526769	OK	0.00223808	1.0477	-8.87075	down	0.0497	0.275442	yes
TCONS_00064883	ENST00000228280.5	XLOC_016699	KITLG	chr12:88886569-88974628	OK	0.00226838	13.0118	-12.4859	down	0.0157	0.268175	yes
TCONS_00261688	ENST00000372483.4	XLOC_066992	NTMT1	chr9:132371162-132398209	OK	0.00233993	3.43078	-10.5179	down	0.0072	0.268175	yes
TCONS_00110879	ENST00000300441.4	XLOC_027530	ACSF2	chr17:48503518-48552206	OK	0.00234576	2.40723	-10.0031	down	0.0328	0.268175	yes
TCONS_00183077	ENST00000436465.2	XLOC_043899	CCDC66	chr3:56591188-56717265	OK	0.00235711	1.04373	-8.79052	down	0.01835	0.268175	yes
TCONS_00144980	ENST00000425074.3	XLOC_034074	ZNF772	chr19:57874844-57988938	OK	0.00235892	1.50682	-9.31916	down	0.0315	0.268175	yes
TCONS_00128934	ENST00000159111.4	XLOC_031290	KDM4B	chr19:4969124-5153606	OK	0.00237452	1.30465	-9.10181	down	0.0155	0.268175	yes
TCONS_00080618	ENST00000554775.1	XLOC_020905	SNW1	chr14:78174413-78236085	OK	0.00240807	11.9352	-12.2751	down	0.0097	0.268175	yes
TCONS_00136677	ENST00000479047.1	XLOC_032625	RPL23AP79	chr19:59070495-59111168	OK	0.00243425	6.42873	-11.3668	down	0.02165	0.268175	yes
TCONS_00006631	ENST00000357443.2	XLOC_001725	MOV10	chr1:113215762-113243368	OK	0.00246501	8.44396	-11.7421	down	0.02675	0.268175	yes
TCONS_00052726	ENST00000010404.2	XLOC_013916	MGST1	chr12:16500075-16763528	OK	0.00247522	5.0151	-10.9845	down	0.00855	0.268175	yes
TCONS_00163929	ENST00000445635.1	XLOC_039150	TMBIM1	chr2:219135114-219232822	OK	0.00251107	7.21886	-11.4893	down	0.00625	0.268175	yes
TCONS_00145121	ENST00000598312.1	XLOC_034100	ZNF329	chr19:58637618-58666477	OK	0.00252977	1.1762	-8.86091	down	0.03965	0.268175	yes
TCONS_00250634	ENST00000522484.1	XLOC_063482	FZD6	chr8:104133259-104345094	OK	0.00255437	4.45164	-10.7672	down	0.01165	0.268175	yes
TCONS_00122981	ENST00000383589.2	XLOC_029716	USP14	chr18:158382-268050	OK	0.00256102	1.19264	-8.86322	down	0.0158	0.268175	yes
TCONS_00233547	ENST00000339737.2	XLOC_058778	NUDT1	chr7:2281856-2290781	OK	0.00259978	3.03665	-10.1899	down	0.0306	0.268175	yes
TCONS_00138052	ENST00000270538.3	XLOC_032834	TIMM44	chr19:7989371-8008805	OK	0.0026215	8.86837	-11.7241	down	0.0142	0.268175	yes
TCONS_00036439	ENST00000350638.5	XLOC_010383	ELP4	chr11:31531296-31805546	OK	0.00271258	2.37581	-9.77454	down	0.0422	0.268175	yes
TCONS_00042094	ENST00000350777.2	XLOC_011561	HINFP	chr11:118992296-119006752	OK	0.00271325	0.537708	-7.63066	down	0.04305	0.268175	yes
TCONS_00094642	ENST00000261388.3	XLOC_024229	TMEM159	chr16:20944432-21191937	OK	0.00273377	5.06295	-10.8549	down	0.01275	0.268175	yes
TCONS_00267473	ENST00000380833.4	XLOC_068824	CLCN4	chrX:10125023-10205700	OK	0.00275297	2.0959	-9.57237	down	0.04635	0.268175	yes
TCONS_00257564	ENST00000426825.1	XLOC_065588	OPLAH	chr8:145104029-145118735	OK	0.0028707	2.98052	-10.0199	down	0.04435	0.268175	yes
TCONS_00002784	ENST00000314607.6	XLOC_000661	ZMYM4	chr1:35734567-35887659	OK	0.00289719	2.08314	-9.48989	down	0.0311	0.268175	yes
TCONS_00246820	ENST00000349830.3	XLOC_062405	ARHGEF10	chr8:1772141-1906807	OK	0.00289944	2.41539	-9.70226	down	0.02035	0.268175	yes
TCONS_00133226	ENST00000409735.4	XLOC_032033	PLD3	chr19:40825442-40896094	OK	0.00299953	7.27422	-11.2438	down	0.002	0.268175	yes
TCONS_00001612	ENST00000539907.1	XLOC_000397	ALPL	chr1:21835857-21904905	OK	0.00301259	1.77375	-9.20159	down	0.0074	0.268175	yes
TCONS_00031908	ENST00000432941.1	XLOC_009080	PBLD	chr10:70042416-70167051	OK	0.00303244	2.35321	-9.59994	down	0.0161	0.268175	yes
TCONS_00263447	ENST00000379081.1	XLOC_067523	FAM219A	chr9:34398181-34520982	OK	0.00313667	0.777839	-7.9541	down	0.0306	0.268175	yes
TCONS_00255479	ENST00000518597.1	XLOC_065061	RBM12B	chr8:94225530-94753245	OK	0.00317317	1.96089	-9.27137	down	0.04115	0.268175	yes
TCONS_00217688	ENST00000447165.2	XLOC_053757	NREP	chr5:110831730-111353006	OK	0.00321258	2.37861	-9.53217	down	0.01685	0.268175	yes
TCONS_00046789	ENST00000433053.1	XLOC_012619	BSCL2	chr11:62457746-62494856	OK	0.00321663	1.79026	-9.12041	down	0.03265	0.268175	yes
TCONS_00006690	ENST00000369558.1	XLOC_001741	HIPK1	chr1:114466621-114520426	OK	0.00327029	2.36936	-9.50086	down	0.03885	0.268175	yes
TCONS_00091323	ENST00000302824.6	XLOC_023598	STARD5	chr15:81451915-81616524	OK	0.00331355	0.771321	-7.86281	down	0.0454	0.268175	yes
TCONS_00067028	ENST00000267202.2	XLOC_017138	VPS37B	chr12:123349881-123380991	OK	0.00334209	3.45786	-10.0149	down	0.03935	0.268175	yes
TCONS_00091892	ENST00000558926.1	XLOC_023731	AP3S2	chr15:90373830-90456188	OK	0.00345437	1.28961	-8.5443	down	0.0275	0.268175	yes
TCONS_00013591	ENST00000542246.1	XLOC_003642	DNAJC11	chr1:6684925-6761984	OK	0.00345645	5.88632	-10.7339	down	0.0147	0.268175	yes
TCONS_00138421	ENST00000340748.4	XLOC_032891	DNMT1	chr19:10244020-10341962	OK	0.0034952	1.4453	-8.69178	down	0.01755	0.268175	yes
TCONS_00165428	ENST00000356025.3	XLOC_039536	SIRPA	chr20:1875142-1920543	OK	0.00350575	4.00544	-10.158	down	0.04375	0.268175	yes
TCONS_00093552	ENST00000575823.1	XLOC_024031	ZNF263	chr16:3313742-3368852	OK	0.00368144	1.17465	-8.31774	down	0.02845	0.268175	yes
TCONS_00257766	ENST00000429371.2	XLOC_065612	ZNF34	chr8:145998498-146012730	OK	0.0036992	1.09534	-8.20995	down	0.03845	0.268175	yes
TCONS_00218167	ENST00000296859.6	XLOC_053945	RAPGEF6	chr5:130759613-131132710	OK	0.00388756	0.828717	-7.73587	down	0.04455	0.268175	yes
TCONS_00180164	ENST00000456211.2	XLOC_043360	ITPR1	chr3:4535031-4928977	OK	0.00407844	0.843411	-7.69207	down	0.0355	0.268175	yes
TCONS_00227483	ENST00000355917.3	XLOC_056799	DTNBP1	chr6:15523031-15663289	OK	0.00407868	3.01263	-9.52871	down	0.0428	0.268175	yes
TCONS_00099944	ENST00000442039.2	XLOC_025233	C16orf91	chr16:1469744-1479345	OK	0.00415128	7.34242	-10.7885	down	0.0472	0.268175	yes
TCONS_00066451	ENST00000550180.1	XLOC_017059	FBXO21	chr12:117581145-117628336	OK	0.004259	1.84679	-8.76029	down	0.0414	0.268175	yes
TCONS_00267480	ENST00000380762.4	XLOC_068827	HCCS	chrX:11129420-11683821	OK	0.00430516	0.84855	-7.62279	down	0.0361	0.268175	yes
TCONS_00165559	ENST00000455664.2	XLOC_039567	ITPA	chr20:3189513-3204516	OK	0.00430765	9.38167	-11.0887	down	0.00965	0.268175	yes
TCONS_00129375	ENST00000594216.1	XLOC_031356	RAB11B	chr19:8428172-8469318	OK	0.00448312	2.30924	-9.0087	down	0.0234	0.268175	yes
TCONS_00042891	ENST00000281187.5	XLOC_011758	VPS26B	chr11:133938819-134117686	OK	0.00477304	5.4821	-10.1656	down	0.0081	0.268175	yes
TCONS_00260943	ENST00000297908.3	XLOC_066861	MRRF	chr9:124999902-125085743	OK	0.00484287	3.34589	-9.43231	down	0.025	0.268175	yes
TCONS_00039115	ENST00000541961.1	XLOC_010907	DPP3	chr11:66234215-66313709	OK	0.00490368	2.99247	-9.25326	down	0.01605	0.268175	yes
TCONS_00034666	ENST00000534320.1	XLOC_009917	PHRF1	chr11:576485-612222	OK	0.00493948	2.39838	-8.92348	down	0.0331	0.268175	yes
TCONS_00025597	ENST00000378845.1	XLOC_007043	CAMK1D	chr10:12391480-12877545	OK	0.00498392	8.18885	-10.6822	down	0.02585	0.268175	yes
TCONS_00227038	ENST00000380539.1	XLOC_056651	SERPINB6	chr6:2948392-2972090	OK	0.00509622	9.82467	-10.9128	down	0.01305	0.268175	yes
TCONS_00147263	ENST00000403007.3	XLOC_034665	CCDC104	chr2:55746739-55773015	OK	0.00512496	3.28159	-9.32264	down	0.02025	0.268175	yes
TCONS_00230948	ENST00000522650.1	XLOC_057846	ASCC3	chr6:100956069-101329248	OK	0.00582836	6.69088	-10.1649	down	0.01305	0.268175	yes
TCONS_00078691	ENST00000554222.1	XLOC_020392	PPP2R3C	chr14:35514112-35786699	OK	0.00583439	2.47523	-8.72876	down	0.0325	0.268175	yes
TCONS_00047792	ENST00000312438.7	XLOC_012767	CLCF1	chr11:67118247-67141648	OK	0.00587095	2.46769	-8.71535	down	0.0368	0.268175	yes
TCONS_00111651	ENST00000588874.1	XLOC_027648	BCAS3	chr17:58754813-59488916	OK	0.00606901	1.94514	-8.3242	down	0.034	0.268175	yes
TCONS_00177785	ENST00000350608.3	XLOC_042876	DDT	chr22:24309088-24326106	OK	0.00637214	21.9854	-11.7525	down	0.0106	0.268175	yes
TCONS_00177592	ENST00000473985.1	XLOC_042831	YDJC	chr22:21982377-21984353	OK	0.00637959	1.88893	-8.20989	down	0.04425	0.268175	yes
TCONS_00121884	ENST00000585519.1	XLOC_029540	MXRA7	chr17:74668023-74707098	OK	0.00644481	24.6746	-11.9026	down	0.00785	0.268175	yes
TCONS_00122694	ENST00000306796.5	XLOC_029671	DUS1L	chr17:80015381-80023763	OK	0.00664399	2.11513	-8.31448	down	0.048	0.27076	yes
TCONS_00198207	ENST00000361572.6	XLOC_047729	RBPJ	chr4:26165076-26436541	OK	0.00703221	5.16437	-9.5204	down	0.01675	0.268175	yes
TCONS_00154021	ENST00000410034.3	XLOC_036541	ANKZF1	chr2:220094478-220142892	OK	0.00708572	1.53405	-7.75822	down	0.04265	0.268175	yes
TCONS_00112122	ENST00000392720.2	XLOC_027754	AMZ2	chr17:66242769-66253297	OK	0.00804519	1.97186	-7.93721	down	0.0476	0.269312	yes
TCONS_00273544	ENST00000534524.1	XLOC_071001	ABCB7	chrX:74273114-74376567	OK	0.00819144	5.45567	-9.37942	down	0.02185	0.268175	yes
TCONS_00192145	ENST00000469584.1	XLOC_046189	THOC7	chr3:63727968-63849579	OK	0.00838066	2.09314	-7.96439	down	0.03115	0.268175	yes
TCONS_00083280	ENST00000487220.1	XLOC_021822	CHAC1	chr15:41245159-41248710	OK	0.00848804	3.16698	-8.54346	down	0.03855	0.268175	yes
TCONS_00118289	ENST00000353196.1	XLOC_028883	ACLY	chr17:40023160-40086795	OK	0.00876665	3.00906	-8.42307	down	0.01295	0.268175	yes
TCONS_00072453	ENST00000557236.1	XLOC_019088	BCL2L2	chr14:23654524-23795394	OK	0.00901941	1.45658	-7.33533	down	0.04455	0.268175	yes
TCONS_00142893	ENST00000439096.2	XLOC_033724	BBC3	chr19:47724080-47736023	OK	0.00966413	9.03677	-9.86895	down	0.03475	0.268175	yes
TCONS_00011146	ENST00000367042.1	XLOC_002998	CD46	chr1:207925401-207968858	OK	0.00969236	5.89653	-9.2488	down	0.0361	0.268175	yes
TCONS_00272515	ENST00000441948.1	XLOC_070613	SLC38A5	chrX:48316919-48328644	OK	0.00978048	2.81175	-8.16735	down	0.03605	0.268175	yes
TCONS_00036037	ENST00000531242.1	XLOC_010251	NUCB2	chr11:17229699-17371521	OK	0.0107025	5.91949	-9.11138	down	0.0169	0.268175	yes
TCONS_00261320	ENST00000373225.3	XLOC_066938	FPGS	chr9:130556875-130576606	OK	0.0109528	5.50831	-8.97416	down	0.0358	0.268175	yes
TCONS_00041133	ENST00000530675.1	XLOC_011357	BIRC2	chr11:102217941-102249401	OK	0.0110155	3.99105	-8.50109	down	0.0412	0.268175	yes
TCONS_00180815	ENST00000393102.3	XLOC_043460	NR2C2	chr3:14860468-15106842	OK	0.0113279	2.67136	-7.88155	down	0.0286	0.268175	yes
TCONS_00239961	ENST00000495645.1	XLOC_060461	CHPF2	chr7:150929574-150974982	OK	0.0115104	5.74716	-8.96377	down	0.0219	0.268175	yes
TCONS_00179080	ENST00000405675.3	XLOC_043130	CSNK1E	chr22:38686696-38794934	OK	0.0118445	4.90795	-8.69476	down	0.02765	0.268175	yes
TCONS_00064452	ENST00000261182.8	XLOC_016492	NAP1L1	chr12:76438669-76478813	OK	0.0119669	2.0186	-7.39816	down	0.0425	0.268175	yes
TCONS_00191004	ENST00000430182.1	XLOC_046006	QARS	chr3:49133364-49142553	OK	0.012435	8.87596	-9.47936	down	0.0181	0.268175	yes
TCONS_00229871	ENST00000542638.1	XLOC_057460	ELOVL5	chr6:53132195-53213947	OK	0.0131372	2.36034	-7.4892	down	0.037	0.268175	yes
TCONS_00270352	ENST00000466748.1	XLOC_069900	STAG2	chrX:123093082-124097666	OK	0.015376	10.4263	-9.40533	down	0.02165	0.268175	yes
TCONS_00124547	ENST00000589330.1	XLOC_030137	ME2	chr18:48405418-48474691	OK	0.0218788	10.2817	-8.87633	down	0.02355	0.268175	yes
TCONS_00174845	ENST00000498385.1	XLOC_042257	MIF	chr22:24198613-24241117	OK	0.0317918	24.9116	-9.61395	down	0.0145	0.268175	yes
TCONS_00052031	ENST00000451846.2	XLOC_013744	EMG1	chr12:7072407-7178336	OK	0.071319	0.352746	-2.30627	down	0.0105	0.268175	yes
TCONS_00091298	ENST00000560560.1	XLOC_023586	RP11-351M8.1	chr15:81071683-81282219	OK	0.0764048	0.995425	-3.70358	down	0.0336	0.268175	yes
TCONS_00059846	ENST00000602298.1	XLOC_015472	C1R	chr12:7187512-7275097	OK	0.0769584	0.531694	-2.78845	down	0.0343	0.268175	yes
TCONS_00187725	ENST00000459711.1	XLOC_045237	CHRD	chr3:183851806-184402546	OK	0.0854278	0.60793	-2.83113	down	0.0151	0.268175	yes
TCONS_00032880	ENST00000371488.3	XLOC_009434	MYOF	chr10:95066185-95242074	OK	0.0875448	0.577428	-2.72155	down	0.0418	0.268175	yes
TCONS_00059856	ENST00000543851.1	XLOC_015471	C1R	chr12:7187512-7275097	OK	0.0949068	0.731302	-2.94588	down	0.04045	0.268175	yes
TCONS_00122488	ENST00000473021.1	XLOC_029654	P4HB	chr17:79801034-79818570	OK	0.109633	0.658332	-2.58613	down	0.044	0.268175	yes
TCONS_00187943	ENST00000465792.1	XLOC_045275	EIF4A2	chr3:186499568-186524847	OK	0.109723	0.443304	-2.01443	down	0.0471	0.268175	yes
TCONS_00260896	ENST00000341272.2	XLOC_066852	GSN	chr9:123940414-124095121	OK	0.115961	126.732	-10.0939	down	0.0122	0.268175	yes
TCONS_00051797	ENST00000396858.1	XLOC_013725	GAPDH	chr12:6643092-6665239	OK	0.117733	0.944704	-3.00435	down	0.02505	0.268175	yes
TCONS_00212087	ENST00000508767.1	XLOC_052030	TGFBI	chr5:135364583-135399507	OK	0.124145	0.358682	-1.53068	down	0.0385	0.268175	yes
TCONS_00055276	ENST00000338962.4	XLOC_014454	LRP1	chr12:57482676-57607134	OK	0.126265	0.566216	-2.1649	down	0.0346	0.268175	yes
TCONS_00122507	ENST00000466567.2	XLOC_029654	P4HB	chr17:79801034-79818570	OK	0.132845	0.597314	-2.16875	down	0.03805	0.268175	yes
TCONS_00168778	ENST00000474883.1	XLOC_040451	SNX5	chr20:17922240-18039832	OK	0.144972	1.12522	-2.95636	down	0.0477	0.269599	yes
TCONS_00123850	ENST00000313654.9	XLOC_029948	LAMA3	chr18:21269406-21535030	OK	0.171948	5.53748	-5.00918	down	0.03915	0.268175	yes
TCONS_00055277	ENST00000554174.1	XLOC_014454	LRP1	chr12:57482676-57607134	OK	0.177036	0.431657	-1.28584	down	0.03515	0.268175	yes
TCONS_00125160	ENST00000382713.5	XLOC_030356	DOK6	chr18:67068290-67629039	OK	0.181267	0.95615	-2.39912	down	0.0326	0.268175	yes
TCONS_00199009	ENST00000484821.1	XLOC_047983	POLR2B	chr4:57829535-58071676	OK	0.186733	0.446151	-1.25655	down	0.01735	0.268175	yes
TCONS_00119741	ENST00000510710.3	XLOC_029134	COL1A1	chr17:48260649-48278993	OK	0.212194	2.69917	-3.66906	down	0.0479	0.270373	yes
TCONS_00066639	ENST00000548568.1	XLOC_017088	RPLP0	chr12:120634488-120639038	OK	0.213171	1.04587	-2.29462	down	0.0339	0.268175	yes
TCONS_00090395	ENST00000570166.1	XLOC_023440	PKM	chr15:72491369-72524164	OK	0.225379	1.4221	-2.6576	down	0.0371	0.268175	yes
TCONS_00070627	ENST00000530245.1	XLOC_018368	TPT1	chr13:45911007-45965872	OK	0.229417	0.954233	-2.05637	down	0.0201	0.268175	yes
TCONS_00095523	ENST00000566846.1	XLOC_024367	ALDOA	chr16:30064410-30081778	OK	0.254036	0.577598	-1.18503	down	0.0497	0.275442	yes
TCONS_00229995	ENST00000524216.1	XLOC_057486	DST	chr6:56322784-56819426	OK	0.26319	1.50395	-2.51458	down	0.028	0.268175	yes
TCONS_00052061	ENST00000497061.1	XLOC_013744	C1S	chr12:7072407-7178336	OK	0.266867	3.13453	-3.55405	down	0.04105	0.268175	yes
TCONS_00147192	ENST00000395315.2	XLOC_034640	AC092839.1	chr2:54683421-54896812	OK	0.275738	0.830466	-1.59062	down	0.03205	0.268175	yes
TCONS_00220747	ENST00000521333.1	XLOC_054535	C5orf45	chr5:179224596-179334859	OK	0.276691	1.14319	-2.04671	down	0.0226	0.268175	yes
TCONS_00220964	ENST00000514318.1	XLOC_054566	GNB2L1	chr5:180663908-180699308	OK	0.289333	1.21126	-2.0657	down	0.0234	0.268175	yes
TCONS_00250968	ENST00000332843.2	XLOC_063637	COLEC10	chr8:120007690-120119154	OK	0.291069	0	inf	up	0.0374	0.268175	yes
TCONS_00130155	ENST00000590325.1	XLOC_031498	CALR	chr19:13049391-13055303	OK	0.308782	0.382181	-0.307665	down	0.0494	0.275442	no
TCONS_00080026	ENST00000216540.4	XLOC_020779	SLC10A1	chr14:70242133-70264006	OK	0.324974	0	inf	up	0.0069	0.268175	yes
TCONS_00144895	ENST00000587555.1	XLOC_034036	ZNF667	chr19:56950693-57012035	OK	0.32977	0.00150082	7.77956	up	0.0369	0.268175	yes
TCONS_00089608	ENST00000560936.1	XLOC_023249	ANXA2	chr15:60639332-60695082	OK	0.330181	1.58563	-2.26372	down	0.03835	0.268175	yes
TCONS_00065018	ENST00000548768.1	XLOC_016728	DCN	chr12:91539024-91576900	OK	0.331708	1.69016	-2.34917	down	0.01815	0.268175	yes
TCONS_00196092	ENST00000434054.2	XLOC_047235	CLCN2	chr3:183851806-184402546	OK	0.332256	0	inf	up	0.0393	0.268175	yes
TCONS_00214447	ENST00000506298.1	XLOC_052569	CANX	chr5:179105583-179157926	OK	0.334359	0	inf	up	0.01195	0.268175	yes
TCONS_00133165	ENST00000600094.1	XLOC_032019	ZNF546	chr19:40490040-40523514	OK	0.338253	0.000152749	11.1127	up	0.0162	0.268175	yes
TCONS_00130041	ENST00000398616.2	XLOC_031466	ZNF136	chr19:12273878-12300064	OK	0.338775	7.41738e-05	12.1571	up	0.0443	0.268175	yes
TCONS_00169691	ENST00000434295.1	XLOC_040719	MROH8	chr20:35729628-35870022	OK	0.338876	0.130663	1.37491	up	0.02605	0.268175	yes
TCONS_00221871	ENST00000465856.1	XLOC_054950	BTN2A3P	chr6:26421618-26432611	OK	0.340596	2.97511e-05	13.4828	up	0.0302	0.268175	yes
TCONS_00126842	ENST00000589611.1	XLOC_030845	ATP5A1	chr18:43664109-43708299	OK	0.341064	0	inf	up	0.0348	0.268175	yes
TCONS_00275402	ENST00000474072.1	XLOC_071690	FLNA	chrX:153576891-153603006	OK	0.341608	1.3437	-1.9758	down	0.00885	0.268175	yes
TCONS_00098079	ENST00000393742.2	XLOC_024867	NFAT5	chr16:69598996-69738569	OK	0.344358	0.000435164	9.62813	up	0.0181	0.268175	yes
TCONS_00005648	ENST00000540243.1	XLOC_001461	MTF2	chr1:93544791-93604638	OK	0.344438	0.000444913	9.5965	up	0.02505	0.268175	yes
TCONS_00211710	ENST00000262462.4	XLOC_051905	SLC27A6	chr5:127593600-128369335	OK	0.344944	0.344131	0.0034025	up	0.0398	0.268175	no
TCONS_00219915	ENST00000523213.1	XLOC_054346	C5orf54	chr5:159820154-159827104	OK	0.348578	0.000527439	9.36826	up	0.02745	0.268175	yes
TCONS_00243706	ENST00000340022.2	XLOC_061626	KRIT1	chr7:91828282-91875480	OK	0.350039	0.000116259	11.556	up	0.01435	0.268175	yes
TCONS_00197254	ENST00000503128.1	XLOC_047452	WHSC1	chr4:1873150-1983934	OK	0.353555	0.00174124	7.66568	up	0.0356	0.268175	yes
TCONS_00121793	ENST00000586409.1	XLOC_029533	UBE2O	chr17:74385531-74449288	OK	0.355468	0.000702059	8.98391	up	0.0415	0.268175	yes
TCONS_00175967	ENST00000450376.1	XLOC_042482	EIF3L	chr22:38226861-38285414	OK	0.356156	0.218342	0.705918	up	0.03975	0.268175	no
TCONS_00199662	ENST00000415738.2	XLOC_048175	PRDM8	chr4:81104433-81125483	OK	0.358192	9.51825e-05	11.8777	up	0.04645	0.268175	yes
TCONS_00106429	ENST00000308027.6	XLOC_026630	SLC16A13	chr17:6939393-6943440	OK	0.358707	0	inf	up	0.0423	0.268175	yes
TCONS_00053436	ENST00000308742.4	XLOC_014096	ALG10B	chr12:38710379-38717784	OK	0.358737	0.00114772	8.28801	up	0.02755	0.268175	yes
TCONS_00222021	ENST00000405929.1	XLOC_055016	RP1-265C24.5	chr6:28083405-28084329	OK	0.359235	0	inf	up	0.0436	0.268175	yes
TCONS_00139828	ENST00000458235.1	XLOC_033093	JAK3	chr19:17935588-17958880	OK	0.359256	0.000411606	9.76953	up	0.026	0.268175	yes
TCONS_00040455	ENST00000527129.1	XLOC_011132	CAPN5	chr11:76777978-76837201	OK	0.360554	0.000528892	9.41303	up	0.0292	0.268175	yes
TCONS_00216119	ENST00000503258.1	XLOC_053143	PDE4D	chr5:58264864-59843484	OK	0.360849	0.00116741	8.27195	up	0.0382	0.268175	yes
TCONS_00001049	ENST00000492361.1	XLOC_000232	TNFRSF1B	chr1:12227059-12269285	OK	0.364029	8.29412e-05	12.0997	up	0.03215	0.268175	yes
TCONS_00122372	ENST00000575994.1	XLOC_029643	ACTG1	chr17:79476996-79494802	OK	0.373273	3.15788	-3.08066	down	0.0125	0.268175	yes
TCONS_00166422	ENST00000342427.2	XLOC_039830	ZNF341	chr20:32316736-32398903	OK	0.376133	6.64015e-06	15.7897	up	0.0283	0.268175	yes
TCONS_00022159	ENST00000474047.1	XLOC_005841	VAMP4	chr1:171669299-171711387	OK	0.376976	4.43621e-05	13.0529	up	0.0194	0.268175	yes
TCONS_00011703	ENST00000498027.1	XLOC_003149	CAPN2	chr1:223889294-223963720	OK	0.378806	0	inf	up	0.0412	0.268175	yes
TCONS_00249311	ENST00000394813.3	XLOC_063063	KRT8P3	chr8:61969716-62627155	OK	0.380587	0	inf	up	0.04175	0.268175	yes
TCONS_00259517	ENST00000376636.3	XLOC_066336	VPS13A	chr9:79791671-80036457	OK	0.381015	0	inf	up	0.04665	0.268175	yes
TCONS_00187045	ENST00000473253.1	XLOC_045091	NAALADL2	chr3:174156362-175523428	OK	0.38312	0.000212105	10.8188	up	0.0381	0.268175	yes
TCONS_00073673	ENST00000554736.1	XLOC_019339	GNG2	chr14:52292912-52446060	OK	0.383547	0.000456849	9.71347	up	0.03355	0.268175	yes
TCONS_00186258	ENST00000361136.2	XLOC_044895	TSC22D2	chr3:150126008-150184218	OK	0.3848	7.27969e-05	12.3679	up	0.00815	0.268175	yes
TCONS_00274493	ENST00000307484.6	XLOC_071432	APLN	chrX:128779239-128788933	OK	0.384981	0	inf	up	0.00625	0.268175	yes
TCONS_00238790	ENST00000493259.1	XLOC_060126	CPA4	chr7:129932973-129964020	OK	0.385049	3.50784e-05	13.4222	up	0.0432	0.268175	yes
TCONS_00227252	ENST00000507463.1	XLOC_056722	EEF1E1	chr6:7727029-8102811	OK	0.393774	0	inf	up	0.02485	0.268175	yes
TCONS_00023274	ENST00000367162.3	XLOC_006243	DSTYK	chr1:205111631-205180727	OK	0.397286	5.78966	-3.86523	down	0.0483	0.272197	yes
TCONS_00106714	ENST00000579445.1	XLOC_026652	MPDU1	chr17:7465191-7536700	OK	0.398012	0.32145	0.308218	up	0.01265	0.268175	no
TCONS_00066630	ENST00000552461.1	XLOC_017088	RPLP0	chr12:120634488-120639038	OK	0.400736	0.250663	0.676901	up	0.03855	0.268175	no
TCONS_00157912	ENST00000463300.1	XLOC_037424	CLHC1	chr2:55401926-55462989	OK	0.401341	0	inf	up	0.04335	0.268175	yes
TCONS_00106703	ENST00000585188.1	XLOC_026652	MPDU1	chr17:7465191-7536700	OK	0.401528	0.0957453	2.06823	up	0.0114	0.268175	yes
TCONS_00109237	ENST00000430627.2	XLOC_027227	CDK12	chr17:37617763-37721160	OK	0.403001	0.000850603	8.88808	up	0.0227	0.268175	yes
TCONS_00016940	ENST00000371568.3	XLOC_004424	ORC1	chr1:52838500-52870131	OK	0.40613	0.000500256	9.66506	up	0.02845	0.268175	yes
TCONS_00196089	ENST00000344937.7	XLOC_047235	CLCN2	chr3:183851806-184402546	OK	0.406303	0	inf	up	0.0482	0.271786	yes
TCONS_00246757	ENST00000308811.4	XLOC_062388	ZNF596	chr8:163185-197342	OK	0.406377	0.00045053	9.81698	up	0.0181	0.268175	yes
TCONS_00233688	ENST00000396912.1	XLOC_058803	RBAK	chr7:5013618-5112854	OK	0.407014	0.000125503	11.6631	up	0.00505	0.268175	yes
TCONS_00015892	ENST00000373023.2	XLOC_004191	INPP5B	chr1:38326368-38412729	OK	0.409202	0.00140101	8.1902	up	0.03035	0.268175	yes
TCONS_00198867	ENST00000507536.1	XLOC_047903	PDGFRA	chr4:54243809-55164414	OK	0.409515	0	inf	up	0.012	0.268175	yes
TCONS_00273610	ENST00000469541.1	XLOC_071044	ITM2A	chrX:78615880-78623164	OK	0.411773	0	inf	up	0.04885	0.274576	yes
TCONS_00151389	ENST00000448752.2	XLOC_035842	PPIG	chr2:170440849-170497916	OK	0.4128	2.82042e-05	13.8372	up	0.01345	0.268175	yes
TCONS_00106702	ENST00000578267.1	XLOC_026652	MPDU1	chr17:7465191-7536700	OK	0.414361	0	inf	up	0.0096	0.268175	yes
TCONS_00122499	ENST00000484286.1	XLOC_029654	P4HB	chr17:79801034-79818570	OK	0.414392	0.145315	1.51181	up	0.0391	0.268175	yes
TCONS_00059623	ENST00000487279.2	XLOC_015447	IFFO1	chr12:6643092-6665239	OK	0.415135	0	inf	up	0.0102	0.268175	yes
TCONS_00180549	ENST00000419585.1	XLOC_043410	FANCD2	chr3:10068097-10149915	OK	0.415923	8.92854e-05	12.1856	up	0.00665	0.268175	yes
TCONS_00237816	ENST00000249377.4	XLOC_059886	LRRC17	chr7:102453307-102715286	OK	0.416054	0.000274397	10.5663	up	0.0129	0.268175	yes
TCONS_00059078	ENST00000539354.1	XLOC_015306	ZNF84	chr12:133613877-133639885	OK	0.417713	0.000193327	11.0773	up	0.01985	0.268175	yes
TCONS_00245839	ENST00000242365.4	XLOC_062130	KIAA1549	chr7:138391039-138666064	OK	0.42015	0.00104451	8.65194	up	0.04375	0.268175	yes
TCONS_00072893	ENST00000382554.3	XLOC_019118	NYNRIN	chr14:24867991-24888494	OK	0.420445	1.58214	-1.91189	down	0.03315	0.268175	yes
TCONS_00011902	ENST00000343776.5	XLOC_003209	ZNF678	chr1:227751243-227865144	OK	0.421294	3.149e-05	13.7076	up	0.0097	0.268175	yes
TCONS_00083026	ENST00000561223.1	XLOC_021776	C15orf54	chr15:39156476-39719396	OK	0.424358	0.000194077	11.0944	up	0.01705	0.268175	yes
TCONS_00114477	ENST00000397041.3	XLOC_028103	ATP2A3	chr17:3827168-3867736	OK	0.42462	4.79745	-3.49803	down	0.01515	0.268175	yes
TCONS_00200944	ENST00000513090.1	XLOC_048595	PLK4	chr4:128802015-128820350	OK	0.428571	5.20395e-05	13.0076	up	0.02755	0.268175	yes
TCONS_00142997	ENST00000354276.3	XLOC_033747	PLA2G4C	chr19:48551099-48614074	OK	0.434125	0.000169388	11.3236	up	0.01635	0.268175	yes
TCONS_00001403	ENST00000375541.5	XLOC_000321	CROCC	chr1:17066767-17299474	OK	0.434446	0.000201563	11.0737	up	0.00885	0.268175	yes
TCONS_00105698	ENST00000389301.3	XLOC_026480	FANCA	chr16:89773541-89883065	OK	0.434667	5.84405e-05	12.8607	up	0.0128	0.268175	yes
TCONS_00018860	ENST00000485275.2	XLOC_005055	LRIF1	chr1:111486088-111507271	OK	0.435423	8.35265e-05	12.3479	up	0.0417	0.268175	yes
TCONS_00179256	ENST00000461967.1	XLOC_043152	RPL3	chr22:39708886-39716394	OK	0.439068	0.209073	1.07044	up	0.02575	0.268175	yes
TCONS_00223113	ENST00000476222.1	XLOC_055240	RPS18	chr6:33217310-33244287	OK	0.444251	0.44882	-0.0147618	down	0.0319	0.268175	no
TCONS_00236238	ENST00000393633.2	XLOC_059575	NSUN5P1	chr7:74988447-75115548	OK	0.444557	0.000884292	8.97363	up	0.0213	0.268175	yes
TCONS_00227480	ENST00000344537.5	XLOC_056799	DTNBP1	chr6:15523031-15663289	OK	0.446964	0.00105489	8.72693	up	0.04775	0.269729	yes
TCONS_00197539	ENST00000355834.3	XLOC_047488	ZBTB49	chr4:4291923-4323513	OK	0.447476	0.000449488	9.95931	up	0.01685	0.268175	yes
TCONS_00233079	ENST00000536394.1	XLOC_058647	TCP1	chr6:160090088-160210781	OK	0.447555	0.581649	-0.378084	down	0.02555	0.268175	no
TCONS_00073431	ENST00000555826.1	XLOC_019269	C14orf28	chr14:45366497-45381066	OK	0.449056	0.00014725	11.5744	up	0.0097	0.268175	yes
TCONS_00067252	ENST00000544481.1	XLOC_017170	UBC	chr12:125396149-125401914	OK	0.449468	0	inf	up	0.00075	0.268175	yes
TCONS_00003110	ENST00000372703.1	XLOC_000739	EXO5	chr1:40974412-40982846	OK	0.449505	0.00165553	8.0849	up	0.04825	0.271966	yes
TCONS_00152957	ENST00000272879.5	XLOC_036308	CASP10	chr2:202047603-202094129	OK	0.449965	4.24088e-05	13.3732	up	0.04255	0.268175	yes
TCONS_00071813	ENST00000375403.2	XLOC_018813	DCUN1D2	chr13:114110133-114145267	OK	0.450425	0.000625327	9.49246	up	0.0253	0.268175	yes
TCONS_00234039	ENST00000396664.2	XLOC_058891	ARL4A	chr7:12726480-12730559	OK	0.453851	0.000222549	10.9939	up	0.0349	0.268175	yes
TCONS_00141093	ENST00000528994.1	XLOC_033401	ZNF790	chr19:37288419-37407193	OK	0.455946	8.72643e-05	12.3512	up	0.0203	0.268175	yes
TCONS_00012005	ENST00000546123.1	XLOC_003222	IBA57	chr1:228353515-228369958	OK	0.456933	0.000117141	11.9295	up	0.00795	0.268175	yes
TCONS_00088565	ENST00000416302.1	XLOC_023032	CATSPER2P1	chr15:44019115-44095241	OK	0.459866	0	inf	up	0.0146	0.268175	yes
TCONS_00163540	ENST00000412414.2	XLOC_039036	KLF7	chr2:207938860-208032039	OK	0.464596	0.00162516	8.15925	up	0.04555	0.268175	yes
TCONS_00065747	ENST00000261402.2	XLOC_016918	NUAK1	chr12:106457117-106533811	OK	0.465632	2.68178	-2.52593	down	0.0385	0.268175	yes
TCONS_00162663	ENST00000361354.4	XLOC_038785	NCKAP1	chr2:183773842-183903647	OK	0.467947	0	inf	up	0.0225	0.268175	yes
TCONS_00006669	ENST00000369615.1	XLOC_001736	MAGI3	chr1:113933370-114228545	OK	0.469635	0.000150624	11.6064	up	0.02235	0.268175	yes
TCONS_00091570	ENST00000559668.1	XLOC_023650	AC103965.1	chr15:84867599-84898888	OK	0.469759	0.00126106	8.54114	up	0.03645	0.268175	yes
TCONS_00002663	ENST00000477248.1	XLOC_000629	S100PBP	chr1:33240839-33324476	OK	0.476075	0	inf	up	0.0252	0.268175	yes
TCONS_00271266	ENST00000476679.1	XLOC_070205	TAZ	chrX:153618314-153650065	OK	0.479666	0	inf	up	0.01965	0.268175	yes
TCONS_00106700	ENST00000396501.4	XLOC_026652	MPDU1	chr17:7465191-7536700	OK	0.48367	0.438156	0.142578	up	0.0298	0.268175	no
TCONS_00270058	ENST00000251943.4	XLOC_069774	ALG13	chrX:110909042-111003877	OK	0.485076	6.7998e-05	12.8004	up	0.0363	0.268175	yes
TCONS_00050110	ENST00000535142.1	XLOC_013356	ZW10	chr11:113603908-113644533	OK	0.486859	0.000283995	10.7434	up	0.0228	0.268175	yes
TCONS_00141647	ENST00000430325.2	XLOC_033487	CNTD2	chr19:40728114-40732597	OK	0.487904	0	inf	up	0.02525	0.268175	yes
TCONS_00224642	ENST00000369750.3	XLOC_055743	TPBG	chr6:83072922-83080545	OK	0.491851	0.00417753	6.87943	up	0.0399	0.268175	yes
TCONS_00013655	ENST00000377464.1	XLOC_003665	RERE	chr1:8412456-8877702	OK	0.495425	5.80065e-05	13.0602	up	0.01755	0.268175	yes
TCONS_00085069	ENST00000540068.1	XLOC_022211	CORO2B	chr15:68871307-69020145	OK	0.497735	0.00205099	7.92291	up	0.0382	0.268175	yes
TCONS_00015691	ENST00000318121.3	XLOC_004153	CLSPN	chr1:36185818-36235568	OK	0.498312	6.13536e-05	12.9876	up	0.0219	0.268175	yes
TCONS_00131304	ENST00000596819.1	XLOC_031652	SLC25A42	chr19:19174807-19223697	OK	0.499696	1.96958e-05	14.6309	up	0.04395	0.268175	yes
TCONS_00271697	ENST00000380785.1	XLOC_070312	MID1	chrX:10413349-10851773	OK	0.504453	0.000111095	12.1487	up	0.04125	0.268175	yes
TCONS_00045312	ENST00000534136.1	XLOC_012251	FBXO3	chr11:33762484-33796089	OK	0.505552	0.000404417	10.2878	up	0.0077	0.268175	yes
TCONS_00022188	ENST00000281834.3	XLOC_005854	TNFSF4	chr1:173152872-173176452	OK	0.507321	0.000432015	10.1976	up	0.0223	0.268175	yes
TCONS_00003099	ENST00000372706.1	XLOC_000738	ZFP69	chr1:40942886-40974333	OK	0.507766	4.40976e-05	13.4912	up	0.0091	0.268175	yes
TCONS_00227255	ENST00000488226.2	XLOC_056722	EEF1E1	chr6:7727029-8102811	OK	0.50909	0.144654	1.81532	up	0.02575	0.268175	yes
TCONS_00141626	ENST00000450241.2	XLOC_033484	ZNF780A	chr19:40534166-40600313	OK	0.509684	3.34298e-05	13.8962	up	0.0039	0.268175	yes
TCONS_00237240	ENST00000482251.2	XLOC_059806	CPSF4	chr7:98923520-99063954	OK	0.511919	0.340953	0.586344	up	0.04285	0.268175	no
TCONS_00059813	ENST00000546217.1	XLOC_015468	PHB2	chr12:7072407-7178336	OK	0.513576	0.22866	1.16737	up	0.0157	0.268175	yes
TCONS_00097868	ENST00000219343.6	XLOC_024846	SLC7A6	chr16:68298432-68344849	OK	0.515835	0.0012869	8.64686	up	0.027	0.268175	yes
TCONS_00001156	ENST00000361144.5	XLOC_000272	KAZN	chr1:14925199-15478960	OK	0.515926	3.6171e-05	13.8	up	0.0425	0.268175	yes
TCONS_00089586	ENST00000559559.1	XLOC_023249	ANXA2	chr15:60639332-60695082	OK	0.516318	0.873229	-0.758101	down	0.03455	0.268175	no
TCONS_00076627	ENST00000555102.1	XLOC_020048	DYNC1H1	chr14:102430864-102532565	OK	0.517216	0	inf	up	0.009	0.268175	yes
TCONS_00124365	ENST00000586142.1	XLOC_030071	SLC14A1	chr18:42792959-43332485	OK	0.517627	0.00121812	8.73111	up	0.0061	0.268175	yes
TCONS_00226085	ENST00000402907.1	XLOC_056311	RP1-95L4.4	chr6:143663382-143664520	OK	0.521054	0	inf	up	0.01845	0.268175	yes
TCONS_00052033	ENST00000541016.1	XLOC_013744	EMG1	chr12:7072407-7178336	OK	0.521569	0	inf	up	0.0106	0.268175	yes
TCONS_00107107	ENST00000581931.1	XLOC_026739	COX10	chr17:13972812-14111994	OK	0.521896	0.000420385	10.2778	up	0.00985	0.268175	yes
TCONS_00174513	ENST00000443632.2	XLOC_042112	HIC2	chr22:21771692-21805752	OK	0.524178	0.000154149	11.7315	up	0.01225	0.268175	yes
TCONS_00236864	ENST00000356239.3	XLOC_059689	AKAP9	chr7:91570180-91739987	OK	0.524771	2.33705	-2.15493	down	0.0289	0.268175	yes
TCONS_00059874	ENST00000545337.1	XLOC_015471	C1RL	chr12:7187512-7275097	OK	0.526576	0.230195	1.19379	up	0.04835	0.272351	yes
TCONS_00242036	ENST00000395925.3	XLOC_061179	GLI3	chr7:42000547-42277470	OK	0.531493	0.000253813	11.0321	up	0.0193	0.268175	yes
TCONS_00131587	ENST00000594224.1	XLOC_031720	RP11-420K14.7	chr19:21983281-21984068	OK	0.531514	0	inf	up	0.0436	0.268175	yes
TCONS_00082308	ENST00000559896.1	XLOC_021474	RP11-1180F24.1	chr15:23181937-23182642	OK	0.538402	0	inf	up	0.03875	0.268175	yes
TCONS_00044625	ENST00000532805.1	XLOC_012071	CYP2R1	chr11:14899552-14913798	OK	0.541332	5.8351e-05	13.1795	up	0.0312	0.268175	yes
TCONS_00098595	ENST00000402655.2	XLOC_024993	WWOX	chr16:78133309-79246564	OK	0.543101	0.000135349	11.9703	up	0.0442	0.268175	yes
TCONS_00131298	ENST00000318596.7	XLOC_031652	SLC25A42	chr19:19174807-19223697	OK	0.549865	1.88845e-05	14.8296	up	0.00595	0.268175	yes
TCONS_00111517	ENST00000580081.1	XLOC_027624	CLTC	chr17:57697218-57919616	OK	0.550741	0	inf	up	0.01705	0.268175	yes
TCONS_00077006	ENST00000555360.1	XLOC_020110	ZBTB42	chr14:105266932-105271049	OK	0.555643	2.87427e-05	14.2387	up	0.02885	0.268175	yes
TCONS_00222585	ENST00000376257.3	XLOC_055164	TCF19	chr6:31126318-31148508	OK	0.555686	0.000947649	9.1957	up	0.02815	0.268175	yes
TCONS_00172495	ENST00000596508.1	XLOC_041528	AL050303.1	chr21:15051620-15053459	OK	0.557102	0	inf	up	0.0053	0.268175	yes
TCONS_00045920	ENST00000530326.1	XLOC_012389	NUP160	chr11:47799638-47870107	OK	0.558345	0.000343326	10.6674	up	0.02345	0.268175	yes
TCONS_00166171	ENST00000262460.4	XLOC_039749	GINS1	chr20:25388362-25433264	OK	0.55837	0.000221329	11.3008	up	0.02435	0.268175	yes
TCONS_00166612	ENST00000336695.4	XLOC_039866	ROMO1	chr20:34213952-34288906	OK	0.558963	0	inf	up	0.04435	0.268175	yes
TCONS_00236801	ENST00000380058.3	XLOC_059681	GTPBP10	chr7:89964536-90839905	OK	0.562183	0.000343372	10.6771	up	0.0087	0.268175	yes
TCONS_00220957	ENST00000513027.1	XLOC_054566	GNB2L1	chr5:180663908-180699308	OK	0.562195	1.22537	-1.12407	down	0.04165	0.268175	yes
TCONS_00155407	ENST00000484740.1	XLOC_036790	SEPT2	chr2:242166678-242293442	OK	0.562198	1.32063	-1.23208	down	0.02145	0.268175	yes
TCONS_00014024	ENST00000494078.1	XLOC_003793	FAM131C	chr1:16384263-16400127	OK	0.562346	0	inf	up	0.0431	0.268175	yes
TCONS_00237073	ENST00000457059.1	XLOC_059761	DYNC1I1	chr7:95401865-95739634	OK	0.565637	0.000763015	9.53395	up	0.0431	0.268175	yes
TCONS_00208632	ENST00000265071.2	XLOC_051041	CDH6	chr5:31094083-31329253	OK	0.565729	2.07349	-1.87388	down	0.01205	0.268175	yes
TCONS_00230879	ENST00000500704.2	XLOC_057832	USP45	chr6:99879589-99979794	OK	0.565929	0.0011326	8.96484	up	0.0211	0.268175	yes
TCONS_00118980	ENST00000426548.1	XLOC_028988	GJC1	chr17:42875815-42908184	OK	0.56891	0.00118755	8.90407	up	0.0217	0.268175	yes
TCONS_00245247	ENST00000412584.2	XLOC_061962	CADPS2	chr7:121958480-122526813	OK	0.570564	0.00114174	8.96501	up	0.0229	0.268175	yes
TCONS_00088835	ENST00000560820.1	XLOC_023100	FBN1	chr15:48700502-48938046	OK	0.57177	2.51242	-2.13557	down	0.02485	0.268175	yes
TCONS_00271753	ENST00000453655.2	XLOC_070333	TRAPPC2	chrX:13730362-13752754	OK	0.577552	0.000987951	9.1913	up	0.0354	0.268175	yes
TCONS_00009500	ENST00000359326.4	XLOC_002517	C1orf112	chr1:169631244-169863408	OK	0.579781	0.000409731	10.4666	up	0.01265	0.268175	yes
TCONS_00028338	ENST00000371103.3	XLOC_007997	LCOR	chr10:98592016-98745582	OK	0.582426	3.67693e-05	13.9513	up	0.00395	0.268175	yes
TCONS_00275396	ENST00000462590.1	XLOC_071690	FLNA	chrX:153576891-153603006	OK	0.582808	0.372556	0.645563	up	0.0142	0.268175	no
TCONS_00060781	ENST00000261197.3	XLOC_015699	ST8SIA1	chr12:22199107-22589975	OK	0.583001	0.000363754	10.6463	up	0.01595	0.268175	yes
TCONS_00070630	ENST00000379055.1	XLOC_018368	TPT1	chr13:45911007-45965872	OK	0.592916	0.160555	1.88476	up	0.0312	0.268175	yes
TCONS_00201427	ENST00000504587.1	XLOC_048770	RP11-731D1.1	chr4:152020724-152246784	OK	0.593344	0	inf	up	0.0054	0.268175	yes
TCONS_00083696	ENST00000409960.2	XLOC_021869	SERF2	chr15:44019115-44095241	OK	0.597362	0	inf	up	0.0323	0.268175	yes
TCONS_00119750	ENST00000471344.1	XLOC_029134	COL1A1	chr17:48260649-48278993	OK	0.597632	0.98113	-0.715185	down	0.021	0.268175	no
TCONS_00140311	ENST00000354959.4	XLOC_033186	ZNF43	chr19:21987751-22034927	OK	0.599792	0.000183422	11.6751	up	0.02615	0.268175	yes
TCONS_00064193	ENST00000303145.7	XLOC_016415	MDM1	chr12:68666222-68726161	OK	0.603847	0.00010232	12.5269	up	0.0175	0.268175	yes
TCONS_00254188	ENST00000523936.1	XLOC_064652	RPS20	chr8:56979853-56987069	OK	0.604625	0	inf	up	0.0416	0.268175	yes
TCONS_00221758	ENST00000309234.6	XLOC_054921	HFE	chr6:26087508-26098571	OK	0.607926	2.13833e-05	14.7951	up	0.00335	0.268175	yes
TCONS_00180699	ENST00000466558.1	XLOC_043445	CAND2	chr3:12837970-12913415	OK	0.610273	0.259721	1.23249	up	0.0428	0.268175	yes
TCONS_00178597	ENST00000356969.1	XLOC_043047	Z73979.1	chr22:32908538-33454358	OK	0.611632	0	inf	up	0.01175	0.268175	yes
TCONS_00157314	ENST00000426016.1	XLOC_037240	SOS1	chr2:39208536-39351486	OK	0.613186	0.000845366	9.50253	up	0.02495	0.268175	yes
TCONS_00083701	ENST00000409291.1	XLOC_021869	SERF2	chr15:44019115-44095241	OK	0.616809	0	inf	up	0.0333	0.268175	yes
TCONS_00158737	ENST00000411783.1	XLOC_037622	SFXN5	chr2:73169164-73383849	OK	0.618272	0.0016885	8.51635	up	0.0275	0.268175	yes
TCONS_00089583	ENST00000560367.2	XLOC_023249	ANXA2	chr15:60639332-60695082	OK	0.621551	0	inf	up	0.00285	0.268175	yes
TCONS_00236997	ENST00000473573.1	XLOC_059738	COL1A2	chr7:94023872-94060544	OK	0.622408	5.47837	-3.13781	down	0.0104	0.268175	yes
TCONS_00125397	ENST00000592223.1	XLOC_030425	NFATC1	chr18:77155855-77289325	OK	0.627954	7.97298e-05	12.9433	up	0.0401	0.268175	yes
TCONS_00174072	ENST00000399744.3	XLOC_042035	PEX26	chr22:18559292-18629321	OK	0.637474	0.0002263	11.4599	up	0.0119	0.268175	yes
TCONS_00158716	ENST00000001146.2	XLOC_037620	CYP26B1	chr2:72356366-72375167	OK	0.641829	3.42321e-05	14.1946	up	0.0287	0.268175	yes
TCONS_00014781	ENST00000308873.6	XLOC_003966	RUNX3	chr1:25226001-25291612	OK	0.642539	0.000189886	11.7244	up	0.01655	0.268175	yes
TCONS_00178839	ENST00000471809.1	XLOC_043093	IFT27	chr22:37154245-37172300	OK	0.650162	3.07692e-05	14.367	up	0.0054	0.268175	yes
TCONS_00177214	ENST00000389262.4	XLOC_042760	DGCR2	chr22:19023794-19115962	OK	0.650639	0.00492753	7.04485	up	0.049	0.275162	yes
TCONS_00213800	ENST00000519955.1	XLOC_052398	NPM1	chr5:170814119-170838141	OK	0.653761	0	inf	up	0.03255	0.268175	yes
TCONS_00154463	ENST00000410084.3	XLOC_036631	CAB39	chr2:231577559-231685790	OK	0.654767	0.000497281	10.3627	up	0.0287	0.268175	yes
TCONS_00147016	ENST00000394861.2	XLOC_034594	SOCS5	chr2:46926090-46990268	OK	0.659319	0.000491398	10.3899	up	0.008	0.268175	yes
TCONS_00132385	ENST00000222270.7	XLOC_031897	KMT2B	chr19:36208920-36229779	OK	0.662161	2.12154e-05	14.9298	up	0.0415	0.268175	yes
TCONS_00157107	ENST00000233099.5	XLOC_037192	HEATR5B	chr2:37195525-37311485	OK	0.666661	0.00211024	8.3034	up	0.04425	0.268175	yes
TCONS_00052809	ENST00000398864.3	XLOC_013937	AEBP2	chr12:19556978-19873735	OK	0.666857	0.000683702	9.92979	up	0.0189	0.268175	yes
TCONS_00164814	ENST00000491233.1	XLOC_039377	COL6A3	chr2:238232645-238323018	OK	0.669646	3.52134	-2.39465	down	0.0126	0.268175	yes
TCONS_00156990	ENST00000404956.2	XLOC_037152	KRT18P52	chr2:32047659-32048886	OK	0.670338	0	inf	up	0.01375	0.268175	yes
TCONS_00198818	ENST00000511055.1	XLOC_047903	FIP1L1	chr4:54243809-55164414	OK	0.673837	0.493738	0.448654	up	0.0282	0.268175	no
TCONS_00030628	ENST00000375905.4	XLOC_008661	ACBD5	chr10:27484145-27531059	OK	0.675773	4.22333e-05	13.9659	up	0.0022	0.268175	yes
TCONS_00060432	ENST00000396349.3	XLOC_015612	MANSC1	chr12:12482197-12503475	OK	0.676403	1.03208e-05	16	up	0.0148	0.268175	yes
TCONS_00147443	ENST00000405015.3	XLOC_034732	EHBP1	chr2:62900985-63275775	OK	0.676801	0	inf	up	0.0393	0.268175	yes
TCONS_00215618	ENST00000511536.1	XLOC_052975	DAB2	chr5:39284363-39462402	OK	0.681746	0	inf	up	0.02285	0.268175	yes
TCONS_00104906	ENST00000393350.1	XLOC_026233	MAF	chr16:79619739-79634611	OK	0.685898	2.67777	-1.96497	down	0.02635	0.268175	yes
TCONS_00213422	ENST00000296786.6	XLOC_052323	UBLCP1	chr5:158690088-158713044	OK	0.68952	4.24011	-2.62044	down	0.0465	0.268175	yes
TCONS_00021025	ENST00000368320.3	XLOC_005573	KIAA0907	chr1:155882833-155904191	OK	0.69352	8.8592e-05	12.9345	up	0.0028	0.268175	yes
TCONS_00165181	ENST00000467435.1	XLOC_039471	HDLBP	chr2:242166678-242293442	OK	0.69402	1.026	-0.563987	down	0.0221	0.268175	no
TCONS_00164798	ENST00000346358.4	XLOC_039377	COL6A3	chr2:238232645-238323018	OK	0.694526	0	inf	up	0.04275	0.268175	yes
TCONS_00025114	ENST00000477070.2	XLOC_006904	ZNF692	chr1:249144204-249153343	OK	0.697268	0.00133201	9.03196	up	0.02905	0.268175	yes
TCONS_00090396	ENST00000564993.1	XLOC_023440	PKM	chr15:72491369-72524164	OK	0.707602	1.07118	-0.598184	down	0.03745	0.268175	no
TCONS_00198584	ENST00000325094.5	XLOC_047830	TMEM33	chr4:41937136-41962589	OK	0.714759	6.94103e-05	13.33	up	0.00495	0.268175	yes
TCONS_00251709	ENST00000454097.1	XLOC_063901	ZNF707	chr8:144766621-144796068	OK	0.715526	0.00110743	9.33564	up	0.0365	0.268175	yes
TCONS_00248965	ENST00000262105.2	XLOC_062928	MCM4	chr8:48872744-48890720	OK	0.715766	8.41974e-05	13.0534	up	0.0253	0.268175	yes
TCONS_00151397	ENST00000272797.4	XLOC_035843	KLHL23	chr2:170550974-170633499	OK	0.716774	0.000610052	10.1984	up	0.01955	0.268175	yes
TCONS_00220951	ENST00000502890.1	XLOC_054566	GNB2L1	chr5:180663908-180699308	OK	0.7174	0	inf	up	0.01115	0.268175	yes
TCONS_00211654	ENST00000261366.5	XLOC_051890	LMNB1	chr5:126112314-126172712	OK	0.721318	0.00058868	10.2589	up	0.01945	0.268175	yes
TCONS_00257765	ENST00000343459.4	XLOC_065612	ZNF34	chr8:145998498-146012730	OK	0.721887	0.00215311	8.3892	up	0.03685	0.268175	yes
TCONS_00172416	ENST00000417564.2	XLOC_041491	DIP2A	chr21:47878811-47989926	OK	0.728217	0.000504986	10.4939	up	0.02165	0.268175	yes
TCONS_00134943	ENST00000598293.1	XLOC_032276	CPT1C	chr19:50194154-50216988	OK	0.72851	0.00316039	7.8487	up	0.03615	0.268175	yes
TCONS_00224544	ENST00000369981.3	XLOC_055685	MYO6	chr6:76458908-76629254	OK	0.731686	5.3052e-05	13.7515	up	0.01575	0.268175	yes
TCONS_00064699	ENST00000550107.1	XLOC_016658	PPP1R12A	chr12:79968758-80334448	OK	0.739287	0.000456595	10.661	up	0.01275	0.268175	yes
TCONS_00183067	ENST00000326595.7	XLOC_043899	CCDC66	chr3:56591188-56717265	OK	0.74028	0.00466618	7.30968	up	0.0459	0.268175	yes
TCONS_00250480	ENST00000297565.4	XLOC_063422	OSR2	chr8:99956630-99964332	OK	0.746227	0.00411066	7.5041	up	0.0493	0.275442	yes
TCONS_00153306	ENST00000374423.3	XLOC_036393	ZDBF2	chr2:207139386-207179148	OK	0.747529	2.29613	-1.619	down	0.01475	0.268175	yes
TCONS_00165167	ENST00000479894.1	XLOC_039471	HDLBP	chr2:242166678-242293442	OK	0.749041	0.204866	1.87036	up	0.0175	0.268175	yes
TCONS_00101328	ENST00000602337.1	XLOC_025494	KIAA0430	chr16:15489610-15737023	OK	0.753547	0	inf	up	0.04215	0.268175	yes
TCONS_00219502	ENST00000519855.1	XLOC_054220	RPS14	chr5:149822752-149829319	OK	0.754168	0.463703	0.701686	up	0.02155	0.268175	no
TCONS_00141004	ENST00000270001.7	XLOC_033385	ZFP14	chr19:36827161-36870101	OK	0.754846	0.000134689	12.4523	up	0.00655	0.268175	yes
TCONS_00187707	ENST00000490958.1	XLOC_045236	POLR2H	chr3:183851806-184402546	OK	0.757313	0.604152	0.325978	up	0.04155	0.268175	no
TCONS_00050771	ENST00000533238.1	XLOC_013503	HSPA8	chr11:122928196-122933938	OK	0.75758	1.20987	-0.675379	down	0.03255	0.268175	no
TCONS_00254326	ENST00000524173.1	XLOC_064704	ASPH	chr8:61969716-62627155	OK	0.759014	0	inf	up	0.04065	0.268175	yes
TCONS_00006561	ENST00000545460.1	XLOC_001707	RAP1A	chr1:112025969-112310638	OK	0.763059	0.000455321	10.7107	up	0.01705	0.268175	yes
TCONS_00026756	ENST00000605814.1	XLOC_007463	RP11-140C5.3	chr10:50759353-50760698	OK	0.764663	0	inf	up	0.03565	0.268175	yes
TCONS_00205339	ENST00000608933.1	XLOC_049961	PPM1K	chr4:89178771-89205921	OK	0.766998	1.88535e-05	15.3121	up	0.01265	0.268175	yes
TCONS_00210046	ENST00000508762.1	XLOC_051410	TNPO1	chr5:72090231-72212560	OK	0.773534	0	inf	up	0.0316	0.268175	yes
TCONS_00194848	ENST00000470080.1	XLOC_046848	TM4SF18	chr3:148947142-149052201	OK	0.774507	0	inf	up	0.01145	0.268175	yes
TCONS_00003360	ENST00000438120.1	XLOC_000785	PTPRF	chr1:43990857-44089343	OK	0.781413	0.00148631	9.0382	up	0.0328	0.268175	yes
TCONS_00028440	ENST00000298999.3	XLOC_008019	R3HCC1L	chr10:99894386-100004654	OK	0.785906	0.000383438	11.0011	up	0.01015	0.268175	yes
TCONS_00155380	ENST00000475474.1	XLOC_036790	SEPT2	chr2:242166678-242293442	OK	0.789174	1.40903	-0.836288	down	0.0395	0.268175	no
TCONS_00078314	ENST00000558340.1	XLOC_020298	DHRS1	chr14:24759803-24769039	OK	0.789459	8.20243e-05	13.2325	up	0.02615	0.268175	yes
TCONS_00269148	ENST00000374080.3	XLOC_069464	MED12	chrX:70338405-70362303	OK	0.791332	0.00106155	9.54197	up	0.03085	0.268175	yes
TCONS_00260969	ENST00000373698.5	XLOC_066864	PTGS1	chr9:125132823-125157982	OK	0.795752	2.73294e-05	14.8296	up	0.027	0.268175	yes
TCONS_00155145	ENST00000546354.1	XLOC_036748	FAM132B	chr2:239067622-239077686	OK	0.797778	0.00142796	9.12588	up	0.0392	0.268175	yes
TCONS_00072330	ENST00000478163.3	XLOC_019068	TRAC	chr14:23016446-23021097	OK	0.799753	0	inf	up	0.01065	0.268175	yes
TCONS_00193361	ENST00000468098.1	XLOC_046521	FSTL1	chr3:120111139-120170100	OK	0.803153	0.286718	1.48604	up	0.01595	0.268175	yes
TCONS_00089580	ENST00000559818.1	XLOC_023249	ANXA2	chr15:60639332-60695082	OK	0.805962	0	inf	up	0.0056	0.268175	yes
TCONS_00115115	ENST00000538513.2	XLOC_028181	SOX15	chr17:7465191-7536700	OK	0.810891	0.401371	1.01457	up	0.02845	0.268175	yes
TCONS_00172730	ENST00000284987.5	XLOC_041633	ADAMTS5	chr21:28261694-28338832	OK	0.811389	2.58526	-1.67184	down	0.0125	0.268175	yes
TCONS_00182581	ENST00000464087.2	XLOC_043817	RBM5	chr3:49977439-50226508	OK	0.811834	0.000789451	10.0061	up	0.0179	0.268175	yes
TCONS_00102004	ENST00000569150.1	XLOC_025603	ZKSCAN2	chr16:25247321-25269252	OK	0.812979	9.73849e-05	13.0272	up	0.0098	0.268175	yes
TCONS_00158780	ENST00000377712.2	XLOC_037628	AC092653.5	chr2:73927753-73928432	OK	0.814973	0	inf	up	0.0436	0.268175	yes
TCONS_00189457	ENST00000281523.2	XLOC_045659	ZNF385D	chr3:21459914-22414812	OK	0.816517	0.000172477	12.2089	up	0.01245	0.268175	yes
TCONS_00001220	ENST00000475133.1	XLOC_000278	DNAJC16	chr1:15853307-15930121	OK	0.816946	3.3076e-05	14.5922	up	0.0028	0.268175	yes
TCONS_00204861	ENST00000264903.4	XLOC_049865	CNOT6L	chr4:78634540-78740769	OK	0.819471	2.55389e-05	14.9697	up	0.0044	0.268175	yes
TCONS_00187501	ENST00000479250.1	XLOC_045224	EIF2B5	chr3:183851806-184402546	OK	0.829799	0	inf	up	0.01	0.268175	yes
TCONS_00151721	ENST00000409673.3	XLOC_035897	SCRN3	chr2:175260457-175294303	OK	0.83667	0.000657366	10.3137	up	0.0156	0.268175	yes
TCONS_00020044	ENST00000369140.3	XLOC_005409	MTMR11	chr1:149900542-149908791	OK	0.845662	0.0011773	9.48846	up	0.0141	0.268175	yes
TCONS_00065800	ENST00000549466.1	XLOC_016940	CMKLR1	chr12:108681820-108733118	OK	0.85107	0.000226496	11.8756	up	0.0096	0.268175	yes
TCONS_00252341	ENST00000426190.2	XLOC_064091	PINX1	chr8:10581277-10697394	OK	0.851224	0.00089184	9.89854	up	0.0247	0.268175	yes
TCONS_00029461	ENST00000368869.4	XLOC_008333	ACADSB	chr10:124768494-124817827	OK	0.858941	2.34176e-05	15.1627	up	0.01225	0.268175	yes
TCONS_00007789	ENST00000368841.2	XLOC_002141	SNX27	chr1:151584513-151671567	OK	0.860894	0.00260874	8.36634	up	0.04325	0.268175	yes
TCONS_00192467	ENST00000495273.1	XLOC_046278	ROBO1	chr3:78646389-79816965	OK	0.866166	0.000424007	10.9963	up	0.00665	0.268175	yes
TCONS_00179721	ENST00000396008.2	XLOC_043282	C22orf26	chr22:46445357-46509808	OK	0.871729	0.000110267	12.9487	up	0.01175	0.268175	yes
TCONS_00255378	ENST00000360348.2	XLOC_065046	RUNX1T1	chr8:92967202-93115514	OK	0.877288	0.00207469	8.72401	up	0.01465	0.268175	yes
TCONS_00181947	ENST00000434206.1	XLOC_043701	FAM198A	chr3:42846243-43101703	OK	0.883368	0.00372383	7.89008	up	0.04335	0.268175	yes
TCONS_00064338	ENST00000546561.1	XLOC_016456	TSPAN8	chr12:71518864-71980090	OK	0.883821	0	inf	up	0.0024	0.268175	yes
TCONS_00178262	ENST00000403987.3	XLOC_042985	LIF	chr22:30635182-30642987	OK	0.890985	0.000223185	11.9629	up	0.0052	0.268175	yes
TCONS_00063998	ENST00000544871.1	XLOC_016325	C12orf66	chr12:64580095-64616080	OK	0.895278	6.76808e-05	13.6913	up	0.0061	0.268175	yes
TCONS_00087716	ENST00000562377.1	XLOC_022856	GOLGA8O	chr15:32737306-32747835	OK	0.896285	0	inf	up	0.043	0.268175	yes
TCONS_00186848	ENST00000356716.4	XLOC_045050	MYNN	chr3:169490368-169507504	OK	0.896428	4.19707e-05	14.3825	up	0.00455	0.268175	yes
TCONS_00173597	ENST00000475639.1	XLOC_041876	U2AF1	chr21:44513065-44527697	OK	0.896827	0.00249389	8.49029	up	0.02605	0.268175	yes
TCONS_00002969	ENST00000480624.1	XLOC_000713	MACF1	chr1:39546987-39952849	OK	0.899723	0	inf	up	0.03885	0.268175	yes
TCONS_00211203	ENST00000508376.2	XLOC_051757	APC	chr5:112043194-112258236	OK	0.900042	0.00196733	8.83761	up	0.02045	0.268175	yes
TCONS_00151835	ENST00000420864.1	XLOC_035968	MTX2	chr2:177134122-177202753	OK	0.900432	0.00107253	9.71345	up	0.03615	0.268175	yes
TCONS_00116439	ENST00000468196.1	XLOC_028452	C17orf103	chr17:21142182-21156722	OK	0.901728	0.00116032	9.60203	up	0.02995	0.268175	yes
TCONS_00163989	ENST00000433921.1	XLOC_039159	ZNF142	chr2:219502602-219528166	OK	0.904093	0.000706079	10.3224	up	0.01435	0.268175	yes
TCONS_00091343	ENST00000329713.4	XLOC_023609	MEX3B	chr15:82334118-82338482	OK	0.906808	4.85901	-2.42179	down	0.0347	0.268175	yes
TCONS_00034343	ENST00000368654.3	XLOC_009817	MKI67	chr10:129894922-129924649	OK	0.907009	0.159282	2.50953	up	0.03405	0.268175	yes
TCONS_00164810	ENST00000493475.2	XLOC_039377	COL6A3	chr2:238232645-238323018	OK	0.907278	1.70294	-0.908415	down	0.01385	0.268175	no
TCONS_00205701	ENST00000503742.1	XLOC_050044	UBE2D3	chr4:103715539-103790053	OK	0.908307	0.000552209	10.6837	up	0.04735	0.268175	yes
TCONS_00028240	ENST00000394036.1	XLOC_007974	HELLS	chr10:96305546-96373662	OK	0.915033	2.51569e-05	15.1506	up	0.00265	0.268175	yes
TCONS_00043140	ENST00000397574.2	XLOC_011793	IRF7	chr11:612552-615999	OK	0.915265	0.00013318	12.7466	up	0.04235	0.268175	yes
TCONS_00215518	ENST00000515058.1	XLOC_052957	GDNF	chr5:37812778-37839788	OK	0.917876	7.13951e-05	13.6502	up	0.03015	0.268175	yes
TCONS_00187152	ENST00000491818.1	XLOC_045167	ZNF639	chr3:179040778-179053323	OK	0.919714	0.000489315	10.8762	up	0.0109	0.268175	yes
TCONS_00030947	ENST00000374776.1	XLOC_008778	PARD3	chr10:34398487-35104253	OK	0.925019	0	inf	up	0.04145	0.268175	yes
TCONS_00056864	ENST00000549529.1	XLOC_014847	ELK3	chr12:96588159-96663613	OK	0.925523	0.000274453	11.7195	up	0.0204	0.268175	yes
TCONS_00091455	ENST00000568757.1	XLOC_023631	CPEB1	chr15:83205503-83378666	OK	0.934553	0.00103521	9.81821	up	0.01435	0.268175	yes
TCONS_00234631	ENST00000396257.2	XLOC_059061	PLEKHA8	chr7:30067019-30170096	OK	0.936211	0.000269416	11.7628	up	0.0202	0.268175	yes
TCONS_00259962	ENST00000375469.1	XLOC_066498	SUSD3	chr9:95820988-95847420	OK	0.939479	6.63228e-05	13.7901	up	0.0336	0.268175	yes
TCONS_00112259	ENST00000243457.3	XLOC_027782	KCNJ2	chr17:68163101-68176189	OK	0.939924	9.60534	-3.35322	down	5e-05	0.0683182	yes
TCONS_00079977	ENST00000556432.1	XLOC_020768	ACTN1	chr14:69340859-69446157	OK	0.941313	0	inf	up	0.02775	0.268175	yes
TCONS_00040870	ENST00000344196.4	XLOC_011280	KIAA1731	chr11:93394804-93547861	OK	0.946265	0	inf	up	0.0266	0.268175	yes
TCONS_00090398	ENST00000568743.1	XLOC_023440	PKM	chr15:72491369-72524164	OK	0.95129	1.22097	-0.360067	down	0.04645	0.268175	no
TCONS_00002305	ENST00000373836.3	XLOC_000565	PHACTR4	chr1:28696113-28826881	OK	0.955536	0.000272376	11.7765	up	0.02195	0.268175	yes
TCONS_00245728	ENST00000541284.1	XLOC_062099	CNOT4	chr7:135046546-135194875	OK	0.955563	0.000137845	12.7591	up	0.01755	0.268175	yes
TCONS_00090752	ENST00000563069.1	XLOC_023484	FAM219B	chr15:75192327-75199462	OK	0.967041	0.000621409	10.6038	up	0.01025	0.268175	yes
TCONS_00193365	ENST00000485968.1	XLOC_046521	FSTL1	chr3:120111139-120170100	OK	0.973171	0.591468	0.718394	up	0.02745	0.268175	no
TCONS_00002899	ENST00000327331.2	XLOC_000691	CDCA8	chr1:38158089-38175391	OK	0.977149	2.08942e-05	15.5132	up	0.02805	0.268175	yes
TCONS_00238723	ENST00000325006.3	XLOC_060106	AHCYL2	chr7:128864863-129070052	OK	0.983062	0.000110674	13.1168	up	0.00535	0.268175	yes
TCONS_00175008	ENST00000406486.4	XLOC_042294	KIAA1671	chr22:25348696-25593415	OK	0.990836	0.000237039	12.0293	up	0.00665	0.268175	yes
TCONS_00245899	ENST00000340308.3	XLOC_062153	SLC37A3	chr7:139993492-140126050	OK	0.99159	0.00234458	8.72427	up	0.02465	0.268175	yes
TCONS_00136016	ENST00000445196.1	XLOC_032502	SUV420H2	chr19:55851220-55859488	OK	0.992459	0.00445858	7.79828	up	0.04225	0.268175	yes
TCONS_00192181	ENST00000295903.4	XLOC_046195	ADAMTS9	chr3:64501332-64997143	OK	0.99501	8.68203e-05	13.4844	up	0.0065	0.268175	yes
TCONS_00124360	ENST00000436407.3	XLOC_030071	SLC14A1	chr18:42792959-43332485	OK	0.996294	0.000383764	11.3421	up	0.00285	0.268175	yes
TCONS_00175765	ENST00000397278.3	XLOC_042454	APOL1	chr22:36649055-36663576	OK	0.99739	0.00519347	7.58531	up	0.0438	0.268175	yes
TCONS_00163315	ENST00000447335.2	XLOC_038945	MPP4	chr2:202509592-202563417	OK	0.999257	0.00074315	10.393	up	0.04965	0.275442	yes
TCONS_00025758	ENST00000535784.2	XLOC_007103	PTER	chr10:16478941-16555736	OK	1.00659	0.000173613	12.5013	up	0.0039	0.268175	yes
TCONS_00111957	ENST00000579478.1	XLOC_027702	CEP95	chr17:62495733-62658186	OK	1.00892	0	inf	up	0.04465	0.268175	yes
TCONS_00059814	ENST00000542294.1	XLOC_015468	PHB2	chr12:7072407-7178336	OK	1.00963	0	inf	up	0.02285	0.268175	yes
TCONS_00135533	ENST00000468450.1	XLOC_032391	ZNF813	chr19:53970988-54015941	OK	1.01114	4.3238e-05	14.5133	up	0.0153	0.268175	yes
TCONS_00259466	ENST00000376896.3	XLOC_066306	RORB	chr9:77100466-77308093	OK	1.01131	0.23426	2.11004	up	0.0307	0.268175	yes
TCONS_00163520	ENST00000454776.2	XLOC_039019	MDH1B	chr2:207602486-207657233	OK	1.0116	0.000486962	11.0205	up	0.01215	0.268175	yes
TCONS_00130160	ENST00000586967.1	XLOC_031498	CALR	chr19:13049391-13055303	OK	1.01798	0	inf	up	0.0077	0.268175	yes
TCONS_00185339	ENST00000508532.1	XLOC_044645	ATP2C1	chr3:130569438-131100319	OK	1.01827	0.0067444	7.23822	up	0.0432	0.268175	yes
TCONS_00068606	ENST00000336617.3	XLOC_017666	RNASEH2B	chr13:51450821-51544592	OK	1.01881	0.00369212	8.10822	up	0.0323	0.268175	yes
TCONS_00023460	ENST00000367033.3	XLOC_006296	PLXNA2	chr1:208195586-208417665	OK	1.02335	0.282405	1.85746	up	0.0389	0.268175	yes
TCONS_00273527	ENST00000253577.3	XLOC_071001	ABCB7	chrX:74273114-74376567	OK	1.03208	0.00172367	9.22585	up	0.03115	0.268175	yes
TCONS_00095757	ENST00000395019.3	XLOC_024399	CTF1	chr16:30907927-30914881	OK	1.03436	0.000498648	11.0184	up	0.0299	0.268175	yes
TCONS_00054492	ENST00000551302.1	XLOC_014338	TENC1	chr12:53399941-53458156	OK	1.03521	0	inf	up	0.0374	0.268175	yes
TCONS_00220749	ENST00000520900.1	XLOC_054535	C5orf45	chr5:179224596-179334859	OK	1.03624	0	inf	up	0.02915	0.268175	yes
TCONS_00162111	ENST00000375258.4	XLOC_038644	METTL8	chr2:172173918-172341562	OK	1.03931	0.000160512	12.6607	up	0.00605	0.268175	yes
TCONS_00077957	ENST00000555053.1	XLOC_020266	ACIN1	chr14:23527772-23569665	OK	1.04432	0	inf	up	0.04995	0.275442	yes
TCONS_00108759	ENST00000577908.1	XLOC_027096	ZNF207	chr17:30593194-30708905	OK	1.0474	0.000215035	12.25	up	0.0108	0.268175	yes
TCONS_00194807	ENST00000465259.1	XLOC_046841	HLTF	chr3:148747738-148820610	OK	1.05232	0.000409436	11.3277	up	0.0127	0.268175	yes
TCONS_00206154	ENST00000296402.5	XLOC_050172	CAMK2D	chr4:114372187-114683083	OK	1.05278	0.000925193	10.1522	up	0.0178	0.268175	yes
TCONS_00096210	ENST00000323584.5	XLOC_024556	PHKB	chr16:47178233-47735434	OK	1.05451	0	inf	up	0.024	0.268175	yes
TCONS_00196755	ENST00000429160.1	XLOC_047371	UBXN7	chr3:196074532-196160242	OK	1.05706	5.92271e-05	14.1234	up	0.00285	0.268175	yes
TCONS_00011872	ENST00000366777.3	XLOC_003194	ADCK3	chr1:227085236-227175246	OK	1.06264	7.17739	-2.75581	down	0.0486	0.273401	yes
TCONS_00067141	ENST00000602750.1	XLOC_017146	SBNO1	chr12:123773655-123850660	OK	1.07377	0.00171143	9.29327	up	0.03225	0.268175	yes
TCONS_00070002	ENST00000381884.4	XLOC_018158	CENPJ	chr13:25457170-25497018	OK	1.07405	6.58802e-05	13.9929	up	0.0046	0.268175	yes
TCONS_00237718	ENST00000360264.3	XLOC_059869	CUX1	chr7:101458958-101927249	OK	1.0782	0.0029786	8.49978	up	0.0451	0.268175	yes
TCONS_00267538	ENST00000380602.3	XLOC_068844	EGFL6	chrX:13587723-13651694	OK	1.08192	8.80741e-05	13.5845	up	0.0317	0.268175	yes
TCONS_00167393	ENST00000541138.1	XLOC_040056	SLC9A8	chr20:48429249-48508779	OK	1.0942	0.000915042	10.2237	up	0.0164	0.268175	yes
TCONS_00089911	ENST00000261888.6	XLOC_023313	PARP16	chr15:65526797-65592956	OK	1.09749	0.000695421	10.624	up	0.0124	0.268175	yes
TCONS_00106710	ENST00000423172.2	XLOC_026652	MPDU1	chr17:7465191-7536700	OK	1.0989	0.58165	0.917838	up	0.038	0.268175	no
TCONS_00096822	ENST00000564948.1	XLOC_024717	CX3CL1	chr16:57406369-57418960	OK	1.10049	0	inf	up	5e-05	0.0683182	yes
TCONS_00224729	ENST00000369577.3	XLOC_055786	ZNF292	chr6:87860876-87973914	OK	1.10419	0.00180803	9.25435	up	0.04565	0.268175	yes
TCONS_00020512	ENST00000462951.2	XLOC_005496	S100A6	chr1:153506078-153508720	OK	1.11379	4.53667	-2.02615	down	0.01335	0.268175	yes
TCONS_00234385	ENST00000396475.2	XLOC_059008	MPP6	chr7:24612886-24733812	OK	1.11842	0.000524006	11.0596	up	0.0114	0.268175	yes
TCONS_00246532	ENST00000433631.2	XLOC_062323	PRKAG2	chr7:151253196-151576299	OK	1.12385	0.000131377	13.0625	up	0.0196	0.268175	yes
TCONS_00039814	ENST00000398536.4	XLOC_010984	KRTAP5-7	chr11:71238312-71239210	OK	1.12636	0	inf	up	0.01845	0.268175	yes
TCONS_00227882	ENST00000481983.1	XLOC_056986	ZSCAN23	chr6:28399706-28411279	OK	1.12798	0.000181119	12.6045	up	0.0422	0.268175	yes
TCONS_00224830	ENST00000518253.1	XLOC_055808	ANKRD6	chr6:90142888-90348472	OK	1.13394	0.00164687	9.42739	up	0.01455	0.268175	yes
TCONS_00161245	ENST00000409487.3	XLOC_038421	ZEB2	chr2:145141647-145282147	OK	1.13558	0.00238716	8.89392	up	0.01635	0.268175	yes
TCONS_00092303	ENST00000559309.1	XLOC_023853	SNRPA1	chr15:101821714-101835487	OK	1.14612	0.00131998	9.76202	up	0.0383	0.268175	yes
TCONS_00068306	ENST00000493476.1	XLOC_017557	SERP2	chr13:44947800-44971850	OK	1.15136	0.000554445	11.02	up	0.01885	0.268175	yes
TCONS_00240056	ENST00000537264.1	XLOC_060487	ACTR3B	chr7:152456833-152552463	OK	1.16044	4.63059e-05	14.6131	up	0.0262	0.268175	yes
TCONS_00202929	ENST00000344408.5	XLOC_049209	EVC2	chr4:5544498-5711275	OK	1.16271	3.9737	-1.773	down	0.0485	0.272915	yes
TCONS_00055859	ENST00000543747.1	XLOC_014572	DYRK2	chr12:68042117-68064699	OK	1.1716	0.000225482	12.3432	up	0.0044	0.268175	yes
TCONS_00155423	ENST00000457874.1	XLOC_036790	SEPT2	chr2:242166678-242293442	OK	1.17453	0	inf	up	0.0057	0.268175	yes
TCONS_00101136	ENST00000355758.4	XLOC_025435	ZC3H7A	chr16:11844441-11891123	OK	1.17646	6.82268	-2.53588	down	0.03505	0.268175	yes
TCONS_00016629	ENST00000341183.5	XLOC_004352	MKNK1	chr1:47004367-47082563	OK	1.17862	0.000399939	11.525	up	0.0064	0.268175	yes
TCONS_00265782	ENST00000341734.4	XLOC_068403	ASTN2	chr9:119187503-120177348	OK	1.18468	0.00963138	6.94254	up	0.04895	0.274984	yes
TCONS_00226664	ENST00000462110.1	XLOC_056517	WTAP	chr6:160090088-160210781	OK	1.18504	0.49707	1.25342	up	0.0362	0.268175	yes
TCONS_00275417	ENST00000497242.1	XLOC_071693	DNASE1L1	chrX:153618314-153650065	OK	1.1897	0	inf	up	0.04655	0.268175	yes
TCONS_00168954	ENST00000432543.2	XLOC_040546	NAPB	chr20:23355158-23402125	OK	1.19602	0.000658137	10.8276	up	0.01945	0.268175	yes
TCONS_00007597	ENST00000369038.2	XLOC_002101	ADAMTSL4	chr1:150521039-150533969	OK	1.2002	0.000132117	13.1492	up	0.0285	0.268175	yes
TCONS_00168785	ENST00000481323.1	XLOC_040451	SNX5	chr20:17922240-18039832	OK	1.20289	1.962	-0.705813	down	0.03715	0.268175	no
TCONS_00001169	ENST00000376008.2	XLOC_000273	TMEM51	chr1:15479027-15546976	OK	1.20366	0.00124216	9.92035	up	0.025	0.268175	yes
TCONS_00186124	ENST00000404754.2	XLOC_044855	AGTR1	chr3:148415570-148460795	OK	1.20432	0.000712134	10.7238	up	0.0179	0.268175	yes
TCONS_00055732	ENST00000331710.5	XLOC_014533	TBK1	chr12:64845659-64895888	OK	1.20645	6.70034	-2.47346	down	0.03995	0.268175	yes
TCONS_00181597	ENST00000436414.1	XLOC_043645	EXOG	chr3:38537617-38583652	OK	1.22156	0.002546	8.90628	up	0.0278	0.268175	yes
TCONS_00006124	ENST00000370035.3	XLOC_001637	FAM102B	chr1:109102710-109187522	OK	1.22176	3.5491	-1.53849	down	0.02505	0.268175	yes
TCONS_00139738	ENST00000253669.5	XLOC_033067	HAUS8	chr19:17160538-17186435	OK	1.24031	3.18942e-05	15.247	up	0.0406	0.268175	yes
TCONS_00167136	ENST00000372801.1	XLOC_039986	STK4	chr20:43595114-43708600	OK	1.24034	0.000165699	12.8699	up	0.0081	0.268175	yes
TCONS_00158717	ENST00000412253.1	XLOC_037620	CYP26B1	chr2:72356366-72375167	OK	1.2407	7.22342e-06	17.39	up	0.0158	0.268175	yes
TCONS_00004600	ENST00000371073.2	XLOC_001082	CACHD1	chr1:64936427-65158741	OK	1.24384	0.00172811	9.49139	up	0.04545	0.268175	yes
TCONS_00271642	ENST00000537427.1	XLOC_070291	PNPLA4	chrX:7866287-7895780	OK	1.24433	0.00085339	10.5099	up	0.01345	0.268175	yes
TCONS_00264830	ENST00000430417.1	XLOC_068040	IARS	chr9:94972488-95056038	OK	1.24816	0	inf	up	0.01595	0.268175	yes
TCONS_00007984	ENST00000343815.6	XLOC_002220	UBAP2L	chr1:154179181-154243986	OK	1.25273	0	inf	up	0.03645	0.268175	yes
TCONS_00157484	ENST00000402360.2	XLOC_037287	THADA	chr2:43393799-43823185	OK	1.25363	0.00112418	10.123	up	0.0213	0.268175	yes
TCONS_00146825	ENST00000402711.2	XLOC_034553	EML4	chr2:42370377-42559688	OK	1.25397	0	inf	up	0.0433	0.268175	yes
TCONS_00058065	ENST00000309909.5	XLOC_015100	FBXW8	chr12:117348760-117468953	OK	1.254	4.19356e-05	14.868	up	0.0138	0.268175	yes
TCONS_00226501	ENST00000367186.4	XLOC_056453	SCAF8	chr6:155054458-155635627	OK	1.25624	0	inf	up	0.0413	0.268175	yes
TCONS_00149473	ENST00000309863.6	XLOC_035302	GCC2	chr2:109065016-109150652	OK	1.26492	3.56476	-1.49476	down	0.0463	0.268175	yes
TCONS_00070635	ENST00000545120.1	XLOC_018369	RCN1P2	chr13:45911007-45965872	OK	1.26671	1.23764	0.0334967	up	0.0483	0.272197	no
TCONS_00260912	ENST00000477553.1	XLOC_066852	GSN	chr9:123940414-124095121	OK	1.2703	0.386297	1.71738	up	0.04225	0.268175	yes
TCONS_00187504	ENST00000492226.1	XLOC_045224	EIF2B5	chr3:183851806-184402546	OK	1.2802	0.469454	1.44731	up	0.04985	0.275442	yes
TCONS_00024028	ENST00000469968.1	XLOC_006543	NVL	chr1:224407314-224518089	OK	1.28666	0.000362954	11.7916	up	0.00695	0.268175	yes
TCONS_00099300	ENST00000570149.1	XLOC_025167	RPL13	chr16:89627064-89630950	OK	1.29551	0.304402	2.08947	up	0.04285	0.268175	yes
TCONS_00124902	ENST00000590914.1	XLOC_030244	GLUD1P4	chr18:57445803-57446221	OK	1.29976	0	inf	up	0.0436	0.268175	yes
TCONS_00067254	ENST00000540700.1	XLOC_017170	UBC	chr12:125396149-125401914	OK	1.3106	2.86554	-1.12858	down	0.03465	0.268175	yes
TCONS_00226593	ENST00000355585.4	XLOC_056475	SYNJ2	chr6:158402887-158520208	OK	1.31111	7.96343	-2.6026	down	0.0034	0.268175	yes
TCONS_00269807	ENST00000472745.1	XLOC_069704	TCEAL4	chrX:102831158-102842657	OK	1.31306	0.000880579	10.5422	up	0.031	0.268175	yes
TCONS_00264982	ENST00000289081.3	XLOC_068100	FANCC	chr9:97861335-98079991	OK	1.316	0.0004599	11.4825	up	0.0137	0.268175	yes
TCONS_00145100	ENST00000600404.1	XLOC_034099	ZSCAN18	chr19:58570606-58629794	OK	1.32274	0.0011405	10.1797	up	0.01905	0.268175	yes
TCONS_00007187	ENST00000355594.4	XLOC_001957	ANKRD35	chr1:145549229-145568526	OK	1.32647	0.000130517	13.3111	up	0.0418	0.268175	yes
TCONS_00017097	ENST00000371399.1	XLOC_004459	YIPF1	chr1:54317391-54356407	OK	1.32806	0.00132953	9.96418	up	0.02455	0.268175	yes
TCONS_00005272	ENST00000319517.6	XLOC_001293	LPHN2	chr1:81771844-82458120	OK	1.33869	0	inf	up	0.04495	0.268175	yes
TCONS_00090404	ENST00000566809.1	XLOC_023440	PKM	chr15:72491369-72524164	OK	1.34071	0	inf	up	0.00775	0.268175	yes
TCONS_00023526	ENST00000366999.4	XLOC_006331	NEK2	chr1:211836113-211848960	OK	1.34711	1.99715e-05	16.0416	up	0.0281	0.268175	yes
TCONS_00063611	ENST00000555375.1	XLOC_016223	STAT6	chr12:57482676-57607134	OK	1.36474	0.364632	1.90412	up	0.01675	0.268175	yes
TCONS_00059639	ENST00000541778.1	XLOC_015448	NOP2	chr12:6666028-6677857	OK	1.36658	0.000504422	11.4037	up	0.0128	0.268175	yes
TCONS_00220774	ENST00000522180.1	XLOC_054535	TBC1D9B	chr5:179224596-179334859	OK	1.37455	0	inf	up	0.04065	0.268175	yes
TCONS_00210549	ENST00000503923.1	XLOC_051547	VCAN	chr5:82767283-82878122	OK	1.37538	0	inf	up	0.036	0.268175	yes
TCONS_00030638	ENST00000575554.1	XLOC_008664	LRRC37A6P	chr10:27532058-27577753	OK	1.38032	0	inf	up	0.01425	0.268175	yes
TCONS_00236130	ENST00000324896.4	XLOC_059561	GTF2I	chr7:74071993-74306731	OK	1.41099	0	inf	up	0.01365	0.268175	yes
TCONS_00243268	ENST00000430602.1	XLOC_061514	PMS2P3	chr7:75123400-75157478	OK	1.4128	0.000594347	11.215	up	0.016	0.268175	yes
TCONS_00231786	ENST00000406554.2	XLOC_058162	RP1-177A13.1	chr6:127737679-127738097	OK	1.4144	0	inf	up	0.04735	0.268175	yes
TCONS_00179374	ENST00000434408.1	XLOC_043190	TOB2	chr22:41829495-41843221	OK	1.42904	4.92975e-05	14.8232	up	0.0146	0.268175	yes
TCONS_00173515	ENST00000398511.3	XLOC_041854	ZBTB21	chr21:43406939-43445060	OK	1.42918	0.000405224	11.7842	up	0.0149	0.268175	yes
TCONS_00231489	ENST00000420283.1	XLOC_057998	TSPYL4	chr6:116571150-116575261	OK	1.43941	3.96275	-1.46103	down	0.04345	0.268175	yes
TCONS_00243509	ENST00000436949.1	XLOC_061579	SEMA3A	chr7:83585092-84122040	OK	1.44402	7.49756	-2.37633	down	0.0086	0.268175	yes
TCONS_00230284	ENST00000495333.1	XLOC_057588	EEF1A1	chr6:74225472-74280319	OK	1.45932	3.62136	-1.31123	down	0.007	0.268175	yes
TCONS_00092555	ENST00000568402.1	XLOC_023896	CAPN15	chr16:577716-604636	OK	1.46014	0.00541672	8.07447	up	0.045	0.268175	yes
TCONS_00165196	ENST00000422080.1	XLOC_039471	HDLBP	chr2:242166678-242293442	OK	1.48505	0.396336	1.90572	up	0.01915	0.268175	yes
TCONS_00063099	ENST00000553804.1	XLOC_016174	ITGA7	chr12:56075329-56118489	OK	1.48578	0	inf	up	0.04825	0.271966	yes
TCONS_00089596	ENST00000559467.1	XLOC_023249	ANXA2	chr15:60639332-60695082	OK	1.4952	0	inf	up	0.0129	0.268175	yes
TCONS_00087523	ENST00000382996.2	XLOC_022796	OCA2	chr15:28000020-28344504	OK	1.50022	0	inf	up	5e-05	0.0683182	yes
TCONS_00133803	ENST00000426739.2	XLOC_032112	ZNF234	chr19:44645709-44663156	OK	1.50802	0.000626144	11.2339	up	0.0239	0.268175	yes
TCONS_00032768	ENST00000371852.2	XLOC_009373	CH25H	chr10:90965693-90967071	OK	1.52378	9.26888	-2.60474	down	0.0288	0.268175	yes
TCONS_00172392	ENST00000480896.1	XLOC_041486	PCNT	chr21:47744035-47865682	OK	1.52406	0.000584887	11.3475	up	0.0145	0.268175	yes
TCONS_00024452	ENST00000414259.1	XLOC_006686	TTC13	chr1:231041988-231114621	OK	1.53138	0.00172543	9.79366	up	0.03545	0.268175	yes
TCONS_00210053	ENST00000512348.1	XLOC_051412	FCHO2	chr5:72251807-72386349	OK	1.53242	0.000584943	11.3552	up	0.02675	0.268175	yes
TCONS_00215460	ENST00000296604.3	XLOC_052942	RANBP3L	chr5:36248535-36302216	OK	1.53418	1.45926e-05	16.6819	up	0.0361	0.268175	yes
TCONS_00070944	ENST00000311234.4	XLOC_018454	INTS6	chr13:51909908-52126500	OK	1.54374	0.000357985	12.0742	up	0.00495	0.268175	yes
TCONS_00047189	ENST00000377350.3	XLOC_012670	MAP4K2	chr11:64556289-64570713	OK	1.55495	0.00010378	13.8711	up	0.01905	0.268175	yes
TCONS_00195018	ENST00000486397.1	XLOC_046900	MRPL42P6	chr3:151193591-151193962	OK	1.5597	0	inf	up	0.0436	0.268175	yes
TCONS_00002776	ENST00000373330.1	XLOC_000657	ZMYM1	chr1:35525386-35581899	OK	1.56117	0.000504713	11.5949	up	0.0201	0.268175	yes
TCONS_00266660	ENST00000372159.3	XLOC_068615	DDX31	chr9:135468383-135570342	OK	1.56864	0.000163301	13.2297	up	0.0052	0.268175	yes
TCONS_00007991	ENST00000271877.7	XLOC_002220	UBAP2L	chr1:154179181-154243986	OK	1.57332	0	inf	up	0.04765	0.269468	yes
TCONS_00246888	ENST00000519480.1	XLOC_062421	MCPH1	chr8:6261071-6565730	OK	1.58388	0.00081014	10.933	up	0.0153	0.268175	yes
TCONS_00156674	ENST00000405600.1	XLOC_037087	CGREF1	chr2:27309614-27341995	OK	1.58833	0.00274145	9.17836	up	0.0223	0.268175	yes
TCONS_00273680	ENST00000537751.1	XLOC_071079	CHM	chrX:85116184-85302566	OK	1.59708	0.000104121	13.9049	up	0.00635	0.268175	yes
TCONS_00192824	ENST00000405772.1	XLOC_046410	CBLB	chr3:105374304-105588396	OK	1.59935	8.29645	-2.37501	down	0.02885	0.268175	yes
TCONS_00071648	ENST00000442234.1	XLOC_018757	LIG4	chr13:108859786-108870716	OK	1.60979	4.11615e-05	15.2552	up	0.01465	0.268175	yes
TCONS_00155418	ENST00000429791.1	XLOC_036790	SEPT2	chr2:242166678-242293442	OK	1.61268	2.45264	-0.604878	down	0.04615	0.268175	no
TCONS_00159164	ENST00000496500.1	XLOC_037724	TRABD2A	chr2:85048773-85134132	OK	1.61388	0	inf	up	0.0128	0.268175	yes
TCONS_00227528	ENST00000378843.2	XLOC_056812	KIF13A	chr6:17759413-17987854	OK	1.61436	0	inf	up	0.01875	0.268175	yes
TCONS_00002223	ENST00000373949.1	XLOC_000544	FAM76A	chr1:28052489-28089633	OK	1.61464	0.000196952	13.0011	up	0.00395	0.268175	yes
TCONS_00260504	ENST00000394891.3	XLOC_066689	RP11-240E2.2	chr9:110802493-110802873	OK	1.6202	0	inf	up	0.03565	0.268175	yes
TCONS_00143000	ENST00000599921.1	XLOC_033747	PLA2G4C	chr19:48551099-48614074	OK	1.62193	6.93334	-2.09584	down	0.0374	0.268175	yes
TCONS_00146706	ENST00000272252.5	XLOC_034528	GALM	chr2:38893051-38968379	OK	1.62303	5.23106	-1.68841	down	0.03405	0.268175	yes
TCONS_00094473	ENST00000542263.1	XLOC_024212	C16orf62	chr16:19566561-19897489	OK	1.62762	0	inf	up	0.0477	0.269599	yes
TCONS_00181987	ENST00000417237.1	XLOC_043718	TCAIM	chr3:44379432-44450943	OK	1.64174	0.000502341	11.6743	up	0.01565	0.268175	yes
TCONS_00126507	ENST00000582539.1	XLOC_030770	TRAPPC8	chr18:29409135-29533099	OK	1.64495	0.000524313	11.6153	up	0.00655	0.268175	yes
TCONS_00226590	ENST00000367121.3	XLOC_056475	SYNJ2	chr6:158402887-158520208	OK	1.65014	7.40539	-2.16599	down	0.0402	0.268175	yes
TCONS_00193920	ENST00000490166.1	XLOC_046621	RPN1	chr3:128338816-128399918	OK	1.65198	0	inf	up	0.047	0.268175	yes
TCONS_00265708	ENST00000374045.4	XLOC_068358	TNFSF15	chr9:117546914-117568406	OK	1.65425	4.28923	-1.37454	down	0.0241	0.268175	yes
TCONS_00122838	ENST00000342572.8	XLOC_029685	C17orf62	chr17:80347098-80408705	OK	1.65528	0.00429087	8.59159	up	0.04455	0.268175	yes
TCONS_00028951	ENST00000280155.2	XLOC_008171	ADRA2A	chr10:112836789-112840658	OK	1.65669	6.32001	-1.93162	down	0.02	0.268175	yes
TCONS_00051476	ENST00000402845.3	XLOC_013668	CACNA1C	chr12:2055219-2802108	OK	1.66158	0	inf	up	0.03465	0.268175	yes
TCONS_00153860	ENST00000359273.3	XLOC_036521	BCS1L	chr2:219502602-219528166	OK	1.66549	0.000315895	12.3642	up	0.0204	0.268175	yes
TCONS_00252429	ENST00000534636.1	XLOC_064112	CTSB	chr8:11700032-11726957	OK	1.67174	0	inf	up	0.0297	0.268175	yes
TCONS_00093044	ENST00000563869.1	XLOC_023960	SYNGR3	chr16:2034207-2044276	OK	1.67684	0.000180609	13.1806	up	0.01765	0.268175	yes
TCONS_00100852	ENST00000345988.2	XLOC_025354	PPL	chr16:4932507-5147809	OK	1.67964	10.3066	-2.61734	down	0.03195	0.268175	yes
TCONS_00159724	ENST00000354204.6	XLOC_037952	KANSL3	chr2:97258906-97370624	OK	1.68237	0.000744793	11.1414	up	0.01085	0.268175	yes
TCONS_00014312	ENST00000489814.1	XLOC_003854	TMCO4	chr1:20008705-20126438	OK	1.69627	0.00523762	8.33924	up	0.0281	0.268175	yes
TCONS_00031790	ENST00000337910.5	XLOC_009040	RHOBTB1	chr10:62629195-62761198	OK	1.70591	6.15639	-1.85154	down	0.0369	0.268175	yes
TCONS_00074055	ENST00000395153.3	XLOC_019438	DACT1	chr14:59100684-59115039	OK	1.71059	5.29729	-1.63076	down	0.03155	0.268175	yes
TCONS_00050507	ENST00000404233.3	XLOC_013449	HYOU1	chr11:118914898-118927938	OK	1.7132	0.000336998	12.3117	up	0.00885	0.268175	yes
TCONS_00189991	ENST00000411549.1	XLOC_045819	ACAA1	chr3:38080695-38178733	OK	1.72174	0.000199702	13.0737	up	0.01	0.268175	yes
TCONS_00045096	ENST00000395983.3	XLOC_012188	BDNF	chr11:27528384-27899195	OK	1.73956	0.00430673	8.65791	up	0.03905	0.268175	yes
TCONS_00058641	ENST00000543341.2	XLOC_015198	GTF2H3	chr12:124118374-124147153	OK	1.75098	0.000710021	11.268	up	0.01355	0.268175	yes
TCONS_00002407	ENST00000345512.3	XLOC_000587	PTPRU	chr1:29563027-29653325	OK	1.75291	4.70414e-05	15.1855	up	0.00545	0.268175	yes
TCONS_00253621	ENST00000397091.5	XLOC_064474	FGFR1	chr8:38268655-38326352	OK	1.76914	0	inf	up	0.04485	0.268175	yes
TCONS_00083050	ENST00000559746.1	XLOC_021784	THBS1	chr15:39873279-39891667	OK	1.77185	13.861	-2.96771	down	0.01545	0.268175	yes
TCONS_00124471	ENST00000256413.3	XLOC_030108	CTIF	chr18:46065416-46389588	OK	1.7797	0.000446427	11.9609	up	0.0055	0.268175	yes
TCONS_00209452	ENST00000252744.5	XLOC_051303	ZSWIM6	chr5:60628099-60841997	OK	1.78182	4.6815	-1.39362	down	0.0276	0.268175	yes
TCONS_00033614	ENST00000358187.2	XLOC_009604	ITPRIP	chr10:106071893-106098162	OK	1.79751	0.00165278	10.0869	up	0.03765	0.268175	yes
TCONS_00071044	ENST00000349258.4	XLOC_018466	THSD1	chr13:52951304-52980629	OK	1.79807	0.00167622	10.067	up	0.0248	0.268175	yes
TCONS_00226391	ENST00000359755.5	XLOC_056422	AKAP12	chr6:151561133-151679692	OK	1.80177	0	inf	up	0.03595	0.268175	yes
TCONS_00028410	ENST00000421644.2	XLOC_008016	MARVELD1	chr10:99472929-99477907	OK	1.81136	0.000612653	11.5297	up	0.0208	0.268175	yes
TCONS_00216029	ENST00000336909.5	XLOC_053111	IL6ST	chr5:55230922-55290821	OK	1.81224	0	inf	up	0.0331	0.268175	yes
TCONS_00212098	ENST00000514641.2	XLOC_052032	SMAD5	chr5:135465195-135524435	OK	1.82468	6.331	-1.79479	down	0.0378	0.268175	yes
TCONS_00212102	ENST00000545279.1	XLOC_052032	SMAD5	chr5:135465195-135524435	OK	1.82674	0.00201192	9.82648	up	0.02835	0.268175	yes
TCONS_00164361	ENST00000489065.1	XLOC_039222	SERPINE2	chr2:224839828-224904036	OK	1.83084	0	inf	up	0.0499	0.275442	yes
TCONS_00171536	ENST00000608209.1	XLOC_041306	SLC5A3	chr21:35445523-35732332	OK	1.83425	0.34677	2.40314	up	0.04775	0.269729	yes
TCONS_00245499	ENST00000355621.3	XLOC_062036	UBE2H	chr7:129470571-129592789	OK	1.84173	0.00137271	10.3898	up	0.00915	0.268175	yes
TCONS_00034534	ENST00000325207.5	XLOC_009899	RIC8A	chr11:207510-215113	OK	1.85371	0.0034551	9.06747	up	0.02595	0.268175	yes
TCONS_00095157	ENST00000382686.4	XLOC_024335	ATXN2L	chr16:28834355-28848558	OK	1.85689	0.000103248	14.1345	up	0.02525	0.268175	yes
TCONS_00002196	ENST00000478104.1	XLOC_000531	TMEM222	chr1:27648650-27662891	OK	1.86174	0.00154411	10.2357	up	0.0327	0.268175	yes
TCONS_00065012	ENST00000546370.1	XLOC_016728	DCN	chr12:91539024-91576900	OK	1.86589	1.43402	0.379798	up	0.0192	0.268175	no
TCONS_00122364	ENST00000574671.1	XLOC_029643	ACTG1	chr17:79476996-79494802	OK	1.8724	2.26154	-0.272412	down	0.03785	0.268175	no
TCONS_00179984	ENST00000406915.3	XLOC_043334	SYCE3	chr22:50989540-51001334	OK	1.87623	0	inf	up	0.011	0.268175	yes
TCONS_00043586	ENST00000529085.1	XLOC_011850	ZNF195	chr11:3357950-3400448	OK	1.88325	0.00183297	10.0048	up	0.0369	0.268175	yes
TCONS_00038213	ENST00000377892.1	XLOC_010777	SLC3A2	chr11:62623517-62656352	OK	1.88499	0	inf	up	0.0312	0.268175	yes
TCONS_00155047	ENST00000244815.5	XLOC_036742	LRRFIP1	chr2:238536218-238751451	OK	1.88585	0	inf	up	0.0412	0.268175	yes
TCONS_00094289	ENST00000346370.5	XLOC_024178	ABCC1	chr16:16043433-16236931	OK	1.89012	0	inf	up	0.0402	0.268175	yes
TCONS_00242848	ENST00000421103.1	XLOC_061397	GUSB	chr7:65425670-65447301	OK	1.89427	0.00262037	9.49766	up	0.02435	0.268175	yes
TCONS_00176862	ENST00000358295.5	XLOC_042657	FAM19A5	chr22:48885271-49246724	OK	1.90097	8.50958e-05	14.4473	up	0.008	0.268175	yes
TCONS_00052898	ENST00000542038.1	XLOC_013952	GOLT1B	chr12:21654714-21671342	OK	1.90309	0.000108105	14.1036	up	0.01435	0.268175	yes
TCONS_00011513	ENST00000366929.4	XLOC_003087	TGFB2	chr1:218519576-218617961	OK	1.90524	0.000307698	12.5962	up	0.01555	0.268175	yes
TCONS_00020167	ENST00000471844.2	XLOC_005428	ARNT	chr1:150782180-150849244	OK	1.90741	0.000676888	11.4604	up	0.007	0.268175	yes
TCONS_00210385	ENST00000396137.4	XLOC_051503	JMY	chr5:78532011-78623038	OK	1.90847	4.62787	-1.27793	down	0.03325	0.268175	yes
TCONS_00093220	ENST00000293968.7	XLOC_023983	CCNF	chr16:2479394-2509980	OK	1.91907	0.000164172	13.5129	up	0.01265	0.268175	yes
TCONS_00063603	ENST00000557563.1	XLOC_016223	STAT6	chr12:57482676-57607134	OK	1.94396	0	inf	up	0.0081	0.268175	yes
TCONS_00041116	ENST00000263464.3	XLOC_011355	BIRC3	chr11:102188204-102210134	OK	1.94893	0.177566	3.45625	up	0.03515	0.268175	yes
TCONS_00096294	ENST00000565457.1	XLOC_024587	CNEP1R1	chr16:50058320-50070999	OK	1.95047	0.000331259	12.5236	up	0.02295	0.268175	yes
TCONS_00053956	ENST00000321898.6	XLOC_014242	SPATS2	chr12:49760366-49921205	OK	1.95417	0.000194842	13.292	up	0.005	0.268175	yes
TCONS_00202571	ENST00000511163.1	XLOC_049127	GAK	chr4:843063-926161	OK	1.96554	0.000791598	11.2779	up	0.00705	0.268175	yes
TCONS_00166620	ENST00000374012.3	XLOC_039869	PHF20	chr20:34359895-34538303	OK	1.96655	7.42754	-1.91722	down	0.0474	0.268357	yes
TCONS_00103980	ENST00000602377.1	XLOC_026069	GFOD2	chr16:67708433-67753324	OK	1.97032	0.000359557	12.4199	up	0.0095	0.268175	yes
TCONS_00227736	ENST00000404612.1	XLOC_056905	HIST1H3PS1	chr6:26322103-26322520	OK	1.97132	0	inf	up	0.03375	0.268175	yes
TCONS_00097848	ENST00000566188.1	XLOC_024845	PLA2G15	chr16:68279206-68294961	OK	1.98261	0.000965475	11.0039	up	0.0107	0.268175	yes
TCONS_00141985	ENST00000336034.4	XLOC_033547	DEDD2	chr19:42702749-42724292	OK	1.98364	8.89129e-05	14.4454	up	0.0287	0.268175	yes
TCONS_00167987	ENST00000370349.3	XLOC_040216	SLC17A9	chr20:61584051-61599949	OK	1.98397	0.000137398	13.8177	up	0.006	0.268175	yes
TCONS_00125181	ENST00000582322.1	XLOC_030366	SOCS6	chr18:67956136-67997436	OK	2.0073	0.000250205	12.9699	up	0.00825	0.268175	yes
TCONS_00070467	ENST00000379561.5	XLOC_018302	FOXO1	chr13:41129803-41240734	OK	2.00801	0.412227	2.28425	up	0.0424	0.268175	yes
TCONS_00089591	ENST00000559113.1	XLOC_023249	ANXA2	chr15:60639332-60695082	OK	2.01451	0.270631	2.89603	up	0.01435	0.268175	yes
TCONS_00031182	ENST00000319836.3	XLOC_008883	MARCH8	chr10:45950034-46090354	OK	2.01918	0.000587676	11.7465	up	0.00945	0.268175	yes
TCONS_00154928	ENST00000409212.1	XLOC_036704	SH3BP4	chr2:235860616-235964358	OK	2.01928	0	inf	up	0.0292	0.268175	yes
TCONS_00021293	ENST00000361409.2	XLOC_005614	ARHGEF11	chr1:156904631-157015162	OK	2.05121	0.000355914	12.4927	up	0.007	0.268175	yes
TCONS_00129365	ENST00000595079.1	XLOC_031355	ANGPTL4	chr19:8428172-8469318	OK	2.06879	0.00172402	10.2288	up	0.02555	0.268175	yes
TCONS_00106683	ENST00000577731.1	XLOC_026651	EIF4A1	chr17:7465191-7536700	OK	2.07148	0	inf	up	0.0182	0.268175	yes
TCONS_00067255	ENST00000535859.1	XLOC_017170	UBC	chr12:125396149-125401914	OK	2.08138	0	inf	up	0.00995	0.268175	yes
TCONS_00008950	ENST00000289865.8	XLOC_002390	USP21	chr1:161129239-161135513	OK	2.08701	0.00159555	10.3532	up	0.02385	0.268175	yes
TCONS_00004677	ENST00000471762.1	XLOC_001108	LEPR	chr1:65886247-66107242	OK	2.09247	0	inf	up	0.0479	0.270373	yes
TCONS_00080616	ENST00000261531.7	XLOC_020905	SNW1	chr14:78174413-78236085	OK	2.09923	0.00105438	10.9593	up	0.00745	0.268175	yes
TCONS_00089581	ENST00000558132.1	XLOC_023249	ANXA2	chr15:60639332-60695082	OK	2.10126	0	inf	up	0.00735	0.268175	yes
TCONS_00031792	ENST00000357917.4	XLOC_009040	RHOBTB1	chr10:62629195-62761198	OK	2.1114	0.000734696	11.4888	up	0.0084	0.268175	yes
TCONS_00225173	ENST00000441478.2	XLOC_055959	FIG4	chr6:110012498-110146631	OK	2.11871	0.000714896	11.5332	up	0.0143	0.268175	yes
TCONS_00051928	ENST00000274820.7	XLOC_013740	RPL13P5	chr12:6976282-7032861	OK	2.11871	0	inf	up	0.0443	0.268175	yes
TCONS_00108620	ENST00000356175.3	XLOC_027074	NF1	chr17:29335514-29709134	OK	2.11925	0.000284258	12.8641	up	0.00665	0.268175	yes
TCONS_00193665	ENST00000311127.4	XLOC_046572	HEG1	chr3:124684553-124774802	OK	2.12086	0	inf	up	0.02495	0.268175	yes
TCONS_00200006	ENST00000457823.2	XLOC_048273	SMARCAD1	chr4:95128761-95212443	OK	2.12418	0.000139257	13.8969	up	0.0044	0.268175	yes
TCONS_00168480	ENST00000336095.6	XLOC_040321	RNF24	chr20:3868885-3996229	OK	2.13465	0	inf	up	0.04515	0.268175	yes
TCONS_00196699	ENST00000392396.3	XLOC_047366	TFRC	chr3:195754053-195809060	OK	2.15071	0	inf	up	0.02725	0.268175	yes
TCONS_00129955	ENST00000588174.1	XLOC_031448	ZNF627	chr19:11670188-11729950	OK	2.1588	7.63709e-05	14.7868	up	0.04065	0.268175	yes
TCONS_00050786	ENST00000531063.1	XLOC_013503	HSPA8	chr11:122928196-122933938	OK	2.16827	0.116564	4.21735	up	0.0299	0.268175	yes
TCONS_00106679	ENST00000577929.1	XLOC_026651	EIF4A1	chr17:7465191-7536700	OK	2.20165	0.491106	2.16448	up	0.04595	0.268175	yes
TCONS_00074958	ENST00000357710.4	XLOC_019631	PSEN1	chr14:73603125-73690399	OK	2.20625	0.000459185	12.2302	up	0.00475	0.268175	yes
TCONS_00073636	ENST00000344768.5	XLOC_019331	FRMD6	chr14:51921229-52197445	OK	2.22144	0	inf	up	0.0058	0.268175	yes
TCONS_00009981	ENST00000367607.3	XLOC_002700	CEP350	chr1:179923872-180084015	OK	2.22215	0.00115912	10.9047	up	0.02065	0.268175	yes
TCONS_00028731	ENST00000426243.2	XLOC_008094	PTGES3P4	chr10:104605351-104605707	OK	2.22244	0	inf	up	0.03565	0.268175	yes
TCONS_00258975	ENST00000443558.1	XLOC_066031	RP11-104G3.2	chr9:41954579-41955037	OK	2.22291	0	inf	up	0.02725	0.268175	yes
TCONS_00126365	ENST00000415083.2	XLOC_030733	SS18	chr18:23596577-23671181	OK	2.22336	0.00112216	10.9522	up	0.01465	0.268175	yes
TCONS_00105378	ENST00000268616.4	XLOC_026404	ZCCHC14	chr16:87439851-87525651	OK	2.23003	5.99485	-1.42666	down	0.03725	0.268175	yes
TCONS_00233815	ENST00000396709.1	XLOC_058836	ZDHHC4	chr7:6617064-6629005	OK	2.2307	0.00248713	9.8088	up	0.01185	0.268175	yes
TCONS_00251591	ENST00000336138.3	XLOC_063873	THEM6	chr8:143808620-143818345	OK	2.23525	3.48508e-05	15.9689	up	0.01535	0.268175	yes
TCONS_00223417	ENST00000373509.5	XLOC_055325	PIM1	chr6:37137978-37143202	OK	2.24359	11.8983	-2.40688	down	0.00365	0.268175	yes
TCONS_00265340	ENST00000374736.3	XLOC_068211	ABCA1	chr9:107543282-107691173	OK	2.24809	10.0311	-2.15771	down	0.00025	0.268175	yes
TCONS_00014710	ENST00000492112.2	XLOC_003942	SRSF10	chr1:24291293-24307417	OK	2.2558	0.00016307	13.7559	up	0.00255	0.268175	yes
TCONS_00054496	ENST00000552403.1	XLOC_014338	TENC1	chr12:53399941-53458156	OK	2.27251	0	inf	up	0.0468	0.268175	yes
TCONS_00036185	ENST00000396085.1	XLOC_010285	NAV2	chr11:19372270-20143144	OK	2.27796	0.298025	2.93424	up	0.02185	0.268175	yes
TCONS_00212199	ENST00000378339.2	XLOC_052058	REEP2	chr5:137774705-137782658	OK	2.30032	0.000755308	11.5725	up	0.01055	0.268175	yes
TCONS_00080130	ENST00000394207.2	XLOC_020810	ZFYVE1	chr14:73436158-73493920	OK	2.3058	0.00435366	9.04882	up	0.026	0.268175	yes
TCONS_00155428	ENST00000451310.1	XLOC_036790	SEPT2	chr2:242166678-242293442	OK	2.3108	0	inf	up	0.02545	0.268175	yes
TCONS_00127093	ENST00000578966.1	XLOC_030880	RPL17	chr18:47008027-47018906	OK	2.31357	0	inf	up	0.04895	0.274984	yes
TCONS_00129079	ENST00000596758.1	XLOC_031318	TRIP10	chr19:6737935-6751537	OK	2.3142	0.000223406	13.3386	up	0.0066	0.268175	yes
TCONS_00099104	ENST00000437464.1	XLOC_025132	ZNF469	chr16:88493878-88507165	OK	2.3182	0.732488	1.66213	up	0.0415	0.268175	yes
TCONS_00027933	ENST00000372037.3	XLOC_007865	BMPR1A	chr10:88516378-88692595	OK	2.33877	7.36962	-1.65584	down	0.0212	0.268175	yes
TCONS_00070492	ENST00000499385.2	XLOC_018312	KBTBD6	chr13:41701704-41706882	OK	2.33891	2.47728e-05	16.5267	up	0.01515	0.268175	yes
TCONS_00244609	ENST00000476151.1	XLOC_061808	POLR2J2	chr7:102122891-102312088	OK	2.34487	0.000696013	11.7181	up	0.0183	0.268175	yes
TCONS_00046138	ENST00000528450.1	XLOC_012491	SLC43A1	chr11:57252006-57283259	OK	2.35243	0.000518894	12.1464	up	0.0212	0.268175	yes
TCONS_00245278	ENST00000488987.1	XLOC_061969	IQUB	chr7:123092453-123175131	OK	2.36918	0	inf	up	0.0011	0.268175	yes
TCONS_00247981	ENST00000518611.1	XLOC_062689	BNIP3L	chr8:26236774-26371608	OK	2.3909	0	inf	up	0.02865	0.268175	yes
TCONS_00193817	ENST00000296233.3	XLOC_046595	KLF15	chr3:126061477-126076285	OK	2.39411	2.44669e-05	16.5783	up	0.03875	0.268175	yes
TCONS_00220937	ENST00000509535.1	XLOC_054566	GNB2L1	chr5:180663908-180699308	OK	2.39776	0	inf	up	0.0222	0.268175	yes
TCONS_00130873	ENST00000442725.1	XLOC_031608	SLC27A1	chr19:17579577-17632097	OK	2.40288	0.000451743	12.377	up	0.01705	0.268175	yes
TCONS_00230287	ENST00000455918.1	XLOC_057588	EEF1A1	chr6:74225472-74280319	OK	2.41573	1.3905	0.796852	up	0.0035	0.268175	no
TCONS_00056799	ENST00000548371.1	XLOC_014832	VEZT	chr12:95611521-95696566	OK	2.43792	0.000503299	12.2419	up	0.0206	0.268175	yes
TCONS_00017086	ENST00000371429.3	XLOC_004457	NDC1	chr1:54231132-54304533	OK	2.45107	0.318748	2.94292	up	0.0432	0.268175	yes
TCONS_00231382	ENST00000389463.4	XLOC_057961	LAMA4	chr6:112429962-112672498	OK	2.45361	0	inf	up	0.0412	0.268175	yes
TCONS_00046896	ENST00000538277.1	XLOC_012630	WDR74	chr11:62599705-62609281	OK	2.45492	0	inf	up	0.0088	0.268175	yes
TCONS_00073912	ENST00000261556.6	XLOC_019403	TMEM260	chr14:56955071-57197253	OK	2.45572	4.32186e-05	15.7941	up	0.0035	0.268175	yes
TCONS_00137405	ENST00000322357.4	XLOC_032746	ZBTB7A	chr19:4044361-4066943	OK	2.4898	0.000810329	11.5852	up	0.01815	0.268175	yes
TCONS_00043196	ENST00000442059.2	XLOC_011799	PDDC1	chr11:767219-777488	OK	2.50287	0.000142321	14.1022	up	0.0051	0.268175	yes
TCONS_00255480	ENST00000399300.2	XLOC_065061	RBM12B	chr8:94225530-94753245	OK	2.50386	0.00168116	10.5405	up	0.019	0.268175	yes
TCONS_00174803	ENST00000344921.6	XLOC_042256	SMARCB1	chr22:24129149-24181315	OK	2.51252	0.00364061	9.43074	up	0.0245	0.268175	yes
TCONS_00176919	ENST00000380909.4	XLOC_042673	TRABD	chr22:50624343-50638976	OK	2.53905	0.000283952	13.1264	up	0.00445	0.268175	yes
TCONS_00138187	ENST00000601372.1	XLOC_032852	ZNF558	chr19:8920379-8943004	OK	2.54425	0.000173073	13.8436	up	0.0111	0.268175	yes
TCONS_00115132	ENST00000570914.1	XLOC_028183	SAT2	chr17:7465191-7536700	OK	2.55108	0	inf	up	0.0314	0.268175	yes
TCONS_00042235	ENST00000529397.1	XLOC_011583	TBCEL	chr11:120894780-120961484	OK	2.55228	6.68043e-05	15.2215	up	0.0022	0.268175	yes
TCONS_00115564	ENST00000426905.3	XLOC_028262	ELAC2	chr17:12895707-12921504	OK	2.555	0.00038996	12.6777	up	0.0046	0.268175	yes
TCONS_00043500	ENST00000531387.1	XLOC_011844	CARS	chr11:3022151-3078843	OK	2.55808	0	inf	up	0.0339	0.268175	yes
TCONS_00024098	ENST00000366843.2	XLOC_006559	ENAH	chr1:225674536-225840844	OK	2.57157	0.0014013	10.8417	up	0.0235	0.268175	yes
TCONS_00134790	ENST00000344019.3	XLOC_032263	FLT3LG	chr19:49949554-49995565	OK	2.58296	0	inf	up	0.0428	0.268175	yes
TCONS_00265047	ENST00000551630.1	XLOC_068106	PTCH1	chr9:98205261-98279339	OK	2.59449	0.00209003	10.2777	up	0.04415	0.268175	yes
TCONS_00256751	ENST00000519070.1	XLOC_065466	FAM49B	chr8:130844546-131029375	OK	2.59662	0.00284017	9.83644	up	0.04735	0.268175	yes
TCONS_00028471	ENST00000370449.4	XLOC_008035	ABCC2	chr10:101542488-101611949	OK	2.59706	0.441796	2.55542	up	0.0073	0.268175	yes
TCONS_00239620	ENST00000479907.1	XLOC_060424	ZNF282	chr7:148892576-148923339	OK	2.60284	6.27803e-05	15.3394	up	0.00435	0.268175	yes
TCONS_00274608	ENST00000370828.3	XLOC_071469	GPC4	chrX:132434130-132549518	OK	2.61646	0.356716	2.87477	up	0.0326	0.268175	yes
TCONS_00221632	ENST00000244745.1	XLOC_054866	SOX4	chr6:21593971-21598847	OK	2.62918	9.09369	-1.79025	down	0.0072	0.268175	yes
TCONS_00172074	ENST00000468090.1	XLOC_041426	PDXK	chr21:45138974-45182188	OK	2.64328	0	inf	up	0.0276	0.268175	yes
TCONS_00250998	ENST00000297848.3	XLOC_063646	COL14A1	chr8:121072018-121384275	OK	2.65699	11.1185	-2.06509	down	0.00075	0.268175	yes
TCONS_00180781	ENST00000360861.3	XLOC_043455	SLC6A6	chr3:14444075-14583588	OK	2.6584	7.87868	-1.5674	down	0.0236	0.268175	yes
TCONS_00109425	ENST00000418132.3	XLOC_027245	CASC3	chr17:38296570-38328436	OK	2.66083	0.000642485	12.0159	up	0.00525	0.268175	yes
TCONS_00029249	ENST00000425699.1	XLOC_008285	NANOS1	chr10:120789227-120793854	OK	2.66185	0.816487	1.70493	up	0.0499	0.275442	yes
TCONS_00090308	ENST00000299213.8	XLOC_023427	LARP6	chr15:71123862-71342414	OK	2.67707	44.8575	-4.06662	down	0.0278	0.268175	yes
TCONS_00262105	ENST00000371785.1	XLOC_067086	MRPS2	chr9:138387026-138398293	OK	2.68038	0.000167078	13.9696	up	0.0044	0.268175	yes
TCONS_00077062	ENST00000447393.1	XLOC_020126	PACS2	chr14:105675622-105864484	OK	2.68112	0	inf	up	0.04925	0.275442	yes
TCONS_00138358	ENST00000264828.3	XLOC_032887	COL5A3	chr19:10070236-10121147	OK	2.68182	0.742962	1.85185	up	0.04545	0.268175	yes
TCONS_00206173	ENST00000541197.1	XLOC_050173	ARSJ	chr4:114821439-114900883	OK	2.68197	0.000879012	11.5751	up	0.00935	0.268175	yes
TCONS_00079385	ENST00000247178.5	XLOC_020590	ATG14	chr14:55833109-55878576	OK	2.6901	5.99138	-1.15523	down	0.04915	0.275442	yes
TCONS_00160062	ENST00000542617.1	XLOC_037997	CHST10	chr2:101008326-101034118	OK	2.70972	0.000168986	13.969	up	0.00315	0.268175	yes
TCONS_00266520	ENST00000340607.4	XLOC_068582	PTGES	chr9:132500609-132515326	OK	2.71703	22.9289	-3.07707	down	0.00195	0.268175	yes
TCONS_00171465	ENST00000399353.1	XLOC_041304	ITSN1	chr21:34876237-35349992	OK	2.71894	0	inf	up	0.0184	0.268175	yes
TCONS_00036808	ENST00000531273.1	XLOC_010465	API5	chr11:43333512-43516483	OK	2.7522	0	inf	up	0.03515	0.268175	yes
TCONS_00015931	ENST00000373001.3	XLOC_004202	RRAGC	chr1:39303869-39325495	OK	2.7695	10.6573	-1.94414	down	0.0205	0.268175	yes
TCONS_00039113	ENST00000360510.2	XLOC_010907	DPP3	chr11:66234215-66313709	OK	2.77334	0.000469167	12.5292	up	0.01605	0.268175	yes
TCONS_00265559	ENST00000210227.4	XLOC_068308	PTBP3	chr9:114980714-115095947	OK	2.77501	0.000643425	12.0744	up	0.03785	0.268175	yes
TCONS_00143518	ENST00000322344.3	XLOC_033813	PNKP	chr19:50364460-50371166	OK	2.79083	0.000291113	13.2268	up	0.02945	0.268175	yes
TCONS_00247336	ENST00000522656.1	XLOC_062592	SLC7A2	chr8:17354596-17428082	OK	2.79198	0.287777	3.27827	up	0.0115	0.268175	yes
TCONS_00271569	ENST00000217939.6	XLOC_070265	MXRA5	chrX:3226605-3264682	OK	2.80877	9.67276	-1.78399	down	0.0018	0.268175	yes
TCONS_00051825	ENST00000534877.1	XLOC_013731	COPS7A	chr12:6832906-6841041	OK	2.82531	0.00405966	9.44283	up	0.01665	0.268175	yes
TCONS_00146074	ENST00000264705.4	XLOC_034382	CAD	chr2:27440257-27466811	OK	2.82941	0.000187516	13.8812	up	0.0093	0.268175	yes
TCONS_00055266	ENST00000555857.1	XLOC_014453	NAB2	chr12:57482676-57607134	OK	2.8359	0	inf	up	0.0132	0.268175	yes
TCONS_00119752	ENST00000495677.1	XLOC_029134	COL1A1	chr17:48260649-48278993	OK	2.85535	6.07786	-1.08989	down	0.0414	0.268175	yes
TCONS_00046655	ENST00000531324.1	XLOC_012610	AHNAK	chr11:62201015-62323707	OK	2.85617	1.14381	1.32024	up	0.0097	0.268175	yes
TCONS_00274613	ENST00000394299.2	XLOC_071471	GPC3	chrX:132669772-133119922	OK	2.86554	0.00103418	11.4361	up	0.01755	0.268175	yes
TCONS_00239429	ENST00000392957.2	XLOC_060345	EPHB6	chr7:142552791-142568847	OK	2.87114	0.00208638	10.4264	up	0.0447	0.268175	yes
TCONS_00189604	ENST00000455077.1	XLOC_045695	SLC4A7	chr3:27414213-27525911	OK	2.88161	0	inf	up	0.0363	0.268175	yes
TCONS_00133635	ENST00000301215.3	XLOC_032080	ZNF526	chr19:42724422-42732353	OK	2.88362	0.828225	1.79979	up	0.03815	0.268175	yes
TCONS_00233321	ENST00000435791.1	XLOC_058723	THBS2	chr6:169613348-169654139	OK	2.89872	0	inf	up	0.02945	0.268175	yes
TCONS_00213861	ENST00000296953.2	XLOC_052423	CREBRF	chr5:172483354-172566291	OK	2.93535	7.15481	-1.28538	down	0.0449	0.268175	yes
TCONS_00210835	ENST00000395813.1	XLOC_051639	CAST	chr5:95220801-96143803	OK	2.93839	0	inf	up	0.02385	0.268175	yes
TCONS_00075565	ENST00000330753.4	XLOC_019733	FLRT2	chr14:85996447-86095034	OK	2.94258	9.98688	-1.76295	down	0.00605	0.268175	yes
TCONS_00139059	ENST00000397668.3	XLOC_032957	HOOK2	chr19:12873816-12985765	OK	2.94447	0	inf	up	0.0326	0.268175	yes
TCONS_00195776	ENST00000434246.1	XLOC_047144	MTND5P15	chr3:176728506-176728855	OK	2.97116	0	inf	up	0.04735	0.268175	yes
TCONS_00114942	ENST00000575458.1	XLOC_028167	DVL2	chr17:7128659-7137864	OK	2.98262	0.0034625	9.75055	up	0.0175	0.268175	yes
TCONS_00011879	ENST00000485462.1	XLOC_003194	ADCK3	chr1:227085236-227175246	OK	3.00788	0.000892756	11.7182	up	0.00985	0.268175	yes
TCONS_00192564	ENST00000407433.1	XLOC_046332	PROS1	chr3:93591880-93692910	OK	3.06137	0	inf	up	0.04035	0.268175	yes
TCONS_00268279	ENST00000357227.4	XLOC_069175	CDK16	chrX:47077258-47089396	OK	3.07842	0.00081126	11.8897	up	0.0067	0.268175	yes
TCONS_00198446	ENST00000438068.2	XLOC_047800	UBE2K	chr4:39699663-39784412	OK	3.08051	0.000272147	13.4665	up	0.0077	0.268175	yes
TCONS_00095121	ENST00000317058.3	XLOC_024328	CCDC101	chr16:28565235-28603111	OK	3.08331	11.9673	-1.95654	down	0.04065	0.268175	yes
TCONS_00014690	ENST00000374479.3	XLOC_003937	FUCA1	chr1:24171566-24194784	OK	3.08822	11.2422	-1.86408	down	0.00965	0.268175	yes
TCONS_00171600	ENST00000487909.1	XLOC_041334	MORC3	chr21:37692089-37791313	OK	3.12824	0.000766784	11.9942	up	0.0071	0.268175	yes
TCONS_00119180	ENST00000589780.1	XLOC_029008	PLEKHM1	chr17:43513265-43568115	OK	3.15134	0.002863	10.1042	up	0.0434	0.268175	yes
TCONS_00251518	ENST00000262585.2	XLOC_063849	DENND3	chr8:142127376-142205907	OK	3.15733	7.4092e-05	15.379	up	0.0033	0.268175	yes
TCONS_00154784	ENST00000373525.5	XLOC_036676	ATG16L1	chr2:234118696-234204320	OK	3.17298	0	inf	up	0.049	0.275162	yes
TCONS_00152642	ENST00000359634.5	XLOC_036238	SLC39A10	chr2:196440700-196602426	OK	3.17471	7.6453	-1.26795	down	0.04345	0.268175	yes
TCONS_00032335	ENST00000372745.1	XLOC_009183	AP3M1	chr10:75881523-75910821	OK	3.19081	0.000440589	12.8222	up	0.01245	0.268175	yes
TCONS_00057310	ENST00000550053.1	XLOC_014939	KIAA1033	chr12:105501101-105562912	OK	3.20654	0.000489777	12.6766	up	0.00525	0.268175	yes
TCONS_00089606	ENST00000560546.1	XLOC_023249	ANXA2	chr15:60639332-60695082	OK	3.20799	2.23752	0.519771	up	0.04945	0.275442	no
TCONS_00133278	ENST00000600718.1	XLOC_032037	SHKBP1	chr19:41082756-41097305	OK	3.21796	0.000194461	14.0144	up	0.0164	0.268175	yes
TCONS_00046779	ENST00000317449.4	XLOC_012618	LRRN4CL	chr11:62453873-62457371	OK	3.22853	9.59896	-1.572	down	0.03045	0.268175	yes
TCONS_00154522	ENST00000349938.4	XLOC_036643	ARMC9	chr2:232063259-232239548	OK	3.25393	10.5329	-1.69465	down	0.0251	0.268175	yes
TCONS_00089576	ENST00000559647.1	XLOC_023249	ANXA2	chr15:60639332-60695082	OK	3.27476	0.661097	2.30845	up	0.0162	0.268175	yes
TCONS_00062872	ENST00000550804.1	XLOC_016134	CALCOCO1	chr12:54104902-54121529	OK	3.29614	0.000388757	13.0496	up	0.00245	0.268175	yes
TCONS_00242405	ENST00000381083.4	XLOC_061227	IGFBP3	chr7:45951948-45961473	OK	3.29749	0.000209779	13.9402	up	0.0045	0.268175	yes
TCONS_00035401	ENST00000356761.2	XLOC_010075	SMPD1	chr11:6411654-6416228	OK	3.30662	0	inf	up	0.04195	0.268175	yes
TCONS_00185345	ENST00000428331.2	XLOC_044645	ATP2C1	chr3:130569438-131100319	OK	3.31634	0	inf	up	0.04165	0.268175	yes
TCONS_00128368	ENST00000546172.3	XLOC_031184	NDUFS7	chr19:1383525-1396466	OK	3.32492	0.00160084	11.0203	up	0.02145	0.268175	yes
TCONS_00065612	ENST00000392876.3	XLOC_016873	NT5DC3	chr12:104164230-104234975	OK	3.33553	0.70293	2.24646	up	0.00665	0.268175	yes
TCONS_00156685	ENST00000456259.1	XLOC_037088	PREB	chr2:27346681-27357543	OK	3.35463	0.00101211	11.6946	up	0.00745	0.268175	yes
TCONS_00076130	ENST00000555004.1	XLOC_019873	C14orf132	chr14:96505660-96560417	OK	3.38459	8.50037	-1.32855	down	0.01755	0.268175	yes
TCONS_00072891	ENST00000555802.1	XLOC_019117	NFATC4	chr14:24834878-24848810	OK	3.3916	0.0111137	8.25348	up	0.0226	0.268175	yes
TCONS_00060590	ENST00000281172.5	XLOC_015661	EPS8	chr12:15773091-16035263	OK	3.41926	0.00170692	10.9681	up	0.0137	0.268175	yes
TCONS_00230716	ENST00000369485.4	XLOC_057781	RNGTT	chr6:89319984-89673348	OK	3.46137	0.644157	2.42586	up	0.049	0.275162	yes
TCONS_00066389	ENST00000349155.2	XLOC_017038	TBX3	chr12:115108058-115121969	OK	3.49659	15.8559	-2.181	down	0.00395	0.268175	yes
TCONS_00268911	ENST00000374941.4	XLOC_069352	RRAGB	chrX:55744171-55785207	OK	3.49989	10.1988	-1.54301	down	0.0347	0.268175	yes
TCONS_00158951	ENST00000480844.2	XLOC_037649	PCGF1	chr2:74732169-74735707	OK	3.50359	0.0115134	8.24937	up	0.02825	0.268175	yes
TCONS_00062736	ENST00000425354.2	XLOC_016124	RARG	chr12:53604353-53626764	OK	3.50513	0.00346787	9.9812	up	0.0176	0.268175	yes
TCONS_00107844	ENST00000176643.6	XLOC_026881	ALDH3A2	chr17:19551448-19580911	OK	3.52746	0.00356898	9.9489	up	0.00935	0.268175	yes
TCONS_00092617	ENST00000307650.4	XLOC_023907	FAM195A	chr16:691812-699200	OK	3.55936	0.000969639	11.8419	up	0.00965	0.268175	yes
TCONS_00267379	ENST00000419513.2	XLOC_068782	XG	chrX:2669935-2734539	OK	3.55963	0.000137008	14.6652	up	0.00305	0.268175	yes
TCONS_00150145	ENST00000295228.3	XLOC_035472	INHBB	chr2:121103718-121109384	OK	3.58638	0.935968	1.938	up	0.04255	0.268175	yes
TCONS_00228581	ENST00000375244.3	XLOC_057142	TNXB	chr6:32006041-32096030	OK	3.60467	8.49976	-1.23755	down	0.03865	0.268175	yes
TCONS_00174067	ENST00000485631.1	XLOC_042031	BCL2L13	chr22:18111620-18213388	OK	3.65553	0	inf	up	0.03515	0.268175	yes
TCONS_00061899	ENST00000550422.1	XLOC_015994	ADCY6	chr12:49159974-49182820	OK	3.68085	0.00451556	9.67092	up	0.0468	0.268175	yes
TCONS_00084104	ENST00000415425.1	XLOC_021942	DTWD1	chr15:49913176-49937333	OK	3.69874	0.000217907	14.051	up	0.01555	0.268175	yes
TCONS_00092604	ENST00000248139.3	XLOC_023904	RAB40C	chr16:639356-684116	OK	3.70228	0.000209812	14.107	up	0.0333	0.268175	yes
TCONS_00020511	ENST00000462776.2	XLOC_005496	S100A6	chr1:153506078-153508720	OK	3.74769	0.645034	2.53856	up	0.02195	0.268175	yes
TCONS_00013683	ENST00000486051.1	XLOC_003670	ENO1	chr1:8921060-8939953	OK	3.74997	0	inf	up	0.03225	0.268175	yes
TCONS_00024739	ENST00000318160.4	XLOC_006783	GREM2	chr1:240652872-240775449	OK	3.77059	17.5792	-2.22101	down	0.00025	0.268175	yes
TCONS_00215063	ENST00000515803.1	XLOC_052786	MYO10	chr5:16665394-16936372	OK	3.77632	0.00208445	10.8231	up	0.0109	0.268175	yes
TCONS_00012764	ENST00000502697.1	XLOC_003515	ZNF672	chr1:249132408-249143716	OK	3.7905	0.0200009	7.56618	up	0.02745	0.268175	yes
TCONS_00052623	ENST00000261168.4	XLOC_013890	ATF7IP	chr12:14518609-14651697	OK	3.79079	0.000127072	14.8646	up	0.00875	0.268175	yes
TCONS_00190679	ENST00000296440.6	XLOC_045983	PLXNB1	chr3:48445260-48471594	OK	3.81434	0.00179016	11.0571	up	0.02085	0.268175	yes
TCONS_00257522	ENST00000527816.1	XLOC_065585	PLEC	chr8:144989320-145050902	OK	3.83172	0	inf	up	0.02985	0.268175	yes
TCONS_00042308	ENST00000284273.5	XLOC_011609	UBASH3B	chr11:122526382-122685181	OK	3.86539	1.25677	1.6209	up	0.01995	0.268175	yes
TCONS_00119638	ENST00000240333.6	XLOC_029117	SLC35B1	chr17:47778304-47906458	OK	3.90821	0.000643564	12.5681	up	0.00385	0.268175	yes
TCONS_00032088	ENST00000317168.6	XLOC_009133	ASCC1	chr10:73856277-73995618	OK	3.91621	0.00550183	9.47533	up	0.0315	0.268175	yes
TCONS_00084547	ENST00000475062.1	XLOC_022073	RP11-745A24.1	chr15:60639332-60695082	OK	3.93168	0.767112	2.35764	up	0.0087	0.268175	yes
TCONS_00017654	ENST00000306821.3	XLOC_004653	NEGR1	chr1:71547006-72748417	OK	3.93505	1.00122	1.97462	up	0.0299	0.268175	yes
TCONS_00204924	ENST00000404191.1	XLOC_049882	ANTXR2	chr4:80822302-81046608	OK	3.95141	0	inf	up	0.0469	0.268175	yes
TCONS_00196565	ENST00000326793.6	XLOC_047347	ACAP2	chr3:194995464-195163807	OK	3.95457	14.3207	-1.85651	down	0.01965	0.268175	yes
TCONS_00202827	ENST00000314262.6	XLOC_049165	NOP14	chr4:2936625-2965112	OK	3.98937	0.001486	11.3905	up	0.01535	0.268175	yes
TCONS_00102156	ENST00000357857.9	XLOC_025632	CLN3	chr16:28467692-28510291	OK	4.04343	0.0140896	8.16481	up	0.0402	0.268175	yes
TCONS_00210833	ENST00000359176.4	XLOC_051639	CAST	chr5:95220801-96143803	OK	4.04394	0	inf	up	0.0079	0.268175	yes
TCONS_00084987	ENST00000439724.3	XLOC_022197	SMAD3	chr15:67356100-67487533	OK	4.05388	0	inf	up	0.0239	0.268175	yes
TCONS_00183163	ENST00000295956.4	XLOC_043918	FLNB	chr3:57994126-58157982	OK	4.12207	0	inf	up	0.04305	0.268175	yes
TCONS_00047007	ENST00000332645.4	XLOC_012646	ATL3	chr11:63391558-63439393	OK	4.13073	0	inf	up	0.0299	0.268175	yes
TCONS_00041104	ENST00000282441.5	XLOC_011351	YAP1	chr11:101981191-102104154	OK	4.13667	0.00167526	11.2699	up	0.01285	0.268175	yes
TCONS_00025343	ENST00000380359.3	XLOC_006984	NET1	chr10:5454513-5500426	OK	4.14127	15.8098	-1.93267	down	0.00255	0.268175	yes
TCONS_00223688	ENST00000230418.4	XLOC_055398	PTK7	chr6:43044005-43129457	OK	4.16831	0.00344655	10.2401	up	0.0071	0.268175	yes
TCONS_00209022	ENST00000302472.3	XLOC_051152	PTGER4	chr5:40679497-40693837	OK	4.19457	1.16161	1.85239	up	0.0409	0.268175	yes
TCONS_00044870	ENST00000256733.4	XLOC_012102	SAA2	chr11:18252895-18270190	OK	4.23864	0	inf	up	0.00015	0.176824	yes
TCONS_00100825	ENST00000591392.1	XLOC_025352	ROGDI	chr16:4846968-4852951	OK	4.25041	0.00106151	11.9673	up	0.0067	0.268175	yes
TCONS_00192264	ENST00000349511.4	XLOC_046213	UBA3	chr3:69024364-69129559	OK	4.2958	0.0111883	8.58479	up	0.01845	0.268175	yes
TCONS_00079265	ENST00000216410.3	XLOC_020560	GNPNAT1	chr14:53241911-53258386	OK	4.34285	0.954152	2.18635	up	0.0387	0.268175	yes
TCONS_00169881	ENST00000372980.3	XLOC_040781	JPH2	chr20:42740334-42816218	OK	4.39514	0.357188	3.62115	up	0.01745	0.268175	yes
TCONS_00129937	ENST00000544952.1	XLOC_031447	CNN1	chr19:11649531-11661138	OK	4.40726	0.00973246	8.82286	up	0.04345	0.268175	yes
TCONS_00196729	ENST00000411591.1	XLOC_047368	PCYT1A	chr3:195938357-196065374	OK	4.49703	0	inf	up	0.04275	0.268175	yes
TCONS_00051873	ENST00000251761.8	XLOC_013736	LEPREL2	chr12:6930710-6949018	OK	4.52118	0.000293914	13.909	up	0.00465	0.268175	yes
TCONS_00179206	ENST00000333039.2	XLOC_043144	NPTXR	chr22:39214456-39239987	OK	4.64903	0.401085	3.53495	up	0.0043	0.268175	yes
TCONS_00027450	ENST00000345254.4	XLOC_007709	SEC24C	chr10:75504119-75531919	OK	4.73827	0.000728326	12.6675	up	0.00905	0.268175	yes
TCONS_00268686	ENST00000375722.1	XLOC_069284	MAGED1	chrX:51546102-51645453	OK	4.74443	0	inf	up	0.0289	0.268175	yes
TCONS_00172910	ENST00000300260.7	XLOC_041715	C21orf59	chr21:33948861-33985176	OK	4.7561	0.000866711	12.4219	up	0.0075	0.268175	yes
TCONS_00205038	ENST00000355196.2	XLOC_049904	SEC31A	chr4:83739813-83934079	OK	4.76861	0	inf	up	0.0136	0.268175	yes
TCONS_00083047	ENST00000490247.1	XLOC_021784	THBS1	chr15:39873279-39891667	OK	4.79371	15.8425	-1.72458	down	0.01145	0.268175	yes
TCONS_00038773	ENST00000528416.1	XLOC_010843	DPF2	chr11:65101224-65120720	OK	4.81331	0.00311504	10.5936	up	0.021	0.268175	yes
TCONS_00232667	ENST00000335647.5	XLOC_058485	KATNA1	chr6:149916008-149970108	OK	4.83694	0.0015036	11.6515	up	0.0141	0.268175	yes
TCONS_00208087	ENST00000510361.1	XLOC_050836	SDHA	chr5:218355-256815	OK	4.84773	0	inf	up	0.0292	0.268175	yes
TCONS_00154782	ENST00000392017.4	XLOC_036676	ATG16L1	chr2:234118696-234204320	OK	4.85466	0.0017997	11.3974	up	0.0054	0.268175	yes
TCONS_00030169	ENST00000378825.3	XLOC_008529	CCDC3	chr10:12938626-13180291	OK	4.89651	0	inf	up	0.02855	0.268175	yes
TCONS_00000769	ENST00000602477.1	XLOC_000174	H6PD	chr1:9294833-9331396	OK	4.90814	0.000103779	15.5294	up	0.00265	0.268175	yes
TCONS_00071128	ENST00000377861.3	XLOC_018511	PCDH9	chr13:66876966-67804468	OK	4.91935	1.15717	2.08786	up	0.00575	0.268175	yes
TCONS_00258571	ENST00000297661.4	XLOC_065916	UBAP1	chr9:34179002-34329198	OK	4.92794	0.0017802	11.4347	up	0.0197	0.268175	yes
TCONS_00047430	ENST00000528516.1	XLOC_012706	LTBP3	chr11:65306275-65326401	OK	4.94901	0.000963185	12.327	up	0.01635	0.268175	yes
TCONS_00118002	ENST00000423485.1	XLOC_028795	TOP2A	chr17:38544767-38574202	OK	4.95812	1.68017	1.56118	up	0.0149	0.268175	yes
TCONS_00058927	ENST00000535291.1	XLOC_015282	MMP17	chr12:132312937-132336328	OK	4.99749	0.000177279	14.7829	up	0.00325	0.268175	yes
TCONS_00103384	ENST00000340099.4	XLOC_025974	DOK4	chr16:57462080-57521239	OK	5.08102	0	inf	up	0.02965	0.268175	yes
TCONS_00164057	ENST00000418099.1	XLOC_039175	NHEJ1	chr2:219940038-220035549	OK	5.08497	9.92874e-05	15.6443	up	0.01585	0.268175	yes
TCONS_00172356	ENST00000460886.1	XLOC_041479	COL6A2	chr21:47518010-47552763	OK	5.11127	12.6605	-1.30858	down	0.03745	0.268175	yes
TCONS_00262044	ENST00000425041.1	XLOC_067067	WDR5	chr9:136997363-137025093	OK	5.11766	0.000837537	12.577	up	0.0117	0.268175	yes
TCONS_00005175	ENST00000330010.8	XLOC_001274	NEXN	chr1:78347032-78409580	OK	5.12562	1.48913	1.78326	up	0.0341	0.268175	yes
TCONS_00041605	ENST00000335953.4	XLOC_011477	ZBTB16	chr11:113930314-114227293	OK	5.12952	0	inf	up	0.02865	0.268175	yes
TCONS_00030659	ENST00000419761.1	XLOC_008683	MKX	chr10:27961803-28056723	OK	5.13316	22.6394	-2.14092	down	0.0174	0.268175	yes
TCONS_00272732	ENST00000375992.3	XLOC_070659	NUDT11	chrX:51232862-51239448	OK	5.19237	1.26397	2.03843	up	0.02695	0.268175	yes
TCONS_00262430	ENST00000371421.4	XLOC_067148	ARRDC1	chr9:140500105-140513358	OK	5.21607	0.00178138	11.5158	up	0.0135	0.268175	yes
TCONS_00260014	ENST00000340893.4	XLOC_066510	FAM120A	chr9:96208775-96328397	OK	5.22085	0.000593835	13.1019	up	0.0058	0.268175	yes
TCONS_00121442	ENST00000580717.1	XLOC_029505	MIF4GD	chr17:73232693-73267308	OK	5.22993	0.0065917	9.63192	up	0.0174	0.268175	yes
TCONS_00219510	ENST00000540000.1	XLOC_054226	RBM22	chr5:150070355-150080669	OK	5.24443	0.000428415	13.5795	up	0.0087	0.268175	yes
TCONS_00216761	ENST00000264914.4	XLOC_053382	ARSB	chr5:78073031-78281910	OK	5.32031	0	inf	up	0.0467	0.268175	yes
TCONS_00252776	ENST00000523619.1	XLOC_064237	PSD3	chr8:18384810-18942240	OK	5.32425	14.6188	-1.45718	down	0.04845	0.27271	yes
TCONS_00081786	ENST00000445922.2	XLOC_021201	BAG5	chr14:104019757-104181841	OK	5.33439	0	inf	up	0.03215	0.268175	yes
TCONS_00089590	ENST00000557906.1	XLOC_023249	ANXA2	chr15:60639332-60695082	OK	5.41062	0	inf	up	0.0255	0.268175	yes
TCONS_00231753	ENST00000454859.3	XLOC_058154	ECHDC1	chr6:127609728-127664754	OK	5.45377	0.00153131	11.7983	up	0.0176	0.268175	yes
TCONS_00266144	ENST00000373425.3	XLOC_068505	ANGPTL2	chr9:129677052-129985445	OK	5.46784	31.6626	-2.53374	down	0.0001	0.12525	yes
TCONS_00050785	ENST00000530391.1	XLOC_013503	HSPA8	chr11:122928196-122933938	OK	5.52007	0	inf	up	0.0454	0.268175	yes
TCONS_00271767	ENST00000454189.2	XLOC_070334	GPM6B	chrX:13789149-13956757	OK	5.53418	0.697779	2.98753	up	0.0023	0.268175	yes
TCONS_00249349	ENST00000521674.1	XLOC_063072	YTHDF3	chr8:64081111-64125346	OK	5.547	0.000376219	13.8478	up	0.007	0.268175	yes
TCONS_00231824	ENST00000368226.4	XLOC_058168	PTPRK	chr6:128289923-128841870	OK	5.58553	0.000486889	13.4858	up	0.00405	0.268175	yes
TCONS_00198960	ENST00000514888.1	XLOC_047971	PAICS	chr4:57301906-57327534	OK	5.586	0.000397935	13.777	up	0.0073	0.268175	yes
TCONS_00113368	ENST00000572525.1	XLOC_027945	CHMP6	chr17:78965397-78983317	OK	5.59174	0.000330782	14.0451	up	0.00345	0.268175	yes
TCONS_00067837	ENST00000361042.4	XLOC_017391	WASF3	chr13:27131839-27263085	OK	5.59762	1.78139	1.65181	up	0.02055	0.268175	yes
TCONS_00055325	ENST00000555116.1	XLOC_014458	SHMT2	chr12:57623109-57634498	OK	5.6105	0	inf	up	0.02	0.268175	yes
TCONS_00070201	ENST00000320027.5	XLOC_018220	HSPH1	chr13:31710761-31736525	OK	5.73558	0.981819	2.54641	up	0.0434	0.268175	yes
TCONS_00035886	ENST00000334310.6	XLOC_010208	TEAD1	chr11:12695968-12966298	OK	5.74256	0	inf	up	0.02335	0.268175	yes
TCONS_00147738	ENST00000409349.3	XLOC_034797	ANTXR1	chr2:69240309-69476459	OK	5.77026	0.00297927	10.9195	up	0.01145	0.268175	yes
TCONS_00008392	ENST00000368324.4	XLOC_002280	SYT11	chr1:155829299-155854990	OK	5.79569	12.5206	-1.11125	down	0.03955	0.268175	yes
TCONS_00183698	ENST00000336596.2	XLOC_044134	EPHA3	chr3:89156673-89531284	OK	5.81605	0.553089	3.39446	up	0.0008	0.268175	yes
TCONS_00242121	ENST00000447717.3	XLOC_061191	URGCP	chr7:43906156-43966010	OK	5.85266	0	inf	up	0.04875	0.274167	yes
TCONS_00021493	ENST00000314485.7	XLOC_005677	IGSF8	chr1:160061129-160068733	OK	5.86079	0.00273565	11.065	up	0.01645	0.268175	yes
TCONS_00033973	ENST00000369103.2	XLOC_009714	RGS10	chr10:121259339-121302220	OK	5.88921	23.6123	-2.00339	down	0.0267	0.268175	yes
TCONS_00108890	ENST00000592325.1	XLOC_027136	SLFN5	chr17:33570054-33600674	OK	5.92001	0	inf	up	0.0204	0.268175	yes
TCONS_00014600	ENST00000450454.2	XLOC_003914	TCEA3	chr1:23707553-23751233	OK	5.93333	18.92	-1.673	down	0.01425	0.268175	yes
TCONS_00169504	ENST00000437340.1	XLOC_040691	CPNE1	chr20:34213952-34288906	OK	6.0563	0	inf	up	0.013	0.268175	yes
TCONS_00191656	ENST00000491606.1	XLOC_046099	GLT8D1	chr3:52529353-52742182	OK	6.09556	0	inf	up	0.02105	0.268175	yes
TCONS_00003607	ENST00000474394.1	XLOC_000801	RNF220	chr1:44870865-45140227	OK	6.15071	0.0077485	9.63262	up	0.0201	0.268175	yes
TCONS_00054489	ENST00000379902.3	XLOC_014338	TENC1	chr12:53399941-53458156	OK	6.22733	0.00292292	11.057	up	0.0354	0.268175	yes
TCONS_00167218	ENST00000456939.1	XLOC_040007	DNTTIP1	chr20:44420575-44440066	OK	6.2337	0.00126403	12.2678	up	0.02155	0.268175	yes
TCONS_00125496	ENST00000400256.3	XLOC_030444	COLEC12	chr18:319360-500722	OK	6.25935	41.9659	-2.74513	down	5e-05	0.0683182	yes
TCONS_00213062	ENST00000261797.6	XLOC_052238	NDST1	chr5:149855093-149937773	OK	6.265	0	inf	up	0.03685	0.268175	yes
TCONS_00164739	ENST00000390645.2	XLOC_039343	ARL4C	chr2:235401684-235405697	OK	6.26922	27.6229	-2.13951	down	0.0004	0.268175	yes
TCONS_00046694	ENST00000278845.4	XLOC_012613	EML3	chr11:62369689-62382592	OK	6.2789	6.44719e-05	16.5715	up	0.00285	0.268175	yes
TCONS_00001329	ENST00000401088.4	XLOC_000306	SZRD1	chr1:16679069-16763919	OK	6.31152	0.00160048	11.9453	up	0.0145	0.268175	yes
TCONS_00269769	ENST00000372695.5	XLOC_069690	BEX4	chrX:102470019-102472174	OK	6.37826	16.2206	-1.3466	down	0.0461	0.268175	yes
TCONS_00110098	ENST00000592782.1	XLOC_027386	NMT1	chr17:43100707-43221548	OK	6.40581	0	inf	up	0.03525	0.268175	yes
TCONS_00038265	ENST00000255688.3	XLOC_010784	RARRES3	chr11:63304280-63313934	OK	6.43657	23.0647	-1.84132	down	0.03645	0.268175	yes
TCONS_00114337	ENST00000572014.1	XLOC_028077	CLUH	chr17:2592679-2616127	OK	6.46802	0.00832484	9.60168	up	0.04655	0.268175	yes
TCONS_00115109	ENST00000311403.4	XLOC_028178	ZBTB4	chr17:7362684-7387582	OK	6.55676	1.54305	2.0872	up	0.04845	0.27271	yes
TCONS_00178459	ENST00000215912.5	XLOC_043017	PIK3IP1	chr22:31677578-31742218	OK	6.59395	18.7538	-1.50797	down	0.03765	0.268175	yes
TCONS_00251785	ENST00000313269.5	XLOC_063917	GRINA	chr8:145051320-145101933	OK	6.70296	0.00146244	12.1622	up	0.00615	0.268175	yes
TCONS_00051789	ENST00000496049.1	XLOC_013725	GAPDH	chr12:6643092-6665239	OK	6.71233	0	inf	up	0.0104	0.268175	yes
TCONS_00189815	ENST00000309558.3	XLOC_045776	SUSD5	chr3:33191536-33260707	OK	6.91459	3.03081	1.18994	up	0.03635	0.268175	yes
TCONS_00186872	ENST00000337002.4	XLOC_045056	SEC62	chr3:169657140-169716161	OK	6.92716	1.8879	1.87549	up	0.0421	0.268175	yes
TCONS_00260946	ENST00000373729.1	XLOC_066861	MRRF	chr9:124999902-125085743	OK	6.92819	0.000710127	13.2521	up	0.0034	0.268175	yes
TCONS_00122443	ENST00000570561.1	XLOC_029650	ARL16	chr17:79647992-79670330	OK	6.95509	0	inf	up	0.04915	0.275442	yes
TCONS_00079191	ENST00000216392.7	XLOC_020530	PYGL	chr14:51314839-51411454	OK	6.98334	24.639	-1.81896	down	0.03055	0.268175	yes
TCONS_00193555	ENST00000383657.5	XLOC_046559	PTPLB	chr3:123209666-123304032	OK	6.99643	1.11039	2.65555	up	0.0161	0.268175	yes
TCONS_00012292	ENST00000497327.1	XLOC_003336	GGPS1	chr1:235294497-235507847	OK	7.02796	0	inf	up	0.04175	0.268175	yes
TCONS_00057137	ENST00000258534.8	XLOC_014898	DRAM1	chr12:102271128-102405908	OK	7.0367	17.2782	-1.29599	down	0.01845	0.268175	yes
TCONS_00123407	ENST00000355285.5	XLOC_029835	APCDD1	chr18:10454624-10489945	OK	7.11201	1.24164	2.51801	up	0.0052	0.268175	yes
TCONS_00264414	ENST00000376808.4	XLOC_067873	NMRK1	chr9:77675488-77703133	OK	7.12454	0.000229907	14.9195	up	0.00345	0.268175	yes
TCONS_00024085	ENST00000272163.4	XLOC_006557	LBR	chr1:225589203-225616627	OK	7.28616	2.74324	1.40928	up	0.04115	0.268175	yes
TCONS_00211059	ENST00000319933.2	XLOC_051705	C5orf30	chr5:102594402-102614361	OK	7.33787	0.967966	2.92233	up	0.01075	0.268175	yes
TCONS_00245871	ENST00000428878.2	XLOC_062148	HIPK2	chr7:139246315-139720125	OK	7.35327	1.10219	2.73801	up	0.00065	0.268175	yes
TCONS_00208717	ENST00000265074.8	XLOC_051060	NPR3	chr5:32689175-32791819	OK	7.43214	0.614254	3.59687	up	0.0167	0.268175	yes
TCONS_00242379	ENST00000482285.1	XLOC_061219	TBRG4	chr7:45139698-45151646	OK	7.48745	0.00137969	12.4059	up	0.0195	0.268175	yes
TCONS_00122895	ENST00000571835.1	XLOC_029693	WDR45B	chr17:80477588-80606429	OK	7.52076	0.00119425	12.6206	up	0.0062	0.268175	yes
TCONS_00034844	ENST00000448903.2	XLOC_009931	AP2A2	chr11:924893-1012239	OK	7.55238	0.00309629	11.2522	up	0.01825	0.268175	yes
TCONS_00112443	ENST00000337231.5	XLOC_027825	CDR2L	chr17:72983726-73001895	OK	7.57261	2.85156	1.40904	up	0.0408	0.268175	yes
TCONS_00167084	ENST00000372894.3	XLOC_039981	PKIG	chr20:43160425-43280874	OK	7.58191	0	inf	up	0.00935	0.268175	yes
TCONS_00159299	ENST00000377332.3	XLOC_037757	ST3GAL5	chr2:86066266-86116137	OK	7.5828	20.1033	-1.40663	down	0.02765	0.268175	yes
TCONS_00099945	ENST00000563974.1	XLOC_025233	C16orf91	chr16:1469744-1479345	OK	7.60882	0.00476715	10.6403	up	0.02465	0.268175	yes
TCONS_00071736	ENST00000267339.2	XLOC_018787	ANKRD10	chr13:111530886-111567416	OK	7.65689	22.4548	-1.55219	down	0.0439	0.268175	yes
TCONS_00086016	ENST00000559345.1	XLOC_022398	MORF4L1	chr15:79051544-79190475	OK	7.66026	0.00612469	10.2885	up	0.01035	0.268175	yes
TCONS_00126460	ENST00000399380.3	XLOC_030750	CDH2	chr18:25530929-25757410	OK	7.67404	1.71881	2.15857	up	0.0048	0.268175	yes
TCONS_00027567	ENST00000447677.1	XLOC_007730	VDAC2	chr10:76969911-76991206	OK	7.79698	0.012931	9.23593	up	0.0231	0.268175	yes
TCONS_00084978	ENST00000327367.4	XLOC_022197	SMAD3	chr15:67356100-67487533	OK	7.8684	19.2058	-1.2874	down	0.0352	0.268175	yes
TCONS_00259824	ENST00000358157.2	XLOC_066439	S1PR3	chr9:91605777-91619925	OK	7.8867	2.07192	1.92845	up	0.0039	0.268175	yes
TCONS_00020740	ENST00000368463.3	XLOC_005544	PBXIP1	chr1:154916551-154928611	OK	8.00761	22.735	-1.50547	down	0.02095	0.268175	yes
TCONS_00065930	ENST00000228495.6	XLOC_016960	KCTD10	chr12:109785707-109974507	OK	8.0154	0.006703	10.2238	up	0.0188	0.268175	yes
TCONS_00248013	ENST00000346049.5	XLOC_062702	PTK2B	chr8:27168998-27316903	OK	8.05205	0.263079	4.93579	up	0.01685	0.268175	yes
TCONS_00259504	ENST00000376730.4	XLOC_066325	GCNT1	chr9:79034751-79122332	OK	8.088	1.55444	2.37939	up	0.0061	0.268175	yes
TCONS_00049566	ENST00000260227.4	XLOC_013221	MMP7	chr11:102391238-102401484	OK	8.12062	0	inf	up	5e-05	0.0683182	yes
TCONS_00132821	ENST00000263372.3	XLOC_031961	KCNK6	chr19:38810483-38822258	OK	8.34773	2.45906	1.76328	up	0.02645	0.268175	yes
TCONS_00014630	ENST00000463312.1	XLOC_003918	ID3	chr1:23884408-23886285	OK	8.36582	0.00177463	12.2028	up	0.0319	0.268175	yes
TCONS_00071632	ENST00000245323.4	XLOC_018748	EFNB2	chr13:107142078-107187462	OK	8.41916	3.33528	1.33587	up	0.02285	0.268175	yes
TCONS_00021257	ENST00000478899.1	XLOC_005608	MRPL24	chr1:156707094-156711382	OK	8.42638	0.00147782	12.4772	up	0.0102	0.268175	yes
TCONS_00152832	ENST00000374700.2	XLOC_036285	AOX1	chr2:201450590-201541787	OK	8.51159	2.6098	1.70549	up	0.04025	0.268175	yes
TCONS_00266499	ENST00000372491.2	XLOC_068566	IER5L	chr9:131937744-131972827	OK	8.99853	24.6837	-1.4558	down	0.027	0.268175	yes
TCONS_00258540	ENST00000426153.2	XLOC_065897	ANXA2P2	chr9:33624222-33625532	OK	9.06251	3.18622	1.50807	up	0.0393	0.268175	yes
TCONS_00083048	ENST00000560894.1	XLOC_021784	THBS1	chr15:39873279-39891667	OK	9.28494	12.0171	-0.372128	down	0.01415	0.268175	no
TCONS_00274391	ENST00000336592.6	XLOC_071380	CUL4B	chrX:119658463-119709649	OK	9.47291	1.32832	2.8342	up	0.03855	0.268175	yes
TCONS_00087068	ENST00000268042.6	XLOC_022630	ARRDC4	chr15:98462783-98517068	OK	9.48809	2.05649	2.20593	up	0.0028	0.268175	yes
TCONS_00171660	ENST00000355666.1	XLOC_041345	TTC3	chr21:38445525-38575413	OK	9.54413	0.000352754	14.7237	up	0.0019	0.268175	yes
TCONS_00161770	ENST00000188790.4	XLOC_038579	FAP	chr2:163016271-163101661	OK	9.69775	27.4245	-1.49974	down	0.01445	0.268175	yes
TCONS_00048150	ENST00000355527.3	XLOC_012859	DHCR7	chr11:71139238-71163914	OK	9.98746	0.000532615	14.1947	up	0.0197	0.268175	yes
TCONS_00225090	ENST00000406360.1	XLOC_055942	FOXO3	chr6:108881037-109005977	OK	9.99239	1.81343	2.46211	up	0.03245	0.268175	yes
TCONS_00168451	ENST00000350009.2	XLOC_040304	ADAM33	chr20:3648611-3662893	OK	10.0089	0.0026782	11.8677	up	0.01285	0.268175	yes
TCONS_00244819	ENST00000441045.1	XLOC_061839	NAMPT	chr7:105888730-105926772	OK	10.0138	0.00275785	11.8262	up	0.00535	0.268175	yes
TCONS_00273882	ENST00000458024.1	XLOC_071179	ARMCX2	chrX:100910266-100914876	OK	10.0303	0.00112149	13.1267	up	0.0042	0.268175	yes
TCONS_00048259	ENST00000543015.1	XLOC_012877	ANAPC15	chr11:71709586-71823826	OK	10.1074	0	inf	up	0.04635	0.268175	yes
TCONS_00172277	ENST00000389863.4	XLOC_041464	ADARB1	chr21:46491647-46646478	OK	10.1293	1.95103	2.37622	up	0.03815	0.268175	yes
TCONS_00137486	ENST00000394765.3	XLOC_032758	UBXN6	chr19:4402658-4457819	OK	10.1574	0	inf	up	0.01705	0.268175	yes
TCONS_00237096	ENST00000346867.4	XLOC_059770	TAC1	chr7:97361219-97369784	OK	10.1621	1.12697	3.17267	up	0.0389	0.268175	yes
TCONS_00233544	ENST00000397046.1	XLOC_058778	NUDT1	chr7:2281856-2290781	OK	10.2711	0.00360906	11.4747	up	0.01315	0.268175	yes
TCONS_00196599	ENST00000453131.1	XLOC_047353	APOD	chr3:195295572-195311076	OK	10.3089	7.8645e-05	17.0001	up	0.016	0.268175	yes
TCONS_00194854	ENST00000305366.3	XLOC_046850	TM4SF1	chr3:149086808-149104370	OK	10.4123	2.29019	2.18475	up	0.0101	0.268175	yes
TCONS_00141418	ENST00000601449.1	XLOC_033449	HNRNPL	chr19:39306061-39342987	OK	10.5097	0	inf	up	0.02025	0.268175	yes
TCONS_00257038	ENST00000220592.5	XLOC_065521	AGO2	chr8:141540374-141645718	OK	10.5174	0.00332723	11.6262	up	0.03275	0.268175	yes
TCONS_00261042	ENST00000425237.1	XLOC_066894	NEK6	chr9:127019884-127115586	OK	10.6554	0	inf	up	0.03265	0.268175	yes
TCONS_00018109	ENST00000370466.3	XLOC_004805	GBP2	chr1:89571814-89641723	OK	10.6673	29.2664	-1.45605	down	0.007	0.268175	yes
TCONS_00060551	ENST00000539261.1	XLOC_015655	MGP	chr12:14956505-15059520	OK	10.7328	1.60282	2.74334	up	0.0159	0.268175	yes
TCONS_00123474	ENST00000269159.3	XLOC_029858	IMPA2	chr18:11981023-12030876	OK	10.8256	1.25549	3.10812	up	0.04075	0.268175	yes
TCONS_00239430	ENST00000442129.1	XLOC_060345	EPHB6	chr7:142552791-142568847	OK	10.9117	3.44062	1.66514	up	0.0099	0.268175	yes
TCONS_00141538	ENST00000602185.1	XLOC_033466	GMFG	chr19:39818992-39833012	OK	10.9732	0.00108509	13.3039	up	0.0206	0.268175	yes
TCONS_00253153	ENST00000305364.4	XLOC_064337	TRIM35	chr8:27142403-27168836	OK	11.0147	4.64272	1.24639	up	0.04495	0.268175	yes
TCONS_00274830	ENST00000370532.2	XLOC_071560	CDR1	chrX:139865424-139866723	OK	11.0906	4.24624	1.38508	up	0.03265	0.268175	yes
TCONS_00101218	ENST00000381774.4	XLOC_025456	CPPED1	chr16:12756918-12897874	OK	11.1583	3.23385	1.78679	up	0.00955	0.268175	yes
TCONS_00168457	ENST00000217195.8	XLOC_040306	C20orf27	chr20:3734154-3749034	OK	11.2628	0.0105413	10.0613	up	0.0484	0.272505	yes
TCONS_00225017	ENST00000369066.3	XLOC_055912	AIM1	chr6:106959729-107018326	OK	11.3613	3.22106	1.81852	up	0.0018	0.268175	yes
TCONS_00260619	ENST00000374279.3	XLOC_066754	UGCG	chr9:114659045-114697649	OK	11.3778	25.1174	-1.14246	down	0.03645	0.268175	yes
TCONS_00243444	ENST00000487621.1	XLOC_061567	SEMA3C	chr7:80371853-80551675	OK	11.3971	0	inf	up	0.0408	0.268175	yes
TCONS_00150914	ENST00000280115.7	XLOC_035692	LYPD6B	chr2:149894620-150071776	OK	11.4103	2.85816	1.99718	up	0.02465	0.268175	yes
TCONS_00076570	ENST00000510508.4	XLOC_020039	DIO3	chr14:102027687-102029789	OK	11.5143	1.73421	2.73107	up	0.00785	0.268175	yes
TCONS_00175451	ENST00000333137.7	XLOC_042386	SMTN	chr22:31460090-31500743	OK	11.6178	3.8304	1.60077	up	0.02385	0.268175	yes
TCONS_00199349	ENST00000307407.3	XLOC_048104	IL8	chr4:74606222-74609433	OK	11.634	3.043	1.93479	up	0.0097	0.268175	yes
TCONS_00042794	ENST00000263574.5	XLOC_011733	APLP2	chr11:129936835-130014699	OK	11.9252	0	inf	up	0.00045	0.268175	yes
TCONS_00084644	ENST00000559556.1	XLOC_022136	TPM1	chr15:63334830-63364114	OK	11.959	0.00316819	11.8822	up	0.00175	0.268175	yes
TCONS_00171429	ENST00000381995.1	XLOC_041301	IFNGR2	chr21:34775201-34852318	OK	11.9703	0	inf	up	0.0458	0.268175	yes
TCONS_00064881	ENST00000378535.4	XLOC_016699	KITLG	chr12:88886569-88974628	OK	12.0103	0.000381086	14.9438	up	0.00325	0.268175	yes
TCONS_00028903	ENST00000369583.3	XLOC_008159	DUSP5	chr10:112257595-112271302	OK	12.2385	3.29983	1.89097	up	0.0072	0.268175	yes
TCONS_00064506	ENST00000311083.5	XLOC_016498	CSRP2	chr12:77252494-77274132	OK	12.2503	44.4431	-1.85914	down	0.00385	0.268175	yes
TCONS_00228472	ENST00000375663.3	XLOC_057125	VARS	chr6:31745294-31763730	OK	12.2518	2.8337	2.11223	up	0.0082	0.268175	yes
TCONS_00186011	ENST00000309575.3	XLOC_044780	CHST2	chr3:142838172-142841800	OK	12.2898	1.22338	3.32851	up	0.0023	0.268175	yes
TCONS_00245783	ENST00000348225.2	XLOC_062116	PTN	chr7:136912087-137028611	OK	12.4009	32.1182	-1.37294	down	0.016	0.268175	yes
TCONS_00067702	ENST00000218867.3	XLOC_017344	SGCG	chr13:23755090-23899304	OK	12.5022	3.31862	1.91353	up	0.0249	0.268175	yes
TCONS_00133053	ENST00000598725.1	XLOC_031992	SUPT5H	chr19:39926795-39967310	OK	12.5825	1.85701	2.76036	up	0.03945	0.268175	yes
TCONS_00237094	ENST00000319273.5	XLOC_059770	TAC1	chr7:97361219-97369784	OK	12.6129	0.774409	4.02566	up	0.0296	0.268175	yes
TCONS_00007181	ENST00000369304.3	XLOC_001956	ITGA10	chr1:145524890-145543868	OK	12.8738	0.841959	3.93454	up	0.0001	0.12525	yes
TCONS_00022019	ENST00000367817.3	XLOC_005795	DPT	chr1:168664696-168698502	OK	12.8904	2.26384	2.50945	up	0.0043	0.268175	yes
TCONS_00119894	ENST00000262065.3	XLOC_029184	MMD	chr17:53469973-53499353	OK	12.9012	4.41058	1.54847	up	0.0137	0.268175	yes
TCONS_00030340	ENST00000378076.3	XLOC_008565	ITGA8	chr10:15555947-15762124	OK	12.9134	39.1301	-1.59941	down	0.0096	0.268175	yes
TCONS_00269088	ENST00000356413.4	XLOC_069445	IGBP1	chrX:69353298-69386174	OK	13.2031	40.6137	-1.62109	down	0.01365	0.268175	yes
TCONS_00235717	ENST00000414799.2	XLOC_059445	RP11-460N20.4	chr7:64535400-64539158	OK	13.2812	0	inf	up	0.03375	0.268175	yes
TCONS_00031134	ENST00000343575.6	XLOC_008865	CXCL12	chr10:44793037-44881941	OK	13.3006	109.884	-3.04642	down	5e-05	0.0683182	yes
TCONS_00036640	ENST00000263398.6	XLOC_010420	CD44	chr11:35160416-35253949	OK	13.3193	41.7385	-1.64786	down	0.044	0.268175	yes
TCONS_00228162	ENST00000259874.5	XLOC_057079	IER3	chr6:30710705-30712331	OK	13.3524	35.0363	-1.39175	down	0.0276	0.268175	yes
TCONS_00197615	ENST00000226760.1	XLOC_047508	WFS1	chr4:6271575-6304992	OK	13.4429	4.2225	1.67068	up	0.04595	0.268175	yes
TCONS_00006352	ENST00000329608.6	XLOC_001669	CSF1	chr1:110452863-110473614	OK	14.0732	4.56825	1.62323	up	0.02745	0.268175	yes
TCONS_00120707	ENST00000225792.5	XLOC_029371	DDX5	chr17:62495733-62658186	OK	14.1619	0.0438654	8.33472	up	0.0199	0.268175	yes
TCONS_00113609	ENST00000306897.4	XLOC_027991	RAC3	chr17:79989499-79992080	OK	14.3018	3.41237	2.06736	up	0.0469	0.268175	yes
TCONS_00173725	ENST00000479153.1	XLOC_041925	SUMO3	chr21:46225531-46238694	OK	14.3109	0.00813589	10.7805	up	0.02825	0.268175	yes
TCONS_00199360	ENST00000395761.3	XLOC_048107	CXCL1	chr4:74735109-74736959	OK	14.3211	1.85474	2.94885	up	0.0117	0.268175	yes
TCONS_00261066	ENST00000373580.3	XLOC_066904	OLFML2A	chr9:127539436-127577164	OK	14.329	3.77525	1.92429	up	0.0009	0.268175	yes
TCONS_00155424	ENST00000476841.1	XLOC_036790	SEPT2	chr2:242166678-242293442	OK	14.3662	0	inf	up	0.02645	0.268175	yes
TCONS_00252788	ENST00000519653.1	XLOC_064237	PSD3	chr8:18384810-18942240	OK	14.4712	0	inf	up	0.0143	0.268175	yes
TCONS_00205472	ENST00000305798.3	XLOC_050003	TSPAN5	chr4:99391517-99579780	OK	14.4948	2.51677	2.52589	up	0.02265	0.268175	yes
TCONS_00079188	ENST00000532462.1	XLOC_020530	PYGL	chr14:51314839-51411454	OK	14.7617	0	inf	up	0.04235	0.268175	yes
TCONS_00056962	ENST00000547869.1	XLOC_014863	SLC25A3	chr12:98987368-98995946	OK	15.0138	0	inf	up	0.02735	0.268175	yes
TCONS_00194031	ENST00000324093.4	XLOC_046647	PLXND1	chr3:129274017-129325661	OK	15.0402	4.40509	1.77158	up	0.0046	0.268175	yes
TCONS_00182426	ENST00000496152.1	XLOC_043797	NDUFAF3	chr3:48955220-49060928	OK	15.0551	0	inf	up	0.0263	0.268175	yes
TCONS_00162440	ENST00000448782.1	XLOC_038744	NFE2L2	chr2:178092322-178408564	OK	15.0588	0.000789848	14.2187	up	0.0024	0.268175	yes
TCONS_00271074	ENST00000331595.4	XLOC_070179	BGN	chrX:152710177-152775012	OK	15.2016	4.51277	1.75214	up	0.0256	0.268175	yes
TCONS_00128045	ENST00000166139.4	XLOC_031147	FSTL3	chr19:676391-683385	OK	15.3765	5.06345	1.60253	up	0.0376	0.268175	yes
TCONS_00188879	ENST00000337354.4	XLOC_045511	SEC13	chr3:10289706-10362862	OK	15.5174	0	inf	up	0.03715	0.268175	yes
TCONS_00156049	ENST00000460720.1	XLOC_036905	ITGB1BP1	chr2:9346893-9563676	OK	15.6632	0.00500932	11.6105	up	0.00805	0.268175	yes
TCONS_00193876	ENST00000398104.1	XLOC_046614	MGLL	chr3:127407908-127542051	OK	15.8305	3.55514	2.15472	up	0.01045	0.268175	yes
TCONS_00251413	ENST00000250160.6	XLOC_063797	WISP1	chr8:134203281-134244278	OK	15.8647	3.52834	2.16876	up	0.00305	0.268175	yes
TCONS_00104646	ENST00000422840.2	XLOC_026184	GLG1	chr16:74485855-74641012	OK	15.9624	0	inf	up	5e-05	0.0683182	yes
TCONS_00253973	ENST00000020945.1	XLOC_064600	SNAI2	chr8:49830248-49834299	OK	15.9754	4.08914	1.96598	up	0.0176	0.268175	yes
TCONS_00027506	ENST00000372764.3	XLOC_007716	PLAU	chr10:75668934-75682535	OK	16.2028	39.8949	-1.29996	down	0.02215	0.268175	yes
TCONS_00011987	ENST00000366716.1	XLOC_003220	GUK1	chr1:228327662-228336685	OK	16.3358	0.0116191	10.4573	up	0.0151	0.268175	yes
TCONS_00018304	ENST00000260502.6	XLOC_004859	BCAR3	chr1:94027346-94312706	OK	16.5878	4.7169	1.81421	up	0.017	0.268175	yes
TCONS_00033158	ENST00000370626.3	XLOC_009495	AVPI1	chr10:99437180-99447080	OK	16.6922	62.7323	-1.91004	down	0.00145	0.268175	yes
TCONS_00152838	ENST00000465297.1	XLOC_036285	AOX1	chr2:201450590-201541787	OK	16.6981	2.49035	2.74527	up	0.00445	0.268175	yes
TCONS_00029287	ENST00000369085.3	XLOC_008299	BAG3	chr10:121410881-121437331	OK	16.978	6.01986	1.49587	up	0.0239	0.268175	yes
TCONS_00130204	ENST00000292431.4	XLOC_031503	NACC1	chr19:13228853-13251961	OK	18.2439	4.94192	1.88427	up	0.00795	0.268175	yes
TCONS_00122716	ENST00000306749.2	XLOC_029672	FASN	chr17:80036213-80056208	OK	18.2549	8.16199	1.16129	up	0.0333	0.268175	yes
TCONS_00229455	ENST00000372991.4	XLOC_057314	CCND3	chr6:41902670-42018095	OK	18.3854	6.20694	1.56661	up	0.02145	0.268175	yes
TCONS_00047705	ENST00000310325.5	XLOC_012753	CTSF	chr11:66330933-66336312	OK	18.5081	44.4287	-1.26334	down	0.0243	0.268175	yes
TCONS_00269803	ENST00000472484.1	XLOC_069704	TCEAL4	chrX:102831158-102842657	OK	18.955	7.13741	1.40911	up	0.04915	0.275442	yes
TCONS_00212080	ENST00000442011.2	XLOC_052030	TGFBI	chr5:135364583-135399507	OK	19.4267	931.937	-5.58412	down	5e-05	0.0683182	yes
TCONS_00054860	ENST00000257899.2	XLOC_014414	BLOC1S1	chr12:56075329-56118489	OK	19.82	0.0130271	10.5712	up	0.00775	0.268175	yes
TCONS_00139963	ENST00000425807.1	XLOC_033117	COMP	chr19:18893582-18902123	OK	20.0788	1.42472	3.81693	up	0.0007	0.268175	yes
TCONS_00115612	ENST00000426385.3	XLOC_028280	PMP22	chr17:15133094-15169024	OK	20.1868	0.0125732	10.6489	up	0.012	0.268175	yes
TCONS_00098999	ENST00000320354.4	XLOC_025093	FOXC2	chr16:86598750-86603233	OK	20.243	2.97171	2.76805	up	0.00795	0.268175	yes
TCONS_00275341	ENST00000369980.3	XLOC_071684	IRAK1	chrX:153275950-153285440	OK	20.2666	3.4283	2.56354	up	0.04315	0.268175	yes
TCONS_00179331	ENST00000216218.3	XLOC_043175	ST13	chr22:41220538-41253026	OK	20.391	48.5469	-1.25145	down	0.0477	0.269599	yes
TCONS_00190776	ENST00000328333.8	XLOC_045988	COL7A1	chr3:48601505-48632700	OK	21.3855	7.95473	1.42675	up	0.04465	0.268175	yes
TCONS_00130334	ENST00000342216.4	XLOC_031527	PKN1	chr19:14543864-14582679	OK	21.4254	0.0043506	12.2658	up	0.0092	0.268175	yes
TCONS_00177782	ENST00000398344.4	XLOC_042876	DDT	chr22:24309088-24326106	OK	21.4922	0.00132553	13.985	up	0.00895	0.268175	yes
TCONS_00157163	ENST00000295324.3	XLOC_037203	CDC42EP3	chr2:37827278-37965611	OK	22.3142	6.39567	1.8028	up	0.00165	0.268175	yes
TCONS_00036110	ENST00000422447.3	XLOC_010273	LDHA	chr11:18415934-18429972	OK	22.3234	0	inf	up	0.0075	0.268175	yes
TCONS_00256491	ENST00000303924.4	XLOC_065376	HAS2	chr8:122624355-122656933	OK	22.5499	2.04124	3.46561	up	5e-05	0.0683182	yes
TCONS_00269575	ENST00000373004.3	XLOC_069641	SRPX2	chrX:99899214-99926296	OK	22.562	9.07686	1.31363	up	0.0322	0.268175	yes
TCONS_00021131	ENST00000362007.1	XLOC_005586	C1orf85	chr1:156252725-156265463	OK	22.6868	50.882	-1.1653	down	0.0398	0.268175	yes
TCONS_00099695	ENST00000450882.1	XLOC_025193	MRPL28	chr16:417383-420527	OK	22.7157	0.0188187	10.2373	up	0.0145	0.268175	yes
TCONS_00031148	ENST00000298295.3	XLOC_008872	C10orf10	chr10:45306471-45491339	OK	22.7218	52.6857	-1.21333	down	0.04775	0.269729	yes
TCONS_00005192	ENST00000370763.5	XLOC_001275	DNAJB4	chr1:78444858-78604133	OK	22.8223	5.21133	2.13072	up	0.00935	0.268175	yes
TCONS_00083039	ENST00000397591.2	XLOC_021784	THBS1	chr15:39873279-39891667	OK	23.2599	28.6557	-0.300976	down	0.02425	0.268175	no
TCONS_00134128	ENST00000245932.6	XLOC_032152	VASP	chr19:46009836-46030241	OK	23.3688	8.81848	1.40598	up	0.0461	0.268175	yes
TCONS_00220860	ENST00000512695.1	XLOC_054553	MGAT1	chr5:180217540-180242652	OK	23.4564	0.00189738	13.5937	up	0.0058	0.268175	yes
TCONS_00013882	ENST00000376223.2	XLOC_003727	DHRS3	chr1:12627938-12677737	OK	23.7737	53.5379	-1.1712	down	0.02865	0.268175	yes
TCONS_00115250	ENST00000449985.2	XLOC_028199	TMEM107	chr17:8076554-8079717	OK	23.7906	73.3986	-1.62536	down	0.008	0.268175	yes
TCONS_00175731	ENST00000216117.8	XLOC_042438	HMOX1	chr22:35776353-35790207	OK	24.2888	62.1027	-1.35437	down	0.01325	0.268175	yes
TCONS_00251269	ENST00000377970.2	XLOC_063763	MYC	chr8:128747679-128753674	OK	24.9318	8.10595	1.62093	up	0.01675	0.268175	yes
TCONS_00028484	ENST00000370355.2	XLOC_008045	SCD	chr10:102106880-102124591	OK	26.0239	54.5572	-1.06793	down	0.04835	0.272351	yes
TCONS_00001617	ENST00000374832.1	XLOC_000397	ALPL	chr1:21835857-21904905	OK	26.1394	1.79859	3.86129	up	0.00095	0.268175	yes
TCONS_00226587	ENST00000392185.3	XLOC_056472	SNX9	chr6:158244295-158366109	OK	26.3461	85.3045	-1.69503	down	0.0012	0.268175	yes
TCONS_00174545	ENST00000248958.4	XLOC_042119	SDF2L1	chr22:21996549-21998587	OK	26.351	9.17554	1.52199	up	0.04155	0.268175	yes
TCONS_00213086	ENST00000600109.1	XLOC_052244	AC010441.1	chr5:150157507-150176297	OK	26.7601	11.9449	1.16369	up	0.03945	0.268175	yes
TCONS_00081766	ENST00000348956.2	XLOC_021198	CKB	chr14:103985995-103989448	OK	26.8088	9.12682	1.55452	up	0.0256	0.268175	yes
TCONS_00032808	ENST00000371697.3	XLOC_009391	ANKRD1	chr10:92671852-92681033	OK	27.898	0.403224	6.11244	up	0.0078	0.268175	yes
TCONS_00112956	ENST00000591198.1	XLOC_027891	SEPT9	chr17:75253818-75496678	OK	28.098	0	inf	up	0.0289	0.268175	yes
TCONS_00208520	ENST00000322611.3	XLOC_050970	BASP1	chr5:17065706-17276943	OK	29.379	63.6301	-1.11492	down	0.04005	0.268175	yes
TCONS_00218968	ENST00000519715.1	XLOC_054103	CD14	chr5:140011312-140013286	OK	29.8773	4.07576	2.87391	up	0.0022	0.268175	yes
TCONS_00054193	ENST00000547104.1	XLOC_014283	METTL7A	chr12:51317254-51326300	OK	30.3554	5.84032	2.37783	up	0.0012	0.268175	yes
TCONS_00167408	ENST00000303004.3	XLOC_040066	CEBPB	chr20:48807375-48809212	OK	31.3034	76.4036	-1.28732	down	0.02315	0.268175	yes
TCONS_00165274	ENST00000305784.2	XLOC_039480	DTYMK	chr2:242615156-242626406	OK	31.6016	12.3446	1.35612	up	0.0366	0.268175	yes
TCONS_00237125	ENST00000456357.2	XLOC_059794	BRI3	chr7:97881690-98030380	OK	31.6684	0.00211102	13.8728	up	0.0019	0.268175	yes
TCONS_00227037	ENST00000380529.1	XLOC_056651	SERPINB6	chr6:2948392-2972090	OK	32.8544	8.60302	1.93317	up	0.04115	0.268175	yes
TCONS_00139365	ENST00000345425.2	XLOC_033005	GIPC1	chr19:14588571-14606944	OK	33.3178	0.00299038	13.4437	up	0.00845	0.268175	yes
TCONS_00230316	ENST00000345356.6	XLOC_057611	COL12A1	chr6:75794041-75915767	OK	33.5945	0	inf	up	0.00635	0.268175	yes
TCONS_00238996	ENST00000417172.1	XLOC_060193	CALD1	chr7:134429002-134655479	OK	33.6072	0.0228582	10.5218	up	0.01695	0.268175	yes
TCONS_00139962	ENST00000222271.2	XLOC_033117	COMP	chr19:18893582-18902123	OK	34.0795	0.970849	5.13351	up	0.00135	0.268175	yes
TCONS_00030661	ENST00000460919.2	XLOC_008683	MKX	chr10:27961803-28056723	OK	34.1156	113.337	-1.73212	down	0.0323	0.268175	yes
TCONS_00086127	ENST00000220244.3	XLOC_022422	KIAA1199	chr15:81071683-81282219	OK	34.3606	123.427	-1.84483	down	0.01425	0.268175	yes
TCONS_00229104	ENST00000357266.4	XLOC_057220	FKBP5	chr6:35541361-35696360	OK	35.5358	0.699719	5.66635	up	0.00035	0.268175	yes
TCONS_00268104	ENST00000338702.3	XLOC_069081	MAOA	chrX:43515466-43606068	OK	36.6789	2.93611	3.64297	up	5e-05	0.0683182	yes
TCONS_00151419	ENST00000260956.4	XLOC_035846	SSB	chr2:170648442-170681441	OK	36.7368	12.7789	1.52346	up	0.0157	0.268175	yes
TCONS_00131053	ENST00000222250.4	XLOC_031621	ARRDC2	chr19:18111940-18124911	OK	37.1009	13.0742	1.50473	up	0.0161	0.268175	yes
TCONS_00043394	ENST00000418738.2	XLOC_011828	IGF2	chr11:2150341-2182571	OK	39.0817	5.27913	2.88812	up	0.0144	0.268175	yes
TCONS_00014514	ENST00000374695.3	XLOC_003885	HSPG2	chr1:22138757-22263790	OK	39.0941	12.8828	1.6015	up	0.01025	0.268175	yes
TCONS_00083217	ENST00000260447.4	XLOC_021813	GCHFR	chr15:41056217-41059906	OK	40.1015	9.85065	2.02537	up	0.01485	0.268175	yes
TCONS_00227051	ENST00000333628.3	XLOC_056658	TUBB2A	chr6:3153902-3157760	OK	40.5213	18.4313	1.13653	up	0.03695	0.268175	yes
TCONS_00026871	ENST00000373970.3	XLOC_007499	DKK1	chr10:54074055-54077802	OK	40.8793	1.81859	4.49048	up	0.0007	0.268175	yes
TCONS_00018738	ENST00000256637.6	XLOC_005012	SORT1	chr1:109852191-109940573	OK	41.6032	12.1938	1.77054	up	0.0068	0.268175	yes
TCONS_00010356	ENST00000367429.4	XLOC_002825	CFH	chr1:196621007-196716634	OK	41.9836	15.8463	1.40568	up	0.03	0.268175	yes
TCONS_00115174	ENST00000575208.1	XLOC_028187	LSMD1	chr17:7760002-7816078	OK	43.1101	0	inf	up	0.0356	0.268175	yes
TCONS_00259836	ENST00000314355.6	XLOC_066450	CKS2	chr9:91926112-91931618	OK	43.2611	17.1199	1.33739	up	0.03865	0.268175	yes
TCONS_00227813	ENST00000357549.2	XLOC_056960	HIST1H4K	chr6:27798951-27799305	OK	43.64	180.489	-2.04819	down	0.00805	0.268175	yes
TCONS_00028335	ENST00000439189.1	XLOC_007995	RPL13AP5	chr10:98510044-98510675	OK	44.3209	16.8602	1.39437	up	0.04885	0.274576	yes
TCONS_00222005	ENST00000357320.2	XLOC_055001	HIST1H2AL	chr6:27833033-27833606	OK	45.288	15.7625	1.52263	up	0.0434	0.268175	yes
TCONS_00054513	ENST00000301464.3	XLOC_014339	IGFBP6	chr12:53491219-53496129	OK	46.2741	134.297	-1.53715	down	0.0131	0.268175	yes
TCONS_00175667	ENST00000266085.6	XLOC_042422	TIMP3	chr22:32908538-33454358	OK	46.3985	105.422	-1.18403	down	0.02915	0.268175	yes
TCONS_00264884	ENST00000375544.3	XLOC_068047	ASPN	chr9:95059639-95432547	OK	46.8905	6.67246	2.81301	up	0.0179	0.268175	yes
TCONS_00091880	ENST00000300060.6	XLOC_023730	ANPEP	chr15:90328119-90358633	OK	49.3209	12.0992	2.02729	up	0.00195	0.268175	yes
TCONS_00188977	ENST00000287814.4	XLOC_045528	TIMP4	chr3:12045875-12232900	OK	51.6036	2.35797	4.45185	up	5e-05	0.0683182	yes
TCONS_00181182	ENST00000295754.5	XLOC_043566	TGFBR2	chr3:30647993-30735634	OK	53.9994	22.6224	1.25519	up	0.03055	0.268175	yes
TCONS_00017194	ENST00000371269.3	XLOC_004476	DHCR24	chr1:55315305-55354523	OK	55.6256	24.7617	1.16764	up	0.0478	0.269961	yes
TCONS_00096639	ENST00000306061.6	XLOC_024689	MT1E	chr16:56659386-56661024	OK	57.8264	9.22247	2.6485	up	0.00705	0.268175	yes
TCONS_00018561	ENST00000370096.3	XLOC_004972	COL11A1	chr1:103342022-103574052	OK	61.6392	17.9371	1.7809	up	0.01865	0.268175	yes
TCONS_00002169	ENST00000522111.2	XLOC_000525	TRNP1	chr1:27320197-27327389	OK	64.7843	5.70881	3.50438	up	5e-05	0.0683182	yes
TCONS_00213829	ENST00000393784.3	XLOC_052416	ERGIC1	chr5:172261277-172379688	OK	67.312	31.8148	1.08117	up	0.04625	0.268175	yes
TCONS_00105156	ENST00000262428.4	XLOC_026285	COTL1	chr16:84599199-84651683	OK	67.6143	25.5736	1.40268	up	0.0111	0.268175	yes
TCONS_00227730	ENST00000305910.3	XLOC_056900	HIST1H3G	chr6:26271145-26271612	OK	71.9375	15.3746	2.2262	up	0.01015	0.268175	yes
TCONS_00213098	ENST00000388825.4	XLOC_052250	GPX3	chr5:150400123-150408554	OK	73.5857	8.49515	3.11471	up	5e-05	0.0683182	yes
TCONS_00201957	ENST00000507735.1	XLOC_048906	PALLD	chr4:169277885-169931426	OK	75.0003	26.4263	1.50492	up	0.0186	0.268175	yes
TCONS_00068238	ENST00000379359.3	XLOC_017534	RGCC	chr13:42031694-42045018	OK	75.88	27.9815	1.43925	up	0.00945	0.268175	yes
TCONS_00167090	ENST00000372886.1	XLOC_039981	PKIG	chr20:43160425-43280874	OK	79.5386	240.238	-1.59474	down	0.0046	0.268175	yes
TCONS_00225473	ENST00000282561.3	XLOC_056078	GJA1	chr6:121756837-121770873	OK	80.7811	207.251	-1.35929	down	0.0164	0.268175	yes
TCONS_00172723	ENST00000284984.3	XLOC_041631	ADAMTS1	chr21:28208065-28217728	OK	83.3658	11.4249	2.86728	up	5e-05	0.0683182	yes
TCONS_00262417	ENST00000340384.4	XLOC_067139	TUBB4B	chr9:140135664-140142222	OK	85.7408	33.3271	1.36329	up	0.0084	0.268175	yes
TCONS_00221785	ENST00000304218.3	XLOC_054927	HIST1H1E	chr6:26156558-26157343	OK	87.4847	181.487	-1.05276	down	0.0493	0.275442	yes
TCONS_00039700	ENST00000227507.2	XLOC_010968	CCND1	chr11:69455854-69490184	OK	88.8321	32.4224	1.45409	up	0.0317	0.268175	yes
TCONS_00220115	ENST00000239223.3	XLOC_054418	DUSP1	chr5:172185228-172204777	OK	91.941	25.6178	1.84356	up	0.0015	0.268175	yes
TCONS_00128584	ENST00000215631.4	XLOC_031218	GADD45B	chr19:2476119-2478257	OK	97.6626	37.6929	1.37351	up	0.01015	0.268175	yes
TCONS_00178749	ENST00000358502.5	XLOC_043075	APOL2	chr22:36622255-36636000	OK	100.993	15.6516	2.68987	up	5e-05	0.0683182	yes
TCONS_00190275	ENST00000321331.7	XLOC_045887	HIGD1A	chr3:42734154-42846023	OK	103.597	27.9046	1.8924	up	0.00095	0.268175	yes
TCONS_00236332	ENST00000248553.6	XLOC_059592	HSPB1	chr7:75931860-75933612	OK	104.188	37.3687	1.47928	up	0.0107	0.268175	yes
TCONS_00169671	ENST00000262878.4	XLOC_040716	SAMHD1	chr20:35504523-35580246	OK	105.602	16.3423	2.69196	up	5e-05	0.0683182	yes
TCONS_00220597	ENST00000251582.7	XLOC_054518	ADAMTS2	chr5:178537851-178772431	OK	106.168	45.9739	1.20746	up	0.04	0.268175	yes
TCONS_00145760	ENST00000272233.4	XLOC_034298	RHOB	chr2:20646834-20649200	OK	109.059	27.3264	1.99674	up	0.00065	0.268175	yes
TCONS_00134827	ENST00000601306.1	XLOC_032264	RPS11	chr19:49999621-50002946	OK	119.076	0.589515	7.65813	up	0.0414	0.268175	yes
TCONS_00128112	ENST00000327726.6	XLOC_031160	CFD	chr19:859452-863453	OK	130.314	38.8459	1.74616	up	0.01015	0.268175	yes
TCONS_00231973	ENST00000367976.3	XLOC_058195	CTGF	chr6:132269315-132398533	OK	137.393	53.1822	1.36929	up	0.01025	0.268175	yes
TCONS_00227705	ENST00000244661.2	XLOC_056878	HIST1H3B	chr6:26031816-26032288	OK	140.015	49.0277	1.51392	up	0.01615	0.268175	yes
TCONS_00091790	ENST00000268150.8	XLOC_023711	MFGE8	chr15:89441915-89456642	OK	190.747	52.2787	1.86737	up	0.01135	0.268175	yes
TCONS_00237692	ENST00000223095.4	XLOC_059860	SERPINE1	chr7:100770369-100782547	OK	212.568	83.2814	1.35186	up	0.01875	0.268175	yes
TCONS_00274102	ENST00000372397.2	XLOC_071275	TSC22D3	chrX:106956450-107020572	OK	233.342	15.7947	3.88493	up	5e-05	0.0683182	yes
TCONS_00007162	ENST00000369317.4	XLOC_001950	TXNIP	chr1:145438468-145442635	OK	256.423	11.7627	4.44624	up	5e-05	0.0683182	yes
TCONS_00096632	ENST00000245185.5	XLOC_024687	MT2A	chr16:56642110-56643409	OK	421.589	39.0734	3.43158	up	5e-05	0.0683182	yes
TCONS_00222114	ENST00000580476.1	XLOC_055072	RN7SL471P	chr6:28945251-28945547	OK	523.161	128.723	2.02299	up	0.00285	0.268175	yes
TCONS_00062094	ENST00000336023.5	XLOC_016010	TUBA1B	chr12:49521564-49541652	OK	573.736	240.613	1.25367	up	0.04125	0.268175	yes
TCONS_00153667	ENST00000456764.1	XLOC_036488	IGFBP2	chr2:217497550-217529159	OK	821.847	115.259	2.834	up	0.0168	0.268175	yes
TCONS_00032742	ENST00000224784.6	XLOC_009355	ACTA2	chr10:90639490-90775542	OK	823.642	291.299	1.49951	up	0.0236	0.268175	yes
TCONS_00153665	ENST00000233809.4	XLOC_036488	IGFBP2	chr2:217497550-217529159	OK	1116.75	301.994	1.88671	up	0.01785	0.268175	yes
TCONS_00265692	ENST00000448674.1	XLOC_068348	RP11-9M16.2	chr9:117159003-117160783	OK	1347.82	0	inf	up	0.04735	0.268175	yes
TCONS_00007977	ENST00000368567.4	XLOC_002217	RPS27	chr1:153963234-153964636	OK	3521.27	1131.28	1.63814	up	0.00405	0.268175	yes
TCONS_00169767	ENST00000439232.1	XLOC_040736	SNORA71B	chr20:37049234-37063996	OK	319599	61186.6	2.38497	up	0.0122	0.268175	yes
TCONS_00070615	ENST00000517242.1	XLOC_018367	SNORA31	chr13:45909053-45910599	OK	340763	73821.5	2.20665	up	0.0067	0.268175	yes
TCONS_00266818	ENST00000408749.1	XLOC_068640	RNU6ATAC	chr9:137029560-137029686	OK	549409	56779.7	3.27443	up	0.0032	0.268175	yes
TCONS_00021033	ENST00000516999.1	XLOC_005575	SCARNA4	chr1:155882833-155904191	OK	662574	125017	2.40596	up	0.0195	0.268175	yes
TCONS_00002355	ENST00000387069.1	XLOC_000575	RNU11	chr1:28969739-28975709	OK	920511	209589	2.13487	up	0.00045	0.268175	yes
TCONS_00066687	ENST00000363925.1	XLOC_017091	RNU4-1	chr12:120730894-120731040	OK	1236700	435581	1.50549	up	0.0095	0.268175	yes
TCONS_00198786	ENST00000391286.1	XLOC_047896	SNORA26	chr4:53578596-53586998	OK	1521690	228290	2.73673	up	0.00845	0.268175	yes
TCONS_00066686	ENST00000365668.1	XLOC_017090	RNU4-2	chr12:120729356-120729708	OK	4795120	854728	2.48803	up	5e-05	0.0683182	yes
TCONS_00246295	ENST00000364228.1	XLOC_062270	RNY1	chr7:148684227-148684340	OK	6018370	985869	2.60991	up	0.0002	0.231231	yes
TCONS_00084854	ENST00000363286.1	XLOC_022174	RNU5B-1	chr15:65597012-65598144	OK	38282000	15418100	1.31205	up	0.0159	0.268175	yes
TCONS_00115014	ENST00000574070.1	XLOC_028169	CLDN7	chr17:7143332-7167302	OK	0	0.425706	-inf	down	0.05	0.275442	yes
TCONS_00165325	ENST00000492242.1	XLOC_039506	NRSN2	chr20:300956-340304	OK	2.42217	0.0108201	7.80644	up	0.05	0.275442	yes
TCONS_00095519	ENST00000567555.1	XLOC_024367	ALDOA	chr16:30064410-30081778	OK	0	1.07426	-inf	down	0.05005	0.275442	no
TCONS_00181678	ENST00000477325.1	XLOC_043659	RPSA	chr3:39448179-39454033	OK	1.6139	0	inf	up	0.05005	0.275442	no
TCONS_00269652	ENST00000372829.3	XLOC_069659	ARMCX1	chrX:100805513-100809683	OK	14.1608	29.3903	-1.05344	down	0.05005	0.275442	no
TCONS_00051414	ENST00000310594.3	XLOC_013660	WNT5B	chr12:1639056-1756409	OK	0	2.81691	-inf	down	0.0501	0.275442	no
TCONS_00190420	ENST00000296137.2	XLOC_045940	FYCO1	chr3:45959395-46037316	OK	7.56928	15.7677	-1.05875	down	0.0501	0.275442	no
TCONS_00038949	ENST00000525006.1	XLOC_010876	MUS81	chr11:65590492-65641063	OK	2.23623	0	inf	up	0.05015	0.275442	no
TCONS_00071552	ENST00000471912.1	XLOC_018720	GGACT	chr13:101183537-101241782	OK	7.30323	0.0131421	9.11819	up	0.05015	0.275442	no
TCONS_00190063	ENST00000319283.3	XLOC_045835	GORASP1	chr3:39093488-39180394	OK	0.000915394	1.05126	-10.1654	down	0.05015	0.275442	no
TCONS_00226389	ENST00000354675.6	XLOC_056422	AKAP12	chr6:151561133-151679692	OK	0	3.27337	-inf	down	0.0502	0.275442	no
TCONS_00261862	ENST00000357304.4	XLOC_067026	PRRC2B	chr9:134269479-134375584	OK	0	0.744559	-inf	down	0.05025	0.275442	no
TCONS_00122487	ENST00000576390.1	XLOC_029654	P4HB	chr17:79801034-79818570	OK	0.505052	2.2423	-2.15048	down	0.0503	0.275442	no
TCONS_00151140	ENST00000259050.4	XLOC_035787	MARCH7	chr2:160568999-160761260	OK	0	0.713816	-inf	down	0.0503	0.275442	no
TCONS_00178910	ENST00000481215.1	XLOC_043106	RAC2	chr22:37621300-37640488	OK	0	1.06726	-inf	down	0.0503	0.275442	no
TCONS_00137915	ENST00000245907.6	XLOC_032807	C3	chr19:6677714-6737614	OK	7.22279	0.925902	2.96362	up	0.05035	0.275442	no
TCONS_00195792	ENST00000352800.5	XLOC_047145	TBL1XR1	chr3:176737142-176915261	OK	0	15.4364	-inf	down	0.05035	0.275442	no
TCONS_00003109	ENST00000471429.1	XLOC_000739	EXO5	chr1:40974412-40982846	OK	2.22514e-05	0.525034	-14.5262	down	0.0504	0.275442	no
TCONS_00003484	ENST00000495421.1	XLOC_000793	DPH2	chr1:44435671-44439041	OK	1.25071	9.61757e-05	13.6667	up	0.0504	0.275442	no
TCONS_00055278	ENST00000556830.1	XLOC_014454	LRP1	chr12:57482676-57607134	OK	0.433459	0.697574	-0.686452	down	0.0504	0.275442	no
TCONS_00058566	ENST00000543139.1	XLOC_015182	C12orf65	chr12:123636866-123756881	OK	0.889482	0	inf	up	0.0504	0.275442	no
TCONS_00063376	ENST00000556539.1	XLOC_016202	STAT2	chr12:56735380-56753939	OK	0	6.01877	-inf	down	0.0504	0.275442	no
TCONS_00011978	ENST00000366721.1	XLOC_003220	GUK1	chr1:228327662-228336685	OK	24.3809	0	inf	up	0.05045	0.275442	no
TCONS_00042034	ENST00000300793.6	XLOC_011558	VPS11	chr11:118938084-118952688	OK	5.38531	12.1525	-1.17415	down	0.05045	0.275442	no
TCONS_00074651	ENST00000487861.1	XLOC_019561	RAD51B	chr14:68286495-69196935	OK	9.27439e-05	0.33274	-11.8089	down	0.05045	0.275442	no
TCONS_00205059	ENST00000513323.1	XLOC_049904	SEC31A	chr4:83739813-83934079	OK	0	0.588332	-inf	down	0.05045	0.275442	no
TCONS_00233227	ENST00000507747.1	XLOC_058686	RP11-514O12.4	chr6:166822851-167370679	OK	0	10.9919	-inf	down	0.05045	0.275442	no
TCONS_00013124	ENST00000425828.1	XLOC_003576	TMEM240	chr1:1470553-1475833	OK	3.19677e-05	2.44829	-16.2248	down	0.0505	0.275442	no
TCONS_00095527	ENST00000566146.1	XLOC_024367	ALDOA	chr16:30064410-30081778	OK	0	2.28939	-inf	down	0.0505	0.275442	no
TCONS_00114585	ENST00000574876.1	XLOC_028116	PELP1	chr17:4574678-4608824	OK	4.34481	1.42152	1.61186	up	0.0505	0.275442	no
TCONS_00187615	ENST00000485937.1	XLOC_045232	PSMD2	chr3:183851806-184402546	OK	0	2.10251	-inf	down	0.0505	0.275442	no
TCONS_00169789	ENST00000373313.2	XLOC_040753	MAFB	chr20:39314487-39317880	OK	0.628052	3.20614	-2.35188	down	0.05055	0.275442	no
TCONS_00206200	ENST00000296498.3	XLOC_050188	PRSS12	chr4:119201192-119274158	OK	8.44291	17.1896	-1.02572	down	0.05055	0.275442	no
TCONS_00261615	ENST00000348141.5	XLOC_066979	PPP2R4	chr9:131857088-131911225	OK	2.0513	0	inf	up	0.0506	0.275442	no
TCONS_00116602	ENST00000308360.7	XLOC_028517	PIGS	chr17:26782769-26972472	OK	0	4.11085	-inf	down	0.05065	0.275442	no
TCONS_00139470	ENST00000600984.1	XLOC_033021	ILVBL	chr19:15218213-15236985	OK	0.0174027	6.32913	-8.50655	down	0.05065	0.275442	no
TCONS_00183542	ENST00000356692.5	XLOC_044035	PPP4R2	chr3:72937223-73118350	OK	1.19743	0	inf	up	0.05065	0.275442	no
TCONS_00054577	ENST00000553171.1	XLOC_014349	PFDN5	chr12:53689074-53700961	OK	0	0.332743	-inf	down	0.0508	0.275442	no
TCONS_00055183	ENST00000551954.1	XLOC_014431	MYL6	chr12:56544579-56584068	OK	0.0716087	0.788349	-3.46063	down	0.0508	0.275442	no
TCONS_00134012	ENST00000221455.3	XLOC_032141	CLASRP	chr19:45542297-45574214	OK	0.0050955	1.52549	-8.22583	down	0.0508	0.275442	no
TCONS_00260823	ENST00000394487.4	XLOC_066829	TLR4	chr9:120466609-120480230	OK	0.433012	0.00122723	8.46285	up	0.0508	0.275442	no
TCONS_00001375	ENST00000418421.2	XLOC_000316	MST1P2	chr1:16972068-16976914	OK	0	0.560094	-inf	down	0.05085	0.275442	no
TCONS_00074974	ENST00000324501.5	XLOC_019631	PSEN1	chr14:73603125-73690399	OK	0	2.30161	-inf	down	0.05085	0.275442	no
TCONS_00267524	ENST00000380635.1	XLOC_068836	TMSB4X	chrX:12993226-12995346	OK	0	4.62639	-inf	down	0.05085	0.275442	no
TCONS_00126811	ENST00000585906.1	XLOC_030841	EPG5	chr18:43427573-43547240	OK	4.00786	0	inf	up	0.05095	0.275442	no
TCONS_00212299	ENST00000513259.1	XLOC_052077	MATR3	chr5:138282408-138667360	OK	0.745438	0	inf	up	0.05095	0.275442	no
TCONS_00146564	ENST00000379242.3	XLOC_034474	VIT	chr2:36923832-37041935	OK	11.4552	0.568783	4.33198	up	0.051	0.275442	no
TCONS_00243455	ENST00000457544.2	XLOC_061572	HGF	chr7:81328321-81399754	OK	5.70091	15.0179	-1.39742	down	0.051	0.275442	no
TCONS_00253872	ENST00000534961.1	XLOC_064533	RNF170	chr8:42704779-42940931	OK	2.65279	0	inf	up	0.051	0.275442	no
TCONS_00059626	ENST00000396830.2	XLOC_015447	IFFO1	chr12:6643092-6665239	OK	0	4.31508	-inf	down	0.05105	0.275442	no
TCONS_00094187	ENST00000534164.1	XLOC_024160	RP11-958N24.1	chr16:15005407-15045915	OK	2.06144	0.00731497	8.13859	up	0.0511	0.275442	no
TCONS_00160010	ENST00000258428.3	XLOC_037993	REV1	chr2:99613723-100106497	OK	0	1.96897	-inf	down	0.0512	0.275442	no
TCONS_00164511	ENST00000343290.5	XLOC_039269	TRIP12	chr2:230628553-230877825	OK	0	0.788281	-inf	down	0.0512	0.275442	no
TCONS_00037950	ENST00000451616.2	XLOC_010736	PGA5	chr11:60989687-61018929	OK	0	0.343186	-inf	down	0.05125	0.275442	no
TCONS_00049342	ENST00000540232.1	XLOC_013140	TAF1D	chr11:93394804-93547861	OK	0	0.36454	-inf	down	0.05125	0.275442	no
TCONS_00101292	ENST00000567420.1	XLOC_025488	NTAN1	chr16:15068447-15248421	OK	0	0.868775	-inf	down	0.05125	0.275442	no
TCONS_00268567	ENST00000376396.3	XLOC_069228	CCDC120	chrX:48911100-48927509	OK	0.412779	9.59983e-06	15.392	up	0.05125	0.275442	no
TCONS_00180181	ENST00000256495.3	XLOC_043361	BHLHE40	chr3:4938492-5027008	OK	3.8319	9.07866	-1.24442	down	0.0513	0.275442	no
TCONS_00263525	ENST00000479300.1	XLOC_067543	VCP	chr9:35056060-35073246	OK	0	0.773503	-inf	down	0.0513	0.275442	no
TCONS_00034187	ENST00000280780.6	XLOC_009774	FAM53B	chr10:126150402-126480439	OK	0.00568125	1.37789	-7.92204	down	0.05145	0.275442	no
TCONS_00068682	ENST00000521508.1	XLOC_017683	ALG11	chr13:52586533-52607736	OK	1.03358	3.73483	-1.85339	down	0.05145	0.275442	no
TCONS_00200028	ENST00000437932.1	XLOC_048275	PDLIM5	chr4:95373036-95589377	OK	10.9781	1.6463	2.73733	up	0.05145	0.275442	no
TCONS_00116058	ENST00000459958.2	XLOC_028370	FLII	chr17:18128900-18162230	OK	0	12.3272	-inf	down	0.0515	0.275442	no
TCONS_00046894	ENST00000453708.2	XLOC_012630	WDR74	chr11:62599705-62609281	OK	6.7948	8.28199	-0.285547	down	0.0516	0.275442	no
TCONS_00119744	ENST00000511732.1	XLOC_029134	COL1A1	chr17:48260649-48278993	OK	2.20902	5.57851	-1.33647	down	0.05175	0.275442	no
TCONS_00190770	ENST00000273610.3	XLOC_045987	UCN2	chr3:48555116-48601206	OK	1.49965	0.00872252	7.42567	up	0.05175	0.275442	no
TCONS_00263266	ENST00000379858.1	XLOC_067477	TOPORS	chr9:32540541-32573160	OK	0	2.41809	-inf	down	0.05185	0.275442	no
TCONS_00259520	ENST00000357409.5	XLOC_066336	VPS13A	chr9:79791671-80036457	OK	0	0.725192	-inf	down	0.0519	0.275442	no
TCONS_00017915	ENST00000605755.1	XLOC_004760	SSX2IP	chr1:85109389-85156486	OK	0.877139	0.00141406	9.27682	up	0.05195	0.275442	no
TCONS_00026266	ENST00000277657.6	XLOC_007276	CCDC7	chr10:32735067-33171802	OK	4.06727e-05	0.376848	-13.1776	down	0.05195	0.275442	no
TCONS_00081693	ENST00000521937.1	XLOC_021176	MOK	chr14:102547074-102771537	OK	0.471842	0	inf	up	0.05195	0.275442	no
TCONS_00134419	ENST00000246802.5	XLOC_032209	GLTSCR2	chr19:48248778-48272097	OK	8.21294	58.6743	-2.83676	down	0.052	0.275442	no
TCONS_00062972	ENST00000470634.2	XLOC_016148	RN7SL390P	chr12:54624723-54745633	OK	1.20173	0	inf	up	0.05205	0.275442	no
TCONS_00171597	ENST00000400485.1	XLOC_041334	MORC3	chr21:37692089-37791313	OK	2.74566	8.04592	-1.55111	down	0.05205	0.275442	no
TCONS_00008263	ENST00000356657.6	XLOC_002260	FDPS	chr1:155278538-155300905	OK	7.78421	0	inf	up	0.05215	0.275442	no
TCONS_00134799	ENST00000598555.1	XLOC_032263	FLT3LG	chr19:49949554-49995565	OK	3.988	0	inf	up	0.05225	0.275442	no
TCONS_00153265	ENST00000478013.1	XLOC_036379	NRP2	chr2:206546713-206662857	OK	0	3.41347	-inf	down	0.05225	0.275442	no
TCONS_00189916	ENST00000354379.4	XLOC_045805	LRRFIP2	chr3:37034822-37225180	OK	1.91137	0	inf	up	0.05225	0.275442	no
TCONS_00073335	ENST00000556877.2	XLOC_019237	RP11-545M17.3	chr14:39501122-39578850	OK	0	0.375078	-inf	down	0.05235	0.275442	no
TCONS_00164869	ENST00000254657.3	XLOC_039386	PER2	chr2:239140324-239198743	OK	0.412613	1.62522	-1.97777	down	0.05235	0.275442	no
TCONS_00110368	ENST00000520776.1	XLOC_027448	EFCAB13	chr17:45331211-45518678	OK	0.64383	0.00158086	8.66982	up	0.0524	0.275442	no
TCONS_00133458	ENST00000392006.3	XLOC_032053	HNRNPUL1	chr19:41768400-41930910	OK	0	1.47788	-inf	down	0.0524	0.275442	no
TCONS_00047188	ENST00000294066.2	XLOC_012670	MAP4K2	chr11:64556289-64570713	OK	0.00379327	2.2698	-9.2249	down	0.05245	0.275442	no
TCONS_00196598	ENST00000421243.1	XLOC_047353	APOD	chr3:195295572-195311076	OK	12.3159	1.80967	2.76672	up	0.05245	0.275442	no
TCONS_00034286	ENST00000368676.4	XLOC_009795	ADAM12	chr10:127700949-128077024	OK	0.376423	3.77364	-3.32553	down	0.0525	0.275442	no
[truncated: 75,694 more rows]
