# Supplementary material for: Identification and integrated analysis of differentially expressed lncRNAs and circRNAs reveal the potential ceRNA networks during PDLSC osteogenic differentiation
Source: BMC Genet. 2017 Dec 2;18:100. doi: 10.1186/s12863-017-0569-4 (PMC5712120; doi:10.1186/s12863-017-0569-4)
Supplement: Supplementary file 5 — lncRNA_differential expression.xlsx Differentially expressed lncRNAs identified by RNA-seq (XLSX 87 kb) [file 12863_2017_569_MOESM5_ESM.xlsx]

## Sheet: lncRNA
test_id	name	locus	status	Induced_FPKM	Non-induced_FPKM	log2(fold_change)	regulation	p_value	q_value	significant
TCONS_00024324	-	chr1:228605308-228605621	OK	4.00648	0	inf	up	0.0153	0.268175	yes
TCONS_00264443	-	chr9:79141224-79141602	OK	4.01216	0	inf	up	0.0037	0.268175	yes
TCONS_00259665	-	chr9:86262539-86262835	OK	4.01834	0	inf	up	0.03875	0.268175	yes
TCONS_00113431	-	chr17:79359628-79360020	OK	4.04697	0	inf	up	0.01065	0.268175	yes
TCONS_00231730	-	chr6:126554427-126554719	OK	4.05834	0	inf	up	0.03875	0.268175	yes
TCONS_00029724	-	chr10:135092554-135092930	OK	4.07646	0	inf	up	0.0217	0.268175	yes
TCONS_00217616	-	chr5:109445727-109446065	OK	4.08212	0	inf	up	0.01845	0.268175	yes
TCONS_00220189	-	chr5:175134821-175135264	OK	4.09106	0	inf	up	0.0051	0.268175	yes
TCONS_00231592	-	chr6:119691734-119692080	OK	4.10218	0	inf	up	0.0153	0.268175	yes
TCONS_00040033	-	chr11:72868037-72868342	OK	4.15331	0	inf	up	0.02725	0.268175	yes
TCONS_00238471	-	chr7:123320734-123321001	OK	4.17071	0	inf	up	0.04735	0.268175	yes
TCONS_00049902	-	chr11:110343945-110344259	OK	4.18204	0	inf	up	0.03375	0.268175	yes
TCONS_00236975	-	chr7:93930331-93930735	OK	4.18771	0	inf	up	0.01065	0.268175	yes
TCONS_00140263	-	chr19:21000364-21000661	OK	4.21095	0	inf	up	0.03875	0.268175	yes
TCONS_00026510	-	chr10:44050150-44050566	OK	4.24039	0	inf	up	0.0025	0.268175	yes
TCONS_00099012	-	chr16:86949109-86949442	OK	4.24528	0	inf	up	0.0093	0.268175	yes
TCONS_00206393	-	chr4:124326356-124326738	OK	4.2504	0	inf	up	0.0051	0.268175	yes
TCONS_00001716	-	chr1:23606508-23606808	OK	4.26877	0	inf	up	0.02245	0.268175	yes
TCONS_00259184	-	chr9:66812773-66813110	OK	4.29432	0	inf	up	0.01845	0.268175	yes
TCONS_00096423	-	chr16:52955373-52955725	OK	4.31793	0	inf	up	0.0102	0.268175	yes
TCONS_00179753	-	chr22:47134926-47135258	OK	4.32244	0	inf	up	0.0153	0.268175	yes
TCONS_00266153	-	chr9:130172816-130173221	OK	4.32262	0	inf	up	0.0057	0.268175	yes
TCONS_00105208	-	chr16:85443529-85443833	OK	4.34545	0	inf	up	0.03565	0.268175	yes
TCONS_00127677	-	chr18:66848569-66848968	OK	4.3677	0	inf	up	0.0069	0.268175	yes
TCONS_00250042	-	chr8:90597359-90597682	OK	4.37636	0	inf	up	0.0153	0.268175	yes
TCONS_00202782	-	chr4:2265390-2265763	OK	4.38911	0	inf	up	0.0142	0.268175	yes
TCONS_00195875	-	chr3:179509783-179510252	OK	4.40068	0	inf	up	0.0008	0.268175	yes
TCONS_00069727	GAS6	chr13:114518602-114567046	OK	4.40873	0	inf	up	0.00755	0.268175	yes
TCONS_00150708	-	chr2:139144930-139145315	OK	4.42782	0	inf	up	0.0093	0.268175	yes
TCONS_00111587	-	chr17:58116628-58116948	OK	4.45082	0	inf	up	0.02725	0.268175	yes
TCONS_00155959	-	chr2:7260262-7260598	OK	4.45843	0	inf	up	0.0102	0.268175	yes
TCONS_00018413	-	chr1:97291725-97292062	OK	4.50468	0	inf	up	0.0153	0.268175	yes
TCONS_00231241	-	chr6:111219595-111219956	OK	4.53109	0	inf	up	0.00315	0.268175	yes
TCONS_00133624	-	chr19:42460366-42460743	OK	4.53433	0	inf	up	0.0066	0.268175	yes
TCONS_00024219	-	chr1:227865328-227865628	OK	4.53641	0	inf	up	0.03875	0.268175	yes
TCONS_00226144	-	chr6:144565765-144566213	OK	4.55075	0	inf	up	0.00275	0.268175	yes
TCONS_00006940	-	chr1:120827620-120827893	OK	4.5571	0	inf	up	0.03375	0.268175	yes
TCONS_00141316	-	chr19:38888165-38888476	OK	4.56233	0	inf	up	0.0217	0.268175	yes
TCONS_00226802	-	chr6:166820971-166821385	OK	4.57524	0	inf	up	0.0025	0.268175	yes
TCONS_00200601	-	chr4:114806267-114806567	OK	4.57715	0	inf	up	0.0153	0.268175	yes
TCONS_00034359	-	chr10:131570537-131570964	OK	4.59178	0	inf	up	0.0053	0.268175	yes
TCONS_00064226	-	chr12:69055436-69055730	OK	4.59498	0	inf	up	0.02245	0.268175	yes
TCONS_00142357	-	chr19:44688921-44689244	OK	4.60229	0	inf	up	0.0069	0.268175	yes
TCONS_00224561	-	chr6:77743390-77743667	OK	4.6116	0	inf	up	0.03375	0.268175	yes
TCONS_00251441	-	chr8:135823467-135823870	OK	4.63045	0	inf	up	0.00065	0.268175	yes
TCONS_00002874	-	chr1:36854910-36855231	OK	4.67799	0	inf	up	0.01845	0.268175	yes
TCONS_00256425	COLEC10	chr8:120007690-120119154	OK	4.68077	0	inf	up	0.0037	0.268175	yes
TCONS_00259734	-	chr9:88877970-88878255	OK	4.76472	0	inf	up	0.01065	0.268175	yes
TCONS_00221937	-	chr6:27205125-27205409	OK	4.78797	0	inf	up	0.03875	0.268175	yes
TCONS_00110376	-	chr17:45524566-45524860	OK	4.80523	0	inf	up	0.0436	0.268175	yes
TCONS_00064621	-	chr12:78128149-78128427	OK	4.80581	0	inf	up	0.03565	0.268175	yes
TCONS_00011617	-	chr1:222728308-222728556	OK	4.85616	0	inf	up	0.04735	0.268175	yes
TCONS_00028474	-	chr10:101634086-101634413	OK	4.87858	0	inf	up	0.01845	0.268175	yes
TCONS_00148440	-	chr2:85765840-85766154	OK	4.88196	0	inf	up	0.03565	0.268175	yes
TCONS_00208922	-	chr5:36871647-36871961	OK	4.89988	0	inf	up	0.02725	0.268175	yes
TCONS_00198023	-	chr4:17796591-17796916	OK	4.90265	0	inf	up	0.0153	0.268175	yes
TCONS_00171199	-	chr21:30144144-30144433	OK	4.94079	0	inf	up	0.02725	0.268175	yes
TCONS_00028122	-	chr10:92719778-92720128	OK	4.94704	0	inf	up	0.0066	0.268175	yes
TCONS_00207992	-	chr4:187797347-187797620	OK	4.98774	0	inf	up	0.03565	0.268175	yes
TCONS_00208375	-	chr5:10226060-10226334	OK	4.9933	0	inf	up	0.02245	0.268175	yes
TCONS_00216523	-	chr5:72234281-72234543	OK	5.03977	0	inf	up	0.03875	0.268175	yes
TCONS_00017746	-	chr1:77712971-77713314	OK	5.08096	0	inf	up	0.01065	0.268175	yes
TCONS_00093700	-	chr16:4356105-4356572	OK	5.10589	0	inf	up	0.0004	0.268175	yes
TCONS_00194947	-	chr3:150088291-150088588	OK	5.11308	0	inf	up	0.02245	0.268175	yes
TCONS_00249385	-	chr8:65499792-65500078	OK	5.19429	0	inf	up	0.03565	0.268175	yes
TCONS_00034364	-	chr10:131598835-131599169	OK	5.19631	0	inf	up	0.01845	0.268175	yes
TCONS_00061604	-	chr12:46897479-46897733	OK	5.20699	0	inf	up	0.03875	0.268175	yes
TCONS_00132951	-	chr19:39574071-39574342	OK	5.25196	0	inf	up	0.03875	0.268175	yes
TCONS_00029027	-	chr10:115251501-115251872	OK	5.25696	0	inf	up	0.0037	0.268175	yes
TCONS_00061627	-	chr12:47081373-47081673	OK	5.25964	0	inf	up	0.03565	0.268175	yes
TCONS_00125879	-	chr18:9864797-9865097	OK	5.27841	0	inf	up	0.0057	0.268175	yes
TCONS_00032762	-	chr10:90809180-90809483	OK	5.28232	0	inf	up	0.02725	0.268175	yes
TCONS_00226150	-	chr6:144596036-144596340	OK	5.29611	0	inf	up	0.02725	0.268175	yes
TCONS_00064738	-	chr12:81073162-81073553	OK	5.29834	0	inf	up	0.0025	0.268175	yes
TCONS_00099016	-	chr16:86962829-86963285	OK	5.29982	0	inf	up	0.0004	0.268175	yes
TCONS_00200596	-	chr4:114785154-114785403	OK	5.31086	0	inf	up	0.0217	0.268175	yes
TCONS_00032107	-	chr10:74036752-74037040	OK	5.38338	0	inf	up	0.03565	0.268175	yes
TCONS_00203554	-	chr4:26766223-26766648	OK	5.43	0	inf	up	0.0008	0.268175	yes
TCONS_00023793	-	chr1:219526404-219526728	OK	5.44192	0	inf	up	0.0069	0.268175	yes
TCONS_00105199	-	chr16:85401150-85401433	OK	5.4508	0	inf	up	0.0217	0.268175	yes
TCONS_00044982	-	chr11:19368584-19368964	OK	5.46793	0	inf	up	0.00315	0.268175	yes
TCONS_00198839	CHIC2	chr4:54243809-55164414	OK	5.48117	0	inf	up	0.0224	0.268175	yes
TCONS_00245181	-	chr7:117840386-117840665	OK	5.50927	0	inf	up	0.03875	0.268175	yes
TCONS_00125120	-	chr18:65136056-65136395	OK	5.53392	0	inf	up	0.0102	0.268175	yes
TCONS_00063877	-	chr12:59558742-59559009	OK	5.53883	0	inf	up	0.03565	0.268175	yes
TCONS_00244869	-	chr7:107270309-107270581	OK	5.55091	0	inf	up	0.02725	0.268175	yes
TCONS_00074802	-	chr14:71029842-71030074	OK	5.5731	0	inf	up	0.04735	0.268175	yes
TCONS_00061613	-	chr12:46927731-46928055	OK	5.57735	0	inf	up	0.0093	0.268175	yes
TCONS_00231425	-	chr6:114185017-114185304	OK	5.6002	0	inf	up	0.0217	0.268175	yes
TCONS_00250947	-	chr8:118795973-118796270	OK	5.62599	0	inf	up	0.0142	0.268175	yes
TCONS_00020564	-	chr1:153619417-153619702	OK	5.66859	0	inf	up	0.0217	0.268175	yes
TCONS_00001717	-	chr1:23607447-23607782	OK	5.67219	0	inf	up	0.0142	0.268175	yes
TCONS_00166902	-	chr20:39619116-39619465	OK	5.69326	0	inf	up	0.0053	0.268175	yes
TCONS_00069966	-	chr13:24276220-24276496	OK	5.70929	0	inf	up	0.03375	0.268175	yes
TCONS_00079648	HIF1A	chr14:62147758-62263146	OK	5.71595	0	inf	up	0.0481	0.271273	yes
TCONS_00215911	-	chr5:53858180-53858485	OK	5.72965	0	inf	up	0.01065	0.268175	yes
TCONS_00216548	-	chr5:72878432-72878826	OK	5.74056	0	inf	up	0.0017	0.268175	yes
TCONS_00266872	-	chr9:138805547-138805870	OK	5.74177	0	inf	up	0.0153	0.268175	yes
TCONS_00156202	-	chr2:15775638-15775996	OK	5.74927	0	inf	up	0.0008	0.268175	yes
TCONS_00150971	-	chr2:152644513-152644821	OK	5.86501	0	inf	up	0.0069	0.268175	yes
TCONS_00106168	-	chr17:4832481-4832773	OK	5.89476	0	inf	up	0.03375	0.268175	yes
TCONS_00030987	-	chr10:35864593-35864887	OK	5.91715	0	inf	up	0.0153	0.268175	yes
TCONS_00220903	-	chr5:180591173-180591523	OK	5.94	0	inf	up	0.0057	0.268175	yes
TCONS_00209750	-	chr5:68482241-68482518	OK	5.96911	0	inf	up	0.02245	0.268175	yes
TCONS_00270676	-	chrX:135887362-135887635	OK	6.0315	0	inf	up	0.03565	0.268175	yes
TCONS_00159427	-	chr2:87942673-87942927	OK	6.03872	0	inf	up	0.02725	0.268175	yes
TCONS_00070522	-	chr13:41951720-41952029	OK	6.06043	0	inf	up	0.0066	0.268175	yes
TCONS_00223280	-	chr6:35539235-35539789	OK	6.06047	0	inf	up	5e-05	0.0683182	yes
TCONS_00253445	-	chr8:32903820-32904230	OK	6.09406	0	inf	up	0.0051	0.268175	yes
TCONS_00193986	-	chr3:128906658-128906978	OK	6.13122	0	inf	up	0.0069	0.268175	yes
TCONS_00126591	-	chr18:32474190-32474440	OK	6.15645	0	inf	up	0.0436	0.268175	yes
TCONS_00130433	-	chr19:15531118-15531436	OK	6.2091	0	inf	up	0.00315	0.268175	yes
TCONS_00245652	-	chr7:133768088-133768381	OK	6.21273	0	inf	up	0.01065	0.268175	yes
TCONS_00119884	-	chr17:53244169-53244694	OK	6.21511	0	inf	up	5e-05	0.0683182	yes
TCONS_00235035	-	chr7:40149221-40149571	OK	6.24569	0	inf	up	0.00275	0.268175	yes
TCONS_00006839	-	chr1:118387383-118387638	OK	6.26838	0	inf	up	0.02725	0.268175	yes
TCONS_00218737	-	chr5:137887098-137887373	OK	6.32333	0	inf	up	0.0217	0.268175	yes
TCONS_00207465	-	chr4:174362503-174362791	OK	6.38506	0	inf	up	0.0093	0.268175	yes
TCONS_00007251	-	chr1:146471137-146471375	OK	6.41831	0	inf	up	0.04735	0.268175	yes
TCONS_00020950	-	chr1:155541950-155542269	OK	6.44924	0	inf	up	0.0051	0.268175	yes
TCONS_00040003	-	chr11:72514656-72514901	OK	6.45469	0	inf	up	0.03875	0.268175	yes
TCONS_00171182	-	chr21:29800826-29801080	OK	6.48841	0	inf	up	0.0436	0.268175	yes
TCONS_00056428	-	chr12:79921609-79921948	OK	6.48917	0	inf	up	0.0051	0.268175	yes
TCONS_00226277	-	chr6:149819187-149819445	OK	6.5538	0	inf	up	0.01845	0.268175	yes
TCONS_00111371	-	chr17:55915900-55916219	OK	6.56252	0	inf	up	0.00315	0.268175	yes
TCONS_00200595	-	chr4:114782976-114783303	OK	6.5904	0	inf	up	0.0066	0.268175	yes
TCONS_00193845	-	chr3:126704477-126704776	OK	6.59763	0	inf	up	0.0217	0.268175	yes
TCONS_00157449	-	chr2:43182112-43182384	OK	6.626	0	inf	up	0.0153	0.268175	yes
TCONS_00168873	-	chr20:19851279-19851605	OK	6.63408	0	inf	up	0.0016	0.268175	yes
TCONS_00225683	-	chr6:129878840-129879094	OK	6.72088	0	inf	up	0.0217	0.268175	yes
TCONS_00274012	-	chrX:102851782-102852165	OK	6.7525	0	inf	up	0.0007	0.268175	yes
TCONS_00263506	-	chr9:34714119-34714393	OK	6.7552	0	inf	up	0.0217	0.268175	yes
TCONS_00197829	-	chr4:10440481-10440891	OK	6.76512	0	inf	up	0.00055	0.268175	yes
TCONS_00064667	-	chr12:78614067-78614370	OK	6.78849	0	inf	up	0.0093	0.268175	yes
TCONS_00269789	-	chrX:102813147-102813428	OK	6.80697	0	inf	up	0.0102	0.268175	yes
TCONS_00189711	-	chr3:30736081-30736360	OK	6.81805	0	inf	up	0.01845	0.268175	yes
TCONS_00222104	-	chr6:28770294-28785089	OK	6.88624	0	inf	up	0.0017	0.268175	yes
TCONS_00179804	-	chr22:50288043-50288346	OK	6.88711	0	inf	up	0.0153	0.268175	yes
TCONS_00231426	-	chr6:114185647-114186033	OK	6.89623	0	inf	up	0.001	0.268175	yes
TCONS_00077706	-	chr14:23083001-23083348	OK	6.90001	0	inf	up	0.00275	0.268175	yes
TCONS_00142325	-	chr19:44355916-44356227	OK	6.92186	0	inf	up	0.0025	0.268175	yes
TCONS_00260839	-	chr9:123148302-123148564	OK	6.96763	0	inf	up	0.02725	0.268175	yes
TCONS_00133151	-	chr19:40474103-40474372	OK	6.98938	0	inf	up	0.0093	0.268175	yes
TCONS_00269952	-	chrX:106917899-106918140	OK	7.02361	0	inf	up	0.04735	0.268175	yes
TCONS_00009712	-	chr1:173351743-173352009	OK	7.10508	0	inf	up	0.02245	0.268175	yes
TCONS_00005425	-	chr1:86777963-86778234	OK	7.13064	0	inf	up	0.0142	0.268175	yes
TCONS_00023736	-	chr1:219388813-219389062	OK	7.14921	0	inf	up	0.03375	0.268175	yes
TCONS_00252016	-	chr8:145946001-145946289	OK	7.16139	0	inf	up	0.0037	0.268175	yes
TCONS_00070563	-	chr13:43685949-43686223	OK	7.16926	0	inf	up	0.02725	0.268175	yes
TCONS_00019063	-	chr1:114233947-114234206	OK	7.20761	0	inf	up	0.0217	0.268175	yes
TCONS_00259237	-	chr9:68673887-68674152	OK	7.20772	0	inf	up	0.0217	0.268175	yes
TCONS_00207587	-	chr4:177354006-177354295	OK	7.21136	0	inf	up	0.0051	0.268175	yes
TCONS_00197628	-	chr4:6641468-6641743	OK	7.24265	0	inf	up	0.03375	0.268175	yes
TCONS_00258419	-	chr9:25874221-25874577	OK	7.35584	0	inf	up	0.0017	0.268175	yes
TCONS_00077197	-	chr14:107215639-107215924	OK	7.40741	0	inf	up	0.0066	0.268175	yes
TCONS_00074680	-	chr14:69253400-69253662	OK	7.47016	0	inf	up	0.02725	0.268175	yes
TCONS_00079211	-	chr14:51734326-51734564	OK	7.48342	0	inf	up	0.02725	0.268175	yes
TCONS_00256416	-	chr8:119809226-119809497	OK	7.54539	0	inf	up	0.02245	0.268175	yes
TCONS_00124541	-	chr18:48323702-48323956	OK	7.56328	0	inf	up	0.03565	0.268175	yes
TCONS_00066179	-	chr12:112044923-112045197	OK	7.57534	0	inf	up	0.0057	0.268175	yes
TCONS_00048090	-	chr11:70053549-70053837	OK	7.58821	0	inf	up	0.0093	0.268175	yes
TCONS_00229753	-	chr6:47595608-47595947	OK	7.61374	0	inf	up	0.0053	0.268175	yes
TCONS_00085140	-	chr15:69744595-69744978	OK	7.62244	0	inf	up	0.0009	0.268175	yes
TCONS_00163856	-	chr2:217529481-217529906	OK	7.6285	0	inf	up	5e-05	0.0683182	yes
TCONS_00238530	-	chr7:127218034-127218315	OK	7.65807	0	inf	up	0.0025	0.268175	yes
TCONS_00052967	-	chr12:24252158-24252488	OK	7.6594	0	inf	up	0.001	0.268175	yes
TCONS_00232612	-	chr6:148417831-148418107	OK	7.69024	0	inf	up	0.0153	0.268175	yes
TCONS_00269954	-	chrX:106956091-106956403	OK	7.70319	0	inf	up	0.00315	0.268175	yes
TCONS_00102009	-	chr16:25273885-25274247	OK	7.7225	0	inf	up	0.0005	0.268175	yes
TCONS_00263582	-	chr9:35604753-35605064	OK	7.73597	0	inf	up	0.0142	0.268175	yes
TCONS_00149993	-	chr2:119547003-119547264	OK	7.78885	0	inf	up	0.0436	0.268175	yes
TCONS_00219351	-	chr5:148245526-148245774	OK	7.79576	0	inf	up	0.03875	0.268175	yes
TCONS_00179279	-	chr22:40733501-40733785	OK	7.80655	0	inf	up	0.01845	0.268175	yes
TCONS_00005508	-	chr1:89317140-89317395	OK	7.82348	0	inf	up	0.03565	0.268175	yes
TCONS_00167623	-	chr20:56804032-56804353	OK	7.83725	0	inf	up	0.0093	0.268175	yes
TCONS_00241010	-	chr7:17399000-17399354	OK	7.84304	0	inf	up	0.00065	0.268175	yes
TCONS_00150712	-	chr2:139162513-139162768	OK	7.8564	0	inf	up	0.02245	0.268175	yes
TCONS_00263245	-	chr9:32070805-32071051	OK	7.87715	0	inf	up	0.03375	0.268175	yes
TCONS_00208924	-	chr5:36873474-36873816	OK	7.88088	0	inf	up	0.00055	0.268175	yes
TCONS_00234978	-	chr7:38757726-38757998	OK	7.91645	0	inf	up	0.02245	0.268175	yes
TCONS_00006300	-	chr1:110210256-110210511	OK	8.01919	0	inf	up	0.0217	0.268175	yes
TCONS_00241487	-	chr7:30244617-30244860	OK	8.03744	0	inf	up	0.03375	0.268175	yes
TCONS_00149999	-	chr2:119579355-119579634	OK	8.0717	0	inf	up	0.0142	0.268175	yes
TCONS_00260509	-	chr9:110931168-110931489	OK	8.1275	0	inf	up	0.0008	0.268175	yes
TCONS_00264466	-	chr9:79222438-79222794	OK	8.13674	0	inf	up	5e-05	0.0683182	yes
TCONS_00234851	-	chr7:34966047-34966302	OK	8.13994	0	inf	up	0.02245	0.268175	yes
TCONS_00198845	CHIC2	chr4:54243809-55164414	OK	8.18195	0	inf	up	0.0347	0.268175	yes
TCONS_00053623	-	chr12:46112504-46112743	OK	8.19905	0	inf	up	0.04735	0.268175	yes
TCONS_00258324	-	chr9:21319898-21320301	OK	8.2022	0	inf	up	5e-05	0.0683182	yes
TCONS_00119882	-	chr17:53242501-53243754	OK	8.21586	0.656541	3.64545	up	0.04185	0.268175	yes
TCONS_00038933	CFL1	chr11:65590492-65641063	OK	8.29357	0	inf	up	0.02735	0.268175	yes
TCONS_00224881	-	chr6:96012269-96012496	OK	8.33528	0	inf	up	0.03875	0.268175	yes
TCONS_00153675	-	chr2:217970049-217970310	OK	8.35321	0	inf	up	0.02245	0.268175	yes
TCONS_00035738	-	chr11:10320434-10320769	OK	8.42362	0	inf	up	0.0004	0.268175	yes
TCONS_00127479	-	chr18:57494279-57494597	OK	8.44539	0	inf	up	0.0053	0.268175	yes
TCONS_00199734	-	chr4:84010559-84010842	OK	8.48323	0	inf	up	0.0093	0.268175	yes
TCONS_00011930	-	chr1:228265988-228266239	OK	8.52098	0	inf	up	0.0217	0.268175	yes
TCONS_00225936	-	chr6:136876471-136876725	OK	8.58398	0	inf	up	0.0069	0.268175	yes
TCONS_00223208	-	chr6:34552543-34552793	OK	8.61557	0	inf	up	0.03875	0.268175	yes
TCONS_00147217	-	chr2:55380432-55380681	OK	8.61952	0	inf	up	0.03375	0.268175	yes
TCONS_00070874	-	chr13:50513101-50513346	OK	8.63514	0	inf	up	0.03375	0.268175	yes
TCONS_00164546	-	chr2:231270613-231270874	OK	8.64858	0	inf	up	0.01845	0.268175	yes
TCONS_00077039	-	chr14:105554235-105554476	OK	8.65172	0	inf	up	0.03875	0.268175	yes
TCONS_00230404	-	chr6:80288551-80288828	OK	8.68419	0	inf	up	0.0142	0.268175	yes
TCONS_00180640	-	chr3:11820253-11820575	OK	8.70614	0	inf	up	0.0037	0.268175	yes
TCONS_00158705	-	chr2:71662958-71663234	OK	8.75196	0	inf	up	0.0066	0.268175	yes
TCONS_00196362	-	chr3:190142437-190142794	OK	8.84367	0	inf	up	0.0004	0.268175	yes
TCONS_00264058	-	chr9:66455726-66456036	OK	8.85244	0	inf	up	0.0142	0.268175	yes
TCONS_00145164	-	chr19:58971566-58971831	OK	8.86116	0	inf	up	0.03375	0.268175	yes
TCONS_00023664	-	chr1:214839750-214840032	OK	8.89815	0	inf	up	0.0102	0.268175	yes
TCONS_00259261	-	chr9:69054179-69054411	OK	8.90455	0	inf	up	0.0217	0.268175	yes
TCONS_00159618	-	chr2:95895511-95895768	OK	8.92337	0	inf	up	0.0102	0.268175	yes
TCONS_00161296	-	chr2:145956893-145957150	OK	8.94678	0	inf	up	0.0217	0.268175	yes
TCONS_00208920	-	chr5:36833460-36833725	OK	8.95152	0	inf	up	0.0102	0.268175	yes
TCONS_00105193	-	chr16:85349228-85349553	OK	9.04663	0	inf	up	0.0051	0.268175	yes
TCONS_00072041	-	chr14:21121101-21121342	OK	9.05696	0	inf	up	0.03875	0.268175	yes
TCONS_00200874	-	chr4:125486349-125486588	OK	9.07305	0	inf	up	0.03565	0.268175	yes
TCONS_00045424	-	chr11:36491605-36491827	OK	9.09005	0	inf	up	0.0436	0.268175	yes
TCONS_00270407	-	chrX:128562833-128563068	OK	9.18606	0	inf	up	0.0436	0.268175	yes
TCONS_00207981	-	chr4:187771187-187771431	OK	9.2882	0	inf	up	0.02725	0.268175	yes
TCONS_00005365	-	chr1:85619748-85619984	OK	9.29092	0	inf	up	0.03565	0.268175	yes
TCONS_00246918	-	chr8:7119598-7119873	OK	9.30449	0	inf	up	0.0057	0.268175	yes
TCONS_00022774	-	chr1:193229399-193229688	OK	9.45732	0	inf	up	0.0053	0.268175	yes
TCONS_00146868	-	chr2:43314765-43314992	OK	9.47047	0	inf	up	0.04735	0.268175	yes
TCONS_00179694	-	chr22:46004994-46005253	OK	9.49501	0	inf	up	0.02725	0.268175	yes
TCONS_00233306	-	chr6:169493437-169493719	OK	9.53398	0	inf	up	0.0066	0.268175	yes
TCONS_00017539	-	chr1:67863541-67863832	OK	9.55128	0	inf	up	0.0037	0.268175	yes
TCONS_00270248	-	chrX:119559055-119559319	OK	9.55506	0	inf	up	0.0069	0.268175	yes
TCONS_00149326	-	chr2:103331564-103331835	OK	9.56476	0	inf	up	0.02245	0.268175	yes
TCONS_00033018	-	chr10:97850281-97850581	OK	9.61846	0	inf	up	0.0004	0.268175	yes
TCONS_00044468	-	chr11:10929383-10929626	OK	9.71019	0	inf	up	0.0436	0.268175	yes
TCONS_00228259	-	chr6:31479196-31479467	OK	9.73902	0	inf	up	0.0093	0.268175	yes
TCONS_00236971	-	chr7:93921805-93922066	OK	9.86034	0	inf	up	0.0102	0.268175	yes
TCONS_00254834	-	chr8:77915607-77915950	OK	9.92851	0	inf	up	0.00035	0.268175	yes
TCONS_00242977	-	chr7:72426983-72427238	OK	9.94653	0	inf	up	0.03375	0.268175	yes
TCONS_00174848	-	chr22:24254079-24254334	OK	9.95357	0	inf	up	0.0153	0.268175	yes
TCONS_00185386	-	chr3:131171506-131171788	OK	9.9547	0	inf	up	0.0025	0.268175	yes
TCONS_00230696	-	chr6:88379539-88379801	OK	10.1489	0	inf	up	0.0093	0.268175	yes
TCONS_00267963	-	chrX:36906457-36906704	OK	10.1941	0	inf	up	0.0217	0.268175	yes
TCONS_00274828	-	chrX:139859550-139859862	OK	10.327	0	inf	up	0.00275	0.268175	yes
TCONS_00024021	-	chr1:224384862-224385156	OK	10.3833	0	inf	up	0.00275	0.268175	yes
TCONS_00211734	-	chr5:129667241-129667551	OK	10.4693	0	inf	up	0.0016	0.268175	yes
TCONS_00123273	-	chr18:8606960-8607179	OK	10.4831	0	inf	up	0.0436	0.268175	yes
TCONS_00127673	-	chr18:66819174-66819447	OK	10.486	0	inf	up	0.00315	0.268175	yes
TCONS_00001968	-	chr1:26200990-26201223	OK	10.5497	0	inf	up	0.02725	0.268175	yes
TCONS_00135476	-	chr19:53608537-53608804	OK	10.5586	0	inf	up	0.01065	0.268175	yes
TCONS_00069096	-	chr13:95666107-95666398	OK	10.5817	0	inf	up	0.00315	0.268175	yes
TCONS_00055572	-	chr12:58212812-58213030	OK	10.5897	0	inf	up	0.03875	0.268175	yes
TCONS_00153286	-	chr2:206977074-206977295	OK	10.6472	0	inf	up	0.04735	0.268175	yes
TCONS_00018441	-	chr1:98559416-98559661	OK	10.7537	0	inf	up	0.03375	0.268175	yes
TCONS_00127668	-	chr18:66766305-66766602	OK	10.7684	0	inf	up	0.00275	0.268175	yes
TCONS_00079451	-	chr14:57756820-57757096	OK	10.7879	0	inf	up	0.0066	0.268175	yes
TCONS_00152363	-	chr2:190132825-190133087	OK	10.8501	0	inf	up	0.01845	0.268175	yes
TCONS_00222108	-	chr6:28868666-28868932	OK	10.8559	0	inf	up	0.0057	0.268175	yes
TCONS_00163533	-	chr2:207718742-207719030	OK	10.8952	0	inf	up	0.00315	0.268175	yes
TCONS_00226901	-	chr6:169814339-169814582	OK	11.1546	0	inf	up	0.0217	0.268175	yes
TCONS_00127717	-	chr18:68032881-68033136	OK	11.1562	0	inf	up	0.01845	0.268175	yes
TCONS_00207623	-	chr4:181112405-181112658	OK	11.2192	0	inf	up	0.0069	0.268175	yes
TCONS_00053657	-	chr12:46875838-46876095	OK	11.2288	0	inf	up	0.01065	0.268175	yes
TCONS_00149998	-	chr2:119575499-119575792	OK	11.2546	0	inf	up	0.0025	0.268175	yes
TCONS_00032826	-	chr10:92965816-92966079	OK	11.276	0	inf	up	0.0093	0.268175	yes
TCONS_00009549	-	chr1:170860621-170860893	OK	11.2828	0	inf	up	0.0066	0.268175	yes
TCONS_00216603	-	chr5:74350699-74350937	OK	11.3192	0	inf	up	0.03565	0.268175	yes
TCONS_00190324	-	chr3:44156188-44156415	OK	11.3658	0	inf	up	0.04735	0.268175	yes
TCONS_00214226	-	chr5:176906813-176907056	OK	11.4082	0	inf	up	0.0217	0.268175	yes
TCONS_00184137	-	chr3:107106330-107106585	OK	11.4452	0	inf	up	0.0066	0.268175	yes
TCONS_00270397	-	chrX:128436413-128436661	OK	11.4639	0	inf	up	0.03875	0.268175	yes
TCONS_00253571	-	chr8:38077145-38077404	OK	11.4691	0	inf	up	0.0057	0.268175	yes
TCONS_00226153	-	chr6:144605893-144606166	OK	11.485	0	inf	up	0.0102	0.268175	yes
TCONS_00184138	-	chr3:107108818-107109132	OK	11.5468	0	inf	up	0.0037	0.268175	yes
TCONS_00206677	-	chr4:142255236-142255526	OK	11.5956	0	inf	up	0.0006	0.268175	yes
TCONS_00152367	-	chr2:190163007-190163272	OK	11.6153	0	inf	up	0.0066	0.268175	yes
TCONS_00034361	-	chr10:131577469-131577723	OK	11.7547	0	inf	up	0.0153	0.268175	yes
TCONS_00006853	-	chr1:118404814-118405093	OK	11.7687	0	inf	up	0.00275	0.268175	yes
TCONS_00000745	-	chr1:9216739-9216983	OK	11.8071	0	inf	up	0.0102	0.268175	yes
TCONS_00188329	-	chr3:195668934-195669202	OK	11.8876	0	inf	up	0.0069	0.268175	yes
TCONS_00105462	-	chr16:88453941-88454211	OK	11.957	0	inf	up	0.0153	0.268175	yes
TCONS_00147598	-	chr2:65442471-65442708	OK	11.9608	0	inf	up	0.01845	0.268175	yes
TCONS_00249006	-	chr8:49829572-49829842	OK	11.982	0	inf	up	0.0008	0.268175	yes
TCONS_00018498	-	chr1:100758336-100758562	OK	12.0577	0	inf	up	0.03375	0.268175	yes
TCONS_00208011	-	chr4:187886165-187886429	OK	12.1316	0	inf	up	0.0102	0.268175	yes
TCONS_00023745	-	chr1:219410004-219410227	OK	12.1733	0	inf	up	0.04735	0.268175	yes
TCONS_00260588	-	chr9:113620002-113620258	OK	12.1751	0	inf	up	0.0153	0.268175	yes
TCONS_00250650	-	chr8:104409135-104409376	OK	12.2342	0	inf	up	0.02725	0.268175	yes
TCONS_00016836	-	chr1:51747485-51747734	OK	12.2579	0	inf	up	0.01065	0.268175	yes
TCONS_00187061	-	chr3:176725935-176726187	OK	12.3186	0	inf	up	0.0093	0.268175	yes
TCONS_00147608	-	chr2:65533874-65534107	OK	12.3259	0	inf	up	0.03565	0.268175	yes
TCONS_00025140	-	chr1:249168069-249168309	OK	12.3729	0	inf	up	0.01845	0.268175	yes
TCONS_00020582	-	chr1:153896369-153896611	OK	12.401	0	inf	up	0.02725	0.268175	yes
TCONS_00033774	-	chr10:112790937-112791169	OK	12.4681	0	inf	up	0.03875	0.268175	yes
TCONS_00127670	-	chr18:66780906-66781158	OK	12.5323	0	inf	up	0.0093	0.268175	yes
TCONS_00098070	-	chr16:69595851-69596075	OK	12.6276	0	inf	up	0.0217	0.268175	yes
TCONS_00214371	-	chr5:178523178-178523403	OK	12.6462	0	inf	up	0.0436	0.268175	yes
TCONS_00214382	-	chr5:178801724-178801937	OK	12.7124	0	inf	up	0.04735	0.268175	yes
TCONS_00014188	-	chr1:17768451-17768673	OK	12.7761	0	inf	up	0.04735	0.268175	yes
TCONS_00098998	-	chr16:86562783-86563020	OK	12.8212	0	inf	up	0.03565	0.268175	yes
TCONS_00252804	-	chr8:19253790-19254019	OK	12.9479	0	inf	up	0.0217	0.268175	yes
TCONS_00105180	-	chr16:85233672-85233898	OK	13.0689	0	inf	up	0.03565	0.268175	yes
TCONS_00250938	-	chr8:118766974-118767200	OK	13.0845	0	inf	up	0.0436	0.268175	yes
TCONS_00225443	-	chr6:118721034-118721325	OK	13.1728	0	inf	up	0.0037	0.268175	yes
TCONS_00122534	-	chr17:79830140-79830432	OK	13.1869	0	inf	up	0.0061	0.268175	yes
TCONS_00219886	-	chr5:159399716-159399968	OK	13.3009	0	inf	up	0.00315	0.268175	yes
TCONS_00215660	-	chr5:40903090-40903324	OK	13.3109	0	inf	up	0.02725	0.268175	yes
TCONS_00241483	-	chr7:30219462-30219754	OK	13.3176	0	inf	up	0.0006	0.268175	yes
TCONS_00233048	WTAP	chr6:160090088-160210781	OK	13.3341	3.7418	1.83331	up	0.03295	0.268175	yes
TCONS_00049420	-	chr11:94871145-94871412	OK	13.3668	0	inf	up	0.00275	0.268175	yes
TCONS_00021682	-	chr1:161105936-161106177	OK	13.4578	0	inf	up	0.00315	0.268175	yes
TCONS_00250280	-	chr8:95731191-95731448	OK	13.5724	0	inf	up	0.0093	0.268175	yes
TCONS_00065019	-	chr12:91577245-91577475	OK	13.6117	0	inf	up	0.02245	0.268175	yes
TCONS_00193715	-	chr3:125094287-125094529	OK	13.6443	0	inf	up	0.03565	0.268175	yes
TCONS_00156924	-	chr2:30385628-30385869	OK	13.7186	0	inf	up	0.0217	0.268175	yes
TCONS_00069728	GAS6	chr13:114518602-114567046	OK	13.7678	1.72905	2.99325	up	0.0351	0.268175	yes
TCONS_00248312	-	chr8:33219027-33219329	OK	13.8045	0	inf	up	0.0009	0.268175	yes
TCONS_00211745	-	chr5:129882689-129882920	OK	13.8453	0	inf	up	0.02725	0.268175	yes
TCONS_00226087	-	chr6:143743196-143743449	OK	13.8693	0	inf	up	0.0037	0.268175	yes
TCONS_00034137	-	chr10:124956203-124956459	OK	13.8744	0	inf	up	0.0057	0.268175	yes
TCONS_00047369	-	chr11:64902746-64902966	OK	13.9587	0	inf	up	0.04735	0.268175	yes
TCONS_00232624	-	chr6:148492960-148493226	OK	13.9801	0	inf	up	0.0016	0.268175	yes
TCONS_00220691	-	chr5:179093239-179093465	OK	13.9933	0	inf	up	0.03565	0.268175	yes
TCONS_00046943	-	chr11:62657431-62657665	OK	14.0843	0	inf	up	0.0217	0.268175	yes
TCONS_00071220	-	chr13:76441292-76441535	OK	14.0872	0	inf	up	0.0066	0.268175	yes
TCONS_00105471	-	chr16:88465117-88465384	OK	14.0946	0	inf	up	0.0037	0.268175	yes
TCONS_00231113	-	chr6:109157273-109157538	OK	14.1865	0	inf	up	0.0025	0.268175	yes
TCONS_00031626	-	chr10:54078965-54079220	OK	14.2171	0	inf	up	0.0025	0.268175	yes
TCONS_00177841	-	chr22:24662113-24662328	OK	14.2195	0	inf	up	0.0436	0.268175	yes
TCONS_00018363	-	chr1:95007707-95007928	OK	14.279	0	inf	up	0.0436	0.268175	yes
TCONS_00068523	-	chr13:50528605-50528856	OK	14.2977	0	inf	up	0.0053	0.268175	yes
TCONS_00183429	-	chr3:67376550-67376797	OK	14.3054	0	inf	up	0.0093	0.268175	yes
TCONS_00032760	-	chr10:90802525-90802760	OK	14.4066	0	inf	up	0.01845	0.268175	yes
TCONS_00251079	-	chr8:124169263-124169513	OK	14.45	0	inf	up	0.0153	0.268175	yes
TCONS_00019605	-	chr1:144700186-144700446	OK	14.7687	0	inf	up	0.00275	0.268175	yes
TCONS_00066551	-	chr12:118858530-118858764	OK	14.8794	0	inf	up	0.0142	0.268175	yes
TCONS_00105475	-	chr16:88479370-88479637	OK	14.9499	0	inf	up	0.0053	0.268175	yes
TCONS_00144901	-	chr19:57016037-57016271	OK	14.9847	0	inf	up	0.0153	0.268175	yes
TCONS_00273567	-	chrX:75398145-75398380	OK	15.2373	0	inf	up	0.01845	0.268175	yes
TCONS_00233907	-	chr7:7674815-7675050	OK	15.2707	0	inf	up	0.0069	0.268175	yes
TCONS_00209537	-	chr5:64330961-64331205	OK	15.2909	0	inf	up	0.0066	0.268175	yes
TCONS_00227838	-	chr6:28272080-28272347	OK	15.6008	0	inf	up	0.00315	0.268175	yes
TCONS_00240476	-	chr7:2487752-2487986	OK	15.6089	0	inf	up	0.01845	0.268175	yes
TCONS_00059313	-	chr12:1779786-1779998	OK	15.6266	0	inf	up	0.04735	0.268175	yes
TCONS_00105636	-	chr16:89298818-89299046	OK	15.6696	0	inf	up	0.03375	0.268175	yes
TCONS_00052968	-	chr12:24254260-24254481	OK	15.7401	0	inf	up	0.03875	0.268175	yes
TCONS_00096999	-	chr16:57768854-57769074	OK	15.754	0	inf	up	0.0436	0.268175	yes
TCONS_00240964	-	chr7:17054342-17054617	OK	15.7671	0	inf	up	0.0008	0.268175	yes
TCONS_00207341	PALLD	chr4:169277885-169931426	OK	15.8281	0	inf	up	0.0437	0.268175	yes
TCONS_00167452	-	chr20:49940383-49940612	OK	15.929	0	inf	up	0.03375	0.268175	yes
TCONS_00172914	-	chr21:33985796-33986032	OK	16.0136	0	inf	up	0.0057	0.268175	yes
TCONS_00058917	-	chr12:132308761-132309012	OK	16.0436	0	inf	up	0.0069	0.268175	yes
TCONS_00094146	-	chr16:14528245-14528490	OK	16.1218	0	inf	up	0.0051	0.268175	yes
TCONS_00164442	-	chr2:228426209-228426446	OK	16.1558	0	inf	up	0.0102	0.268175	yes
TCONS_00224013	-	chr6:48048776-48048985	OK	16.3337	0	inf	up	0.04735	0.268175	yes
TCONS_00270408	-	chrX:128574285-128574523	OK	16.3872	0	inf	up	0.01845	0.268175	yes
TCONS_00052037	LPCAT3	chr12:7072407-7178336	OK	16.4373	0	inf	up	0.03265	0.268175	yes
TCONS_00098848	-	chr16:84507031-84507246	OK	16.5547	0	inf	up	0.0102	0.268175	yes
TCONS_00263247	-	chr9:32109845-32110095	OK	16.5866	0	inf	up	0.0053	0.268175	yes
TCONS_00052972	-	chr12:24302052-24302294	OK	16.6585	0	inf	up	0.0037	0.268175	yes
TCONS_00231106	-	chr6:109010027-109010279	OK	16.6894	0	inf	up	0.0051	0.268175	yes
TCONS_00049900	-	chr11:110339591-110339819	OK	17.0409	0	inf	up	0.02725	0.268175	yes
TCONS_00261900	-	chr9:134434191-134434422	OK	17.1201	0	inf	up	0.0153	0.268175	yes
TCONS_00011307	-	chr1:211915204-211915431	OK	17.2806	0	inf	up	0.0102	0.268175	yes
TCONS_00133858	-	chr19:44823762-44823981	OK	17.406	0	inf	up	0.0436	0.268175	yes
TCONS_00147501	-	chr2:64067444-64067656	OK	17.4316	0	inf	up	0.03875	0.268175	yes
TCONS_00253569	-	chr8:38071981-38072204	OK	17.6444	0	inf	up	0.03375	0.268175	yes
TCONS_00224571	-	chr6:77846479-77846724	OK	17.7673	0	inf	up	0.0093	0.268175	yes
TCONS_00182255	-	chr3:47843827-47844047	OK	17.8105	0	inf	up	0.02245	0.268175	yes
TCONS_00057723	-	chr12:111154737-111154987	OK	17.9575	0	inf	up	0.0004	0.268175	yes
TCONS_00093244	-	chr16:2520519-2520743	OK	18.119	0	inf	up	0.0217	0.268175	yes
TCONS_00079348	-	chr14:55005742-55005980	OK	18.1558	0	inf	up	0.0142	0.268175	yes
TCONS_00273644	-	chrX:80583606-80583836	OK	18.2326	0	inf	up	0.0142	0.268175	yes
TCONS_00051493	-	chr12:2884825-2885031	OK	18.4098	0	inf	up	0.03875	0.268175	yes
TCONS_00252580	-	chr8:12890834-12891057	OK	18.5561	0	inf	up	0.0217	0.268175	yes
TCONS_00169316	-	chr20:32700448-32700678	OK	18.7006	0	inf	up	0.0142	0.268175	yes
TCONS_00267927	-	chrX:34638843-34639086	OK	19.2095	0	inf	up	0.0037	0.268175	yes
TCONS_00145293	-	chr2:1631471-1631676	OK	19.4353	0	inf	up	0.0436	0.268175	yes
TCONS_00227225	-	chr6:7699659-7699904	OK	19.4498	0	inf	up	0.0017	0.268175	yes
TCONS_00264512	-	chr9:81638445-81638690	OK	19.5491	0	inf	up	0.0037	0.268175	yes
TCONS_00053878	-	chr12:49454239-49454478	OK	19.6099	0	inf	up	0.01845	0.268175	yes
TCONS_00244647	-	chr7:102793672-102793881	OK	19.6652	0	inf	up	0.04735	0.268175	yes
TCONS_00260868	-	chr9:123691537-123691764	OK	19.718	0	inf	up	0.0217	0.268175	yes
TCONS_00017664	-	chr1:72822794-72823000	OK	19.8226	0	inf	up	0.04735	0.268175	yes
TCONS_00196281	-	chr3:186543694-186543918	OK	19.9798	0	inf	up	0.0069	0.268175	yes
TCONS_00264504	-	chr9:81057285-81057499	OK	20.0833	0	inf	up	0.03875	0.268175	yes
TCONS_00148372	-	chr2:85194050-85194257	OK	20.1407	0	inf	up	0.04735	0.268175	yes
TCONS_00245648	-	chr7:133758507-133758742	OK	20.286	0	inf	up	0.0053	0.268175	yes
TCONS_00219132	-	chr5:141546039-141546264	OK	20.3505	0	inf	up	0.0153	0.268175	yes
TCONS_00075159	LTBP2	chr14:74964872-75079306	OK	20.3676	1.06719	4.25439	up	0.0461	0.268175	yes
TCONS_00177839	-	chr22:24647403-24647629	OK	20.4031	0	inf	up	0.02245	0.268175	yes
TCONS_00160831	-	chr2:129134161-129134372	OK	20.4743	0	inf	up	0.04735	0.268175	yes
TCONS_00124425	-	chr18:44385130-44385336	OK	20.6651	0	inf	up	0.03875	0.268175	yes
TCONS_00244971	-	chr7:108220686-108220892	OK	20.7411	0	inf	up	0.0436	0.268175	yes
TCONS_00107431	-	chr17:17743044-17743254	OK	20.7684	0	inf	up	0.03875	0.268175	yes
TCONS_00127674	-	chr18:66823233-66823441	OK	21.0135	0	inf	up	0.04735	0.268175	yes
TCONS_00149726	-	chr2:113338152-113338379	OK	21.5537	0	inf	up	0.0102	0.268175	yes
TCONS_00156034	-	chr2:9147779-9147984	OK	21.6095	0	inf	up	0.04735	0.268175	yes
TCONS_00056964	-	chr12:99006894-99007120	OK	21.6347	0	inf	up	0.0217	0.268175	yes
TCONS_00246585	-	chr7:152565644-152565848	OK	21.7645	0	inf	up	0.04735	0.268175	yes
TCONS_00231731	-	chr6:126567288-126567495	OK	22.1208	0	inf	up	0.04735	0.268175	yes
TCONS_00130053	-	chr19:12459413-12459632	OK	22.4723	0	inf	up	0.0102	0.268175	yes
TCONS_00253043	-	chr8:23820239-23820445	OK	22.6097	0	inf	up	0.04735	0.268175	yes
TCONS_00096868	-	chr16:57570644-57570868	OK	22.6363	0	inf	up	0.04735	0.268175	yes
TCONS_00073701	-	chr14:52776615-52776830	OK	22.6437	0	inf	up	0.02725	0.268175	yes
TCONS_00186334	-	chr3:151188026-151188244	OK	22.7092	0	inf	up	0.0093	0.268175	yes
TCONS_00118964	-	chr17:42646049-42646258	OK	22.8733	0	inf	up	0.04735	0.268175	yes
TCONS_00262843	-	chr9:12863382-12863599	OK	22.9486	0	inf	up	0.0217	0.268175	yes
TCONS_00096435	-	chr16:52986570-52986774	OK	23.0708	0	inf	up	0.03875	0.268175	yes
TCONS_00168755	-	chr20:17663267-17663483	OK	23.1295	0	inf	up	0.03565	0.268175	yes
TCONS_00105205	-	chr16:85412204-85412421	OK	23.1663	0	inf	up	0.0053	0.268175	yes
TCONS_00241933	-	chr7:38271009-38271244	OK	23.2336	0	inf	up	0.0016	0.268175	yes
TCONS_00246786	-	chr8:436762-436969	OK	23.6288	0	inf	up	0.04735	0.268175	yes
TCONS_00210166	-	chr5:74333815-74334027	OK	23.7025	0	inf	up	0.03875	0.268175	yes
TCONS_00126066	-	chr18:13130202-13130430	OK	23.7635	0	inf	up	0.0102	0.268175	yes
TCONS_00246584	-	chr7:152559005-152559213	OK	23.8227	0	inf	up	0.03875	0.268175	yes
TCONS_00274496	-	chrX:128903869-128904079	OK	23.9221	0	inf	up	0.03875	0.268175	yes
TCONS_00269784	-	chrX:102789864-102790072	OK	23.9247	0	inf	up	0.04735	0.268175	yes
TCONS_00099008	-	chr16:86923978-86924187	OK	24.0097	0	inf	up	0.04735	0.268175	yes
TCONS_00236980	-	chr7:93960362-93960575	OK	24.1692	0	inf	up	0.01845	0.268175	yes
TCONS_00196159	-	chr3:185550366-185550568	OK	24.3912	0	inf	up	0.04735	0.268175	yes
TCONS_00090113	-	chr15:67169628-67169845	OK	24.3976	0	inf	up	0.03375	0.268175	yes
TCONS_00268680	-	chrX:51243103-51243312	OK	24.421	0	inf	up	0.03875	0.268175	yes
TCONS_00231724	-	chr6:126453357-126453564	OK	24.4762	0	inf	up	0.0436	0.268175	yes
TCONS_00266895	-	chr9:139003579-139003784	OK	24.6947	0	inf	up	0.04735	0.268175	yes
TCONS_00105337	-	chr16:86636088-86636293	OK	24.7162	0	inf	up	0.04735	0.268175	yes
TCONS_00029485	-	chr10:125754514-125754744	OK	24.7456	0	inf	up	0.0151	0.268175	yes
TCONS_00067556	-	chr12:133603014-133603222	OK	24.8258	0	inf	up	0.03875	0.268175	yes
TCONS_00216549	-	chr5:72878942-72879161	OK	24.9304	0	inf	up	0.0153	0.268175	yes
TCONS_00170241	-	chr20:46664874-46665081	OK	25.0619	0	inf	up	0.03565	0.268175	yes
TCONS_00203563	-	chr4:26777387-26777613	OK	25.1551	0	inf	up	0.0004	0.268175	yes
TCONS_00095330	-	chr16:29620002-29620205	OK	25.1613	0	inf	up	0.0436	0.268175	yes
TCONS_00260807	-	chr9:119175833-119176036	OK	25.1998	0	inf	up	0.04735	0.268175	yes
TCONS_00138842	-	chr19:11732374-11732579	OK	25.3098	0	inf	up	0.04735	0.268175	yes
TCONS_00096534	-	chr16:55133785-55133993	OK	25.3667	0	inf	up	0.0436	0.268175	yes
TCONS_00078442	-	chr14:25864885-25865089	OK	25.3697	0	inf	up	0.04735	0.268175	yes
TCONS_00014030	-	chr1:16509118-16509328	OK	25.4076	0	inf	up	0.03875	0.268175	yes
TCONS_00019982	-	chr1:149273415-149273635	OK	25.5105	0	inf	up	0.03375	0.268175	yes
TCONS_00247065	-	chr8:9904173-9904376	OK	25.5869	0	inf	up	0.04735	0.268175	yes
TCONS_00155201	-	chr2:241373109-241373317	OK	25.8198	0	inf	up	0.0436	0.268175	yes
TCONS_00181669	-	chr3:39413578-39413783	OK	25.9271	0	inf	up	0.04735	0.268175	yes
TCONS_00216962	VCAN	chr5:82767283-82878122	OK	25.9691	0	inf	up	0.031	0.268175	yes
TCONS_00146392	-	chr2:32062262-32062471	OK	26.0755	0	inf	up	0.02725	0.268175	yes
TCONS_00118014	-	chr17:38618507-38618725	OK	26.125	0	inf	up	0.0069	0.268175	yes
TCONS_00230239	-	chr6:72448359-72448563	OK	26.2015	0	inf	up	0.0436	0.268175	yes
TCONS_00274832	-	chrX:139869042-139869251	OK	26.2596	0	inf	up	0.03875	0.268175	yes
TCONS_00007899	-	chr1:153589674-153589882	OK	26.3514	0	inf	up	0.04735	0.268175	yes
TCONS_00105465	-	chr16:88456656-88456862	OK	26.3816	0	inf	up	0.03875	0.268175	yes
TCONS_00211402	-	chr5:118603629-118603832	OK	26.5104	0	inf	up	0.04735	0.268175	yes
TCONS_00207471	-	chr4:174401143-174401348	OK	26.6261	0	inf	up	0.03875	0.268175	yes
TCONS_00227832	-	chr6:28203584-28203827	OK	26.6491	0	inf	up	0.00275	0.268175	yes
TCONS_00253372	-	chr8:30066009-30066215	OK	26.7691	0	inf	up	0.0436	0.268175	yes
TCONS_00106998	-	chr17:10563189-10563396	OK	26.7772	0	inf	up	0.03875	0.268175	yes
TCONS_00175126	-	chr22:28237615-28237822	OK	26.9544	0	inf	up	0.03875	0.268175	yes
TCONS_00021911	-	chr1:165885069-165885273	OK	26.9894	0	inf	up	0.0436	0.268175	yes
TCONS_00203038	-	chr4:8161003-8161216	OK	27.123	0	inf	up	0.0436	0.268175	yes
TCONS_00025410	-	chr10:6183001-6183217	OK	27.1601	0	inf	up	0.03875	0.268175	yes
TCONS_00211740	-	chr5:129780842-129781087	OK	27.2419	0	inf	up	0.00065	0.268175	yes
TCONS_00269573	-	chrX:99883208-99883439	OK	27.2428	0	inf	up	0.0051	0.268175	yes
TCONS_00056426	-	chr12:79915566-79915774	OK	27.3945	0	inf	up	0.03375	0.268175	yes
TCONS_00162144	-	chr2:172625714-172625958	OK	27.5372	0	inf	up	0.0057	0.268175	yes
TCONS_00126139	-	chr18:14977127-14977334	OK	27.6305	0	inf	up	0.01845	0.268175	yes
TCONS_00195818	-	chr3:177692747-177692964	OK	27.7738	0	inf	up	0.02245	0.268175	yes
TCONS_00161616	-	chr2:160089317-160089549	OK	27.8486	0	inf	up	0.0017	0.268175	yes
TCONS_00113111	-	chr17:76347710-76347915	OK	27.9559	0	inf	up	0.03875	0.268175	yes
TCONS_00176572	-	chr22:44886351-44886554	OK	28.1411	0	inf	up	0.0436	0.268175	yes
TCONS_00250934	-	chr8:118757790-118758000	OK	28.1744	0	inf	up	0.03875	0.268175	yes
TCONS_00200600	-	chr4:114802350-114802556	OK	28.1904	0	inf	up	0.04735	0.268175	yes
TCONS_00005364	-	chr1:85619360-85619562	OK	28.2574	0	inf	up	0.04735	0.268175	yes
TCONS_00115264	MIR3676	chr17:8090476-8090689	OK	28.2762	0	inf	up	0.01375	0.268175	yes
TCONS_00151132	-	chr2:160488624-160488830	OK	28.3378	0	inf	up	0.04735	0.268175	yes
TCONS_00068524	-	chr13:50529722-50529924	OK	28.4364	0	inf	up	0.04735	0.268175	yes
TCONS_00151613	-	chr2:172959359-172959567	OK	28.4478	0	inf	up	0.0436	0.268175	yes
TCONS_00053622	-	chr12:46110486-46110698	OK	28.4534	0	inf	up	0.03565	0.268175	yes
TCONS_00024695	-	chr1:236653959-236654164	OK	28.4832	0	inf	up	0.04735	0.268175	yes
TCONS_00125875	-	chr18:9707752-9707958	OK	28.5065	0	inf	up	0.04735	0.268175	yes
TCONS_00253038	-	chr8:23740847-23741051	OK	28.5265	0	inf	up	0.03875	0.268175	yes
TCONS_00034139	-	chr10:124978760-124978964	OK	28.6475	0	inf	up	0.03565	0.268175	yes
TCONS_00037052	-	chr11:46264712-46264915	OK	28.7044	0	inf	up	0.0436	0.268175	yes
TCONS_00133149	-	chr19:40312137-40312355	OK	28.8256	0	inf	up	0.0093	0.268175	yes
TCONS_00264450	-	chr9:79172395-79172600	OK	28.8757	0	inf	up	0.04735	0.268175	yes
TCONS_00203136	-	chr4:10278380-10278587	OK	29.1616	0	inf	up	0.04735	0.268175	yes
TCONS_00007750	-	chr1:151310887-151311096	OK	29.1874	0	inf	up	0.0436	0.268175	yes
TCONS_00267413	-	chrX:3734062-3734277	OK	29.197	0	inf	up	0.02725	0.268175	yes
TCONS_00274399	-	chrX:119719254-119719461	OK	29.4062	0	inf	up	0.03565	0.268175	yes
TCONS_00231621	-	chr6:120048604-120048809	OK	29.5379	0	inf	up	0.04735	0.268175	yes
TCONS_00223615	-	chr6:42846995-42847198	OK	29.5881	0	inf	up	0.04735	0.268175	yes
TCONS_00224174	-	chr6:56282923-56283124	OK	29.5887	0	inf	up	0.04735	0.268175	yes
TCONS_00253369	-	chr8:30050735-30050937	OK	29.6246	0	inf	up	0.04735	0.268175	yes
TCONS_00236970	-	chr7:93920540-93920742	OK	29.6568	0	inf	up	0.04735	0.268175	yes
TCONS_00126857	-	chr18:43861888-43862093	OK	29.7622	0	inf	up	0.0436	0.268175	yes
TCONS_00120191	CLTC	chr17:57697218-57919616	OK	29.8238	0	inf	up	0.04325	0.268175	yes
TCONS_00004316	-	chr1:55310322-55310529	OK	29.9333	0	inf	up	0.0436	0.268175	yes
TCONS_00170779	-	chr20:61849283-61849490	OK	29.9619	0	inf	up	0.0436	0.268175	yes
TCONS_00086268	-	chr15:83507048-83507251	OK	30.0127	0	inf	up	0.0436	0.268175	yes
TCONS_00233364	-	chr6:170716516-170716719	OK	30.0898	0	inf	up	0.04735	0.268175	yes
TCONS_00002379	-	chr1:29211181-29211385	OK	30.0921	0	inf	up	0.03565	0.268175	yes
TCONS_00184144	-	chr3:107139908-107140169	OK	30.1732	0	inf	up	0.00015	0.176824	yes
TCONS_00011161	-	chr1:207971967-207972178	OK	30.2046	0	inf	up	0.03875	0.268175	yes
TCONS_00061650	-	chr12:47228531-47228733	OK	30.2844	0	inf	up	0.03875	0.268175	yes
TCONS_00007342	-	chr1:147833869-147834093	OK	30.5031	0	inf	up	0.0053	0.268175	yes
TCONS_00040062	-	chr11:73016490-73016694	OK	30.5146	0	inf	up	0.04735	0.268175	yes
TCONS_00202229	-	chr4:184402849-184403063	OK	30.5364	0	inf	up	0.0217	0.268175	yes
TCONS_00273073	-	chrX:56858893-56859096	OK	30.5394	0	inf	up	0.04735	0.268175	yes
TCONS_00273957	-	chrX:102179195-102179401	OK	30.5627	0	inf	up	0.0436	0.268175	yes
TCONS_00015922	-	chr1:38493247-38493465	OK	30.6082	0	inf	up	0.0102	0.268175	yes
TCONS_00240349	-	chr7:1210413-1210621	OK	30.6167	0	inf	up	0.04735	0.268175	yes
TCONS_00221014	-	chr6:1110525-1110728	OK	30.8983	0	inf	up	0.0436	0.268175	yes
TCONS_00166894	-	chr20:39320776-39320981	OK	30.9596	0	inf	up	0.0436	0.268175	yes
TCONS_00016280	-	chr1:43834041-43834247	OK	30.9853	0	inf	up	0.0436	0.268175	yes
TCONS_00214614	-	chr5:257378-257587	OK	30.9931	0	inf	up	0.03565	0.268175	yes
TCONS_00170286	-	chr20:48185639-48185844	OK	30.9944	0	inf	up	0.03875	0.268175	yes
TCONS_00229555	-	chr6:43337632-43337849	OK	31.1163	0	inf	up	0.01065	0.268175	yes
TCONS_00070293	-	chr13:36247550-36247755	OK	31.1722	0	inf	up	0.0436	0.268175	yes
TCONS_00079624	-	chr14:61552533-61552742	OK	31.2952	0	inf	up	0.01845	0.268175	yes
TCONS_00234981	-	chr7:38760622-38760825	OK	31.2982	0	inf	up	0.0436	0.268175	yes
TCONS_00270154	-	chrX:115029137-115029340	OK	31.3001	0	inf	up	0.0436	0.268175	yes
TCONS_00012206	-	chr1:232735547-232735755	OK	31.4887	0	inf	up	0.0153	0.268175	yes
TCONS_00027793	-	chr10:81909390-81909594	OK	31.5792	0	inf	up	0.03565	0.268175	yes
TCONS_00206271	-	chr4:121477882-121478084	OK	31.5931	0	inf	up	0.0436	0.268175	yes
TCONS_00146403	-	chr2:32386603-32386811	OK	31.6527	0	inf	up	0.03875	0.268175	yes
TCONS_00161351	-	chr2:149277786-149277992	OK	31.6794	0	inf	up	0.0436	0.268175	yes
TCONS_00145753	-	chr2:20231133-20231344	OK	32.0269	0	inf	up	0.0102	0.268175	yes
TCONS_00186052	-	chr3:145763134-145763340	OK	32.0863	0	inf	up	0.0436	0.268175	yes
TCONS_00260573	-	chr9:113410183-113410384	OK	32.2265	0	inf	up	0.04735	0.268175	yes
TCONS_00184653	-	chr3:119144109-119144329	OK	32.2835	0	inf	up	0.0102	0.268175	yes
TCONS_00231608	-	chr6:119838235-119838437	OK	32.3278	0	inf	up	0.04735	0.268175	yes
TCONS_00199741	-	chr4:84327642-84327866	OK	32.3591	0	inf	up	0.0066	0.268175	yes
TCONS_00070209	-	chr13:32585438-32585639	OK	32.3635	0	inf	up	0.04735	0.268175	yes
TCONS_00058803	-	chr12:129277037-129277244	OK	32.6844	0	inf	up	0.02725	0.268175	yes
TCONS_00243955	-	chr7:96959684-96959886	OK	32.8951	0	inf	up	0.0436	0.268175	yes
TCONS_00064634	-	chr12:78181327-78181530	OK	32.9165	0	inf	up	0.04735	0.268175	yes
TCONS_00250943	-	chr8:118783547-118783750	OK	33.0105	0	inf	up	0.03875	0.268175	yes
TCONS_00001257	-	chr1:16082745-16082947	OK	33.0344	0	inf	up	0.01845	0.268175	yes
TCONS_00105184	-	chr16:85276069-85276282	OK	33.1031	0	inf	up	0.02725	0.268175	yes
TCONS_00034391	-	chr10:133729229-133729434	OK	33.1541	0	inf	up	0.04735	0.268175	yes
TCONS_00143427	-	chr19:50130500-50130704	OK	33.2701	0	inf	up	0.0436	0.268175	yes
TCONS_00237110	-	chr7:97581030-97581244	OK	33.3347	0	inf	up	0.0093	0.268175	yes
TCONS_00159017	-	chr2:75216107-75216309	OK	33.4395	0	inf	up	0.04735	0.268175	yes
TCONS_00264503	-	chr9:81010059-81010265	OK	33.4845	0	inf	up	0.03565	0.268175	yes
TCONS_00029234	-	chr10:120064518-120064723	OK	33.5855	0	inf	up	0.04735	0.268175	yes
TCONS_00105206	-	chr16:85412988-85413194	OK	33.6271	0	inf	up	0.03375	0.268175	yes
TCONS_00105327	-	chr16:86604176-86604394	OK	34.1419	0	inf	up	0.00315	0.268175	yes
TCONS_00115917	-	chr17:17320308-17320523	OK	34.1478	0	inf	up	0.0102	0.268175	yes
TCONS_00259394	-	chr9:74271258-74271464	OK	34.1863	0	inf	up	0.0436	0.268175	yes
TCONS_00157633	-	chr2:47041358-47041563	OK	34.236	0	inf	up	0.0436	0.268175	yes
TCONS_00154557	-	chr2:232530943-232531167	OK	34.4007	0	inf	up	0.0069	0.268175	yes
TCONS_00198123	-	chr4:24103973-24104174	OK	34.4523	0	inf	up	0.03875	0.268175	yes
TCONS_00061598	-	chr12:46878596-46878812	OK	34.5658	0	inf	up	0.0102	0.268175	yes
TCONS_00200876	-	chr4:125518421-125518623	OK	34.8812	0	inf	up	0.0436	0.268175	yes
TCONS_00108895	-	chr17:33730034-33730253	OK	34.9269	0	inf	up	0.01065	0.268175	yes
TCONS_00040862	-	chr11:93208211-93208414	OK	35.1351	0	inf	up	0.03565	0.268175	yes
TCONS_00214176	-	chr5:176754880-176755083	OK	35.1462	0	inf	up	0.03875	0.268175	yes
TCONS_00167310	-	chr20:45323010-45323215	OK	35.2273	0	inf	up	0.03875	0.268175	yes
TCONS_00147276	-	chr2:56091827-56092030	OK	35.2818	0	inf	up	0.0436	0.268175	yes
TCONS_00105638	-	chr16:89309874-89310082	OK	35.4195	0	inf	up	0.02725	0.268175	yes
TCONS_00091937	-	chr15:90816480-90816697	OK	35.4668	0	inf	up	0.0057	0.268175	yes
TCONS_00186335	-	chr3:151194360-151194561	OK	35.5526	0	inf	up	0.03875	0.268175	yes
TCONS_00105183	-	chr16:85270382-85270589	OK	35.5901	0	inf	up	0.02725	0.268175	yes
TCONS_00180775	-	chr3:14443592-14443794	OK	35.6462	0	inf	up	0.04735	0.268175	yes
TCONS_00145733	-	chr2:19547560-19547782	OK	35.6935	0	inf	up	0.0037	0.268175	yes
TCONS_00023201	-	chr1:203825302-203825524	OK	35.7038	0	inf	up	0.0066	0.268175	yes
TCONS_00012628	-	chr1:245884591-245884795	OK	35.8958	0	inf	up	0.03565	0.268175	yes
TCONS_00214375	-	chr5:178782370-178782574	OK	36.0829	0	inf	up	0.03565	0.268175	yes
TCONS_00265367	-	chr9:110100912-110101114	OK	36.1953	0	inf	up	0.03375	0.268175	yes
TCONS_00069418	-	chr13:107188823-107189027	OK	36.2441	0	inf	up	0.0217	0.268175	yes
TCONS_00242329	-	chr7:44954879-44955081	OK	36.3043	0	inf	up	0.0436	0.268175	yes
TCONS_00264444	-	chr9:79150938-79151141	OK	36.4238	0	inf	up	0.0436	0.268175	yes
TCONS_00085179	-	chr15:70936416-70936621	OK	36.565	0	inf	up	0.03875	0.268175	yes
TCONS_00093690	-	chr16:3774571-3774773	OK	36.7174	0	inf	up	0.04735	0.268175	yes
TCONS_00112313	-	chr17:71276200-71276406	OK	36.9801	0	inf	up	0.0436	0.268175	yes
TCONS_00272382	-	chrX:45574586-45574803	OK	36.9979	0	inf	up	0.00275	0.268175	yes
TCONS_00238161	-	chr7:112592605-112592813	OK	37.0934	0	inf	up	0.0142	0.268175	yes
TCONS_00210505	-	chr5:81062369-81062570	OK	37.1416	0	inf	up	0.04735	0.268175	yes
TCONS_00222262	-	chr6:29966454-29966656	OK	37.1518	0	inf	up	0.03875	0.268175	yes
TCONS_00163155	-	chr2:201349828-201350044	OK	37.1657	0	inf	up	0.0037	0.268175	yes
TCONS_00259214	-	chr9:67324663-67324868	OK	37.1887	0	inf	up	0.03875	0.268175	yes
TCONS_00269347	-	chrX:73794675-73794876	OK	37.3846	0	inf	up	0.04735	0.268175	yes
TCONS_00167418	-	chr20:49031938-49032144	OK	37.4251	0	inf	up	0.02725	0.268175	yes
TCONS_00195814	RP11-2L8.1	chr3:177652411-177655456	OK	37.4403	0	inf	up	0.02665	0.268175	yes
TCONS_00194659	-	chr3:142857840-142858042	OK	37.5604	0	inf	up	0.04735	0.268175	yes
TCONS_00052444	-	chr12:10722539-10722740	OK	37.5906	0	inf	up	0.02725	0.268175	yes
TCONS_00070614	-	chr13:45874388-45874591	OK	37.7009	0	inf	up	0.04735	0.268175	yes
TCONS_00217195	-	chr5:90882611-90882813	OK	37.8762	0	inf	up	0.03565	0.268175	yes
TCONS_00274400	-	chrX:119726224-119726425	OK	37.8762	0	inf	up	0.03565	0.268175	yes
TCONS_00081465	-	chr14:100776199-100776407	OK	38.2069	0	inf	up	0.02725	0.268175	yes
TCONS_00022342	-	chr1:176374792-176374995	OK	38.3486	0	inf	up	0.02725	0.268175	yes
TCONS_00145669	-	chr2:15113273-15113475	OK	38.4117	0	inf	up	0.0436	0.268175	yes
TCONS_00260837	-	chr9:122945486-122945687	OK	38.4576	0	inf	up	0.03875	0.268175	yes
TCONS_00224865	-	chr6:91221507-91221708	OK	38.5728	0	inf	up	0.04735	0.268175	yes
TCONS_00076031	-	chr14:95232927-95233141	OK	38.9196	0	inf	up	0.0102	0.268175	yes
TCONS_00001322	-	chr1:16507520-16507722	OK	38.9502	0	inf	up	0.03565	0.268175	yes
TCONS_00042323	-	chr11:122752921-122753123	OK	38.9505	0	inf	up	0.04735	0.268175	yes
TCONS_00190452	-	chr3:46671507-46671714	OK	38.9747	0	inf	up	0.01845	0.268175	yes
TCONS_00122887	-	chr17:80451030-80451233	OK	39.0207	0	inf	up	0.02725	0.268175	yes
TCONS_00225822	-	chr6:134268460-134268661	OK	39.0359	0	inf	up	0.0436	0.268175	yes
TCONS_00144777	-	chr19:55896446-55896650	OK	39.049	0	inf	up	0.04735	0.268175	yes
TCONS_00088133	-	chr15:40765413-40765616	OK	39.0796	0	inf	up	0.03875	0.268175	yes
TCONS_00175127	-	chr22:28237891-28238096	OK	39.1492	0	inf	up	0.0217	0.268175	yes
TCONS_00004756	-	chr1:67458192-67458397	OK	39.2025	0	inf	up	0.0153	0.268175	yes
TCONS_00019603	-	chr1:144699323-144699535	OK	39.2823	0	inf	up	0.0102	0.268175	yes
TCONS_00115182	-	chr17:7820344-7820547	OK	39.3153	0	inf	up	0.03375	0.268175	yes
TCONS_00264442	-	chr9:79137591-79137811	OK	39.3294	0	inf	up	0.0008	0.268175	yes
TCONS_00273551	-	chrX:74557208-74557414	OK	39.5448	0	inf	up	0.0217	0.268175	yes
TCONS_00170609	-	chr20:57027893-57028094	OK	39.7897	0	inf	up	0.0436	0.268175	yes
TCONS_00145764	-	chr2:20865095-20865312	OK	39.9266	0	inf	up	0.00315	0.268175	yes
TCONS_00237105	-	chr7:97556664-97556870	OK	40.0831	0	inf	up	0.03375	0.268175	yes
TCONS_00141083	-	chr19:37162118-37162319	OK	40.0948	0	inf	up	0.0436	0.268175	yes
TCONS_00092412	-	chr16:126461-126669	OK	40.1003	0	inf	up	0.03565	0.268175	yes
TCONS_00154374	-	chr2:230626513-230626719	OK	40.1021	0	inf	up	0.03375	0.268175	yes
TCONS_00074179	-	chr14:61094667-61094875	OK	40.1387	0	inf	up	0.0153	0.268175	yes
TCONS_00184966	-	chr3:124792623-124792827	OK	40.1736	0	inf	up	0.03565	0.268175	yes
TCONS_00243528	-	chr7:85409269-85409471	OK	40.2166	0	inf	up	0.0436	0.268175	yes
TCONS_00009709	-	chr1:173345608-173345811	OK	40.2966	0	inf	up	0.03875	0.268175	yes
TCONS_00025195	-	chr10:838075-838279	OK	40.3074	0	inf	up	0.03565	0.268175	yes
TCONS_00007044	-	chr1:143913263-143913469	OK	40.3233	0	inf	up	0.03875	0.268175	yes
TCONS_00020578	-	chr1:153755907-153756117	OK	40.396	0	inf	up	0.03875	0.268175	yes
TCONS_00105194	-	chr16:85389731-85389940	OK	40.4607	0	inf	up	0.03375	0.268175	yes
TCONS_00213808	-	chr5:171274549-171274756	OK	40.541	0	inf	up	0.03375	0.268175	yes
TCONS_00164895	-	chr2:239801577-239801778	OK	40.858	0	inf	up	0.04735	0.268175	yes
TCONS_00184108	-	chr3:106355595-106355799	OK	40.988	0	inf	up	0.03875	0.268175	yes
TCONS_00179298	-	chr22:41033317-41033518	OK	41.2468	0	inf	up	0.03875	0.268175	yes
TCONS_00215273	-	chr5:32796810-32797014	OK	41.7127	0	inf	up	0.02725	0.268175	yes
TCONS_00012895	-	chr1:1095880-1096090	OK	41.9413	0	inf	up	0.03375	0.268175	yes
TCONS_00185531	-	chr3:134049776-134049977	OK	41.9542	0	inf	up	0.03565	0.268175	yes
TCONS_00234255	-	chr7:22903141-22903342	OK	41.9738	0	inf	up	0.0436	0.268175	yes
TCONS_00221086	-	chr6:1546830-1547033	OK	42.0004	0	inf	up	0.03565	0.268175	yes
TCONS_00047521	SNX32	chr11:65590492-65641063	OK	42.0011	0	inf	up	0.0362	0.268175	yes
TCONS_00095329	-	chr16:29606995-29607199	OK	42.0936	0	inf	up	0.04735	0.268175	yes
TCONS_00147098	-	chr2:48510128-48510329	OK	42.1745	0	inf	up	0.03375	0.268175	yes
TCONS_00221090	-	chr6:1623686-1623887	OK	42.4109	0	inf	up	0.03875	0.268175	yes
TCONS_00098910	-	chr16:85060954-85061155	OK	42.6159	0	inf	up	0.04735	0.268175	yes
TCONS_00037480	-	chr11:57200907-57201108	OK	42.6648	0	inf	up	0.0436	0.268175	yes
TCONS_00024959	-	chr1:246833533-246833736	OK	42.7091	0	inf	up	0.02725	0.268175	yes
TCONS_00033512	-	chr10:104667952-104668153	OK	42.7129	0	inf	up	0.03875	0.268175	yes
TCONS_00073699	-	chr14:52771060-52771269	OK	42.7152	0	inf	up	0.0069	0.268175	yes
TCONS_00219863	-	chr5:158546640-158546841	OK	42.859	0	inf	up	0.03875	0.268175	yes
TCONS_00015336	-	chr1:32235910-32236111	OK	42.8788	0	inf	up	0.04735	0.268175	yes
TCONS_00214383	-	chr5:178802037-178802264	OK	42.9286	0	inf	up	0.00065	0.268175	yes
TCONS_00133176	-	chr19:40684571-40684773	OK	43.0888	0	inf	up	0.03565	0.268175	yes
TCONS_00151496	-	chr2:171781981-171782184	OK	43.1516	0	inf	up	0.03375	0.268175	yes
TCONS_00035030	-	chr11:2110433-2110636	OK	43.2906	0	inf	up	0.02725	0.268175	yes
TCONS_00106948	-	chr17:9151336-9151542	OK	43.364	0	inf	up	0.0217	0.268175	yes
TCONS_00161185	-	chr2:143817448-143817649	OK	43.3884	0	inf	up	0.0436	0.268175	yes
TCONS_00202909	-	chr4:4787920-4788122	OK	43.512	0	inf	up	0.0436	0.268175	yes
TCONS_00235878	-	chr7:69062509-69062712	OK	43.5329	0	inf	up	0.0436	0.268175	yes
TCONS_00182245	-	chr3:47532825-47533029	OK	43.6413	0	inf	up	0.03565	0.268175	yes
TCONS_00025047	-	chr1:247542029-247542231	OK	43.7862	0	inf	up	0.04735	0.268175	yes
TCONS_00169643	-	chr20:35374844-35375047	OK	43.8083	0	inf	up	0.0217	0.268175	yes
TCONS_00133192	-	chr19:40734190-40734391	OK	44.1033	0	inf	up	0.03875	0.268175	yes
TCONS_00200657	-	chr4:119182610-119182813	OK	44.1526	0	inf	up	0.03565	0.268175	yes
TCONS_00103819	-	chr16:67139960-67140162	OK	44.3166	0	inf	up	0.03875	0.268175	yes
TCONS_00107870	-	chr17:19639731-19639934	OK	44.4897	0	inf	up	0.03375	0.268175	yes
TCONS_00274000	-	chrX:102659742-102659954	OK	44.6773	0	inf	up	0.02245	0.268175	yes
TCONS_00128075	-	chr19:794160-794363	OK	44.872	0	inf	up	0.0436	0.268175	yes
TCONS_00024379	-	chr1:228864704-228864908	OK	44.8812	0	inf	up	0.02725	0.268175	yes
TCONS_00009766	-	chr1:173893262-173893465	OK	44.9056	0	inf	up	0.01845	0.268175	yes
TCONS_00005045	-	chr1:75584196-75584399	OK	44.9224	0	inf	up	0.03565	0.268175	yes
TCONS_00241711	-	chr7:33718845-33719057	OK	45.1347	0	inf	up	0.00275	0.268175	yes
TCONS_00157723	-	chr2:48755757-48755958	OK	45.3483	0	inf	up	0.0436	0.268175	yes
TCONS_00029246	-	chr10:120541330-120541532	OK	45.7694	0	inf	up	0.03875	0.268175	yes
TCONS_00099115	-	chr16:88636175-88636380	OK	45.8245	0	inf	up	0.0217	0.268175	yes
TCONS_00017865	-	chr1:84015024-84015226	OK	46.0326	0	inf	up	0.03375	0.268175	yes
TCONS_00143954	-	chr19:52239253-52239457	OK	46.0472	0	inf	up	0.03565	0.268175	yes
TCONS_00173648	-	chr21:45565878-45566081	OK	46.3006	0	inf	up	0.02725	0.268175	yes
TCONS_00029077	-	chr10:116511683-116511886	OK	46.3933	0	inf	up	0.02725	0.268175	yes
TCONS_00186037	-	chr3:145715149-145715350	OK	46.7779	0	inf	up	0.03875	0.268175	yes
TCONS_00246789	-	chr8:556212-556414	OK	46.9492	0	inf	up	0.03375	0.268175	yes
TCONS_00154250	-	chr2:224717469-224717670	OK	47.0294	0	inf	up	0.03375	0.268175	yes
TCONS_00228006	-	chr6:29914875-29915076	OK	47.6025	0	inf	up	0.03375	0.268175	yes
TCONS_00214054	-	chr5:175968243-175968444	OK	47.8661	0	inf	up	0.02725	0.268175	yes
TCONS_00227745	-	chr6:26537713-26538111	OK	47.8827	5.39598	3.14955	up	0.0258	0.268175	yes
TCONS_00271326	-	chrX:153755998-153756202	OK	48.1577	0	inf	up	0.03565	0.268175	yes
TCONS_00097457	-	chr16:67143120-67143325	OK	48.2116	0	inf	up	0.02245	0.268175	yes
TCONS_00118699	-	chr17:41430018-41430221	OK	48.3239	0	inf	up	0.02245	0.268175	yes
TCONS_00246587	-	chr7:152594225-152594427	OK	48.3381	0	inf	up	0.02725	0.268175	yes
TCONS_00260003	-	chr9:96194086-96194287	OK	48.3892	0	inf	up	0.03875	0.268175	yes
TCONS_00228504	-	chr6:31807970-31808171	OK	48.5773	0	inf	up	0.0436	0.268175	yes
TCONS_00217621	-	chr5:109486782-109486983	OK	49.4678	0	inf	up	0.01845	0.268175	yes
TCONS_00149075	-	chr2:99060861-99061063	OK	49.472	0	inf	up	0.03875	0.268175	yes
TCONS_00256569	-	chr8:124673906-124674108	OK	49.573	0	inf	up	0.02725	0.268175	yes
TCONS_00264464	-	chr9:79220380-79220598	OK	49.6113	0	inf	up	0.00275	0.268175	yes
TCONS_00142328	-	chr19:44360084-44360285	OK	49.7557	0	inf	up	0.0217	0.268175	yes
TCONS_00253953	-	chr8:49390198-49390399	OK	50.1176	0	inf	up	0.0217	0.268175	yes
TCONS_00178788	-	chr22:36878770-36878971	OK	50.2241	0	inf	up	0.03375	0.268175	yes
TCONS_00162242	-	chr2:175208775-175208980	OK	50.2312	0	inf	up	0.0217	0.268175	yes
TCONS_00267019	-	chr9:139737022-139737227	OK	50.3276	0	inf	up	0.03875	0.268175	yes
TCONS_00105911	-	chr17:1952630-1952831	OK	50.3323	0	inf	up	0.02725	0.268175	yes
TCONS_00273106	-	chrX:57655884-57656087	OK	50.773	0	inf	up	0.0217	0.268175	yes
TCONS_00025706	-	chr10:14917773-14917974	OK	50.9327	0	inf	up	0.03375	0.268175	yes
TCONS_00016237	-	chr1:43450281-43450486	OK	51.3694	0	inf	up	0.02725	0.268175	yes
TCONS_00097239	-	chr16:65802702-65802903	OK	51.6734	0	inf	up	0.03375	0.268175	yes
TCONS_00048046	-	chr11:69326782-69326985	OK	51.6788	0	inf	up	0.0217	0.268175	yes
TCONS_00014635	-	chr1:24026355-24026557	OK	51.7176	0	inf	up	0.03375	0.268175	yes
TCONS_00105202	-	chr16:85404807-85405011	OK	51.8114	0	inf	up	0.03375	0.268175	yes
TCONS_00011897	-	chr1:227729044-227729248	OK	51.8275	0	inf	up	0.0217	0.268175	yes
TCONS_00014446	-	chr1:21504010-21504212	OK	51.8537	0	inf	up	0.02245	0.268175	yes
TCONS_00054197	-	chr12:51332025-51332227	OK	51.8695	0	inf	up	0.03375	0.268175	yes
TCONS_00145769	-	chr2:20882929-20883132	OK	51.8838	0	inf	up	0.02725	0.268175	yes
TCONS_00041580	-	chr11:113552676-113552877	OK	51.9481	0	inf	up	0.02245	0.268175	yes
TCONS_00238924	-	chr7:132464573-132464776	OK	52.0367	0	inf	up	0.02245	0.268175	yes
TCONS_00081552	-	chr14:101358370-101358576	OK	52.1469	0	inf	up	0.01845	0.268175	yes
TCONS_00188332	-	chr3:195683482-195683683	OK	52.5394	0	inf	up	0.02725	0.268175	yes
TCONS_00203125	-	chr4:10175724-10175946	OK	52.8553	0	inf	up	0.0006	0.268175	yes
TCONS_00004333	-	chr1:55681203-55681408	OK	52.9655	0	inf	up	0.0217	0.268175	yes
TCONS_00200904	-	chr4:127537813-127538016	OK	52.973	0	inf	up	0.0142	0.268175	yes
TCONS_00098364	-	chr16:72042231-72042432	OK	53.0984	0	inf	up	0.02725	0.268175	yes
TCONS_00214617	-	chr5:263661-263873	OK	53.3672	0	inf	up	0.0037	0.268175	yes
TCONS_00182833	-	chr3:52279073-52279291	OK	53.5556	0	inf	up	0.00275	0.268175	yes
TCONS_00197277	-	chr4:2247725-2247928	OK	53.7046	0	inf	up	0.02245	0.268175	yes
TCONS_00201084	-	chr4:138198127-138198336	OK	53.714	0	inf	up	0.0037	0.268175	yes
TCONS_00266506	-	chr9:132221762-132221966	OK	53.8167	0	inf	up	0.01845	0.268175	yes
TCONS_00012916	-	chr1:1171297-1171513	OK	53.8718	0	inf	up	0.00315	0.268175	yes
TCONS_00271646	-	chrX:7906929-7907133	OK	54.1714	0	inf	up	0.02725	0.268175	yes
TCONS_00251033	-	chr8:123352274-123352476	OK	54.2488	0	inf	up	0.03375	0.268175	yes
TCONS_00147241	-	chr2:55507204-55507405	OK	54.2932	0	inf	up	0.02245	0.268175	yes
TCONS_00119886	-	chr17:53245487-53245691	OK	54.3178	0	inf	up	0.02245	0.268175	yes
TCONS_00049421	-	chr11:94871671-94871880	OK	54.4594	0	inf	up	0.00275	0.268175	yes
TCONS_00200344	-	chr4:108743812-108744017	OK	54.6565	0	inf	up	0.02725	0.268175	yes
TCONS_00006926	-	chr1:120790452-120790659	OK	54.6886	0	inf	up	0.02245	0.268175	yes
TCONS_00104277	-	chr16:69975758-69975961	OK	54.8017	0	inf	up	0.02245	0.268175	yes
TCONS_00098620	-	chr16:79532003-79532204	OK	55.3048	0	inf	up	0.0217	0.268175	yes
TCONS_00225308	-	chr6:113745620-113745827	OK	55.5544	0	inf	up	0.0053	0.268175	yes
TCONS_00098909	-	chr16:85007522-85007726	OK	55.8205	0	inf	up	0.0217	0.268175	yes
TCONS_00273648	-	chrX:80593982-80594183	OK	55.867	0	inf	up	0.03375	0.268175	yes
TCONS_00266403	-	chr9:131124496-131124700	OK	56.081	0	inf	up	0.0142	0.268175	yes
TCONS_00204547	-	chr4:71557272-71557484	OK	56.5165	0	inf	up	0.0037	0.268175	yes
TCONS_00180639	-	chr3:11819444-11819645	OK	56.5535	0	inf	up	0.02245	0.268175	yes
TCONS_00251497	-	chr8:141520897-141521102	OK	57.4468	0	inf	up	0.0153	0.268175	yes
TCONS_00029723	-	chr10:135074444-135074650	OK	57.6963	0	inf	up	0.0142	0.268175	yes
TCONS_00221998	-	chr6:27798634-27798840	OK	58.3273	0	inf	up	0.0142	0.268175	yes
TCONS_00188331	-	chr3:195673012-195673218	OK	58.3791	0	inf	up	0.0153	0.268175	yes
TCONS_00132076	-	chr19:35413243-35413444	OK	58.4339	0	inf	up	0.03565	0.268175	yes
TCONS_00258703	-	chr9:35036368-35036569	OK	60.1481	0	inf	up	0.03875	0.268175	yes
TCONS_00147441	-	chr2:62798224-62798427	OK	60.3694	0	inf	up	0.01845	0.268175	yes
TCONS_00213136	-	chr5:151039035-151039236	OK	60.6403	0	inf	up	0.02245	0.268175	yes
TCONS_00153003	-	chr2:202228121-202228324	OK	60.7155	0	inf	up	0.02725	0.268175	yes
TCONS_00090129	-	chr15:67207190-67207392	OK	61.5074	0	inf	up	0.02245	0.268175	yes
TCONS_00216307	-	chr5:65383854-65384059	OK	62.9003	0	inf	up	0.0142	0.268175	yes
TCONS_00224185	DST	chr6:56322784-56819426	OK	63.1277	0	inf	up	0.03375	0.268175	yes
TCONS_00123636	-	chr18:13662215-13662416	OK	63.1655	0	inf	up	0.03375	0.268175	yes
TCONS_00168471	-	chr20:3809683-3809888	OK	63.3055	0	inf	up	0.0102	0.268175	yes
TCONS_00030986	-	chr10:35863401-35863602	OK	64.1401	0	inf	up	0.0217	0.268175	yes
TCONS_00263659	-	chr9:35791773-35791976	OK	64.2888	0	inf	up	0.01845	0.268175	yes
TCONS_00070773	-	chr13:48841438-48841649	OK	65.4033	0	inf	up	0.0025	0.268175	yes
TCONS_00233301	-	chr6:169335136-169335337	OK	65.9896	0	inf	up	0.02725	0.268175	yes
TCONS_00088113	-	chr15:40616320-40616526	OK	66.7318	0	inf	up	0.0069	0.268175	yes
TCONS_00208058	-	chr4:190885567-190885768	OK	67.0168	0	inf	up	0.0102	0.268175	yes
TCONS_00167056	-	chr20:42928394-42928596	OK	68.3662	0	inf	up	0.02245	0.268175	yes
TCONS_00103174	-	chr16:54325618-54325821	OK	70.1356	0	inf	up	0.01845	0.268175	yes
TCONS_00157174	-	chr2:38018368-38018569	OK	70.5492	0	inf	up	0.0093	0.268175	yes
TCONS_00171188	-	chr21:30068815-30069020	OK	70.8593	0	inf	up	0.0153	0.268175	yes
TCONS_00195653	-	chr3:170626648-170626852	OK	70.8682	0	inf	up	0.0069	0.268175	yes
TCONS_00207381	-	chr4:170645461-170645675	OK	72.4346	0	inf	up	0.0006	0.268175	yes
TCONS_00226969	-	chr6:351976-352177	OK	72.5543	0	inf	up	0.02245	0.268175	yes
TCONS_00141104	-	chr19:37491151-37491352	OK	72.8534	0	inf	up	0.02725	0.268175	yes
TCONS_00252019	-	chr8:145994101-145994304	OK	72.964	0	inf	up	0.0102	0.268175	yes
TCONS_00163364	-	chr2:203176068-203176271	OK	74.0198	0	inf	up	0.01845	0.268175	yes
TCONS_00078304	-	chr14:24744664-24744875	OK	77.7932	0	inf	up	0.0051	0.268175	yes
TCONS_00266834	-	chr9:137746350-137746551	OK	78.2356	0	inf	up	0.01845	0.268175	yes
TCONS_00105344	-	chr16:86673112-86673314	OK	78.6801	0	inf	up	0.0093	0.268175	yes
TCONS_00032653	-	chr10:88694367-88695091	OK	78.9361	0	inf	up	0.0069	0.268175	yes
TCONS_00264723	-	chr9:91539263-91539467	OK	79.3227	0	inf	up	0.0051	0.268175	yes
TCONS_00188957	-	chr3:11775524-11775726	OK	80.6657	0	inf	up	0.01065	0.268175	yes
TCONS_00053666	-	chr12:46909411-46909612	OK	80.8119	0	inf	up	0.0102	0.268175	yes
TCONS_00237115	-	chr7:97591872-97592076	OK	81.1514	0	inf	up	0.0037	0.268175	yes
TCONS_00246696	-	chr7:157213070-157213272	OK	81.8029	0	inf	up	0.0093	0.268175	yes
TCONS_00199116	-	chr4:69175392-69175596	OK	83.51	0	inf	up	0.0069	0.268175	yes
TCONS_00224478	-	chr6:75750087-75750288	OK	93.6347	0	inf	up	0.0051	0.268175	yes
TCONS_00019601	-	chr1:144685706-144685912	OK	93.6452	0	inf	up	0.00275	0.268175	yes
TCONS_00227788	-	chr6:27125896-27126196	OK	94.6297	15.9315	2.57041	up	0.0131	0.268175	yes
TCONS_00200890	-	chr4:125575284-125575487	OK	96.2473	0	inf	up	0.0069	0.268175	yes
TCONS_00005428	-	chr1:86785350-86785551	OK	135.316	0	inf	up	0.0004	0.268175	yes
TCONS_00219001	VTRNA1-3	chr5:140105742-140106008	OK	145.858	25.2517	2.53011	up	0.02825	0.268175	yes
TCONS_00172447	MIR3648	chr21:9825439-9826322	OK	170.485	36.2627	2.23309	up	0.0019	0.268175	yes
TCONS_00030512	RNA5SP304	chr10:23216952-23326518	OK	288.305	33.2619	3.11566	up	0.04995	0.275442	yes
TCONS_00221936	-	chr6:27198169-27198426	OK	290.006	39.0635	2.89219	up	0.0043	0.268175	yes
TCONS_00227807	-	chr6:27655961-27656314	OK	437.48	187.973	1.21869	up	0.03015	0.268175	yes
TCONS_00227764	-	chr6:26701703-26701912	OK	830.447	47.6825	4.12236	up	0.01215	0.268175	yes
TCONS_00254538	SLCO5A1	chr8:70378858-70767206	OK	18683.1	3962.3	2.23732	up	0.0031	0.268175	yes
TCONS_00172448	-	chr21:9827003-9827584	OK	42517.2	6322.19	2.74955	up	0.0272	0.268175	yes
TCONS_00085268	-	chr15:72490262-72490485	OK	0	26.6246	-inf	down	0.02045	0.268175	yes
TCONS_00027747	-	chr10:81528683-81528889	OK	0	24.174	-inf	down	0.0357	0.268175	yes
TCONS_00179754	-	chr22:47138424-47138625	OK	0	21.7731	-inf	down	0.04455	0.268175	yes
TCONS_00202911	-	chr4:4854958-4855170	OK	0	21.3942	-inf	down	0.0357	0.268175	yes
TCONS_00061593	-	chr12:46860117-46860322	OK	0	20.872	-inf	down	0.03925	0.268175	yes
TCONS_00011831	-	chr1:226328202-226328408	OK	0	20.2771	-inf	down	0.02495	0.268175	yes
TCONS_00242018	-	chr7:40927736-40927942	OK	0	20.0698	-inf	down	0.0357	0.268175	yes
TCONS_00215030	-	chr5:15944408-15944609	OK	0	19.6893	-inf	down	0.04455	0.268175	yes
TCONS_00259396	-	chr9:74283147-74283359	OK	0	18.023	-inf	down	0.0357	0.268175	yes
TCONS_00150546	-	chr2:134371641-134371844	OK	0	17.8824	-inf	down	0.0198	0.268175	yes
TCONS_00021988	-	chr1:168047384-168047594	OK	0	17.8268	-inf	down	0.03925	0.268175	yes
TCONS_00018245	-	chr1:93427581-93427791	OK	0	16.1871	-inf	down	0.03925	0.268175	yes
TCONS_00120947	-	chr17:66202139-66202369	OK	0	15.9218	-inf	down	0.01055	0.268175	yes
TCONS_00223236	-	chr6:35180101-35180340	OK	0	15.6826	-inf	down	0.02045	0.268175	yes
TCONS_00194173	-	chr3:132259368-132259590	OK	0	14.7381	-inf	down	0.0357	0.268175	yes
TCONS_00230497	-	chr6:83126640-83126869	OK	0	14.2239	-inf	down	0.0357	0.268175	yes
TCONS_00124720	-	chr18:55213150-55213365	OK	0	13.9654	-inf	down	0.02805	0.268175	yes
TCONS_00026780	-	chr10:51133448-51133656	OK	0	13.9342	-inf	down	0.0357	0.268175	yes
TCONS_00121911	-	chr17:74782523-74782748	OK	0	13.8536	-inf	down	0.02805	0.268175	yes
TCONS_00009514	-	chr1:170347540-170347753	OK	0	13.8039	-inf	down	0.04455	0.268175	yes
TCONS_00115313	-	chr17:8183395-8183601	OK	0	13.5685	-inf	down	0.04455	0.268175	yes
TCONS_00097223	-	chr16:63198784-63198996	OK	0	13.4189	-inf	down	0.03925	0.268175	yes
TCONS_00254908	-	chr8:79869182-79869406	OK	0	12.9978	-inf	down	0.0357	0.268175	yes
TCONS_00215730	-	chr5:42950995-42951299	OK	0	12.8227	-inf	down	0.00815	0.268175	yes
TCONS_00250535	-	chr8:101928069-101928281	OK	0	12.684	-inf	down	0.04455	0.268175	yes
TCONS_00260642	-	chr9:115134800-115135037	OK	0	12.5367	-inf	down	0.02045	0.268175	yes
TCONS_00235061	-	chr7:41669866-41670074	OK	0	12.5036	-inf	down	0.04455	0.268175	yes
TCONS_00207175	-	chr4:160024616-160024889	OK	0	12.2144	-inf	down	0.02495	0.268175	yes
TCONS_00058025	-	chr12:116391092-116391302	OK	0	11.9862	-inf	down	0.04455	0.268175	yes
TCONS_00014286	-	chr1:19659182-19659395	OK	0	11.9444	-inf	down	0.04455	0.268175	yes
TCONS_00236884	-	chr7:91820902-91821118	OK	0	11.8858	-inf	down	0.04455	0.268175	yes
TCONS_00202399	-	chr4:187500381-187500602	OK	0	11.8787	-inf	down	0.04455	0.268175	yes
TCONS_00244517	-	chr7:102000629-102000838	OK	0	11.7844	-inf	down	0.04455	0.268175	yes
TCONS_00241755	-	chr7:33825001-33825216	OK	0	11.7843	-inf	down	0.03925	0.268175	yes
TCONS_00254898	-	chr8:79855723-79855970	OK	0	11.688	-inf	down	0.00355	0.268175	yes
TCONS_00009704	-	chr1:173337681-173337916	OK	0	11.4556	-inf	down	0.02805	0.268175	yes
TCONS_00253975	-	chr8:49834521-49834755	OK	0	11.2341	-inf	down	0.04455	0.268175	yes
TCONS_00257048	-	chr8:141646508-141646742	OK	0	11.0511	-inf	down	0.03925	0.268175	yes
TCONS_00259192	-	chr9:66840336-66840563	OK	0	10.9821	-inf	down	0.04455	0.268175	yes
TCONS_00253554	-	chr8:37948886-37949104	OK	0	10.6572	-inf	down	0.04455	0.268175	yes
TCONS_00224466	-	chr6:74401835-74402061	OK	0	10.6119	-inf	down	0.03925	0.268175	yes
TCONS_00194673	-	chr3:143834420-143834638	OK	0	10.493	-inf	down	0.04455	0.268175	yes
TCONS_00007474	-	chr1:150018009-150018267	OK	0	10.3829	-inf	down	0.00815	0.268175	yes
TCONS_00263239	-	chr9:31984551-31984768	OK	0	10.2256	-inf	down	0.04455	0.268175	yes
TCONS_00210174	-	chr5:74349200-74349473	OK	0	10.2021	-inf	down	0.00645	0.268175	yes
TCONS_00178985	-	chr22:38292126-38292366	OK	0	9.88065	-inf	down	0.02495	0.268175	yes
TCONS_00184065	-	chr3:104776307-104776538	OK	0	9.49789	-inf	down	0.03925	0.268175	yes
TCONS_00270389	-	chrX:128386832-128387060	OK	0	9.49299	-inf	down	0.04455	0.268175	yes
TCONS_00176308	-	chr22:41639962-41640192	OK	0	9.21947	-inf	down	0.04455	0.268175	yes
TCONS_00023769	-	chr1:219455949-219456179	OK	0	8.91808	-inf	down	0.03925	0.268175	yes
TCONS_00226567	RP3-395C13.1	chr6:157793587-157794371	OK	0	8.90857	-inf	down	0.02465	0.268175	yes
TCONS_00246335	-	chr7:149433298-149433525	OK	0	8.85821	-inf	down	0.04455	0.268175	yes
TCONS_00219656	-	chr5:151192521-151192745	OK	0	8.85811	-inf	down	0.0357	0.268175	yes
TCONS_00216935	-	chr5:81701493-81701714	OK	0	8.79247	-inf	down	0.04455	0.268175	yes
TCONS_00087853	-	chr15:34660145-34660368	OK	0	8.77975	-inf	down	0.03925	0.268175	yes
TCONS_00044504	-	chr11:12397986-12398260	OK	0	8.77171	-inf	down	0.00815	0.268175	yes
TCONS_00173743	-	chr21:46294813-46295120	OK	0	8.66544	-inf	down	0.0055	0.268175	yes
TCONS_00265839	-	chr9:123477249-123477526	OK	0	8.66454	-inf	down	0.02805	0.268175	yes
TCONS_00164789	-	chr2:238010992-238011217	OK	0	8.61731	-inf	down	0.0357	0.268175	yes
TCONS_00247063	-	chr8:9750765-9751001	OK	0	8.28552	-inf	down	0.02805	0.268175	yes
TCONS_00207586	-	chr4:177297870-177298100	OK	0	8.24275	-inf	down	0.02805	0.268175	yes
TCONS_00157615	-	chr2:46878633-46878868	OK	0	8.21346	-inf	down	0.03925	0.268175	yes
TCONS_00182339	-	chr3:48635089-48635323	OK	0	8.10889	-inf	down	0.04455	0.268175	yes
TCONS_00071626	-	chr13:103551973-103552210	OK	0	8.05965	-inf	down	0.03925	0.268175	yes
TCONS_00057078	-	chr12:101786654-101786890	OK	0	7.84688	-inf	down	0.02495	0.268175	yes
TCONS_00273713	-	chrX:90695213-90695448	OK	0	7.8381	-inf	down	0.02805	0.268175	yes
TCONS_00018444	-	chr1:98571912-98572160	OK	0	7.76585	-inf	down	0.03925	0.268175	yes
TCONS_00259389	-	chr9:73033201-73033456	OK	0	7.64718	-inf	down	0.03925	0.268175	yes
TCONS_00084028	-	chr15:48699953-48700195	OK	0	7.62095	-inf	down	0.0158	0.268175	yes
TCONS_00207988	-	chr4:187783540-187783782	OK	0	7.55981	-inf	down	0.04455	0.268175	yes
TCONS_00273642	-	chrX:80580522-80580771	OK	0	7.54489	-inf	down	0.0357	0.268175	yes
TCONS_00172481	-	chr21:14366498-14366739	OK	0	7.47505	-inf	down	0.02045	0.268175	yes
TCONS_00012209	-	chr1:232738679-232738904	OK	0	7.46453	-inf	down	0.0357	0.268175	yes
TCONS_00241691	-	chr7:33690738-33690996	OK	0	7.26214	-inf	down	0.0158	0.268175	yes
TCONS_00081560	RP11-909M7.3	chr14:101433988-101459804	OK	0	7.22417	-inf	down	0.01765	0.268175	yes
TCONS_00063854	-	chr12:58242144-58242378	OK	0	7.17977	-inf	down	0.04455	0.268175	yes
TCONS_00042751	-	chr11:128831128-128831370	OK	0	6.98994	-inf	down	0.0357	0.268175	yes
TCONS_00249880	-	chr8:82611971-82612254	OK	0	6.98235	-inf	down	0.02045	0.268175	yes
TCONS_00256421	-	chr8:119966636-119966864	OK	0	6.81195	-inf	down	0.04455	0.268175	yes
TCONS_00168857	-	chr20:19799715-19799959	OK	0	6.79999	-inf	down	0.03925	0.268175	yes
TCONS_00269595	-	chrX:100257103-100257380	OK	0	6.76072	-inf	down	0.0158	0.268175	yes
TCONS_00202077	-	chr4:175154035-175154271	OK	0	6.75278	-inf	down	0.02805	0.268175	yes
TCONS_00154995	-	chr2:238223606-238223887	OK	0	6.68564	-inf	down	0.0198	0.268175	yes
TCONS_00183596	-	chr3:75735077-75735330	OK	0	6.62741	-inf	down	0.04455	0.268175	yes
TCONS_00152195	-	chr2:186973674-186973931	OK	0	6.52416	-inf	down	0.02805	0.268175	yes
TCONS_00032761	-	chr10:90808073-90808320	OK	0	6.51583	-inf	down	0.02805	0.268175	yes
TCONS_00157622	-	chr2:46991659-46991968	OK	0	6.45129	-inf	down	0.00815	0.268175	yes
TCONS_00254665	-	chr8:73056698-73056963	OK	0	6.39442	-inf	down	0.0198	0.268175	yes
TCONS_00039982	-	chr11:71999571-71999805	OK	0	6.36926	-inf	down	0.03925	0.268175	yes
TCONS_00230083	-	chr6:57123397-57123655	OK	0	6.35026	-inf	down	0.0357	0.268175	yes
TCONS_00064568	-	chr12:78024416-78024656	OK	0	6.31681	-inf	down	0.04455	0.268175	yes
TCONS_00219128	-	chr5:141537555-141537804	OK	0	6.24229	-inf	down	0.04455	0.268175	yes
TCONS_00153957	-	chr2:219937847-219938104	OK	0	6.24023	-inf	down	0.0357	0.268175	yes
TCONS_00074160	-	chr14:61025515-61025746	OK	0	6.2328	-inf	down	0.04455	0.268175	yes
TCONS_00217571	-	chr5:107718423-107718716	OK	0	6.21025	-inf	down	0.02495	0.268175	yes
TCONS_00242019	-	chr7:40940094-40940363	OK	0	6.20593	-inf	down	0.02805	0.268175	yes
TCONS_00038909	-	chr11:65583009-65583264	OK	0	6.11417	-inf	down	0.04455	0.268175	yes
TCONS_00067552	-	chr12:133593783-133594023	OK	0	6.06156	-inf	down	0.04455	0.268175	yes
TCONS_00225050	-	chr6:108188422-108188667	OK	0	5.99081	-inf	down	0.04455	0.268175	yes
TCONS_00030819	-	chr10:32049771-32050042	OK	0	5.98753	-inf	down	0.02805	0.268175	yes
TCONS_00245861	-	chr7:139108235-139108487	OK	0	5.96799	-inf	down	0.04455	0.268175	yes
TCONS_00204115	-	chr4:53221808-53222045	OK	0	5.96035	-inf	down	0.03925	0.268175	yes
TCONS_00221074	-	chr6:1383138-1383450	OK	0	5.95698	-inf	down	0.02045	0.268175	yes
TCONS_00221513	-	chr6:13783013-13783277	OK	0	5.88972	-inf	down	0.02495	0.268175	yes
TCONS_00241735	-	chr7:33782334-33782580	OK	0	5.88037	-inf	down	0.04455	0.268175	yes
TCONS_00270399	-	chrX:128453005-128453244	OK	0	5.84572	-inf	down	0.04455	0.268175	yes
TCONS_00001622	-	chr1:21996754-21996993	OK	0	5.76044	-inf	down	0.04455	0.268175	yes
TCONS_00189722	-	chr3:31687464-31687709	OK	0	5.75165	-inf	down	0.03925	0.268175	yes
TCONS_00194658	-	chr3:142783229-142783539	OK	0	5.7406	-inf	down	0.00375	0.268175	yes
TCONS_00153683	-	chr2:218656240-218656505	OK	0	5.70318	-inf	down	0.03925	0.268175	yes
TCONS_00140498	-	chr19:30166883-30167170	OK	0	5.61616	-inf	down	0.02805	0.268175	yes
TCONS_00170338	-	chr20:48809428-48809705	OK	0	5.58627	-inf	down	0.02495	0.268175	yes
TCONS_00215735	-	chr5:42956999-42957245	OK	0	5.53878	-inf	down	0.04455	0.268175	yes
TCONS_00157632	-	chr2:47037894-47038122	OK	0	5.50174	-inf	down	0.0357	0.268175	yes
TCONS_00095101	-	chr16:28104953-28105216	OK	0	5.48935	-inf	down	0.04455	0.268175	yes
TCONS_00064537	-	chr12:77979310-77979641	OK	0	5.46531	-inf	down	0.00375	0.268175	yes
TCONS_00157619	-	chr2:46896009-46896333	OK	0	5.4429	-inf	down	0.00815	0.268175	yes
TCONS_00070389	-	chr13:37882767-37883020	OK	0	5.43882	-inf	down	0.03925	0.268175	yes
TCONS_00244648	-	chr7:102807521-102807795	OK	0	5.41485	-inf	down	0.0357	0.268175	yes
TCONS_00027961	-	chr10:88807889-88808170	OK	0	5.36389	-inf	down	0.02045	0.268175	yes
TCONS_00096743	-	chr16:57020071-57020335	OK	0	5.27049	-inf	down	0.03925	0.268175	yes
TCONS_00154918	-	chr2:235386366-235386614	OK	0	5.26164	-inf	down	0.04455	0.268175	yes
TCONS_00125092	-	chr18:65071740-65072008	OK	0	5.25093	-inf	down	0.03925	0.268175	yes
TCONS_00005856	-	chr1:98437687-98437975	OK	0	5.24706	-inf	down	0.02805	0.268175	yes
TCONS_00018769	-	chr1:110141939-110142173	OK	0	5.18702	-inf	down	0.03925	0.268175	yes
TCONS_00260808	-	chr9:119182695-119182967	OK	0	5.08114	-inf	down	0.02805	0.268175	yes
TCONS_00128630	-	chr19:2949049-2949318	OK	0	5.03394	-inf	down	0.04455	0.268175	yes
TCONS_00152210	-	chr2:187006462-187006782	OK	0	4.98945	-inf	down	0.0158	0.268175	yes
TCONS_00064232	-	chr12:69065193-69065473	OK	0	4.97971	-inf	down	0.0357	0.268175	yes
TCONS_00163058	-	chr2:198427003-198427255	OK	0	4.95361	-inf	down	0.04455	0.268175	yes
TCONS_00024335	-	chr1:228684081-228684330	OK	0	4.86517	-inf	down	0.04455	0.268175	yes
TCONS_00169943	-	chr20:43709470-43709788	OK	0	4.7634	-inf	down	0.0158	0.268175	yes
TCONS_00265984	-	chr9:125868399-125868681	OK	0	4.74954	-inf	down	0.04455	0.268175	yes
TCONS_00230307	RP11-554D15.1	chr6:74779166-75443995	OK	0	4.71686	-inf	down	0.03665	0.268175	yes
TCONS_00007121	PDE4DIP	chr1:144836156-145076186	OK	0	4.7119	-inf	down	0.0233	0.268175	yes
TCONS_00157616	-	chr2:46880866-46881173	OK	0	4.60891	-inf	down	0.02805	0.268175	yes
TCONS_00216469	-	chr5:70873730-70874078	OK	0	4.59462	-inf	down	0.00815	0.268175	yes
TCONS_00033290	-	chr10:102124679-102124982	OK	0	4.56882	-inf	down	0.0357	0.268175	yes
TCONS_00012661	-	chr1:247260328-247260599	OK	0	4.54118	-inf	down	0.0357	0.268175	yes
TCONS_00124494	-	chr18:46445792-46446159	OK	0	4.54058	-inf	down	0.00645	0.268175	yes
TCONS_00270387	-	chrX:128326611-128326918	OK	0	4.53407	-inf	down	0.0158	0.268175	yes
TCONS_00168467	-	chr20:3806165-3806521	OK	0	4.53091	-inf	down	0.00815	0.268175	yes
TCONS_00231377	-	chr6:112426649-112426980	OK	0	4.50503	-inf	down	0.02045	0.268175	yes
TCONS_00256003	-	chr8:103668738-103669095	OK	0	4.48948	-inf	down	0.02495	0.268175	yes
TCONS_00004811	WLS	chr1:68167148-68698803	OK	0	4.45909	-inf	down	0.048	0.27076	yes
TCONS_00061605	-	chr12:46902596-46902893	OK	0	4.4379	-inf	down	0.03925	0.268175	yes
TCONS_00168867	-	chr20:19819047-19819311	OK	0	4.42906	-inf	down	0.04455	0.268175	yes
TCONS_00198922	-	chr4:56795599-56795902	OK	0	4.41944	-inf	down	0.02805	0.268175	yes
TCONS_00064647	-	chr12:78220414-78220689	OK	0	4.41216	-inf	down	0.02495	0.268175	yes
TCONS_00216932	-	chr5:81574516-81574814	OK	0	4.412	-inf	down	0.02495	0.268175	yes
TCONS_00256066	-	chr8:104458133-104458415	OK	0	4.40415	-inf	down	0.02045	0.268175	yes
TCONS_00074681	-	chr14:69253747-69254136	OK	0	4.37141	-inf	down	0.00815	0.268175	yes
TCONS_00068529	-	chr13:50555551-50555833	OK	0	4.34423	-inf	down	0.04455	0.268175	yes
TCONS_00204113	-	chr4:52965473-52965743	OK	0	4.31218	-inf	down	0.04455	0.268175	yes
TCONS_00267527	-	chrX:13256377-13256732	OK	0	4.29896	-inf	down	0.00815	0.268175	yes
TCONS_00254653	-	chr8:73035947-73036202	OK	0	4.29261	-inf	down	0.04455	0.268175	yes
TCONS_00262847	-	chr9:12876479-12876931	OK	0	4.25014	-inf	down	0.00375	0.268175	yes
TCONS_00107124	-	chr17:15130356-15130660	OK	0	4.23701	-inf	down	0.03925	0.268175	yes
TCONS_00220695	-	chr5:179158494-179158801	OK	0	4.23352	-inf	down	0.0158	0.268175	yes
TCONS_00252664	-	chr8:16984197-16984490	OK	0	4.23315	-inf	down	0.02805	0.268175	yes
TCONS_00265447	-	chr9:113019010-113019282	OK	0	4.23113	-inf	down	0.04455	0.268175	yes
TCONS_00195269	-	chr3:158588795-158589088	OK	0	4.22934	-inf	down	0.0357	0.268175	yes
TCONS_00232631	-	chr6:148536018-148536294	OK	0	4.20675	-inf	down	0.03925	0.268175	yes
TCONS_00064556	-	chr12:78004205-78004491	OK	0	4.19567	-inf	down	0.0357	0.268175	yes
TCONS_00107875	-	chr17:19802855-19803153	OK	0	4.18628	-inf	down	0.02805	0.268175	yes
TCONS_00241768	-	chr7:33875785-33876049	OK	0	4.18617	-inf	down	0.03925	0.268175	yes
TCONS_00149275	-	chr2:102801364-102801636	OK	0	4.15625	-inf	down	0.04455	0.268175	yes
TCONS_00025043	-	chr1:247499930-247500214	OK	0	4.13443	-inf	down	0.0357	0.268175	yes
TCONS_00164745	-	chr2:235965179-235965542	OK	0	4.09473	-inf	down	0.0108	0.268175	yes
TCONS_00231589	-	chr6:119683867-119684143	OK	0	4.09199	-inf	down	0.04455	0.268175	yes
TCONS_00009516	-	chr1:170385588-170385882	OK	0	4.05928	-inf	down	0.03925	0.268175	yes
TCONS_00080564	-	chr14:77857840-77858186	OK	0	4.03323	-inf	down	0.0158	0.268175	yes
TCONS_00226749	-	chr6:161542583-161542824	OK	0	4.03134	-inf	down	0.04455	0.268175	yes
TCONS_00267961	-	chrX:36866437-36866719	OK	0	4.0276	-inf	down	0.03925	0.268175	yes
TCONS_00232594	-	chr6:148373615-148373912	OK	0	4.02188	-inf	down	0.0158	0.268175	yes
TCONS_00216409	-	chr5:69749520-69749798	OK	0	4.01546	-inf	down	0.03925	0.268175	yes
TCONS_00231704	-	chr6:126374798-126375099	OK	0	4.01444	-inf	down	0.04455	0.268175	yes
TCONS_00156517	RP11-458N5.1	chr2:25450723-25451090	OK	0	4.74202	-inf	down	0.00815	0.268175	yes
TCONS_00115113	AC113189.5	chr17:7465191-7536700	OK	0	4.05314	-inf	down	0.01505	0.268175	yes
TCONS_00125934	RP11-677O4.6	chr18:11619507-11639698	OK	0	4.65289	-inf	down	0.0187	0.268175	yes
TCONS_00166057	PLK1S1	chr20:21106623-21227260	OK	0.000317143	4.08892	-13.6543	down	0.00935	0.268175	yes
TCONS_00125131	CTD-2541J13.2	chr18:65173818-65566856	OK	0.00272957	4.91115	-10.8132	down	0.01	0.268175	yes
TCONS_00006170	SCARNA2	chr1:109642814-109643241	OK	0.00586494	55.1182	-13.1981	down	0.00395	0.268175	yes
