# Supplementary material for: Identification and integrated analysis of differentially expressed lncRNAs and circRNAs reveal the potential ceRNA networks during PDLSC osteogenic differentiation
Source: BMC Genet. 2017 Dec 2;18:100. doi: 10.1186/s12863-017-0569-4 (PMC5712120; doi:10.1186/s12863-017-0569-4)
Supplement: Supplementary file 6 — circRNA_differential expression.xlsx Differentially expressed circRNAs identified by RNA-seq (XLSX 312 kb) [file 12863_2017_569_MOESM6_ESM.xlsx]

## Sheet: circRNA
index	geneName	Induced_RPM	Non-induced_RPM	log2(fold_change)	regulation	pvalue	chrom	start	end	strand	thickStart	thickEnd	exonCount	circType	isoformName	flankIntron	Induced_junction reads	Induced_nonjunction reads	Non-induced_junction reads	Non-induced_nonJunction reads
chr2|201145377-201149835	CFLAR	1526.02	683.475	1.15881	up	2.49761e-28	chr2	201145377	201149835	+	201145377	201145377	3	circRNA	ENST00000309955.7	chr2:201140439-201145377|chr2:201149835-201160431	163	129591	77	51180
chrX|140783175-140784660	CDR1-AS	3038.7	1102.34	1.46288	up	2.03049e-07	chrX	140783175	140784660	+	140783175	140783175	1	circRNA	ENST00000625883.1	None|None	134	258240	54	82616
chr9|137180180-137180384	ANAPC2	673.214	303.528	1.14924	up	3.06994e-28	chr9	137180180	137180384	-	137180180	137180180	1	circRNA	ENST00000323927.2	chr9:137175837-137180180|chr9:137180384-137180451	61	57181	3	22760
chr2|25235706-25237005	DNMT3A	154.173	73.4719	1.06929	up	7.27343e-28	chr2	25235706	25237005	-	25235706	25235706	2	circRNA	ENST00000264709.7	chr2:25234420-25235706|chr2:25237005-25239129	50	13059	4	5506
chr9|76629191-76636557	PRUNE2	275.451	57.5374	2.25922	up	2.36094e-29	chr9	76629191	76636557	-	76629191	76629191	2	circRNA	ENST00000376717.6	chr9:76624490-76629191|chr9:76636557-76637417	46	23375	4	4311
chr5|139278326-139279129	MATR3	26774.6	12138.7	1.14126	up	3.23179e-28	chr5	139278326	139279129	+	139278326	139278326	2	circRNA	ENST00000512107.5	chr5:139276150-139278326|chr5:139279129-139315696	41	2276551	55	910280
chr17|58999380-59001714	TRIM37	307.099	0	INF	up	1.94895e-07	chr17	58999380	59001714	-	58999380	58999380	2	circRNA	ENST00000393066.7	chr17:58982921-58999380|chr17:59001714-59012327	39	26073	0	0
chr1|154172907-154173201	TPM3	211.084	91.3931	1.20766	up	1.73675e-28	chr1	154172907	154173201	-	154172907	154172907	2	circRNA	ENST00000611659.4	chr1:154172104-154172907|chr1:154173201-154176114	39	17909	5	6849
chr3|47675474-47678311	SMARCC1	559.416	0	INF	up	1.95324e-07	chr3	47675474	47678311	-	47675474	47675474	3	circRNA	ENST00000254480.9	chr3:47670717-47675474|chr3:47678311-47680436	38	47528	0	0
chr2|223998114-224001922	SERPINE2	11792.8	37400.3	-1.66515	down	8.72554e-29	chr2	223998114	224001922	-	223998114	223998114	2	circRNA	ENST00000409304.5	chr2:223992000-223998114|chr2:224001922-224039098	37	1002678	45	2804777
chr3|170359698-170361429	SKIL	1956.1	0	INF	up	1.95763e-07	chr3	170359698	170361429	+	170359698	170359698	1	circRNA	ENST00000259119.8	chr3:170357763-170359698|chr3:170361429-170381243	34	166289	0	0
chr6|38577599-38598121	BTBD9	950.57	0	INF	up	1.96166e-07	chr6	38577599	38598121	-	38577599	38577599	5	circRNA	ENST00000481247.5	chr6:38345093-38577599|chr6:38598121-38639799	33	80792	0	0
chr20|47623910-47633636	NCOA3	1421.62	0	INF	up	1.97049e-07	chr20	47623910	47633636	+	47623910	47623910	6	circRNA	ENST00000372004.7	chr20:47622330-47623910|chr20:47633636-47634047	33	120844	0	0
chr1|180984676-181005463	STX6	1348.09	0	INF	up	1.96611e-07	chr1	180984676	181005463	-	180984676	180984676	6	circRNA	ENST00000258301.5	chr1:180976646-180984676|chr1:181005463-181022638	33	114592	0	0
chr3|61748877-61748982	PTPRG	485.311	0	INF	up	1.97486e-07	chr3	61748877	61748982	+	61748877	61748877	1	circRNA	ENST00000495879.1	chr3:61562372-61748877|chr3:61748982-61769293	32	41233	0	0
chr5|128446480-128530693	FBN2	52318.4	16264.6	1.68558	up	4.21906e-29	chr5	128446480	128530693	-	128446480	128446480	5	circRNA	ENST00000262464.8	chr5:128408799-128446480|chr5:128530693-128536401	32	4448491	11	1219748
chr17|59912683-59914703	RPS6KB1	134.015	0	INF	up	1.97928e-07	chr17	59912683	59914703	+	59912683	59912683	2	circRNA	ENST00000393021.7	chr17:59910611-59912683|chr17:59914703-59926434	31	11364	0	0
chr2|219146679-219147795	NHEJ1	355.448	0	INF	up	1.98355e-07	chr2	219146679	219147795	-	219146679	219146679	2	circRNA	ENST00000409720.5	chr2:219078206-219146679|chr2:219147795-219157471	30	30193	0	0
chr16|85633913-85634132	GSE1	122.924	36.8293	1.73885	up	4.75066e-29	chr16	85633913	85634132	+	85633913	85633913	1	circRNA	ENST00000253458.11	chr16:85613398-85633913|chr16:85634132-85648551	29	10423	8	2754
chr20|32366383-32371874	ASXL1	2363.2	1161.92	1.02423	up	1.21376e-27	chr20	32366383	32371874	+	32366383	32366383	4	circRNA	ENST00000555343.2	chr20:32360806-32366383|chr20:32371874-32372163	29	200909	10	87128
chr8|108449822-108455930	EMC2	338.936	0	INF	up	1.98794e-07	chr8	108449822	108455930	+	108449822	108449822	4	circRNA	ENST00000220853.7	chr8:108443698-108449822|chr8:108455930-108469825	28	28791	0	0
chr14|75046375-75049718	MLH3	1600.17	0	INF	up	2.04168e-07	chr14	75046375	75049718	-	75046375	75046375	1	circRNA	ENST00000355774.6	chr14:75042477-75046375|chr14:75049718-75051379	28	136031	0	0
chr11|85981128-85981988	PICALM	1288.44	0	INF	up	2.03253e-07	chr11	85981128	85981988	-	85981128	85981128	3	circRNA	ENST00000530692.5	chr11:85978093-85981128|chr11:85981988-85983865	28	109525	0	0
chr15|42260957-42268032	TMEM87A	626.653	0	INF	up	2.03709e-07	chr15	42260957	42268032	-	42260957	42260957	4	circRNA	ENST00000448392.5	chr15:42244167-42260957|chr15:42268032-42273254	28	53255	0	0
chr16|53873785-53888951	FTO	666.746	0	INF	up	2.05323e-07	chr16	53873785	53888951	+	53873785	53873785	3	circRNA	ENST00000636491.1	chr16:53844298-53873785|chr16:53888951-53933984	27	56665	0	0
chr11|86007541-86031611	PICALM	3166.38	0	INF	up	2.04612e-07	chr11	86007541	86031611	-	86007541	86007541	7	circRNA	ENST00000532317.5	chr11:86003451-86007541|chr11:86031611-86068650	27	269204	0	0
chr10|1124217-1125024	WDR37	100.649	0	INF	up	2.04882e-07	chr10	1124217	1125024	+	1124217	1124217	2	circRNA	ENST00000358220.5	chr10:1105267-1124217|chr10:1125024-1129212	27	8531	0	0
chr13|35805698-35808320	DCLK1	134.65	41.3496	1.70327	up	4.01291e-29	chr13	35805698	35808320	-	35805698	35805698	2	circRNA	ENST00000615680.4	chr13:35793479-35805698|chr13:35808320-35809017	27	11422	5	3096
chr3|179764001-179765848	USP13	986.782	443.631	1.15337	up	2.62937e-28	chr3	179764001	179765848	+	179764001	179764001	2	circRNA	ENST00000263966.7	chr3:179761255-179764001|chr3:179765848-179781738	27	83877	4	33266
chr2|46576086-46576656	RHOQ	236.569	0	INF	up	2.05786e-07	chr2	46576086	46576656	+	46576086	46576086	2	circRNA	ENST00000238738.8	chr2:46543812-46576086|chr2:46576656-46580927	26	20089	0	0
chr17|4081375-4082507	ZZEF1	142.118	0	INF	up	2.06237e-07	chr17	4081375	4082507	-	4081375	4081375	2	circRNA	ENST00000574474.1	chr17:4078042-4081375|chr17:4082507-4085669	26	12058	0	0
chr19|12928341-12928847	FARSA	1366.33	582.548	1.22985	up	1.40905e-28	chr19	12928341	12928847	-	12928341	12928341	3	circRNA	ENST00000588025.5	chr19:12925174-12928341|chr19:12928847-12930222	26	116150	5	43683
chr17|82900650-82911789	TBCD	497.554	235.043	1.08193	up	6.90934e-28	chr17	82900650	82911789	+	82900650	82900650	6	circRNA	ENST00000355528.8	chr17:82893632-82900650|chr17:82911789-82920555	26	42280	3	17624
chr7|22960255-22991139	FAM126A	1424.14	2961.78	-1.05637	down	8.94383e-28	chr7	22960255	22991139	-	22960255	22960255	9	circRNA	ENST00000432176.6	chr7:22946163-22960255|chr7:22991139-23013924	26	121066	4	222114
chr1|155395458-155459898	ASH1L	1841.82	0	INF	up	2.07129e-07	chr1	155395458	155459898	-	155395458	155395458	4	circRNA	ENST00000368346.7	chr1:155380131-155395458|chr1:155459898-155477885	25	156581	0	0
chr2|183128286-183130545	NUP35	129.405	0	INF	up	2.06683e-07	chr2	183128286	183130545	+	183128286	183128286	2	circRNA	ENST00000446612.5	chr2:183117626-183128286|chr2:183130545-183133565	25	10978	0	0
chr15|50637421-50663046	TRPM7	1662.1	0	INF	up	2.07565e-07	chr15	50637421	50663046	-	50637421	50637421	6	circRNA	ENST00000313478.11	chr15:50634556-50637421|chr15:50663046-50686530	25	141300	0	0
chr3|27418485-27452498	SLC4A7	3522.25	11265.6	-1.67736	down	7.67292e-29	chr3	27418485	27452498	-	27418485	27418485	12	circRNA	ENST00000425128.6	chr3:27411748-27418485|chr3:27452498-27484078	25	299465	3	844861
chr15|41069569-41070547	INO80	370.713	157.784	1.23235	up	1.33848e-28	chr15	41069569	41070547	-	41069569	41069569	2	circRNA	ENST00000361937.7	chr15:41059926-41069569|chr15:41070547-41071848	25	31496	15	11818
chr2|177482058-177513908	AGPS	1032.21	0	INF	up	2.08928e-07	chr2	177482058	177513908	+	177482058	177482058	7	circRNA	ENST00000264167.8	chr2:177468524-177482058|chr2:177513908-177521268	24	87743	0	0
chr11|68760224-68761687	CPT1A	1039.81	0	INF	up	2.10803e-07	chr11	68760224	68761687	-	68760224	68760224	2	circRNA	ENST00000540367.5	chr11:68759661-68760224|chr11:68761687-68762626	24	88389	0	0
chr10|68936935-68943257	DDX50	229.278	0	INF	up	2.11281e-07	chr10	68936935	68943257	+	68936935	68936935	3	circRNA	ENST00000373585.7	chr10:68936079-68936935|chr10:68943257-68946351	24	19471	0	0
chr5|158731068-158796475	EBF1	1446.68	0	INF	up	2.08467e-07	chr5	158731068	158796475	-	158731068	158731068	3	circRNA	ENST00000622875.4	chr5:158714182-158731068|chr5:158796475-158823175	24	122984	0	0
chr1|88740987-88741288	PKN2	158.807	0	INF	up	2.09401e-07	chr1	88740987	88741288	+	88740987	88740987	1	circRNA	ENST00000316005.11	chr1:88684628-88740987|chr1:88741288-88760221	24	13479	0	0
chr8|47929091-47934090	PRKDC	1229.75	0	INF	up	2.09855e-07	chr8	47929091	47934090	-	47929091	47929091	5	circRNA	ENST00000314191.6	chr8:47927890-47929091|chr8:47934090-47935008	24	104539	0	0
chr7|128574719-128592017	RP11-274B21.1	206.673	0	INF	up	2.08013e-07	chr7	128574719	128592017	+	128574719	128574719	5	circRNA	ENST00000479267.2	chr7:128533730-128574719|chr7:128592017-128608117	24	17549	0	0
chr19|12714820-12715739	TNPO2	908.772	0	INF	up	2.12177e-07	chr19	12714820	12715739	-	12714820	12714820	5	circRNA	ENST00000425528.5	chr19:12711613-12714820|chr19:12715739-12719028	24	77247	0	0
chr13|112516439-112527484	TUBGCP3	819.931	0	INF	up	2.10326e-07	chr13	112516439	112527484	-	112516439	112516439	6	circRNA	ENST00000261965.7	chr13:112504714-112516439|chr13:112527484-112545698	24	69693	0	0
chr16|21962459-21976243	UQCRC2	4556.86	0	INF	up	2.11742e-07	chr16	21962459	21976243	+	21962459	21962459	8	circRNA	ENST00000268379.8	chr16:21958599-21962459|chr16:21976243-21980546	24	387436	0	0
chr19|9532844-9535279	ZNF426	526.298	0	INF	up	2.11702e-07	chr19	9532844	9535279	-	9532844	9532844	3	circRNA	ENST00000253115.6	chr19:9531067-9532844|chr19:9535279-9536207	24	44726	0	0
chr10|100990435-100991010	C10orf2	133.203	41.4296	1.6849	up	7.30103e-29	chr10	100990435	100991010	+	100990435	100990435	2	circRNA	ENST00000473656.5	chr10:100989884-100990435|chr10:100991010-100993189	24	11302	1	3106
chr6|166430452-166432490	RPS6KA2	2549.53	825.232	1.62736	up	6.38406e-29	chr6	166430452	166432490	-	166430452	166430452	2	circRNA	ENST00000265678.8	chr6:166423417-166430452|chr6:166432490-166448723	24	216757	5	61883
chr2|23880638-23885829	ATAD2B	168.274	0	INF	up	2.14514e-07	chr2	23880638	23885829	-	23880638	23880638	3	circRNA	ENST00000238789.9	chr2:23875904-23880638|chr2:23885829-23887831	23	14285	0	0
chr7|33966478-33974784	BMPER	86.4187	0	INF	up	2.12658e-07	chr7	33966478	33974784	+	33966478	33966478	3	circRNA	ENST00000297161.6	chr7:33937388-33966478|chr7:33974784-34046305	23	7325	0	0
chr5|138198198-138202155	CDC23	506.645	0	INF	up	2.13575e-07	chr5	138198198	138202155	-	138198198	138198198	6	circRNA	ENST00000394886.6	chr5:138192657-138198198|chr5:138202155-138206546	23	43056	0	0
chr1|230663140-230664587	COG2	169.368	0	INF	up	2.14979e-07	chr1	230663140	230664587	+	230663140	230663140	2	circRNA	ENST00000494371.5	chr1:230660823-230663140|chr1:230664587-230668675	23	14378	0	0
chr4|168220654-168225676	DDX60	81.9966	0	INF	up	2.14054e-07	chr4	168220654	168225676	-	168220654	168220654	4	circRNA	ENST00000393743.7	chr4:168217032-168220654|chr4:168225676-168236251	23	6949	0	0
chr6|107506241-107506427	SOBP	130.851	0	INF	up	2.13115e-07	chr6	107506241	107506427	+	107506241	107506241	1	circRNA	ENST00000317357.9	chr6:107503795-107506241|chr6:107506427-107533458	23	11103	0	0
chr16|89758576-89762022	FANCA	50.7598	12.1742	2.05986	up	2.6085e-29	chr16	89758576	89762022	-	89758576	89758576	2	circRNA	ENST00000389301.7	chr16:89752222-89758576|chr16:89762022-89764889	23	4293	2	911
chr10|50001995-50008076	AGAP6	45.9496	0	INF	up	2.18344e-07	chr10	50001995	50008076	+	50001995	50001995	3	circRNA	ENST00000618025.4	chr10:49991744-50001995|chr10:50008076-50008710	22	3885	0	0
chr17|60460662-60461915	APPBP2	260.585	0	INF	up	2.18811e-07	chr17	60460662	60461915	-	60460662	60460662	2	circRNA	ENST00000083182.7	chr17:60456381-60460662|chr17:60461915-60461993	22	22135	0	0
chr17|63760913-63764847	CCDC47	961.366	0	INF	up	2.19291e-07	chr17	63760913	63764847	-	63760913	63760913	4	circRNA	ENST00000225726.9	chr17:63756570-63760913|chr17:63764847-63765911	22	81721	0	0
chr6|84185186-84204096	CEP162	593.723	0	INF	up	2.15914e-07	chr6	84185186	84204096	-	84185186	84185186	7	circRNA	ENST00000257766.8	chr6:84175347-84185186|chr6:84204096-84212956	22	50461	0	0
chr8|121628713-121629340	HAS2	1670.12	0	INF	up	2.17382e-07	chr8	121628713	121629340	-	121628713	121628713	1	circRNA	ENST00000303924.4	chr8:121617206-121628713|chr8:121629340-121640852	22	141985	0	0
chr8|19826425-19830559	INTS10	789.105	0	INF	up	2.1689e-07	chr8	19826425	19830559	+	19826425	19826425	2	circRNA	ENST00000397977.7	chr8:19824972-19826425|chr8:19830559-19832027	22	67074	0	0
chr2|241160331-241163401	PPP1R7	804.83	0	INF	up	2.164e-07	chr2	241160331	241163401	+	241160331	241160331	2	circRNA	ENST00000438799.5	chr2:241159343-241160331|chr2:241163401-241166336	22	68411	0	0
chr14|30913523-30919106	STRN3	216.517	0	INF	up	2.19788e-07	chr14	30913523	30919106	-	30913523	30913523	2	circRNA	ENST00000357479.9	chr14:30912182-30913523|chr14:30919106-30929200	22	18388	0	0
chr13|46003138-46020557	ZC3H13	728.725	0	INF	up	2.17851e-07	chr13	46003138	46020557	-	46003138	46003138	4	circRNA	ENST00000242848.8	chr13:45989097-46003138|chr13:46020557-46042163	22	61940	0	0
chr7|130039463-130049144	ZC3HC1	162.37	0	INF	up	2.15446e-07	chr7	130039463	130049144	-	130039463	130039463	3	circRNA	ENST00000358303.8	chr7:130029029-130039463|chr7:130049144-130051220	22	13784	0	0
chr2|99462495-99464985	REV1	93.9809	37.976	1.30728	up	7.27604e-29	chr2	99462495	99464985	-	99462495	99462495	2	circRNA	ENST00000393445.7	chr2:99449504-99462495|chr2:99464985-99489816	22	7969	3	2845
chr2|200611383-200668803	AOX1	8305.4	0	INF	up	2.23688e-07	chr2	200611383	200668803	+	200611383	200611383	21	circRNA	ENST00000374700.6	chr2:200609414-200611383|chr2:200668803-200669574	21	706170	0	0
chr3|56592969-56594028	CCDC66	143.635	0	INF	up	2.22241e-07	chr3	56592969	56594028	+	56592969	56592969	3	circRNA	ENST00000394672.7	chr3:56571302-56592969|chr3:56594028-56613588	21	12192	0	0
chr2|85555483-85556260	GGCX	235.205	0	INF	up	2.23199e-07	chr2	85555483	85556260	-	85555483	85555483	2	circRNA	ENST00000233838.8	chr2:85554306-85555483|chr2:85556260-85558439	21	19978	0	0
chr10|130166506-130171636	GLRX3	355.883	0	INF	up	2.21344e-07	chr10	130166506	130171636	+	130166506	130166506	4	circRNA	ENST00000331244.9	chr10:130160997-130166506|chr10:130171636-130174866	21	30239	0	0
chr7|156826604-156836885	LMBR1	223.303	0	INF	up	2.20767e-07	chr7	156826604	156836885	-	156826604	156826604	3	circRNA	ENST00000353442.9	chr7:156796492-156826604|chr7:156836885-156892927	21	18966	0	0
chr7|139398598-139407350	LUC7L2	1030.84	0	INF	up	2.20268e-07	chr7	139398598	139407350	+	139398598	139398598	4	circRNA	ENST00000541170.7	chr7:139376156-139398598|chr7:139407350-139409562	21	87629	0	0
chr19|45398004-45398339	PPP1R13L	105.942	0	INF	up	2.22319e-07	chr19	45398004	45398339	-	45398004	45398004	2	circRNA	ENST00000360957.9	chr19:45397058-45398004|chr19:45398339-45404998	21	8987	0	0
chr2|45840379-45843063	PRKCE	69.0244	0	INF	up	2.22722e-07	chr2	45840379	45843063	+	45840379	45840379	2	circRNA	ENST00000480453.5	chr2:45652448-45840379|chr2:45843063-45976428	21	5848	0	0
chr1|170719725-170726401	PRRX1	7182.07	0	INF	up	2.21958e-07	chr1	170719725	170726401	+	170719725	170719725	2	circRNA	ENST00000367760.7	chr1:170664459-170719725|chr1:170726401-170730276	21	610656	0	0
chr18|32111753-32126800	RNF138	267.124	0	INF	up	2.22798e-07	chr18	32111753	32126800	+	32111753	32111753	5	circRNA	ENST00000261593.7	chr18:32092886-32111753|chr18:32126800-32129118	21	22692	0	0
chr4|140947653-140967873	RNF150	620.572	0	INF	up	2.21741e-07	chr4	140947653	140967873	-	140947653	140947653	3	circRNA	ENST00000515673.6	chr4:140926073-140947653|chr4:140967873-141132324	21	52745	0	0
chr12|50094436-50096972	SMARCD1	213.295	0	INF	up	2.20861e-07	chr12	50094436	50096972	+	50094436	50094436	2	circRNA	ENST00000394963.8	chr12:50090590-50094436|chr12:50096972-50098713	21	18115	0	0
chr6|85557975-85565419	SNX14	383.38	0	INF	up	2.2125e-07	chr6	85557975	85565419	-	85557975	85557975	2	circRNA	ENST00000314673.7	chr6:85549879-85557975|chr6:85565419-85567533	21	32577	0	0
chr17|18305111-18306966	TOP3A	187.679	0	INF	up	2.21835e-07	chr17	18305111	18306966	-	18305111	18305111	2	circRNA	ENST00000542570.5	chr17:18302723-18305111|chr17:18306966-18308350	21	15937	0	0
chr22|40358863-40359306	ADSL	876.618	0	INF	up	2.29596e-07	chr22	40358863	40359306	+	40358863	40358863	2	circRNA	ENST00000623632.3	chr22:40354327-40358863|chr22:40359306-40360401	20	74517	0	0
chr6|34606554-34646798	C6orf106	953.157	0	INF	up	2.23766e-07	chr6	34606554	34646798	-	34606554	34606554	2	circRNA	ENST00000374023.7	chr6:34590600-34606554|chr6:34646798-34654624	20	81025	0	0
chr22|23709129-23709867	GUSBP11	135.226	0	INF	up	2.29099e-07	chr22	23709129	23709867	-	23709129	23709129	2	circRNA	ENST00000451837.5	chr22:23705541-23709129|chr22:23709867-23714186	20	11478	0	0
chr19|48985460-48986035	GYS1	362.763	0	INF	up	2.27595e-07	chr19	48985460	48986035	-	48985460	48985460	2	circRNA	ENST00000323798.7	chr19:48982837-48985460|chr19:48986035-48987193	20	30825	0	0
chr3|37083635-37091538	LRRFIP2	569.566	0	INF	up	2.24274e-07	chr3	37083635	37091538	-	37083635	37083635	2	circRNA	ENST00000336686.8	chr3:37075116-37083635|chr3:37091538-37094791	20	48409	0	0
chr2|33186855-33222151	LTBP1	4941.48	0	INF	up	2.24779e-07	chr2	33186855	33222151	+	33186855	33186855	4	circRNA	ENST00000404816.6	chr2:33134960-33186855|chr2:33222151-33243661	20	420144	0	0
chr18|50806703-50809404	MRO	95.251	0	INF	up	2.28607e-07	chr18	50806703	50809404	-	50806703	50806703	2	circRNA	ENST00000256425.6	chr18:50805336-50806703|chr18:50809404-50819580	20	8079	0	0
chr2|60781884-60783209	PAPOLG	121.337	0	INF	up	2.24617e-07	chr2	60781884	60783209	+	60781884	60781884	3	circRNA	ENST00000238714.7	chr2:60780779-60781884|chr2:60783209-60786946	20	10297	0	0
chr10|50433475-50590247	SGMS1	1637.84	0	INF	up	2.26588e-07	chr10	50433475	50590247	-	50433475	50433475	5	circRNA	ENST00000429490.5	chr10:50344345-50433475|chr10:50590247-50623706	20	139242	0	0
chr10|100923974-100931078	SLF2	985.617	0	INF	up	2.2708e-07	chr10	100923974	100931078	+	100923974	100923974	5	circRNA	ENST00000238961.8	chr10:100918441-100923974|chr10:100931078-100937401	20	83785	0	0
chr7|99120642-99121203	SMURF1	43.4681	0	INF	up	2.23288e-07	chr7	99120642	99121203	-	99120642	99120642	2	circRNA	ENST00000472627.1	chr7:99061837-99120642|chr7:99121203-99143725	20	3676	0	0
chr9|33960825-33963791	UBAP2	228.513	0	INF	up	2.25612e-07	chr9	33960825	33963791	-	33960825	33960825	2	circRNA	ENST00000379238.5	chr9:33956146-33960825|chr9:33963791-33971650	20	19410	0	0
chr18|196636-199316	USP14	358.024	0	INF	up	2.281e-07	chr18	196636	199316	+	196636	196636	4	circRNA	ENST00000582707.5	chr18:192900-196636|chr18:199316-202879	20	30422	0	0
chr8|99511103-99661491	VPS13B	1773.03	0	INF	up	2.26106e-07	chr8	99511103	99661491	+	99511103	99511103	7	circRNA	ENST00000357162.6	chr8:99507203-99511103|chr8:99661491-99699524	20	150737	0	0
chr2|63484603-63571626	WDPCP	657.219	0	INF	up	2.25103e-07	chr2	63484603	63571626	-	63484603	63484603	6	circRNA	ENST00000417238.5	chr2:63439871-63484603|chr2:63571626-63588196	20	55862	0	0
chr6|151014879-151015693	MTHFD1L	213.742	458.406	-1.10076	down	5.35833e-28	chr6	151014879	151015693	+	151014879	151014879	2	circRNA	ENST00000367321.7	chr6:151013820-151014879|chr6:151015693-151034492	20	18154	1	34377
chr9|71866798-71875083	ABHD17B	238.31	0	INF	up	2.3215e-07	chr9	71866798	71875083	-	71866798	71866798	3	circRNA	ENST00000377041.6	chr9:71862607-71866798|chr9:71875083-71910633	19	20244	0	0
chr17|19958013-19958571	AKAP10	697.63	0	INF	up	2.3563e-07	chr17	19958013	19958571	-	19958013	19958013	1	circRNA	ENST00000225737.10	chr17:19947505-19958013|chr17:19958571-19962839	19	59299	0	0
chr11|36610080-36648155	C11orf74	270.111	0	INF	up	2.33986e-07	chr11	36610080	36648155	+	36610080	36610080	4	circRNA	ENST00000446510.6	chr11:36594761-36610080|chr11:36648155-36659018	19	22948	0	0
chr11|34086063-34092056	CAPRIN1	3222.47	0	INF	up	2.33686e-07	chr11	34086063	34092056	+	34086063	34086063	6	circRNA	ENST00000341394.8	chr11:34083041-34086063|chr11:34092056-34096478	19	273981	0	0
chr4|47744401-47786925	CORIN	1173.24	0	INF	up	2.31132e-07	chr4	47744401	47786925	-	47744401	47744401	3	circRNA	ENST00000273857.8	chr4:47693083-47744401|chr4:47786925-47806902	19	99739	0	0
chr19|16647119-16654125	CTC-429P9.4	2323.04	0	INF	up	2.3669e-07	chr19	16647119	16654125	-	16647119	16647119	2	circRNA	ENST00000593962.5	chr19:16578409-16647119|chr19:16654125-16659394	19	197504	0	0
chr20|37765196-37768044	CTNNBL1	55.029	0	INF	up	2.37679e-07	chr20	37765196	37768044	+	37765196	37765196	2	circRNA	ENST00000405275.6	chr20:37757656-37765196|chr20:37768044-37777344	19	4660	0	0
chr8|42973288-42986795	HOOK3	683.046	0	INF	up	2.33158e-07	chr8	42973288	42986795	+	42973288	42973288	4	circRNA	ENST00000307602.8	chr8:42968214-42973288|chr8:42986795-42997549	19	58059	0	0
chr6|89781398-89781592	MDN1	267.406	0	INF	up	2.30117e-07	chr6	89781398	89781592	-	89781398	89781398	1	circRNA	ENST00000369393.7	chr6:89780293-89781398|chr6:89781592-89785011	19	22718	0	0
chr15|85067013-85083644	PDE8A	415.017	0	INF	up	2.36163e-07	chr15	85067013	85083644	+	85067013	85067013	4	circRNA	ENST00000310298.8	chr15:85064426-85067013|chr15:85083644-85089337	19	35269	0	0
chr11|86001034-86031611	PICALM	4139.04	0	INF	up	2.35026e-07	chr11	86001034	86031611	-	86001034	86001034	9	circRNA	ENST00000532317.5	chr11:86000779-86001034|chr11:86031611-86068650	19	351915	0	0
chr17|5346789-5350629	RABEP1	335.266	0	INF	up	2.35109e-07	chr17	5346789	5350629	+	5346789	5346789	2	circRNA	ENST00000537505.5	chr17:5338138-5346789|chr17:5350629-5354358	19	28488	0	0
chr5|168500590-168502105	RARS	286.894	0	INF	up	2.30623e-07	chr5	168500590	168502105	+	168500590	168500590	2	circRNA	ENST00000231572.7	chr5:168497348-168500590|chr5:168502105-168506020	19	24375	0	0
chr2|127996349-128000454	SAP130	61.815	0	INF	up	2.31653e-07	chr2	127996349	128000454	-	127996349	127996349	4	circRNA	ENST00000357702.9	chr2:127993308-127996349|chr2:128000454-128010268	19	5237	0	0
chr9|110400853-110404552	SVEP1	1737.59	0	INF	up	2.3266e-07	chr9	110400853	110404552	-	110400853	110400853	2	circRNA	ENST00000401783.6	chr9:110389587-110400853|chr9:110404552-110406159	19	147725	0	0
chr19|34434867-34438766	UBA2	893.847	0	INF	up	2.3714e-07	chr19	34434867	34438766	+	34434867	34434867	2	circRNA	ENST00000586313.1	chr19:34428570-34434867|chr19:34438766-34443843	19	75983	0	0
chr11|57692610-57696043	ZDHHC5	461.437	0	INF	up	2.34501e-07	chr11	57692610	57696043	+	57692610	57692610	3	circRNA	ENST00000527985.5	chr11:57690437-57692610|chr11:57696043-57696760	19	39216	0	0
chr4|150102477-150102812	DCLK2	141.73	498.809	-1.81534	down	3.88685e-29	chr4	150102477	150102812	+	150102477	150102477	1	circRNA	ENST00000296550.11	chr4:150079448-150102477|chr4:150102812-150193137	19	12032	37	37371
chr1|41008793-41009589	CTPS1	365.198	133.783	1.44878	up	4.08052e-29	chr1	41008793	41009589	+	41008793	41008793	2	circRNA	ENST00000372621.8	chr1:41008714-41008793|chr1:41009589-41010160	19	31033	8	10025
chr7|139715931-139717015	HIPK2	2027.82	855.861	1.24448	up	1.08877e-28	chr7	139715931	139717015	-	139715931	139715931	1	circRNA	ENST00000406875.7	chr7:139631725-139715931|chr7:139717015-139777604	19	172402	4	64181
chr20|47262287-47276795	ZMYND8	417.063	192.547	1.11505	up	4.83295e-28	chr20	47262287	47276795	-	47262287	47262287	2	circRNA	ENST00000311275.11	chr20:47249439-47262287|chr20:47276795-47282101	19	35443	7	14433
chr1|65364634-65366196	DNAJC6	473.55	225.749	1.0688	up	8.0609e-28	chr1	65364634	65366196	+	65364634	65364634	3	circRNA	ENST00000494710.6	chr1:65254649-65364634|chr1:65366196-65379401	19	40246	2	16928
chr9|98745558-98771046	ANKS6	381.239	0	INF	up	2.45799e-07	chr9	98745558	98771046	-	98745558	98745558	5	circRNA	ENST00000444472.5	chr9:98736623-98745558|chr9:98771046-98773876	18	32398	0	0
chr15|50948019-50958794	AP4E1	146.187	0	INF	up	2.50635e-07	chr15	50948019	50958794	+	50948019	50948019	4	circRNA	ENST00000558439.5	chr15:50941775-50948019|chr15:50958794-50968262	18	12412	0	0
chr2|55349517-55388886	CCDC88A	983.1	0	INF	up	2.42502e-07	chr2	55349517	55388886	-	55349517	55349517	7	circRNA	ENST00000336838.10	chr2:55346333-55349517|chr2:55388886-55418815	18	83573	0	0
chr11|68760224-68762761	CPT1A	1356.65	0	INF	up	2.47985e-07	chr11	68760224	68762761	-	68760224	68760224	3	circRNA	ENST00000540367.5	chr11:68759661-68760224|chr11:68762761-68773264	18	115335	0	0
chr10|68967017-68974743	DDX21	2706.98	0	INF	up	2.50216e-07	chr10	68967017	68974743	+	68967017	68967017	6	circRNA	ENST00000354185.8	chr10:68965494-68967017|chr10:68974743-68977528	18	230151	0	0
chr11|118779631-118786518	DDX6	1086.13	0	INF	up	2.48539e-07	chr11	118779631	118786518	-	118779631	118779631	3	circRNA	ENST00000620157.4	chr11:118768352-118779631|chr11:118786518-118790854	18	92333	0	0
chr2|11455341-11457233	E2F6	94.3807	0	INF	up	2.41433e-07	chr2	11455341	11457233	-	11455341	11455341	2	circRNA	ENST00000542100.5	chr2:11453798-11455341|chr2:11457233-11458280	18	8007	0	0
chr6|149578821-149580723	GINM1	638.802	0	INF	up	2.38729e-07	chr6	149578821	149580723	+	149578821	149578821	3	circRNA	ENST00000367419.9	chr6:149572603-149578821|chr6:149580723-149582439	18	54298	0	0
chr5|126465425-126480527	GRAMD3	910.465	0	INF	up	2.39268e-07	chr5	126465425	126480527	+	126465425	126465425	6	circRNA	ENST00000513040.5	chr5:126360459-126465425|chr5:126480527-126480626	18	77397	0	0
chrX|153789711-153790851	IDH3G	740.263	0	INF	up	2.38188e-07	chrX	153789711	153790851	-	153789711	153789711	4	circRNA	ENST00000370092.7	chrX:153788135-153789711|chrX:153790851-153794245	18	62925	0	0
chr2|135865012-135870361	MCM6	1161.19	0	INF	up	2.43603e-07	chr2	135865012	135870361	-	135865012	135865012	5	circRNA	ENST00000264156.2	chr2:135862748-135865012|chr2:135870361-135872696	18	98716	0	0
chr2|15186741-15218968	NBAS	1077.46	0	INF	up	2.41954e-07	chr2	15186741	15218968	-	15186741	15186741	3	circRNA	ENST00000281513.9	chr2:15179116-15186741|chr2:15218968-15232421	18	91596	0	0
chr2|202290322-202295837	NOP58	1171.41	0	INF	up	2.44154e-07	chr2	202290322	202295837	+	202290322	202290322	4	circRNA	ENST00000264279.9	chr2:202287724-202290322|chr2:202295837-202297378	18	99585	0	0
chr8|17589467-17589765	PDGFRL	244.426	0	INF	up	2.46885e-07	chr8	17589467	17589765	+	17589467	17589467	1	circRNA	ENST00000251630.10	chr8:17577307-17589467|chr8:17589765-17621050	18	20765	0	0
chr5|170878096-170924550	RANBP17	1154.04	0	INF	up	2.39812e-07	chr5	170878096	170924550	+	170878096	170878096	11	circRNA	ENST00000523189.5	chr5:170862051-170878096|chr5:170924550-170953596	18	98108	0	0
chr10|7243557-7285954	SFMBT2	366.644	0	INF	up	2.49102e-07	chr10	7243557	7285954	-	7243557	7243557	5	circRNA	ENST00000361972.8	chr10:7227937-7243557|chr10:7285954-7367648	18	31157	0	0
chr14|71400793-71418196	SIPA1L1	222.127	0	INF	up	2.51723e-07	chr14	71400793	71418196	+	71400793	71400793	3	circRNA	ENST00000554126.5	chr14:71321181-71400793|chr14:71418196-71512742	18	18869	0	0
chr14|100982503-100988790	SNHG23	2383.23	0	INF	up	2.52274e-07	chr14	100982503	100988790	+	100982503	100982503	7	circRNA	ENST00000636391.1	chr14:100980663-100982503|chr14:100988790-100989693	18	202623	0	0
chr5|172105655-172107852	STK10	621.866	0	INF	up	2.40354e-07	chr5	172105655	172107852	-	172105655	172105655	3	circRNA	ENST00000176763.9	chr5:172096560-172105655|chr5:172107852-172117480	18	52858	0	0
chr1|36361220-36362656	STK40	250.212	0	INF	up	2.4526e-07	chr1	36361220	36362656	-	36361220	36361220	2	circRNA	ENST00000473733.5	chr1:36358822-36361220|None	18	21257	0	0
chr9|112078537-112080165	SUSD1	212.377	0	INF	up	2.46346e-07	chr9	112078537	112080165	-	112078537	112078537	2	circRNA	ENST00000355396.7	chr9:112063033-112078537|chr9:112080165-112098469	18	18040	0	0
chr14|102889559-102903429	TRAF3	425.237	0	INF	up	2.52746e-07	chr14	102889559	102903429	+	102889559	102889559	4	circRNA	ENST00000560371.5	chr14:102886269-102889559|chr14:102903429-102905212	18	36139	0	0
chr4|39737419-39745810	UBE2K	394.835	0	INF	up	2.40897e-07	chr4	39737419	39745810	+	39737419	39737419	2	circRNA	ENST00000261427.9	chr4:39698390-39737419|chr4:39745810-39755656	18	33554	0	0
chr2|61278164-61281242	USP34	1121.62	0	INF	up	2.43053e-07	chr2	61278164	61281242	-	61278164	61278164	4	circRNA	ENST00000398571.6	chr2:61266167-61278164|chr2:61281242-61283144	18	95351	0	0
chr8|99142973-99156743	VPS13B	587.078	0	INF	up	2.47427e-07	chr8	99142973	99156743	+	99142973	99142973	3	circRNA	ENST00000355155.5	chr8:99136752-99142973|chr8:99156743-99170038	18	49900	0	0
chr1|12293523-12321964	VPS13D	1021.01	0	INF	up	2.44705e-07	chr1	12293523	12321964	+	12293523	12293523	10	circRNA	ENST00000613099.4	chr1:12291124-12293523|chr1:12321964-12322535	18	86796	0	0
chr10|31461036-31461237	ZEB1	490.662	0	INF	up	2.49656e-07	chr10	31461036	31461237	+	31461036	31461036	1	circRNA	ENST00000488625.6	chr10:31387266-31461036|chr10:31461237-31495775	18	41702	0	0
chr15|66528851-66533013	ZWILCH	123.242	0	INF	up	2.51179e-07	chr15	66528851	66533013	+	66528851	66528851	4	circRNA	ENST00000535141.6	chr15:66527912-66528851|chr15:66533013-66535932	18	10461	0	0
chr10|110124016-110130486	ADD3	3084.69	7321.69	-1.24705	down	1.04348e-28	chr10	110124016	110130486	+	110124016	110124016	4	circRNA	ENST00000360162.7	chr10:110122292-110124016|chr10:110130486-110133325	18	262267	11	549077
chr7|80789305-80810701	SEMA3C	3390.2	7041.34	-1.05448	down	9.43003e-28	chr7	80789305	80810701	-	80789305	80789305	7	circRNA	ENST00000265361.7	chr7:80765243-80789305|chr7:80810701-80818298	18	288244	10	528053
chr6|157110471-157148951	ARID1B	623.901	0	INF	up	2.56999e-07	chr6	157110471	157148951	+	157110471	157110471	3	circRNA	ENST00000346085.9	chr6:157084905-157110471|chr6:157148951-157167039	17	53032	0	0
chr2|32467524-32479617	BIRC6	2368.54	0	INF	up	2.59645e-07	chr2	32467524	32479617	+	32467524	32467524	11	circRNA	ENST00000421745.6	chr2:32465164-32467524|chr2:32479617-32481319	17	201375	0	0
chr2|32377587-32416163	BIRC6	5139.17	0	INF	up	2.59902e-07	chr2	32377587	32416163	+	32377587	32377587	9	circRNA	ENST00000421745.6	chr2:32357486-32377587|chr2:32416163-32429145	17	436956	0	0
chr7|39987598-40047877	CDK13	1890.71	0	INF	up	2.53861e-07	chr7	39987598	40047877	+	39987598	39987598	6	circRNA	ENST00000181839.8	chr7:39951852-39987598|chr7:40047877-40062825	17	160746	0	0
chr10|43158714-43167098	CSGALNACT2	916.405	0	INF	up	2.64174e-07	chr10	43158714	43167098	+	43158714	43158714	4	circRNA	ENST00000374466.3	chr10:43155810-43158714|chr10:43167098-43175950	17	77903	0	0
chr3|9969718-9974488	EMC3	792.528	0	INF	up	2.59313e-07	chr3	9969718	9974488	-	9969718	9969718	4	circRNA	ENST00000245046.6	chr3:9964197-9969718|chr3:9974488-9976956	17	67370	0	0
chr7|158788003-158798076	ESYT2	3107.67	0	INF	up	2.54944e-07	chr7	158788003	158798076	-	158788003	158788003	4	circRNA	ENST00000251527.9	chr7:158773396-158788003|chr7:158798076-158799030	17	264222	0	0
chr4|2596083-2639859	FAM193A	619.008	0	INF	up	2.5758e-07	chr4	2596083	2639859	+	2596083	2596083	5	circRNA	ENST00000637812.1	chr4:2537170-2596083|chr4:2639859-2646684	17	52616	0	0
chr2|241413306-241435030	FARP2	2071.99	0	INF	up	2.6074e-07	chr2	241413306	241435030	+	241413306	241413306	5	circRNA	ENST00000264042.7	chr2:241411130-241413306|chr2:241435030-241436480	17	176160	0	0
chr6|104833041-104843298	HACE1	164.064	0	INF	up	2.56441e-07	chr6	104833041	104843298	-	104833041	104833041	2	circRNA	ENST00000262903.8	chr6:104811393-104833041|chr6:104843298-104849141	17	13933	0	0
chr14|61720381-61737109	HIF1A	13706.3	0	INF	up	2.67769e-07	chr14	61720381	61737109	+	61720381	61720381	8	circRNA	ENST00000337138.8	chr14:61695839-61720381|chr14:61737109-61738086	17	1165399	0	0
chr15|78160091-78166302	IDH3A	969.364	0	INF	up	2.67162e-07	chr15	78160091	78166302	+	78160091	78160091	7	circRNA	ENST00000299518.6	chr15:78157631-78160091|chr15:78166302-78168921	17	82406	0	0
chr20|34438473-34492597	ITCH	4045.19	0	INF	up	2.6226e-07	chr20	34438473	34492597	+	34438473	34438473	16	circRNA	ENST00000374864.8	chr20:34424525-34438473|chr20:34492597-34504330	17	343937	0	0
chrX|45010960-45020730	KDM6A	157.866	0	INF	up	2.53311e-07	chrX	45010960	45020730	+	45010960	45010960	2	circRNA	ENST00000382899.8	chrX:44974715-45010960|chrX:45020730-45034930	17	13406	0	0
chr12|50435487-50437838	LARP4	265.113	0	INF	up	2.63593e-07	chr12	50435487	50437838	+	50435487	50435487	2	circRNA	ENST00000293618.12	chr12:50430570-50435487|chr12:50437838-50440438	17	22525	0	0
chr17|12095574-12113360	MAP2K4	396.376	0	INF	up	2.65356e-07	chr17	12095574	12113360	+	12095574	12095574	4	circRNA	ENST00000353533.9	chr17:12081530-12095574|chr17:12113360-12125293	17	33686	0	0
chr6|20144219-20152769	MBOAT1	300.172	0	INF	up	2.55297e-07	chr6	20144219	20152769	-	20144219	20144219	3	circRNA	ENST00000324607.7	chr6:20131199-20144219|chr6:20152769-20212135	17	25506	0	0
chr9|36581643-36583712	MELK	114.798	0	INF	up	2.62431e-07	chr9	36581643	36583712	+	36581643	36581643	2	circRNA	ENST00000298048.6	chr9:36573007-36581643|chr9:36583712-36589535	17	9744	0	0
chr1|12003991-12004927	MFN2	699.229	0	INF	up	2.61268e-07	chr1	12003991	12004927	+	12003991	12003991	3	circRNA	ENST00000444836.5	chr1:12002103-12003991|chr1:12004927-12005710	17	59437	0	0
chr9|76067954-76096102	PCSK5	630.499	0	INF	up	2.62999e-07	chr9	76067954	76096102	+	76067954	76067954	3	circRNA	ENST00000545128.5	chr9:76027037-76067954|chr9:76096102-76107250	17	53593	0	0
chr1|20648632-20648994	PINK1	167.933	0	INF	up	2.6186e-07	chr1	20648632	20648994	+	20648632	20648632	1	ciRNA	ENST00000321556.4	chr1:20648632-20648994	17	14262	0	0
chr17|66496200-66689047	PRKCA	4381.34	0	INF	up	2.65947e-07	chr17	66496200	66689047	+	66496200	66496200	6	circRNA	ENST00000578063.5	chr17:66306127-66496200|chr17:66689047-66696426	17	372519	0	0
chr7|102399547-102404683	PRKRIP1	136.002	0	INF	up	2.54393e-07	chr7	102399547	102404683	+	102399547	102399547	2	circRNA	ENST00000469763.5	chr7:102397698-102399547|chr7:102404683-102407433	17	11547	0	0
chr10|68383797-68386128	RUFY2	227.314	0	INF	up	2.64775e-07	chr10	68383797	68386128	-	68383797	68383797	3	circRNA	ENST00000466493.5	chr10:68381399-68383797|chr10:68386128-68393137	17	19311	0	0
chr4|82821036-82829058	SEC31A	1596.06	0	INF	up	2.58747e-07	chr4	82821036	82829058	-	82821036	82821036	4	circRNA	ENST00000503937.5	chr4:82819253-82821036|chr4:82829058-82830936	17	135693	0	0
chr4|20491760-20511137	SLIT2	756.34	0	INF	up	2.58162e-07	chr4	20491760	20511137	+	20491760	20491760	3	circRNA	ENST00000503823.5	chr4:20488982-20491760|chr4:20511137-20519381	17	64293	0	0
chr6|85526125-85542043	SNX14	1112.33	0	INF	up	2.55861e-07	chr6	85526125	85542043	-	85526125	85526125	6	circRNA	ENST00000346348.7	chr6:85518048-85526125|chr6:85542043-85543181	17	94562	0	0
chr22|46997633-47037198	TBC1D22A	559.475	0	INF	up	2.61669e-07	chr22	46997633	47037198	+	46997633	46997633	2	circRNA	ENST00000380995.5	chr22:46974399-46997633|chr22:47037198-47111507	17	47554	0	0
chr16|89895037-89896083	TCF25	678.154	0	INF	up	2.66558e-07	chr16	89895037	89896083	+	89895037	89895037	2	circRNA	ENST00000263347.11	chr16:89893858-89895037|chr16:89896083-89898556	17	57645	0	0
chr17|78086502-78093763	TNRC6C	344.675	0	INF	up	2.65967e-07	chr17	78086502	78093763	+	78086502	78086502	5	circRNA	ENST00000636222.1	chr17:78083166-78086502|chr17:78093763-78097744	17	29290	0	0
chr19|16081912-16093753	TPM4	1893.47	0	INF	up	2.61121e-07	chr19	16081912	16093753	+	16081912	16081912	6	circRNA	ENST00000344824.10	chr19:16076172-16081912|chr19:16093753-16101263	17	160981	0	0
chr2|229829192-229880128	TRIP12	3813.08	0	INF	up	2.6055e-07	chr2	229829192	229880128	-	229829192	229829192	6	circRNA	ENST00000283943.9	chr2:229818512-229829192|chr2:229880128-229921879	17	324201	0	0
chr2|61339350-61350693	USP34	2820.33	0	INF	up	2.60133e-07	chr2	61339350	61350693	-	61339350	61339350	8	circRNA	ENST00000398571.6	chr2:61333971-61339350|chr2:61350693-61370320	17	239790	0	0
chr19|9656546-9659467	ZNF562	356.459	0	INF	up	2.60541e-07	chr19	9656546	9659467	-	9656546	9656546	3	circRNA	ENST00000453372.6	chr19:9653881-9656546|chr19:9659467-9660719	17	30292	0	0
chr9|85642826-85646418	AGTPBP1	133.874	287.22	-1.10129	down	5.08755e-28	chr9	85642826	85646418	-	85642826	85642826	2	circRNA	ENST00000376083.7	chr9:85633374-85642826|chr9:85646418-85655142	17	11366	1	21539
chr5|140509812-140510018	ANKHD1	34.8121	0	INF	up	2.65308e-07	chr5	140509812	140510018	+	140509812	140509812	1	ciRNA	ENST00000297183.10	chr5:140509812-140510018	16	2944	0	0
chr17|73235475-73243003	C17orf80	496.978	0	INF	up	2.74301e-07	chr17	73235475	73243003	+	73235475	73235475	2	circRNA	ENST00000255557.8	chr17:73233325-73235475|chr17:73243003-73245167	16	42241	0	0
chr3|105670232-105681818	CBLB	422.861	0	INF	up	2.65877e-07	chr3	105670232	105681818	-	105670232	105670232	3	circRNA	ENST00000394030.6	chr3:105659229-105670232|chr3:105681818-105685319	16	35939	0	0
chr11|46780193-46780485	CKAP5	203.968	0	INF	up	2.71371e-07	chr11	46780193	46780485	-	46780193	46780193	2	circRNA	ENST00000529230.5	chr11:46778599-46780193|chr11:46780485-46783273	16	17327	0	0
chr12|108658737-108662158	CORO1C	3498.43	0	INF	up	2.71085e-07	chr12	108658737	108662158	-	108658737	108658737	2	circRNA	ENST00000261401.7	chr12:108657423-108658737|chr12:108662158-108678271	16	297448	0	0
chr2|171541584-171541793	CYBRD1	7209.83	0	INF	up	2.70059e-07	chr2	171541584	171541793	+	171541584	171541584	1	circRNA	ENST00000409484.5	chr2:171522291-171541584|chr2:171541793-171553345	16	613021	0	0
chr8|25268844-25292172	DOCK5	1372.11	0	INF	up	2.6996e-07	chr8	25268844	25292172	+	25268844	25268844	4	circRNA	ENST00000481100.5	chr8:25243757-25268844|chr8:25292172-25296512	16	116652	0	0
chr2|85368685-85369830	ELMOD3	163.758	0	INF	up	2.6947e-07	chr2	85368685	85369830	+	85368685	85368685	2	circRNA	ENST00000409331.6	chr2:85363166-85368685|chr2:85369830-85371085	16	13908	0	0
chr9|125337017-125346941	GAPVD1	1046.74	0	INF	up	2.69347e-07	chr9	125337017	125346941	+	125337017	125337017	5	circRNA	ENST00000394105.6	chr9:125335252-125337017|chr9:125346941-125349389	16	88986	0	0
chr2|69356495-69363670	GFPT1	1309.75	0	INF	up	2.68866e-07	chr2	69356495	69363670	-	69356495	69356495	4	circRNA	ENST00000357308.8	chr2:69354568-69356495|chr2:69363670-69370000	16	111349	0	0
chr14|76171842-76180849	GPATCH2L	246.684	0	INF	up	2.7676e-07	chr14	76171842	76180849	+	76171842	76171842	6	circRNA	ENST00000554375.5	chr14:76166727-76171842|chr14:76180849-76195877	16	20959	0	0
chr6|104744159-104785319	HACE1	1223.52	0	INF	up	2.63553e-07	chr6	104744159	104785319	-	104744159	104744159	11	circRNA	ENST00000262903.8	chr6:104730416-104744159|chr6:104785319-104791503	16	104017	0	0
chr17|67128650-67167796	HELZ	1418.62	0	INF	up	2.73691e-07	chr17	67128650	67167796	-	67128650	67128650	11	circRNA	ENST00000358691.9	chr17:67124014-67128650|chr17:67167796-67178658	16	120606	0	0
chr5|79396822-79457018	HOMER1	338.865	0	INF	up	2.64719e-07	chr5	79396822	79457018	-	79396822	79396822	7	circRNA	ENST00000334082.10	chr5:79376197-79396822|chr5:79457018-79512769	16	28797	0	0
chr7|16376091-16406337	ISPD	117.949	0	INF	up	2.62982e-07	chr7	16376091	16406337	-	16376091	16376091	2	circRNA	ENST00000407010.6	chr7:16308627-16376091|chr7:16406337-16421065	16	10013	0	0
chr13|48256176-48258236	ITM2B	4711.92	0	INF	up	2.70564e-07	chr13	48256176	48258236	+	48256176	48256176	2	circRNA	ENST00000378565.9	chr13:48253936-48256176|chr13:48258236-48258796	16	400629	0	0
chr19|40733159-40733364	ITPKC	745.167	0	INF	up	2.7737e-07	chr19	40733159	40733364	+	40733159	40733159	1	circRNA	ENST00000263370.2	chr19:40729415-40733159|chr19:40733364-40736985	16	63344	0	0
chr12|105156725-105160148	KIAA1033	972.104	0	INF	up	2.70469e-07	chr12	105156725	105160148	+	105156725	105156725	3	circRNA	ENST00000620430.4	chr12:105152451-105156725|chr12:105160148-105162748	16	82640	0	0
chr11|68357649-68365702	LRP5	2328.94	0	INF	up	2.71967e-07	chr11	68357649	68365702	+	68357649	68357649	3	circRNA	ENST00000294304.11	chr11:68348243-68357649|chr11:68365702-68386315	16	198009	0	0
chr16|56837607-56839604	NUP93	571.8	0	INF	up	2.7551e-07	chr16	56837607	56839604	+	56837607	56837607	3	circRNA	ENST00000308159.9	chr16:56836717-56837607|chr16:56839604-56841704	16	48603	0	0
chr1|233160282-233236980	PCNX2	890.131	0	INF	up	2.68734e-07	chr1	233160282	233236980	-	233160282	233160282	11	circRNA	ENST00000258229.13	chr1:233139855-233160282|chr1:233236980-233250738	16	75670	0	0
chr17|78396307-78398351	PGS1	38.3874	0	INF	up	2.74919e-07	chr17	78396307	78398351	+	78396307	78396307	2	circRNA	ENST00000262764.10	chr17:78392665-78396307|chr17:78398351-78399347	16	3248	0	0
chr3|138698906-138699095	PIK3CB	67.2955	0	INF	up	2.67078e-07	chr3	138698906	138699095	-	138698906	138698906	1	circRNA	ENST00000289153.6	chr3:138694907-138698906|chr3:138699095-138704442	16	5706	0	0
chr3|127014181-127014375	PLXNA1	667.639	0	INF	up	2.66473e-07	chr3	127014181	127014375	+	127014181	127014181	1	circRNA	ENST00000393409.2	chr3:127014116-127014181|chr3:127014375-127014477	16	56752	0	0
chr11|68515027-68519651	PPP6R3	143.388	0	INF	up	2.72486e-07	chr11	68515027	68519651	+	68515027	68515027	2	circRNA	ENST00000528635.5	chr11:68505271-68515027|chr11:68519651-68537658	16	12176	0	0
chr17|32477520-32479376	PSMD11	393.612	0	INF	up	2.7308e-07	chr17	32477520	32479376	+	32477520	32477520	2	circRNA	ENST00000261712.7	chr17:32474824-32477520|chr17:32479376-32479850	16	33452	0	0
chr20|36911217-36912552	SAMHD1	3505.99	0	INF	up	2.78002e-07	chr20	36911217	36912552	-	36911217	36911217	2	circRNA	ENST00000262878.4	chr20:36905503-36911217|chr20:36912552-36916721	16	298091	0	0
chr3|185617479-185624082	SENP2	459.719	0	INF	up	2.68264e-07	chr3	185617479	185624082	+	185617479	185617479	4	circRNA	ENST00000296257.9	chr3:185614740-185617479|chr3:185624082-185626297	16	39073	0	0
chr5|55652528-55656774	SLC38A9	81.4791	0	INF	up	2.64149e-07	chr5	55652528	55656774	-	55652528	55652528	2	circRNA	ENST00000515159.5	chr5:55649314-55652528|chr5:55656774-55664692	16	6912	0	0
chrX|123665641-123686714	THOC2	717.2	0	INF	up	2.62386e-07	chrX	123665641	123686714	-	123665641	123665641	5	circRNA	ENST00000245838.12	chrX:123645375-123665641|chrX:123686714-123696020	16	60966	0	0
chr15|61927090-61931259	VPS13C	1169.5	0	INF	up	2.76134e-07	chr15	61927090	61931259	-	61927090	61927090	3	circRNA	ENST00000249837.7	chr15:61925548-61927090|chr15:61931259-61934218	16	99424	0	0
chr3|183775914-183790980	YEATS2	905.667	0	INF	up	2.67654e-07	chr3	183775914	183790980	+	183775914	183775914	4	circRNA	ENST00000305135.9	chr3:183773794-183775914|chr3:183790980-183797922	16	76991	0	0
chr17|29684562-29695523	SSH2	390.672	110.808	1.8179	up	3.69861e-29	chr17	29684562	29695523	-	29684562	29684562	2	circRNA	ENST00000269033.7	chr17:29677741-29684562|chr17:29695523-29702958	16	33202	3	8307
chr5|128519272-128530693	FBN2	19429.2	6092.48	1.67313	up	7.80729e-29	chr5	128519272	128530693	-	128519272	128519272	3	circRNA	ENST00000262464.8	chr5:128464921-128519272|chr5:128530693-128536401	16	1652012	2	456902
chr3|18378169-18420991	SATB1	471.08	1353.34	-1.52247	down	2.86716e-29	chr3	18378169	18420991	-	18378169	18378169	8	circRNA	ENST00000338745.10	chr3:18352195-18378169|chr3:18420991-18423626	16	40039	1	101492
chr19|5604582-5604936	SAFB2	108.67	308.982	-1.50757	down	3.1814e-29	chr19	5604582	5604936	-	5604582	5604582	2	circRNA	ENST00000252542.8	chr19:5600260-5604582|chr19:5604936-5609994	16	9224	27	23145
chr13|23590149-23626792	TNFRSF19	2735.25	5850.16	-1.0968	down	5.94261e-28	chr13	23590149	23626792	+	23590149	23590149	4	circRNA	ENST00000248484.8	chr13:23570848-23590149|chr13:23626792-23659049	16	232557	7	438724
chr3|71041327-71053773	FOXP1	422.638	885.423	-1.06695	down	8.48574e-28	chr3	71041327	71053773	-	71041327	71041327	4	circRNA	ENST00000318789.8	chr3:71015653-71041327|chr3:71053773-71112535	16	35920	6	66396
chr4|148046891-148047051	ARHGAP10	94.4631	0	INF	up	2.70901e-07	chr4	148046891	148047051	+	148046891	148046891	1	circRNA	ENST00000336498.7	chr4:148023413-148046891|chr4:148047051-148063147	15	8017	0	0
chr10|35516522-35553185	CCNY	1549.33	0	INF	up	2.64797e-07	chr10	35516522	35553185	+	35516522	35516522	5	circRNA	ENST00000374706.5	chr10:35501535-35516522|chr10:35553185-35566022	15	131721	0	0
chr10|12094072-12120267	DHTKD1	674.943	0	INF	up	2.63589e-07	chr10	12094072	12120267	+	12094072	12094072	10	circRNA	ENST00000263035.8	chr10:12091684-12094072|chr10:12120267-12120786	15	57374	0	0
chr1|111118804-111126294	DRAM2	1500.85	0	INF	up	2.74473e-07	chr1	111118804	111126294	-	111118804	111118804	5	circRNA	ENST00000286692.8	chr1:111118267-111118804|chr1:111126294-111131423	15	127599	0	0
chr4|2630934-2672372	FAM193A	740.909	0	INF	up	2.70284e-07	chr4	2630934	2672372	+	2630934	2630934	9	circRNA	ENST00000637812.1	chr4:2626577-2630934|chr4:2672372-2689505	15	62983	0	0
chr12|100591735-100592449	GAS2L3	55.5112	0	INF	up	2.61845e-07	chr12	100591735	100592449	+	100591735	100591735	2	circRNA	ENST00000550295.1	chr12:100574000-100591735|chr12:100592449-100594874	15	4705	0	0
chr16|1816892-1820014	HAGH	1439.47	0	INF	up	2.65384e-07	chr16	1816892	1820014	-	1816892	1816892	4	circRNA	ENST00000564445.5	chr16:1809833-1816892|chr16:1820014-1822299	15	122380	0	0
chr11|18298791-18311451	HPS5	1320.24	0	INF	up	2.62414e-07	chr11	18298791	18311451	-	18298791	18298791	7	circRNA	ENST00000396253.7	chr11:18297717-18298791|chr11:18311451-18311913	15	112242	0	0
chr6|44249376-44253378	HSP90AB1	13387.9	0	INF	up	2.80119e-07	chr6	44249376	44253378	+	44249376	44249376	9	circRNA	ENST00000620073.4	chr6:44248776-44249376|chr6:44253378-44253488	15	1138331	0	0
chr10|15548454-15575594	ITGA8	661.677	0	INF	up	2.64193e-07	chr10	15548454	15575594	-	15548454	15548454	4	circRNA	ENST00000378076.3	chr10:15531151-15548454|chr10:15575594-15586583	15	56246	0	0
chr13|101692584-101706902	ITGBL1	19189.8	0	INF	up	2.76295e-07	chr13	101692584	101706902	+	101692584	101692584	2	circRNA	ENST00000618057.4	chr13:101598299-101692584|chr13:101706902-101714437	15	1631654	0	0
chr12|48662559-48667789	KANSL2	427.989	0	INF	up	2.60733e-07	chr12	48662559	48667789	-	48662559	48662559	2	circRNA	ENST00000546701.5	chr12:48655060-48662559|chr12:48667789-48669105	15	36376	0	0
chr15|92885514-92892072	LINC01578	1082.7	0	INF	up	2.63284e-07	chr15	92885514	92892072	+	92885514	92885514	3	circRNA	ENST00000557682.6	chr15:92883186-92885514|chr15:92892072-92897723	15	92045	0	0
chr16|48252130-48252365	LONP2	286.141	0	INF	up	2.65979e-07	chr16	48252130	48252365	+	48252130	48252130	1	circRNA	ENST00000285737.8	chr16:48244621-48252130|chr16:48252365-48256609	15	24315	0	0
chr12|57196086-57196277	LRP1	2161.1	0	INF	up	2.61322e-07	chr12	57196086	57196277	+	57196086	57196086	1	circRNA	ENST00000243077.7	chr12:57196003-57196086|chr12:57196277-57196981	15	183739	0	0
chr11|47625673-47627127	MTCH2	203.263	0	INF	up	2.63008e-07	chr11	47625673	47627127	-	47625673	47625673	2	circRNA	ENST00000302503.7	chr11:47622776-47625673|chr11:47627127-47628952	15	17268	0	0
chr3|101585436-101590270	PCNP	83.0315	0	INF	up	2.7149e-07	chr3	101585436	101590270	+	101585436	101585436	2	circRNA	ENST00000265260.7	chr3:101580004-101585436|chr3:101590270-101592626	15	7045	0	0
chrX|22212903-22245409	PHEX	48.8898	0	INF	up	2.78293e-07	chrX	22212903	22245409	+	22212903	22212903	6	circRNA	ENST00000379374.4	chrX:22190502-22212903|chrX:22245409-22247850	15	4142	0	0
chr19|40371672-40371873	PLD3	1467.26	0	INF	up	2.63887e-07	chr19	40371672	40371873	+	40371672	40371672	1	circRNA	ENST00000409419.5	chr19:40370237-40371672|chr19:40371873-40374480	15	124743	0	0
chr13|19730238-19741649	PSPC1	229.466	0	INF	up	2.75686e-07	chr13	19730238	19741649	-	19730238	19730238	2	circRNA	ENST00000471658.5	chr13:19677823-19730238|chr13:19741649-19751270	15	19496	0	0
chr2|203444867-203448836	RAPH1	218.117	0	INF	up	2.72739e-07	chr2	203444867	203448836	-	203444867	203444867	3	circRNA	ENST00000457812.5	chr2:203395089-203444867|chr2:203448836-203454429	15	18531	0	0
chr15|72345445-72356617	RP11-106M3.2	9927.16	0	INF	up	2.66572e-07	chr15	72345445	72356617	-	72345445	72345445	4	circRNA	ENST00000379915.4	chr15:72320702-72345445|chr15:72356617-72375719	15	844071	0	0
chr9|109080838-109108570	TMEM245	1594.63	0	INF	up	2.75082e-07	chr9	109080838	109108570	-	109080838	109080838	7	circRNA	ENST00000374586.7	chr9:109073438-109080838|chr9:109108570-109119334	15	135573	0	0
chr5|72861807-72883232	TNPO1	9130.41	0	INF	up	2.72983e-07	chr5	72861807	72883232	+	72861807	72861807	7	circRNA	ENST00000337273.9	chr5:72855923-72861807|chr5:72883232-72887069	15	776325	0	0
chr2|84870224-84870785	TRABD2A	252.576	0	INF	up	2.72137e-07	chr2	84870224	84870785	-	84870224	84870224	1	circRNA	ENST00000335459.9	chr2:84839323-84870224|chr2:84870785-84880931	15	21461	0	0
chr7|7673308-7676208	UMAD1	123.983	0	INF	up	2.79511e-07	chr7	7673308	7676208	+	7673308	7673308	2	circRNA	ENST00000463725.5	chr7:7640821-7673308|chr7:7676208-7801669	15	10527	0	0
chr3|179740246-179765848	USP13	4282.33	0	INF	up	2.72079e-07	chr3	179740246	179765848	+	179740246	179740246	9	circRNA	ENST00000263966.7	chr3:179730709-179740246|chr3:179765848-179781738	15	364103	0	0
chr1|21715388-21724095	USP48	1492.39	0	INF	up	2.73864e-07	chr1	21715388	21724095	-	21715388	21715388	4	circRNA	ENST00000400301.5	chr1:21706868-21715388|chr1:21724095-21728569	15	126880	0	0
chr1|12275824-12278038	VPS13D	2327.95	0	INF	up	2.73341e-07	chr1	12275824	12278038	+	12275824	12275824	1	circRNA	ENST00000613099.4	chr1:12273135-12275824|chr1:12278038-12279498	15	197926	0	0
chrX|24172714-24173723	ZFX	299.772	0	INF	up	2.78893e-07	chrX	24172714	24173723	+	24172714	24172714	2	circRNA	ENST00000379188.7	chrX:24149794-24172714|chrX:24173723-24179182	15	25474	0	0
chr1|24531217-24533254	RCAN3	298.231	75.2853	1.98599	up	2.74177e-29	chr1	24531217	24533254	+	24531217	24531217	2	circRNA	ENST00000538532.5	chr1:24514567-24531217|chr1:24533254-24535092	15	25343	1	5645
chr12|100204939-100205744	ACTR6	80.2089	0	INF	up	2.6747e-07	chr12	100204939	100205744	+	100204939	100204939	2	circRNA	ENST00000551652.5	chr12:100199230-100204939|chr12:100205744-100207662	14	6806	0	0
chr11|68784814-68785010	CPT1A	1002.94	0	INF	up	2.68564e-07	chr11	68784814	68785010	-	68784814	68784814	1	circRNA	ENST00000540367.5	chr11:68781959-68784814|chr11:68785010-68793314	14	85264	0	0
chr7|137678556-137690002	DGKI	218.822	0	INF	up	2.66832e-07	chr7	137678556	137690002	-	137678556	137678556	2	circRNA	ENST00000288490.9	chr7:137656540-137678556|chr7:137690002-137846461	14	18592	0	0
chr10|440870-486530	DIP2C	899.446	0	INF	up	2.69771e-07	chr10	440870	486530	-	440870	440870	3	circRNA	ENST00000280886.11	chr10:423033-440870|chr10:486530-689493	14	76464	0	0
chr7|157358546-157367483	DNAJB6	301.971	0	INF	up	2.67424e-07	chr7	157358546	157367483	+	157358546	157358546	4	circRNA	ENST00000441561.5	chr7:157337144-157358546|chr7:157367483-157382245	14	25662	0	0
chr10|127052680-127061776	DOCK1	669.721	0	INF	up	2.70357e-07	chr10	127052680	127061776	+	127052680	127052680	2	circRNA	ENST00000280333.9	chr10:127043164-127052680|chr10:127061776-127106230	14	56931	0	0
chrX|118545322-118546116	DOCK11	87.2066	0	INF	up	2.6507e-07	chrX	118545322	118546116	+	118545322	118545322	2	circRNA	ENST00000276204.10	chrX:118543593-118545322|chrX:118546116-118561382	14	7401	0	0
chr20|50940864-50955285	DPM1	1535.98	0	INF	up	2.75747e-07	chr20	50940864	50955285	-	50940864	50940864	6	circRNA	ENST00000371588.9	chr20:50936262-50940864|chr20:50955285-50958362	14	130587	0	0
chr2|25482795-25531597	DTNB	102.049	0	INF	up	2.63159e-07	chr2	25482795	25531597	-	25482795	25482795	2	circRNA	ENST00000496972.6	chr2:25455494-25482795|chr2:25531597-25576837	14	8663	0	0
chr5|148433423-148433737	FBXO38	362.775	0	INF	up	2.68608e-07	chr5	148433423	148433737	+	148433423	148433423	2	circRNA	ENST00000296701.10	chr5:148425701-148433423|chr5:148433737-148438331	14	30832	0	0
chr10|5773841-5800705	GDI2	5976.15	0	INF	up	2.70393e-07	chr10	5773841	5800705	-	5773841	5773841	6	circRNA	ENST00000380191.8	chr10:5768384-5773841|chr10:5800705-5813213	14	508126	0	0
chr14|61721508-61721823	HIF1A	2308.48	0	INF	up	2.746e-07	chr14	61721508	61721823	+	61721508	61721508	2	circRNA	ENST00000553999.5	chr14:61695839-61721508|chr14:61721823-61726705	14	196271	0	0
chr12|2820085-2821792	ITFG2	199.805	0	INF	up	2.66877e-07	chr12	2820085	2821792	+	2820085	2820085	5	circRNA	ENST00000228799.6	chr12:2818277-2820085|chr12:2821792-2822793	14	16975	0	0
chr17|2394042-2395454	MNT	33.0362	0	INF	up	2.72154e-07	chr17	2394042	2395454	-	2394042	2394042	3	circRNA	ENST00000174618.4	chr17:2388049-2394042|chr17:2395454-2400639	14	2795	0	0
chr20|34727258-34736758	NCOA6	251.8	0	INF	up	2.75132e-07	chr20	34727258	34736758	-	34727258	34727258	3	circRNA	ENST00000628752.2	chr20:34697243-34727258|chr20:34736758-34746806	14	21396	0	0
chr11|73909398-73909593	PAAF1	77.2922	0	INF	up	2.69182e-07	chr11	73909398	73909593	+	73909398	73909398	1	circRNA	ENST00000541951.5	chr11:73900420-73909398|chr11:73909593-73914412	14	6558	0	0
chr4|168890921-168916027	PALLD	9425.02	0	INF	up	2.69824e-07	chr4	168890921	168916027	+	168890921	168890921	6	circRNA	ENST00000261509.10	chr4:168711923-168890921|chr4:168916027-168921533	14	801376	0	0
chr13|100257594-100273346	PCCA	170.485	0	INF	up	2.66288e-07	chr13	100257594	100273346	+	100257594	100257594	4	circRNA	ENST00000376279.7	chr13:100235878-100257594|chr13:100273346-100301459	14	14482	0	0
chr17|28350437-28351800	POLDIP2	1129.05	0	INF	up	2.72746e-07	chr17	28350437	28351800	-	28350437	28350437	3	circRNA	ENST00000540200.5	chr17:28349162-28350437|chr17:28351800-28352911	14	95987	0	0
chr10|131934457-131947791	PPP2R2D	1852.44	0	INF	up	2.70978e-07	chr10	131934457	131947791	+	131934457	131934457	6	circRNA	ENST00000455566.5	chr10:131901330-131934457|chr10:131947791-131955683	14	157495	0	0
chr3|61748877-62078258	PTPRG	10464.3	0	INF	up	2.66923e-07	chr3	61748877	62078258	+	61748877	61748877	4	circRNA	ENST00000295874.14	chr3:61562372-61748877|chr3:62078258-62132601	14	889744	0	0
chr10|98231511-98236164	R3HCC1L	231.559	0	INF	up	2.69756e-07	chr10	98231511	98236164	+	98231511	98231511	4	circRNA	ENST00000370584.7	chr10:98209899-98231511|chr10:98236164-98244090	14	19675	0	0
chr4|98391951-98421394	RAP1GDS1	1281.94	0	INF	up	2.69213e-07	chr4	98391951	98421394	+	98391951	98391951	7	circRNA	ENST00000380158.8	chr4:98352601-98391951|chr4:98421394-98433935	14	108987	0	0
chr6|111311068-111331784	REV3L	1678.41	0	INF	up	2.68023e-07	chr6	111311068	111331784	-	111311068	111311068	6	circRNA	ENST00000434009.5	chr6:111310099-111311068|chr6:111331784-111333122	14	142698	0	0
chr15|76728594-76765638	SCAPER	275.404	0	INF	up	2.73986e-07	chr15	76728594	76765638	-	76728594	76728594	6	circRNA	ENST00000563290.5	chr15:76705984-76728594|chr15:76765638-76766917	14	23403	0	0
chr9|132296886-132300803	SETX	1106.08	0	INF	up	2.65083e-07	chr9	132296886	132300803	-	132296886	132296886	3	circRNA	ENST00000436441.5	chr9:132296028-132296886|chr9:132300803-132311756	14	94034	0	0
chrX|19683822-19695741	SH3KBP1	312.944	0	INF	up	2.64478e-07	chrX	19683822	19695741	-	19683822	19683822	2	circRNA	ENST00000397821.7	chrX:19645475-19683822|chrX:19695741-19706880	14	26595	0	0
chr17|2186662-2188515	SMG6	118.949	0	INF	up	2.71557e-07	chr17	2186662	2188515	-	2186662	2186662	2	circRNA	ENST00000263073.10	chr17:2172859-2186662|chr17:2188515-2236491	14	10100	0	0
chr2|213317218-213350645	SPAG16	798.608	0	INF	up	2.64475e-07	chr2	213317218	213350645	+	213317218	213317218	3	circRNA	ENST00000272898.11	chr2:213310177-213317218|chr2:213350645-213364075	14	67890	0	0
chr17|78064721-78075278	TNRC6C	321.283	0	INF	up	2.73372e-07	chr17	78064721	78075278	+	78064721	78064721	5	circRNA	ENST00000636222.1	chr17:78051448-78064721|chr17:78075278-78077160	14	27304	0	0
chr7|47435281-47442055	TNS3	1300.23	0	INF	up	2.65649e-07	chr7	47435281	47442055	-	47435281	47435281	4	circRNA	ENST00000311160.13	chr7:47428376-47435281|chr7:47442055-47481102	14	110542	0	0
chr2|169905113-169924173	UBR3	1052.68	0	INF	up	2.63868e-07	chr2	169905113	169924173	+	169905113	169905113	5	circRNA	ENST00000272793.9	chr2:169896735-169905113|chr2:169924173-169925618	14	89493	0	0
chr2|135748266-135748369	UBXN4	126.841	0	INF	up	2.63289e-07	chr2	135748266	135748369	+	135748266	135748266	1	circRNA	ENST00000272638.13	chr2:135742011-135748266|chr2:135748369-135753538	14	10771	0	0
chr2|61296799-61350693	USP34	5597.82	0	INF	up	2.63736e-07	chr2	61296799	61350693	-	61296799	61296799	20	circRNA	ENST00000398571.6	chr2:61295290-61296799|chr2:61350693-61370320	14	475957	0	0
chr11|11903262-11920494	USP47	2380.89	0	INF	up	2.68055e-07	chr11	11903262	11920494	+	11903262	11903262	4	circRNA	ENST00000339865.9	chr11:11902860-11903262|chr11:11920494-11922723	14	202428	0	0
chr13|30630834-30631474	USPL1	311.509	0	INF	up	2.65692e-07	chr13	30630834	30631474	+	30630834	30630834	1	circRNA	ENST00000255304.8	chr13:30621892-30630834|chr13:30631474-30637743	14	26473	0	0
chr7|100077302-100079656	ZNF3	78.6918	0	INF	up	2.66251e-07	chr7	100077302	100079656	-	100077302	100077302	2	circRNA	ENST00000413658.6	chr7:100075630-100077302|chr7:100079656-100081634	14	6677	0	0
chr3|12516610-12519197	TSEN2	108.188	19.3747	2.48129	up	1.74706e-29	chr3	12516610	12519197	+	12516610	12516610	2	circRNA	ENST00000446004.5	chr3:12505231-12516610|chr3:12519197-12528887	14	9185	2	1451
chrX|148661907-148662768	AFF2	473.95	128.769	1.87995	up	3.18342e-29	chrX	148661907	148662768	+	148661907	148661907	1	circRNA	ENST00000370460.6	chrX:148652131-148661907|chrX:148662768-148809875	14	40285	1	9656
chr5|124701013-124701269	ZNF608	55.7229	204.214	-1.87374	down	3.34527e-29	chr5	124701013	124701269	-	124701013	124701013	1	circRNA	ENST00000504926.5	chr5:124649697-124701013|chr5:124701269-124744412	14	4724	8	15307
chr13|21167987-21168399	SKA3	76.5631	22.8416	1.74498	up	4.51973e-29	chr13	21167987	21168399	-	21167987	21167987	1	circRNA	ENST00000400018.7	chr13:21161875-21167987|chr13:21168399-21172338	14	6496	2	1711
chr11|36227084-36227430	LDLRAD3	416.24	140.49	1.56695	up	2.03399e-29	chr11	36227084	36227430	+	36227084	36227084	1	circRNA	ENST00000524419.5	chr11:36102031-36227084|chr11:36227430-36229159	14	35378	10	10526
chr1|103021706-103031244	COL11A1	15085.1	5105.61	1.56297	up	2.14101e-29	chr1	103021706	103031244	-	103021706	103021706	5	circRNA	ENST00000370096.7	chr1:103018859-103021706|chr1:103031244-103074617	14	1282644	4	382890
chr10|94245945-94246621	PLCE1	368.961	133.903	1.46228	up	3.8764e-29	chr10	94245945	94246621	+	94245945	94245945	1	circRNA	ENST00000371380.7	chr10:94236120-94245945|chr10:94246621-94252315	14	31358	1	10041
chr2|197007805-197009031	ANKRD44	106.036	0	INF	up	2.85097e-07	chr2	197007805	197009031	-	197007805	197007805	2	circRNA	ENST00000424317.5	chr2:197005910-197007805|chr2:197009031-197013510	13	9003	0	0
chr15|89799259-89799559	ANPEP	1157.21	0	INF	up	2.68405e-07	chr15	89799259	89799559	-	89799259	89799259	2	circRNA	ENST00000300060.6	chr15:89797722-89799259|chr15:89799559-89801110	13	98382	0	0
chr9|73159328-73166192	ANXA1	24526.8	0	INF	up	2.86374e-07	chr9	73159328	73166192	+	73159328	73159328	7	circRNA	ENST00000257497.10	chr9:73158803-73159328|chr9:73166192-73167496	13	2085452	0	0
chr8|61548070-61553120	ASPH	2473.41	0	INF	up	2.60855e-07	chr8	61548070	61553120	-	61548070	61548070	2	circRNA	ENST00000379454.8	chr8:61526112-61548070|chr8:61553120-61555923	13	210296	0	0
chr8|53769617-53801896	ATP6V1H	1250.62	0	INF	up	2.60257e-07	chr8	53769617	53801896	-	53769617	53769617	4	circRNA	ENST00000355221.7	chr8:53756656-53769617|chr8:53801896-53814661	13	106325	0	0
chr7|33351218-33388144	BBS9	939.491	0	INF	up	2.77591e-07	chr7	33351218	33388144	+	33351218	33351218	6	circRNA	ENST00000242067.10	chr7:33349170-33351218|chr7:33388144-33505462	13	79870	0	0
chr6|20649292-20758643	CDKAL1	424.025	0	INF	up	2.79499e-07	chr6	20649292	20758643	+	20649292	20649292	3	circRNA	ENST00000274695.8	chr6:20548705-20649292|chr6:20758643-20781144	13	36041	0	0
chr14|92126121-92143294	CPSF2	2206.1	0	INF	up	2.69625e-07	chr14	92126121	92143294	+	92126121	92126121	8	circRNA	ENST00000298875.8	chr14:92122128-92126121|chr14:92143294-92154357	13	187567	0	0
chr8|67095292-67095732	CSPP1	84.584	0	INF	up	2.6134e-07	chr8	67095292	67095732	+	67095292	67095292	1	circRNA	ENST00000262210.9	chr8:67093641-67095292|chr8:67095732-67103036	13	7179	0	0
chrX|24064200-24071727	EIF2S3	155.067	0	INF	up	2.76361e-07	chrX	24064200	24071727	+	24064200	24064200	4	circRNA	ENST00000253039.8	chrX:24062574-24064200|chrX:24071727-24073090	13	13172	0	0
chr4|139116648-139125329	ELF2	266.889	0	INF	up	2.8319e-07	chr4	139116648	139125329	-	139116648	139116648	3	circRNA	ENST00000511184.5	chr4:139102353-139116648|chr4:139125329-139137629	13	22680	0	0
chr11|72867864-72889945	FCHSD2	214.33	0	INF	up	2.62498e-07	chr11	72867864	72889945	-	72867864	72867864	3	circRNA	ENST00000311172.11	chr11:72849889-72867864|chr11:72889945-72902542	13	18211	0	0
chr4|53390520-53399839	FIP1L1	737.746	0	INF	up	2.8254e-07	chr4	53390520	53399839	+	53390520	53390520	4	circRNA	ENST00000337488.10	chr4:53389873-53390520|chr4:53399839-53414614	13	62716	0	0
chr15|39713443-39776531	FSIP1	399.892	0	INF	up	2.67795e-07	chr15	39713443	39776531	-	39713443	39713443	9	circRNA	ENST00000350221.3	chr15:39618245-39713443|chr15:39776531-39782627	13	33989	0	0
chr7|27629370-27632445	HIBADH	265.76	0	INF	up	2.76972e-07	chr7	27629370	27632445	-	27629370	27629370	2	circRNA	ENST00000265395.6	chr7:27543100-27629370|chr7:27632445-27649472	13	22584	0	0
chr2|190244886-190252307	HIBCH	189.385	0	INF	up	2.84466e-07	chr2	190244886	190252307	-	190244886	190244886	4	circRNA	ENST00000392332.7	chr2:190213075-190244886|chr2:190252307-190261155	13	16090	0	0
chr9|112408906-112459577	HSDL2	1655.84	0	INF	up	2.59683e-07	chr9	112408906	112459577	+	112408906	112408906	7	circRNA	ENST00000398805.7	chr9:112405722-112408906|chr9:112459577-112470431	13	140780	0	0
chr7|128400094-128401116	IMPDH1	1412.68	0	INF	up	2.78231e-07	chr7	128400094	128401116	-	128400094	128400094	4	circRNA	ENST00000469328.5	chr7:128398613-128400094|chr7:128401116-128403705	13	120104	0	0
chr5|134537988-134552209	JADE2	733.23	0	INF	up	2.8126e-07	chr5	134537988	134552209	+	134537988	134537988	2	circRNA	ENST00000512386.5	chr5:134535915-134537988|chr5:134552209-134559829	13	62332	0	0
chr2|210153494-210154611	KANSL1L	474.503	0	INF	up	2.85724e-07	chr2	210153494	210154611	-	210153494	210153494	1	circRNA	ENST00000281772.13	chr2:210129172-210153494|chr2:210154611-210171148	13	40333	0	0
chr7|152220522-152250966	KMT2C	1043.13	0	INF	up	2.78858e-07	chr7	152220522	152250966	-	152220522	152220522	12	circRNA	ENST00000262189.10	chr7:152207428-152220522|chr7:152250966-152251938	13	88682	0	0
chr5|109767534-109789527	MAN2A1	2515.73	0	INF	up	2.80748e-07	chr5	109767534	109789527	+	109767534	109767534	7	circRNA	ENST00000261483.4	chr5:109755456-109767534|chr5:109789527-109817272	13	213894	0	0
chr17|39423326-39424738	MED1	222.762	0	INF	up	2.64871e-07	chr17	39423326	39424738	-	39423326	39423326	3	circRNA	ENST00000394287.7	chr17:39419918-39423326|chr17:39424738-39427700	13	18928	0	0
chr16|56608683-56608991	MT2A	95.8038	0	INF	up	2.66645e-07	chr16	56608683	56608991	+	56608683	56608683	1	ciRNA	ENST00000245185.5	chr16:56608683-56608991	13	8133	0	0
chr16|68121986-68191775	NFATC3	1991.26	0	INF	up	2.67234e-07	chr16	68121986	68191775	+	68121986	68121986	8	circRNA	ENST00000569766.5	chr16:68085180-68121986|chr16:68191775-68226349	13	169300	0	0
chr4|2954423-2956811	NOP14	298.702	0	INF	up	2.81907e-07	chr4	2954423	2956811	-	2954423	2954423	2	circRNA	ENST00000416614.6	chr4:2953645-2954423|chr4:2956811-2957605	13	25385	0	0
chr11|86022366-86031611	PICALM	1406.34	0	INF	up	2.63087e-07	chr11	86022366	86031611	-	86022366	86022366	3	circRNA	ENST00000532317.5	chr11:86014963-86022366|chr11:86031611-86068650	13	119565	0	0
chr10|22591628-22609717	PIP4K2A	319.777	0	INF	up	2.64273e-07	chr10	22591628	22609717	-	22591628	22591628	3	circRNA	ENST00000376573.8	chr10:22573457-22591628|chr10:22609717-22714182	13	27177	0	0
chr11|111752158-111753577	PPP2R1B	193.96	0	INF	up	2.63684e-07	chr11	111752158	111753577	-	111752158	111752158	2	circRNA	ENST00000311129.9	chr11:111748014-111752158|chr11:111753577-111754498	13	16479	0	0
chr12|53523275-53524761	RP11-793H13.10	134.344	0	INF	up	2.61917e-07	chr12	53523275	53524761	-	53523275	53523275	2	circRNA	ENST00000591834.1	chr12:53507142-53523275|chr12:53524761-53531743	13	11410	0	0
chr16|12126632-12129758	SNX29	241.956	0	INF	up	2.66047e-07	chr16	12126632	12129758	+	12126632	12126632	2	circRNA	ENST00000566228.5	chr16:12078915-12126632|chr16:12129758-12199600	13	20560	0	0
chr2|168129540-168140758	STK39	398.857	0	INF	up	2.83824e-07	chr2	168129540	168140758	-	168129540	168129540	5	circRNA	ENST00000355999.4	chr2:168075231-168129540|chr2:168140758-168161786	13	33901	0	0
chr17|76003194-76003398	TEN1-CDK3	34.3181	0	INF	up	2.65465e-07	chr17	76003194	76003398	+	76003194	76003194	1	circRNA	ENST00000569284.1	chr17:76002612-76003194|chr17:76003398-76005297	13	2905	0	0
chr22|40117054-40156182	TNRC6B	80.1619	0	INF	up	2.70166e-07	chr22	40117054	40156182	+	40117054	40117054	3	circRNA	ENST00000301923.13	chr22:40044998-40117054|chr22:40156182-40246014	13	6803	0	0
chr5|65635300-65636043	TRAPPC13	93.1929	0	INF	up	2.80133e-07	chr5	65635300	65636043	+	65635300	65635300	2	circRNA	ENST00000399438.7	chr5:65625106-65635300|chr5:65636043-65637695	13	7911	0	0
chr15|90999676-90999975	VPS33B	191.055	0	INF	up	2.69024e-07	chr15	90999676	90999975	-	90999676	90999676	2	circRNA	ENST00000333371.7	chr15:90999054-90999676|chr15:90999975-91000489	13	16232	0	0
chr16|89305205-89313589	ANKRD11	247.189	0	INF	up	2.8826e-07	chr16	89305205	89313589	-	89305205	89305205	2	circRNA	ENST00000378332.6	chr16:89291777-89305205|chr16:89313589-89316932	12	21006	0	0
chr5|143037195-143057747	ARHGAP26	302.406	0	INF	up	2.76253e-07	chr5	143037195	143057747	+	143037195	143037195	5	circRNA	ENST00000274498.8	chr5:143014116-143037195|chr5:143057747-143120987	12	25701	0	0
chr2|131038852-131043583	ARHGEF4	156.278	0	INF	up	2.78162e-07	chr2	131038852	131043583	+	131038852	131038852	5	circRNA	ENST00000409359.6	chr2:131028084-131038852|chr2:131043583-131044298	12	13276	0	0
chr8|61633682-61644632	ASPH	7913.89	0	INF	up	2.81979e-07	chr8	61633682	61644632	-	61633682	61633682	7	circRNA	ENST00000379454.8	chr8:61619019-61633682|chr8:61644632-61646749	12	672890	0	0
chr17|67959540-67975958	BPTF	408.677	0	INF	up	2.86963e-07	chr17	67959540	67975958	+	67959540	67959540	4	circRNA	ENST00000321892.8	chr17:67948306-67959540|chr17:67975958-67982251	12	34737	0	0
chr10|102006539-102014024	C10orf76	257.715	0	INF	up	2.83941e-07	chr10	102006539	102014024	-	102006539	102006539	6	circRNA	ENST00000370033.8	chr10:102002072-102006539|chr10:102014024-102023476	12	21901	0	0
chr6|89853165-89857199	CASP8AP2	50.8068	0	INF	up	2.74426e-07	chr6	89853165	89857199	+	89853165	89853165	4	circRNA	ENST00000552401.5	chr6:89846644-89853165|chr6:89857199-89862125	12	4308	0	0
chr10|84417770-84438707	CCSER2	1033.21	0	INF	up	2.83284e-07	chr10	84417770	84438707	+	84417770	84417770	3	circRNA	ENST00000372088.6	chr10:84373815-84417770|chr10:84438707-84463932	12	87840	0	0
chr11|57801732-57802196	CTNND1	2135.59	0	INF	up	2.82708e-07	chr11	57801732	57802196	+	57801732	57801732	1	circRNA	ENST00000524630.5	chr11:57796992-57801732|chr11:57802196-57803620	12	181573	0	0
chr7|102227366-102227669	CUX1	90.9113	0	INF	up	2.73201e-07	chr7	102227366	102227669	+	102227366	102227366	1	circRNA	ENST00000360264.7	chr7:102205170-102227366|chr7:102227669-102234051	12	7718	0	0
chr1|168043024-168045227	DCAF6	1165.89	0	INF	up	2.80691e-07	chr1	168043024	168045227	+	168043024	168043024	3	circRNA	ENST00000432587.6	chr1:168038488-168043024|chr1:168045227-168050891	12	99121	0	0
chr22|38498084-38498573	DDX17	735.476	0	INF	up	2.92871e-07	chr22	38498084	38498573	-	38498084	38498084	2	circRNA	ENST00000396821.7	chr22:38495937-38498084|chr22:38498573-38499399	12	62524	0	0
chr9|33036573-33037115	DNAJA1	1377.76	0	INF	up	2.81338e-07	chr9	33036573	33037115	+	33036573	33036573	2	circRNA	ENST00000330899.4	chr9:33034330-33036573|chr9:33037115-33038684	12	117136	0	0
chr10|126970701-127000307	DOCK1	2953.93	0	INF	up	2.8458e-07	chr10	126970701	127000307	+	126970701	126970701	9	circRNA	ENST00000280333.9	chr10:126905563-126970701|chr10:127000307-127008731	12	251155	0	0
chr7|32812756-32823221	DPY19L1P2	125.029	0	INF	up	2.71992e-07	chr7	32812756	32823221	+	32812756	32812756	6	circRNA	ENST00000426647.2	None|chr7:32823221-32826160	12	10619	0	0
chr16|22248754-22251322	EEF2K	166.769	0	INF	up	2.87618e-07	chr16	22248754	22251322	+	22248754	22248754	3	circRNA	ENST00000263026.9	chr16:22244730-22248754|chr16:22251322-22256747	12	14168	0	0
chr7|6028614-6029032	EIF2AK1	262.996	0	INF	up	2.71381e-07	chr7	6028614	6029032	-	6028614	6028614	2	circRNA	ENST00000199389.10	chr7:6026961-6028614|chr7:6029032-6037423	12	22350	0	0
chr15|48610727-48613092	FBN1	3139.33	0	INF	up	2.89579e-07	chr15	48610727	48613092	-	48610727	48610727	2	circRNA	ENST00000316623.9	chr15:48600234-48610727|chr15:48613092-48644605	12	266919	0	0
chr1|59321535-59346398	FGGY	393.988	0	INF	up	2.78781e-07	chr1	59321535	59346398	+	59321535	59321535	3	circRNA	ENST00000413489.5	chr1:59296907-59321535|chr1:59346398-59378748	12	33488	0	0
chr17|1508114-1513979	INPP5K	1236.13	0	INF	up	2.85022e-07	chr17	1508114	1513979	-	1508114	1508114	5	circRNA	ENST00000421807.6	chr17:1507089-1508114|chr17:1513979-1516455	12	105094	0	0
chr12|109456117-109458078	KCTD10	591.088	0	INF	up	2.82057e-07	chr12	109456117	109458078	-	109456117	109456117	3	circRNA	ENST00000228495.10	chr12:109451813-109456117|chr12:109458078-109460635	12	50247	0	0
chr1|155925845-155926675	KIAA0907	993.873	0	INF	up	2.80042e-07	chr1	155925845	155926675	-	155925845	155925845	1	ciRNA	ENST00000368321.7	chr1:155925843-155926675	12	84495	0	0
chr7|130984052-131052555	LINC-PINT	1397.21	0	INF	up	2.73804e-07	chr7	130984052	131052555	-	130984052	130984052	3	circRNA	ENST00000451786.5	chr7:130945835-130984052|chr7:131052555-131107719	12	118790	0	0
chr1|113585386-113594560	MAGI3	213.941	0	INF	up	2.79416e-07	chr1	113585386	113594560	+	113585386	113585386	3	circRNA	ENST00000369617.8	chr1:113580661-113585386|chr1:113594560-113614600	12	18179	0	0
chr12|62549667-62553174	MON2	497.319	0	INF	up	2.80772e-07	chr12	62549667	62553174	+	62549667	62549667	2	circRNA	ENST00000393630.7	chr12:62547072-62549667|chr12:62553174-62555993	12	42274	0	0
chr17|42022398-42022640	NKIRAS2	247.248	0	INF	up	2.85677e-07	chr17	42022398	42022640	+	42022398	42022398	1	circRNA	ENST00000307641.9	chr17:42021671-42022398|chr17:42022640-42023653	12	21011	0	0
chr14|71045132-71089342	PCNX1	2476.94	0	INF	up	2.89987e-07	chr14	71045132	71089342	+	71045132	71045132	11	circRNA	ENST00000304743.6	chr14:71036157-71045132|chr14:71089342-71101989	12	210597	0	0
chr18|62072672-62109973	PIGN	737.828	0	INF	up	2.92193e-07	chr18	62072672	62109973	-	62072672	62072672	14	circRNA	ENST00000357637.9	chr18:62045979-62072672|chr18:62109973-62113133	12	62724	0	0
chr2|120278614-120289757	RALB	803.454	0	INF	up	2.77518e-07	chr2	120278614	120289757	+	120278614	120278614	3	circRNA	ENST00000420510.5	chr2:120252980-120278614|chr2:120289757-120293140	12	68304	0	0
chr6|111329531-111333367	REV3L	992.721	0	INF	up	2.75029e-07	chr6	111329531	111333367	-	111329531	111329531	3	circRNA	ENST00000434009.5	chr6:111322678-111329531|chr6:111333367-111335468	12	84397	0	0
chr7|5641153-5652510	RNF216	447.9	0	INF	up	2.70762e-07	chr7	5641153	5652510	-	5641153	5641153	2	circRNA	ENST00000425013.6	chr7:5624125-5641153|chr7:5652510-5711760	12	38072	0	0
chr14|71671118-71685631	SIPA1L1	1192.66	0	INF	up	2.90528e-07	chr14	71671118	71685631	+	71671118	71671118	3	circRNA	ENST00000381232.7	chr14:71661467-71671118|chr14:71685631-71698980	12	101397	0	0
chr14|71702380-71709664	SIPA1L1	604.884	0	INF	up	2.91198e-07	chr14	71702380	71709664	+	71702380	71702380	3	circRNA	ENST00000381232.7	chr14:71699127-71702380|chr14:71709664-71723646	12	51420	0	0
chr7|100856867-100857176	SLC12A9	140.26	0	INF	up	2.72595e-07	chr7	100856867	100857176	+	100856867	100856867	1	circRNA	ENST00000540482.5	chr7:100855837-100856867|chr7:100857176-100858834	12	11914	0	0
chr17|63193990-63200957	TANC2	230.818	0	INF	up	2.8632e-07	chr17	63193990	63200957	+	63193990	63193990	2	circRNA	ENST00000424789.6	chr17:63099246-63193990|chr17:63200957-63237813	12	19614	0	0
chr12|64484302-64485513	TBK1	369.408	0	INF	up	2.81417e-07	chr12	64484302	64485513	+	64484302	64484302	2	circRNA	ENST00000331710.9	chr12:64482021-64484302|chr12:64485513-64485925	12	31398	0	0
chr19|34430575-34467014	UBA2	3488.72	0	INF	up	2.9187e-07	chr19	34430575	34467014	+	34430575	34430575	15	circRNA	ENST00000246548.8	chr19:34428570-34430575|chr19:34467014-34469039	12	296627	0	0
chr15|42998167-43017181	UBR1	986.488	0	INF	up	2.88909e-07	chr15	42998167	43017181	-	42998167	42998167	6	circRNA	ENST00000290650.8	chr15:42990120-42998167|chr15:43017181-43021274	12	83867	0	0
chr2|106112645-106125679	UXS1	673.826	0	INF	up	2.76878e-07	chr2	106112645	106125679	-	106112645	106112645	3	circRNA	ENST00000283148.11	chr2:106104837-106112645|chr2:106125679-106129673	12	57282	0	0
chr5|32390274-32397338	ZFR	1917.78	0	INF	up	2.75667e-07	chr5	32390274	32397338	-	32390274	32390274	3	circRNA	ENST00000265069.12	chr5:32388674-32390274|chr5:32397338-32400006	12	163053	0	0
chr13|20026611-20036909	ZMYM2	167.839	0	INF	up	2.80147e-07	chr13	20026611	20036909	+	20026611	20026611	5	circRNA	ENST00000610343.4	chr13:20019618-20026611|chr13:20036909-20051432	12	14259	0	0
chr1|201817087-201817285	NAV1	157.972	66.8581	1.24049	up	1.14624e-28	chr1	201817087	201817285	+	201817087	201817087	1	circRNA	ENST00000367302.5	chr1:201813258-201817087|chr1:201817285-201819836	12	13420	2	5012
chr17|77402058-77402703	SEPT9	5191.36	0	INF	up	3.13685e-07	chr17	77402058	77402703	+	77402058	77402058	1	circRNA	ENST00000427177.5	chr17:77307197-77402058|chr17:77402703-77482143	11	441400	0	0
chr2|131506311-131508608	AC093838.4	38.3874	0	INF	up	3.01558e-07	chr2	131506311	131508608	+	131506311	131506311	2	circRNA	ENST00000415574.6	chr2:131501508-131506311|chr2:131508608-131515601	11	3253	0	0
chr10|102485608-102489138	ACTR1A	3719.77	0	INF	up	3.1199e-07	chr10	102485608	102489138	-	102485608	102485608	3	circRNA	ENST00000636707.1	chr10:102484376-102485608|chr10:102489138-102490548	11	316273	0	0
chr15|85655416-85669830	AKAP13	903.233	0	INF	up	3.16224e-07	chr15	85655416	85669830	+	85655416	85655416	3	circRNA	ENST00000559362.5	chr15:85645954-85655416|chr15:85669830-85682157	11	76789	0	0
chr5|73832337-73852692	ARHGEF28	487.51	0	INF	up	2.95454e-07	chr5	73832337	73852692	+	73832337	73832337	5	circRNA	ENST00000296794.10	chr5:73795391-73832337|chr5:73852692-73857655	11	41441	0	0
chr1|62803718-62841547	ATG4C	618.056	0	INF	up	3.03595e-07	chr1	62803718	62841547	+	62803718	62803718	9	circRNA	ENST00000317868.8	chr1:62784273-62803718|chr1:62841547-62863991	11	52541	0	0
chr2|32510525-32513154	BIRC6	454.345	0	INF	up	2.99497e-07	chr2	32510525	32513154	+	32510525	32510525	2	circRNA	ENST00000421745.6	chr2:32509994-32510525|chr2:32513154-32514989	11	38621	0	0
chr11|34082824-34089456	CAPRIN1	2231.8	0	INF	up	3.09998e-07	chr11	34082824	34089456	+	34082824	34082824	5	circRNA	ENST00000341394.8	chr11:34079765-34082824|chr11:34089456-34090178	11	189754	0	0
chr12|122777490-122823459	CCDC62	73.0231	0	INF	up	3.07906e-07	chr12	122777490	122823459	+	122777490	122777490	11	circRNA	ENST00000253079.10	chr12:122774706-122777490|chr12:122823459-122826421	11	6198	0	0
chr1|209830107-209831043	DIEXF	173.014	0	INF	up	3.04779e-07	chr1	209830107	209831043	+	209830107	209830107	2	circRNA	ENST00000491415.6	chr1:209828170-209830107|chr1:209831043-209833184	11	14700	0	0
chr1|206595717-206605507	EIF2D	2915.07	0	INF	up	3.04296e-07	chr1	206595717	206605507	-	206595717	206595717	9	circRNA	ENST00000271764.6	chr1:206593793-206595717|chr1:206605507-206608235	11	247851	0	0
chr10|119038237-119038439	EIF3A	950.276	0	INF	up	3.12267e-07	chr10	119038237	119038439	-	119038237	119038237	1	circRNA	ENST00000369144.7	chr10:119037309-119038237|chr10:119038439-119041993	11	80789	0	0
chr12|131986513-131994956	EP400	216.658	0	INF	up	3.08586e-07	chr12	131986513	131994956	+	131986513	131986513	7	circRNA	ENST00000389561.6	chr12:131982478-131986513|chr12:131994956-132005076	11	18411	0	0
chr4|48501622-48505615	FRYL	180.835	0	INF	up	2.97466e-07	chr4	48501622	48505615	-	48501622	48501622	3	circRNA	ENST00000503238.5	chr4:48500220-48501622|chr4:48505615-48510058	11	15365	0	0
chr15|63723181-63756748	HERC1	1362.54	0	INF	up	3.15504e-07	chr15	63723181	63756748	-	63723181	63723181	15	circRNA	ENST00000443617.6	chr15:63718897-63723181|chr15:63756748-63758174	11	115843	0	0
chr11|18291441-18292019	HPS5	850.156	0	INF	up	3.09279e-07	chr11	18291441	18292019	-	18291441	18291441	1	circRNA	ENST00000396253.7	chr11:18288013-18291441|chr11:18292019-18292898	11	72276	0	0
chr5|133064979-133076898	HSPA4	1628.31	0	INF	up	2.96807e-07	chr5	133064979	133076898	+	133064979	133064979	6	circRNA	ENST00000304858.6	chr5:133052357-133064979|chr5:133076898-133086781	11	138441	0	0
chr11|118551785-118559864	IFT46	1672.09	0	INF	up	3.10617e-07	chr11	118551785	118559864	-	118551785	118551785	7	circRNA	ENST00000264021.7	chr11:118545853-118551785|chr11:118559864-118564964	11	142163	0	0
chr2|24295663-24302102	ITSN2	273.745	0	INF	up	2.98823e-07	chr2	24295663	24302102	-	24295663	24295663	5	circRNA	ENST00000361999.7	chr2:24293775-24295663|chr2:24302102-24303798	11	23265	0	0
chr8|93682542-93683431	LINC00535	26.3913	0	INF	up	3.06138e-07	chr8	93682542	93683431	-	93682542	93682542	2	circRNA	ENST00000501400.1	chr8:93663448-93682542|chr8:93683431-93699935	11	2233	0	0
chr2|127329920-127330505	MAP3K2	257.962	0	INF	up	3.0088e-07	chr2	127329920	127330505	-	127329920	127329920	2	circRNA	ENST00000409947.5	chr2:127326817-127329920|chr2:127330505-127335869	11	21923	0	0
chr15|99598429-99706855	MEF2A	3497.1	0	INF	up	3.16959e-07	chr15	99598429	99706855	+	99598429	99598429	8	circRNA	ENST00000354410.9	chr15:99566104-99598429|chr15:99706855-99710633	11	297340	0	0
chr6|167870382-167902386	MLLT4	515.736	0	INF	up	2.94776e-07	chr6	167870382	167902386	+	167870382	167870382	10	circRNA	ENST00000366806.6	chr6:167864746-167870382|chr6:167902386-167907170	11	43841	0	0
chr12|76059797-76060279	NAP1L1	755.316	0	INF	up	3.07193e-07	chr12	76059797	76060279	-	76059797	76059797	2	circRNA	ENST00000618691.4	chr12:76056161-76059797|chr12:76060279-76067370	11	64212	0	0
chr15|55840446-55840727	NEDD4	471.516	0	INF	up	3.14781e-07	chr15	55840446	55840727	-	55840446	55840446	2	circRNA	ENST00000508871.5	chr15:55838604-55840446|chr15:55840727-55841933	11	40081	0	0
chr7|33015669-33026915	NT5C3A	473.045	0	INF	up	2.9355e-07	chr7	33015669	33026915	-	33015669	33015669	7	circRNA	ENST00000381626.6	chr7:33014831-33015669|chr7:33026915-33029628	11	40211	0	0
chr18|24165064-24172483	OSBPL1A	539.917	0	INF	up	3.19427e-07	chr18	24165064	24172483	-	24165064	24165064	6	circRNA	ENST00000319481.7	chr18:24163281-24165064|chr18:24172483-24178012	11	45897	0	0
chr8|38943788-38946221	PLEKHA2	119.208	0	INF	up	3.05459e-07	chr8	38943788	38946221	+	38943788	38943788	2	circRNA	ENST00000521746.5	chr8:38936050-38943788|chr8:38946221-38950849	11	10125	0	0
chr3|61989624-62003497	PTPRG	1004.19	0	INF	up	2.98131e-07	chr3	61989624	62003497	+	61989624	61989624	2	circRNA	ENST00000295874.14	chr3:61748982-61989624|chr3:62003497-62078162	11	85373	0	0
chr5|80174953-80178064	SERINC5	381.816	0	INF	up	2.96132e-07	chr5	80174953	80178064	-	80174953	80174953	3	circRNA	ENST00000509193.5	chr5:80169546-80174953|chr5:80178064-80202885	11	32454	0	0
chr12|64062916-64097375	SRGAP1	605.307	0	INF	up	3.06485e-07	chr12	64062916	64097375	+	64062916	64062916	9	circRNA	ENST00000355086.7	chr12:64043575-64062916|chr12:64097375-64108931	11	51457	0	0
chr6|7303549-7310029	SSR1	2451.55	0	INF	up	2.94223e-07	chr6	7303549	7310029	-	7303549	7303549	2	circRNA	ENST00000474597.5	chr6:7301572-7303549|chr6:7310029-7313041	11	208439	0	0
chr14|24974664-24974850	STXBP6	49.6307	0	INF	up	3.1731e-07	chr14	24974664	24974850	-	24974664	24974664	1	circRNA	ENST00000396700.5	chr14:24857157-24974664|chr14:24974850-25010524	11	4209	0	0
chr10|69185986-69186550	SUPV3L1	55.5817	0	INF	up	3.11304e-07	chr10	69185986	69186550	+	69185986	69185986	2	circRNA	ENST00000359655.8	chr10:69180562-69185986|chr10:69186550-69187641	11	4715	0	0
chr2|101027382-101033758	TBC1D8	800.384	0	INF	up	3.00183e-07	chr2	101027382	101033758	-	101027382	101027382	6	circRNA	ENST00000376840.8	chr2:101022521-101027382|chr2:101033758-101036017	11	68044	0	0
chr17|82763964-82814934	TBCD	1400.77	0	INF	up	3.13378e-07	chr17	82763964	82814934	+	82763964	82763964	11	circRNA	ENST00000355528.8	chr17:82756215-82763964|chr17:82814934-82870223	11	119094	0	0
chr13|113495501-113503588	TMCO3	6516.87	0	INF	up	3.07505e-07	chr13	113495501	113503588	+	113495501	113495501	5	circRNA	ENST00000434316.6	chr13:113491273-113495501|chr13:113503588-113510237	11	554105	0	0
chr17|18285141-18285520	TOP3A	78.0449	0	INF	up	3.12993e-07	chr17	18285141	18285520	-	18285141	18285141	2	circRNA	ENST00000542570.5	chr17:18282841-18285141|chr17:18285520-18290556	11	6625	0	0
chr19|34450264-34467014	UBA2	1503.22	0	INF	up	3.18009e-07	chr19	34450264	34467014	+	34450264	34450264	8	circRNA	ENST00000246548.8	chr19:34445121-34450264|chr19:34467014-34469039	11	127805	0	0
chr1|1256991-1267992	UBE2J2	474.468	0	INF	up	3.02221e-07	chr1	1256991	1267992	-	1256991	1256991	5	circRNA	ENST00000450390.6	chr1:1256125-1256991|chr1:1267992-1273665	11	40332	0	0
chr1|19192187-19192540	UBR4	230.265	0	INF	up	3.02914e-07	chr1	19192187	19192540	-	19192187	19192187	2	circRNA	ENST00000375254.7	chr1:19187540-19192187|chr1:19192540-19193432	11	19568	0	0
chr13|95925679-95940091	UGGT2	320.295	0	INF	up	3.06809e-07	chr13	95925679	95940091	-	95925679	95925679	5	circRNA	ENST00000376747.7	chr13:95903060-95925679|chr13:95940091-95947036	11	27223	0	0
chr19|53539215-53539282	ZNF331	31.8366	0	INF	up	3.18726e-07	chr19	53539215	53539282	+	53539215	53539215	1	circRNA	ENST00000253144.13	chr19:53522684-53539215|chr19:53539282-53555844	11	2696	0	0
chr16|49730770-49789546	ZNF423	27.0499	0	INF	up	3.14092e-07	chr16	49730770	49789546	-	49730770	49730770	2	circRNA	ENST00000561648.5	chr16:49638874-49730770|chr16:49789546-49822669	11	2289	0	0
chr19|6702126-6702579	C3	514.443	69.5383	2.88713	up	1.47222e-29	chr19	6702126	6702579	-	6702126	6702126	2	circRNA	ENST00000245907.10	chr19:6697794-6702126|chr19:6702579-6707075	11	43731	2	5213
chr1|21852087-21852832	HSPG2	376.488	125.409	1.58596	up	1.83298e-29	chr1	21852087	21852832	-	21852087	21852087	2	circRNA	ENST00000374695.7	chr1:21851926-21852087|chr1:21852832-21852918	11	32001	8	9397
chr5|179152141-179158879	ADAMTS2	7709.22	2871.4	1.42483	up	4.29541e-29	chr5	179152141	179158879	-	179152141	179152141	5	circRNA	ENST00000251582.11	chr5:179140035-179152141|chr5:179158879-179181071	11	655488	2	215338
chr4|145845955-145849561	ZNF827	55.0172	120.449	-1.13046	down	4.13847e-28	chr4	145845955	145849561	-	145845955	145845955	2	circRNA	ENST00000508784.5	chr4:145823525-145845955|chr4:145849561-145870244	11	4667	2	9031
chr5|149249814-149252837	ABLIM3	190.432	0	INF	up	3.2563e-07	chr5	149249814	149252837	+	149249814	149249814	5	circRNA	ENST00000326685.11	chr5:149247929-149249814|chr5:149252837-149258290	10	16182	0	0
chr12|132734384-132737065	ANKLE2	1691.7	0	INF	up	3.36743e-07	chr12	132734384	132737065	-	132734384	132734384	3	circRNA	ENST00000357997.9	chr12:132730270-132734384|chr12:132737065-132741418	10	143832	0	0
chr16|71738941-71739341	AP1G1	265.477	0	INF	up	3.41319e-07	chr16	71738941	71739341	-	71738941	71738941	2	circRNA	ENST00000299980.8	chr16:71734707-71738941|chr16:71739341-71745143	10	22563	0	0
chr3|194433771-194441461	ATP13A3	1480.95	0	INF	up	3.26669e-07	chr3	194433771	194441461	-	194433771	194433771	6	circRNA	ENST00000439040.5	chr3:194431892-194433771|chr3:194441461-194444724	10	125912	0	0
chr21|39213480-39215362	BRWD1	192.019	0	INF	up	3.48352e-07	chr21	39213480	39215362	-	39213480	39213480	2	circRNA	ENST00000333229.6	chr21:39212707-39213480|chr21:39215362-39218151	10	16317	0	0
chr1|15518109-15518395	CASP9	149.974	0	INF	up	3.31078e-07	chr1	15518109	15518395	-	15518109	15518109	1	circRNA	ENST00000546424.5	chr1:15507907-15518109|chr1:15518395-15524068	10	12742	0	0
chr17|66027500-66030023	CEP112	107.165	0	INF	up	3.39779e-07	chr17	66027500	66030023	-	66027500	66027500	4	circRNA	ENST00000535342.6	chr17:66005769-66027500|chr17:66030023-66053735	10	9102	0	0
chr6|109140420-109146937	CEP57L1	213.953	0	INF	up	3.21923e-07	chr6	109140420	109146937	+	109140420	109140420	3	circRNA	ENST00000519286.5	chr6:109095251-109140420|chr6:109146937-109150117	10	18182	0	0
chr11|33105566-33106064	CSTF3	128.911	0	INF	up	3.37486e-07	chr11	33105566	33106064	-	33105566	33105566	3	circRNA	ENST00000323959.8	chr11:33103184-33105566|chr11:33106064-33107902	10	10951	0	0
chr1|15630324-15651895	DDI2	739.969	0	INF	up	3.31818e-07	chr1	15630324	15651895	+	15630324	15630324	6	circRNA	ENST00000480945.5	chr1:15626798-15630324|chr1:15651895-15656616	10	62908	0	0
chr10|127026351-127032320	DOCK1	1301.11	0	INF	up	3.39001e-07	chr10	127026351	127032320	+	127026351	127026351	3	circRNA	ENST00000280333.9	chr10:127024783-127026351|chr10:127032320-127037718	10	110621	0	0
chr15|39939504-39949268	EIF2AK4	790.411	0	INF	up	3.4209e-07	chr15	39939504	39949268	+	39939504	39939504	3	circRNA	ENST00000559624.5	chr15:39934339-39939504|chr15:39949268-39953903	10	67197	0	0
chr2|222630112-222648795	FARSB	2163.19	0	INF	up	3.30407e-07	chr2	222630112	222648795	-	222630112	222630112	8	circRNA	ENST00000281828.6	chr2:222628888-222630112|chr2:222648795-222656015	10	183922	0	0
chr6|1930102-1960966	GMDS	220.375	0	INF	up	3.21201e-07	chr6	1930102	1960966	-	1930102	1930102	3	circRNA	ENST00000530927.5	chr6:1742586-1930102|chr6:1960966-2115770	10	18728	0	0
chr15|63690540-63694894	HERC1	326.716	0	INF	up	3.42886e-07	chr15	63690540	63694894	-	63690540	63690540	5	circRNA	ENST00000443617.6	chr15:63689699-63690540|chr15:63694894-63696123	10	27770	0	0
KQ090016.1|70425-71184	IBTK	114.786	0	INF	up	3.45998e-07	KQ090016.1	70425	71184	-	70425	70425	3	circRNA	ENST00000635454.1	KQ090016.1:64570-70425|KQ090016.1:71184-72318	10	9750	0	0
chr20|34424479-34438631	ITCH	611.411	0	INF	up	3.47548e-07	chr20	34424479	34438631	+	34424479	34424479	2	circRNA	ENST00000374864.8	chr20:34413879-34424479|chr20:34438631-34440154	10	51977	0	0
chr9|5069021-5081861	JAK2	758.915	0	INF	up	3.3443e-07	chr9	5069021	5081861	+	5069021	5069021	9	circRNA	ENST00000381652.3	chr9:5066789-5069021|chr9:5081861-5089673	10	64519	0	0
chr1|215171996-215195092	KCNK2	3409.93	0	INF	up	3.33258e-07	chr1	215171996	215195092	+	215171996	215171996	2	circRNA	ENST00000486921.5	chr1:215169359-215171996|chr1:215195092-215234827	10	289929	0	0
chr13|49705620-49706372	KPNA3	339.877	0	INF	up	3.35978e-07	chr13	49705620	49706372	-	49705620	49705620	3	circRNA	ENST00000261667.7	chr13:49702480-49705620|chr13:49706372-49709571	10	28889	0	0
chr22|29121356-29125416	KREMEN1	219.316	0	INF	up	3.46768e-07	chr22	29121356	29125416	+	29121356	29121356	2	circRNA	ENST00000400335.8	chr22:29098953-29121356|chr22:29125416-29137341	10	18638	0	0
chr4|17886067-17909345	LCORL	361.352	0	INF	up	3.2636e-07	chr4	17886067	17909345	-	17886067	17886067	2	circRNA	ENST00000326877.8	chr4:17845901-17886067|chr4:17909345-17961902	10	30715	0	0
chr2|8908620-8974435	MBOAT2	617.773	0	INF	up	3.28165e-07	chr2	8908620	8974435	-	8908620	8908620	3	circRNA	ENST00000462696.1	chr2:8888073-8908620|chr2:8974435-9003539	10	52518	0	0
chr19|17162987-17168064	MYO9B	267.806	0	INF	up	3.45217e-07	chr19	17162987	17168064	+	17162987	17162987	2	circRNA	ENST00000595618.5	chr19:17162466-17162987|chr19:17168064-17172335	10	22761	0	0
chr5|6606819-6620298	NSUN2	975.291	0	INF	up	3.23384e-07	chr5	6606819	6620298	-	6606819	6606819	8	circRNA	ENST00000264670.10	chr5:6605408-6606819|chr5:6620298-6622015	10	82917	0	0
chr4|108655563-108657647	OSTC	5422.62	0	INF	up	3.27104e-07	chr4	108655563	108657647	+	108655563	108655563	2	circRNA	ENST00000361564.8	chr4:108650794-108655563|chr4:108657647-108667246	10	461064	0	0
chr9|116344542-116353793	PAPPA	481.289	0	INF	up	3.35208e-07	chr9	116344542	116353793	+	116344542	116344542	4	circRNA	ENST00000328252.3	chr9:116335074-116344542|chr9:116353793-116362591	10	40913	0	0
chr6|143468121-143474856	PEX3	271.076	0	INF	up	3.22647e-07	chr6	143468121	143474856	+	143468121	143468121	6	circRNA	ENST00000367591.4	chr6:143462997-143468121|chr6:143474856-143479075	10	23039	0	0
chr14|67592314-67592718	PIGH	21.6399	0	INF	up	3.4446e-07	chr14	67592314	67592718	-	67592314	67592314	2	circRNA	ENST00000558987.5	chr14:67590172-67592314|chr14:67592718-67593742	10	1830	0	0
chr5|103167178-103184744	PPIP5K2	1080.39	0	INF	up	3.24877e-07	chr5	103167178	103184744	+	103167178	103167178	9	circRNA	ENST00000321521.13	chr5:103159328-103167178|chr5:103184744-103186319	10	91853	0	0
chr2|11160465-11160748	PQLC3	140.46	0	INF	up	3.28924e-07	chr2	11160465	11160748	+	11160465	11160465	2	circRNA	ENST00000476787.1	chr2:11155689-11160465|chr2:11160748-11171924	10	11933	0	0
chr1|235135651-235138174	RBM34	778.038	0	INF	up	3.33655e-07	chr1	235135651	235138174	-	235135651	235135651	4	circRNA	ENST00000408888.7	chr1:235131997-235135651|chr1:235138174-235148403	10	66145	0	0
chr5|38971876-38982036	RICTOR	411.782	0	INF	up	3.24136e-07	chr5	38971876	38982036	-	38971876	38971876	4	circRNA	ENST00000357387.7	chr5:38968030-38971876|chr5:38982036-38990948	10	35003	0	0
chr2|7014453-7030215	RNF144A	582.091	0	INF	up	3.27408e-07	chr2	7014453	7030215	+	7014453	7014453	5	circRNA	ENST00000320892.10	chr2:6997061-7014453|chr2:7030215-7039628	10	49484	0	0
chr11|63749990-63750198	RTN3	243.979	0	INF	up	3.38238e-07	chr11	63749990	63750198	+	63749990	63749990	1	circRNA	ENST00000341307.6	chr11:63681778-63749990|chr11:63750198-63752506	10	20735	0	0
chr2|109347673-109347949	SH3RF3	327.128	0	INF	up	3.29658e-07	chr2	109347673	109347949	+	109347673	109347673	1	circRNA	ENST00000309415.7	chr2:109130113-109347673|chr2:109347949-109371585	10	27805	0	0
chr7|127807483-127888012	SND1	3654.35	0	INF	up	3.20894e-07	chr7	127807483	127888012	+	127807483	127807483	3	circRNA	ENST00000354725.7	chr7:127721400-127807483|chr7:127888012-127904746	10	310712	0	0
chr16|12199600-12278036	SNX29	519.088	0	INF	up	3.40534e-07	chr16	12199600	12278036	+	12199600	12199600	2	circRNA	ENST00000566228.5	chr16:12129758-12199600|chr16:12278036-12356162	10	44127	0	0
chr1|98684884-98698905	SNX7	2206.39	0	INF	up	3.32588e-07	chr1	98684884	98698905	+	98684884	98684884	4	circRNA	ENST00000529992.5	chr1:98661911-98684884|chr1:98698905-98701816	10	187595	0	0
chr15|64976474-64983593	SPG21	603.919	0	INF	up	3.43665e-07	chr15	64976474	64983593	-	64976474	64976474	3	circRNA	ENST00000204566.6	chr15:64974747-64976474|chr15:64983593-64989664	10	51340	0	0
chr7|22492564-22495480	STEAP1B	1361.27	0	INF	up	3.20163e-07	chr7	22492564	22495480	-	22492564	22492564	4	circRNA	ENST00000424363.5	None|chr7:22495480-22500113	10	115736	0	0
chr6|147267083-147316407	STXBP5	4480.17	0	INF	up	3.23376e-07	chr6	147267083	147316407	+	147267083	147267083	10	circRNA	ENST00000367481.7	chr6:147262353-147267083|chr6:147316407-147324958	10	380930	0	0
chr2|48642401-48671680	STON1-GTF2A1L	680.953	195.307	1.80181	up	4.08922e-29	chr2	48642401	48671680	+	48642401	48642401	5	circRNA	ENST00000405008.5	chr2:48621290-48642401|chr2:48671680-48679334	10	57890	1	14646
chr13|24249476-24251862	SPATA13	1213	4207.28	-1.79431	down	4.29683e-29	chr13	24249476	24251862	+	24249476	24249476	2	circRNA	ENST00000424834.6	chr13:24224582-24249476|chr13:24251862-24284134	10	103129	12	315512
chr3|27411641-27452498	SLC4A7	3872.13	12108.8	-1.64486	down	6.00528e-29	chr3	27411641	27452498	-	27411641	27411641	13	circRNA	ENST00000425128.6	chr3:27409530-27411641|chr3:27452498-27484078	10	329229	4	908091
chr1|77711746-77713281	USP33	238.745	112.381	1.08707	up	6.23443e-28	chr1	77711746	77713281	-	77711746	77711746	2	circRNA	ENST00000370794.7	chr1:77701471-77711746|chr1:77713281-77714613	10	20290	4	8424
chr13|59833106-59839448	DIAPH3	104.048	49.0301	1.08551	up	6.56314e-28	chr13	59833106	59839448	-	59833106	59833106	2	circRNA	ENST00000400324.8	chr13:59810923-59833106|chr13:59839448-59861406	10	8837	2	3675
chr12|34023961-34024159	ALG10	49.5014	0	INF	up	3.7565e-07	chr12	34023961	34024159	+	34023961	34023961	1	circRNA	ENST00000266483.6	chr12:34022770-34023961|chr12:34024159-34025862	9	4200	0	0
chr11|120440128-120445464	ARHGEF12	1517.03	0	INF	up	3.77357e-07	chr11	120440128	120445464	+	120440128	120440128	4	circRNA	ENST00000356641.7	chr11:120437382-120440128|chr11:120445464-120446402	9	128981	0	0
chr6|100766564-100848707	ASCC3	4113.55	0	INF	up	3.51531e-07	chr6	100766564	100848707	-	100766564	100766564	7	circRNA	ENST00000369162.6	chr6:100725703-100766564|chr6:100848707-100864063	9	349758	0	0
chr3|107710451-107744710	BBX	1828.21	0	INF	up	3.60663e-07	chr3	107710451	107744710	+	107710451	107710451	5	circRNA	ENST00000415149.6	chr3:107645909-107710451|chr3:107744710-107747964	9	155440	0	0
chr8|66828653-66836074	C8orf44-SGK3	113.386	0	INF	up	3.73972e-07	chr8	66828653	66836074	+	66828653	66828653	4	circRNA	ENST00000519289.1	chr8:66822459-66828653|chr8:66836074-66840002	9	9632	0	0
chr6|110667433-110773937	CDK19	345.992	0	INF	up	3.517e-07	chr6	110667433	110773937	-	110667433	110667433	4	circRNA	ENST00000323817.7	chr6:110638706-110667433|chr6:110773937-110815570	9	29410	0	0
chr7|107527236-107548332	COG5	586.76	0	INF	up	3.49134e-07	chr7	107527236	107548332	-	107527236	107527236	3	circRNA	ENST00000347053.7	chr7:107412632-107527236|chr7:107548332-107554284	9	49882	0	0
chr8|30175084-30180630	DCTN6	1343.83	0	INF	up	3.7139e-07	chr8	30175084	30180630	+	30175084	30175084	4	circRNA	ENST00000221114.7	chr8:30164175-30175084|chr8:30180630-30183074	9	114254	0	0
chr7|137521865-137623554	DGKI	1131.5	0	INF	up	3.49941e-07	chr7	137521865	137623554	-	137521865	137521865	15	circRNA	ENST00000453654.6	chr7:137493836-137521865|chr7:137623554-137645471	9	96200	0	0
chr1|12578717-12579412	DHRS3	540.246	0	INF	up	3.66016e-07	chr1	12578717	12579412	-	12578717	12578717	2	circRNA	ENST00000616661.4	chr1:12572853-12578717|chr1:12579412-12580522	9	45927	0	0
chr10|99969114-99972134	DNMBP	30.4135	0	INF	up	3.78208e-07	chr10	99969114	99972134	-	99969114	99969114	2	circRNA	ENST00000324109.8	chr10:99957205-99969114|chr10:99972134-100009837	9	2577	0	0
chr15|65463760-65480399	DPP8	607.589	0	INF	up	3.82317e-07	chr15	65463760	65480399	-	65463760	65463760	6	circRNA	ENST00000341861.9	chr15:65456371-65463760|chr15:65480399-65481514	9	51653	0	0
chr2|25628170-25639094	DTNB	40.2103	0	INF	up	3.63037e-07	chr2	25628170	25639094	-	25628170	25628170	2	circRNA	ENST00000496972.6	chr2:25607321-25628170|chr2:25639094-25650021	9	3410	0	0
chr12|1180539-1190052	ERC1	232.888	0	INF	up	3.74805e-07	chr12	1180539	1190052	+	1180539	1180539	4	circRNA	ENST00000543086.7	chr12:1141787-1180539|chr12:1190052-1236768	9	19793	0	0
chr1|44308309-44339322	ERI3	1235.24	0	INF	up	3.66466e-07	chr1	44308309	44339322	-	44308309	44308309	4	circRNA	ENST00000372257.6	chr1:44284907-44308309|chr1:44339322-44352849	9	105021	0	0
chr4|143415476-143440382	GAB1	376.488	0	INF	up	3.58225e-07	chr4	143415476	143440382	+	143415476	143415476	5	circRNA	ENST00000262995.8	chr4:143337260-143415476|chr4:143440382-143457679	9	32003	0	0
chr16|74491000-74532153	GLG1	2643.33	0	INF	up	3.81637e-07	chr16	74491000	74532153	-	74491000	74491000	7	circRNA	ENST00000205061.9	chr16:74485917-74491000|chr16:74532153-74606656	9	224748	0	0
chr9|4117767-4286523	GLIS3	2149.4	0	INF	up	3.69859e-07	chr9	4117767	4286523	-	4117767	4117767	3	circRNA	ENST00000381971.7	chr9:3937189-4117767|chr9:4286523-4299420	9	182750	0	0
chr5|57230845-57231321	GPBP1	1004.15	0	INF	up	3.54121e-07	chr5	57230845	57231321	+	57230845	57230845	2	circRNA	ENST00000424459.7	chr5:57214193-57230845|chr5:57231321-57235965	9	85372	0	0
chr2|38568198-38591648	HNRNPLL	2318.43	0	INF	up	3.63838e-07	chr2	38568198	38591648	-	38568198	38568198	11	circRNA	ENST00000449105.7	chr2:38564237-38568198|chr2:38591648-38602437	9	197122	0	0
chr6|82210813-82211572	IBTK	110.058	0	INF	up	3.50751e-07	chr6	82210813	82211572	-	82210813	82210813	3	circRNA	ENST00000306270.11	chr6:82204958-82210813|chr6:82211572-82212706	9	9349	0	0
chr1|159045296-159049599	IFI16	402.432	0	INF	up	3.68162e-07	chr1	159045296	159049599	+	159045296	159045296	2	circRNA	ENST00000295809.11	chr1:159032691-159045296|chr1:159049599-159051678	9	34209	0	0
chr6|149632758-149638560	KATNA1	305.37	0	INF	up	3.52509e-07	chr6	149632758	149638560	-	149632758	149632758	2	circRNA	ENST00000335643.12	chr6:149623283-149632758|chr6:149638560-149648468	9	25956	0	0
chr1|215575900-215579137	KCTD3	583.173	0	INF	up	3.69005e-07	chr1	215575900	215579137	+	215575900	215575900	4	circRNA	ENST00000259154.8	chr1:215574118-215575900|chr1:215579137-215579908	9	49577	0	0
chr1|23030468-23044486	KDM1A	316.955	0	INF	up	3.66861e-07	chr1	23030468	23044486	+	23030468	23030468	2	circRNA	ENST00000400181.8	chr1:23019947-23030468|chr1:23044486-23050386	9	26941	0	0
chr11|68166981-68190152	KMT5B	920.25	0	INF	up	3.7648e-07	chr11	68166981	68190152	-	68166981	68166981	9	circRNA	ENST00000304363.8	chr11:68159171-68166981|chr11:68190152-68213137	9	78238	0	0
chr4|150798080-150817257	LRBA	240.944	0	INF	up	3.59043e-07	chr4	150798080	150817257	-	150798080	150798080	4	circRNA	ENST00000510413.5	chr4:150761847-150798080|chr4:150817257-150828179	9	20478	0	0
chr1|39424027-39439500	MACF1	6563.05	0	INF	up	3.67695e-07	chr1	39424027	39439500	+	39424027	39424027	12	circRNA	ENST00000567887.5	chr1:39422900-39424027|chr1:39439500-39441002	9	558034	0	0
chr14|67301388-67303599	MPP5	281.849	0	INF	up	3.83202e-07	chr14	67301388	67303599	+	67301388	67301388	4	circRNA	ENST00000261681.8	chr14:67292719-67301388|chr14:67303599-67312526	9	23956	0	0
chr10|124408541-124412200	OAT	1770.91	0	INF	up	3.79042e-07	chr10	124408541	124412200	-	124408541	124408541	3	circRNA	ENST00000368845.5	chr10:124405563-124408541|chr10:124412200-124418872	9	150568	0	0
chr20|3912457-3918796	PANK2	1297.19	0	INF	up	3.86673e-07	chr20	3912457	3918796	+	3912457	3912457	3	circRNA	ENST00000497424.5	chr20:3910830-3912457|chr20:3918796-3923243	9	110288	0	0
chr20|9407916-9473365	PLCB4	5571.76	0	INF	up	3.87561e-07	chr20	9407916	9473365	+	9407916	9407916	17	circRNA	ENST00000378473.7	chr20:9405348-9407916|chr20:9473365-9478920	9	473746	0	0
chr19|46375603-46376574	PPP5C	817.708	0	INF	up	3.84071e-07	chr19	46375603	46376574	+	46375603	46375603	2	circRNA	ENST00000012443.8	chr19:46353989-46375603|chr19:46376574-46383410	9	69519	0	0
chr22|50372019-50406875	PPP6R2	1874.58	0	INF	up	3.85842e-07	chr22	50372019	50406875	+	50372019	50372019	3	circRNA	ENST00000359139.7	chr22:50343550-50372019|chr22:50406875-50414551	9	159383	0	0
chr3|48793996-48807684	PRKAR2A	213.93	0	INF	up	3.59853e-07	chr3	48793996	48807684	-	48793996	48793996	2	circRNA	ENST00000265563.12	chr3:48790627-48793996|chr3:48807684-48847334	9	18181	0	0
chr3|141260122-141287453	PXYLP1	359.153	0	INF	up	3.61445e-07	chr3	141260122	141287453	+	141260122	141260122	4	circRNA	ENST00000636601.1	chr3:141231911-141260122|chr3:141287453-141305755	9	30529	0	0
chr2|99402243-99408131	REV1	1197.68	0	INF	up	3.65173e-07	chr2	99402243	99408131	-	99402243	99402243	8	circRNA	ENST00000393445.7	chr2:99401352-99402243|chr2:99408131-99410694	9	101827	0	0
GL339449.2|1132484-1138342	RP11-124L9.6	331.997	0	INF	up	3.84965e-07	GL339449.2	1132484	1138342	-	1132484	1132484	3	circRNA	ENST00000380731.5	GL339449.2:1128011-1132484|None	9	28220	0	0
chr6|148543679-148546146	SASH1	4495.31	0	INF	up	3.52501e-07	chr6	148543679	148546146	+	148543679	148543679	2	circRNA	ENST00000367467.7	chr6:148540556-148543679|chr6:148546146-148548294	9	382218	0	0
chr5|134703758-134718173	SEC24A	408.478	0	INF	up	3.55752e-07	chr5	134703758	134718173	+	134703758	134703758	5	circRNA	ENST00000398844.6	chr5:134698057-134703758|chr5:134718173-134720997	9	34723	0	0
chr5|80150881-80169546	SERINC5	346.533	0	INF	up	3.54944e-07	chr5	80150881	80169546	-	80150881	80150881	4	circRNA	ENST00000509193.5	chr5:80147284-80150881|chr5:80169546-80174953	9	29456	0	0
chr4|42018110-42023384	SLC30A9	711.237	0	INF	up	3.57395e-07	chr4	42018110	42023384	+	42018110	42018110	4	circRNA	ENST00000264451.11	chr4:42001780-42018110|chr4:42023384-42035274	9	60466	0	0
chr2|54648985-54649190	SPTBN1	2759.07	0	INF	up	3.64552e-07	chr2	54648985	54649190	+	54648985	54648985	1	circRNA	ENST00000356805.8	chr2:54647261-54648985|chr2:54649190-54649614	9	234589	0	0
chr9|92055404-92068098	SPTLC1	2034.57	0	INF	up	3.70614e-07	chr9	92055404	92068098	-	92055404	92055404	3	circRNA	ENST00000262554.6	chr9:92050067-92055404|chr9:92068098-92080015	9	172986	0	0
chr8|53970391-54010492	TCEA1	664.946	0	INF	up	3.73106e-07	chr8	53970391	54010492	-	53970391	53970391	8	circRNA	ENST00000521604.6	chr8:53968112-53970391|chr8:54010492-54022062	9	56530	0	0
chr3|185921103-185923984	TRA2B	1957.64	0	INF	up	3.62269e-07	chr3	185921103	185923984	-	185921103	185921103	3	circRNA	ENST00000453386.6	chr3:185919496-185921103|chr3:185923984-185925463	9	166445	0	0
chr4|39745751-39774933	UBE2K	1025.31	0	INF	up	3.56566e-07	chr4	39745751	39774933	+	39745751	39745751	3	circRNA	ENST00000261427.9	chr4:39737513-39745751|chr4:39774933-39777681	9	87171	0	0
chr16|8920358-8930397	USP7	751.894	0	INF	up	3.80751e-07	chr16	8920358	8930397	-	8920358	8920358	4	circRNA	ENST00000344836.8	chr16:8919139-8920358|chr16:8930397-8963206	9	63923	0	0
chr17|586269-632841	VPS53	626.371	0	INF	up	3.79871e-07	chr17	586269	632841	-	586269	586269	7	circRNA	ENST00000573028.5	chr17:562745-586269|chr17:632841-653290	9	53250	0	0
chr5|37437921-37479987	WDR70	461.39	0	INF	up	3.53309e-07	chr5	37437921	37479987	+	37437921	37437921	3	circRNA	ENST00000265107.8	chr5:37396570-37437921|chr5:37479987-37516513	9	39222	0	0
chr1|66891153-66905375	WDR78	618.938	0	INF	up	3.67311e-07	chr1	66891153	66905375	-	66891153	66891153	3	circRNA	ENST00000371026.7	chr1:66874937-66891153|chr1:66905375-66924661	9	52618	0	0
chr8|31076172-31100955	WRN	1016.94	0	INF	up	3.7224e-07	chr8	31076172	31100955	+	31076172	31076172	11	circRNA	ENST00000298139.5	chr8:31068327-31076172|chr8:31100955-31111614	9	86459	0	0
chr20|21340720-21346550	XRN2	1140.01	0	INF	up	3.8697e-07	chr20	21340720	21346550	+	21340720	21340720	3	circRNA	ENST00000377191.4	chr20:21339088-21340720|chr20:21346550-21348145	9	96924	0	0
chr17|64212573-64214242	TEX2	1824.04	643.979	1.50205	up	3.35111e-29	chr17	64212573	64214242	-	64212573	64212573	1	circRNA	ENST00000258991.7	chr17:64195095-64212573|chr17:64214242-64263167	9	155085	3	48292
chr2|186740227-186754049	FAM171B	1193.61	2697.27	-1.17617	down	2.02843e-28	chr2	186740227	186754049	+	186740227	186740227	5	circRNA	ENST00000304698.9	chr2:186694411-186740227|chr2:186754049-186761112	9	101481	3	202278
chr19|21098184-21098910	ZNF714	30.3665	14.1743	1.0992	up	5.64484e-28	chr19	21098184	21098910	+	21098184	21098184	2	circRNA	ENST00000596053.5	chr19:21084069-21098184|chr19:21098910-21124960	9	2573	4	1059
chr2|241348133-241350203	SEPT2	3171.05	0	INF	up	4.02613e-07	chr2	241348133	241350203	+	241348133	241348133	2	circRNA	ENST00000391973.6	chr2:241346249-241348133|chr2:241350203-241351966	8	269620	0	0
chr20|48953555-48963898	ARFGEF2	353.378	0	INF	up	4.32647e-07	chr20	48953555	48963898	+	48953555	48953555	2	circRNA	ENST00000371917.4	chr20:48952884-48953555|chr20:48963898-48965871	8	30039	0	0
chr4|147906637-147939899	ARHGAP10	1365.49	0	INF	up	3.96309e-07	chr4	147906637	147939899	+	147906637	147906637	4	circRNA	ENST00000336498.7	chr4:147881932-147906637|chr4:147939899-147946616	8	116097	0	0
chr5|73749836-73753202	ARHGEF28	629.652	0	INF	up	3.95392e-07	chr5	73749836	73753202	+	73749836	73749836	2	circRNA	ENST00000296794.10	chr5:73684884-73749836|chr5:73753202-73773854	8	53530	0	0
chr7|99333324-99338285	ARPC1A	444.207	0	INF	up	3.91372e-07	chr7	99333324	99338285	+	99333324	99333324	3	circRNA	ENST00000441989.6	chr7:99326004-99333324|chr7:99338285-99339857	8	37762	0	0
chr2|159337566-159395834	BAZ2B	737.369	0	INF	up	4.00761e-07	chr2	159337566	159395834	-	159337566	159337566	13	circRNA	ENST00000392782.5	chr2:159337077-159337566|chr2:159395834-159397344	8	62689	0	0
chr17|67945408-67975958	BPTF	638.755	0	INF	up	4.21962e-07	chr17	67945408	67975958	+	67945408	67945408	7	circRNA	ENST00000321892.8	chr17:67944372-67945408|chr17:67975958-67982251	8	54304	0	0
chr22|24119366-24119698	CABIN1	51.6889	0	INF	up	4.27773e-07	chr22	24119366	24119698	+	24119366	24119366	1	circRNA	ENST00000263119.9	chr22:24113748-24119366|chr22:24119698-24134301	8	4387	0	0
chr7|82060427-82084900	CACNA2D1	846.663	0	INF	up	3.90462e-07	chr7	82060427	82084900	-	82060427	82060427	4	circRNA	ENST00000356860.7	chr7:82038235-82060427|chr7:82084900-82117043	8	71982	0	0
chr10|12760947-12791233	CAMK1D	505.846	0	INF	up	4.18147e-07	chr10	12760947	12791233	+	12760947	12760947	3	circRNA	ENST00000619168.4	chr10:12666810-12760947|chr10:12791233-12814194	8	43003	0	0
chr1|15544398-15567269	DNAJC16	565.085	0	INF	up	4.03901e-07	chr1	15544398	15567269	+	15544398	15544398	10	circRNA	ENST00000616884.4	chr1:15536814-15544398|chr1:15567269-15567777	8	48040	0	0
chr1|205159546-205169832	DSTYK	1716.57	0	INF	up	4.05768e-07	chr1	205159546	205169832	-	205159546	205159546	7	circRNA	ENST00000367161.7	chr1:205157386-205159546|chr1:205169832-205187417	8	145948	0	0
chr12|53027781-53028188	EIF4B	1532.25	0	INF	up	4.11565e-07	chr12	53027781	53028188	+	53027781	53027781	2	circRNA	ENST00000262056.13	chr12:53022627-53027781|chr12:53028188-53033805	8	130276	0	0
chr22|41125863-41127748	EP300	181.905	0	INF	up	4.29694e-07	chr22	41125863	41127748	+	41125863	41125863	2	circRNA	ENST00000263253.8	chr22:41117821-41125863|chr22:41127748-41129889	8	15459	0	0
chr12|132120419-132121980	EP400NL	50.2894	0	INF	up	4.14391e-07	chr12	132120419	132121980	+	132120419	132120419	3	circRNA	ENST00000488030.5	chr12:132114545-132120419|chr12:132121980-132125193	8	4268	0	0
chr2|72731006-72733118	EXOC6B	119.631	0	INF	up	3.99869e-07	chr2	72731006	72733118	-	72731006	72731006	3	circRNA	ENST00000272427.10	chr2:72718307-72731006|chr2:72733118-72741303	8	10164	0	0
chr7|22983943-22991139	FAM126A	321.541	0	INF	up	3.89576e-07	chr7	22983943	22991139	-	22983943	22983943	2	circRNA	ENST00000432176.6	chr7:22978448-22983943|chr7:22991139-23013924	8	27332	0	0
chr14|35053277-35079024	FAM177A1	1336.47	0	INF	up	4.24893e-07	chr14	35053277	35079024	+	35053277	35053277	3	circRNA	ENST00000396472.5	chr14:35046628-35053277|chr14:35079024-35081021	8	113629	0	0
chr12|116928022-116949706	FBXW8	367.926	0	INF	up	4.12493e-07	chr12	116928022	116949706	+	116928022	116928022	3	circRNA	ENST00000309909.9	chr12:116911355-116928022|chr12:116949706-116964696	8	31276	0	0
chrX|30665510-30668118	GK	11.3845	0	INF	up	3.87866e-07	chrX	30665510	30668118	+	30665510	30665510	2	circRNA	ENST00000378943.7	chrX:30653615-30665510|chrX:30668118-30677374	8	960	0	0
chr10|87059149-87062835	GLUD1	327.633	0	INF	up	4.20056e-07	chr10	87059149	87062835	-	87059149	87059149	5	circRNA	ENST00000277865.4	chr10:87057782-87059149|chr10:87062835-87068062	8	27850	0	0
chr1|1793244-1817875	GNB1	2634.36	0	INF	up	4.0318e-07	chr1	1793244	1817875	-	1793244	1793244	5	circRNA	ENST00000610897.4	chr1:1790596-1793244|chr1:1817875-1825396	8	223986	0	0
chr8|42906172-42974194	HOOK3	3006.68	0	INF	up	4.09069e-07	chr8	42906172	42974194	+	42906172	42906172	12	circRNA	ENST00000307602.8	chr8:42897188-42906172|chr8:42974194-42982626	8	255644	0	0
chr15|68357150-68358585	ITGA11	769.041	0	INF	up	4.23906e-07	chr15	68357150	68358585	-	68357150	68357150	2	circRNA	ENST00000423218.6	chr15:68351402-68357150|chr15:68358585-68361589	8	65382	0	0
chr2|210098085-210154611	KANSL1L	1359.67	0	INF	up	4.01694e-07	chr2	210098085	210154611	-	210098085	210098085	4	circRNA	ENST00000281772.13	chr2:210075756-210098085|chr2:210154611-210171148	8	115602	0	0
chr9|111417882-111433372	KIAA0368	3294.41	0	INF	up	4.08534e-07	chr9	111417882	111433372	-	111417882	111417882	10	circRNA	ENST00000338205.9	chr9:111416352-111417882|chr9:111433372-111436939	8	280109	0	0
chr16|87755193-87762040	KLHDC4	343.452	0	INF	up	4.22941e-07	chr16	87755193	87762040	-	87755193	87755193	3	circRNA	ENST00000567298.5	chr16:87748809-87755193|chr16:87762040-87765791	8	29195	0	0
chr7|152309965-152330739	KMT2C	618.232	0	INF	up	3.92271e-07	chr7	152309965	152330739	-	152309965	152309965	4	circRNA	ENST00000262189.10	chr7:152273867-152309965|chr7:152330739-152358586	8	52559	0	0
chr12|49097565-49098105	LMBR1L	258.844	0	INF	up	4.10635e-07	chr12	49097565	49098105	-	49097565	49097565	2	circRNA	ENST00000553040.5	chr12:49097261-49097565|chr12:49098105-49100387	8	22001	0	0
chr1|235830225-235833667	LYST	397.54	0	INF	up	4.06663e-07	chr1	235830225	235833667	-	235830225	235830225	2	circRNA	ENST00000389793.6	chr1:235813061-235830225|chr1:235833667-235866842	8	33794	0	0
chr12|123166654-123198334	MPHOSPH9	536.8	0	INF	up	4.13436e-07	chr12	123166654	123198334	-	123166654	123166654	6	circRNA	ENST00000541076.6	chr12:123165477-123166654|chr12:123198334-123202163	8	45635	0	0
chr2|15275483-15330765	NBAS	1853.86	0	INF	up	3.99007e-07	chr2	15275483	15330765	-	15275483	15275483	9	circRNA	ENST00000281513.9	chr2:15238686-15275483|chr2:15330765-15351991	8	157622	0	0
chr1|198232552-198264235	NEK7	1271.85	0	INF	up	4.04836e-07	chr1	198232552	198264235	+	198232552	198232552	4	circRNA	ENST00000367385.8	chr1:198157276-198232552|chr1:198264235-198277960	8	108135	0	0
chr2|10644319-10668723	NOL10	1439.88	0	INF	up	3.98101e-07	chr2	10644319	10668723	-	10644319	10644319	6	circRNA	ENST00000345985.7	chr2:10607311-10644319|chr2:10668723-10671553	8	122422	0	0
chr20|1452492-1458274	NSFL1C	796.726	0	INF	up	4.31641e-07	chr20	1452492	1458274	-	1452492	1452492	4	circRNA	ENST00000353088.6	chr20:1445830-1452492|chr20:1458274-1464328	8	67736	0	0
chr11|17309571-17312120	NUCB2	1512.9	0	INF	up	4.15308e-07	chr11	17309571	17312120	+	17309571	17309571	5	circRNA	ENST00000533773.5	chr11:17301870-17309571|chr11:17312120-17315385	8	128631	0	0
chr5|40767465-40769503	PRKAA1	686.127	0	INF	up	3.94476e-07	chr5	40767465	40769503	-	40767465	40767465	2	circRNA	ENST00000397128.6	chr5:40765238-40767465|chr5:40769503-40771718	8	58332	0	0
chr10|51467722-51467836	PRKG1	201.804	0	INF	up	4.19112e-07	chr10	51467722	51467836	+	51467722	51467722	1	circRNA	ENST00000373985.5	chr10:51153330-51467722|chr10:51467836-51804584	8	17151	0	0
chr10|11851996-11852215	PROSER2	181.093	0	INF	up	4.1721e-07	chr10	11851996	11852215	+	11851996	11851996	1	circRNA	ENST00000474155.1	chr10:11823470-11851996|chr10:11852215-11862911	8	15390	0	0
chr13|19705661-19709599	PSPC1	382.686	0	INF	up	4.09697e-07	chr13	19705661	19709599	-	19705661	19705661	2	circRNA	ENST00000338910.8	chr13:19703360-19705661|chr13:19709599-19730238	8	32531	0	0
chr10|133398434-133399619	RP11-108K14.8	203.157	0	INF	up	4.21013e-07	chr10	133398434	133399619	+	133398434	133398434	3	circRNA	ENST00000468317.2	chr10:133396267-133398434|chr10:133399619-133401528	8	17266	0	0
chrX|38322852-38323524	RPGR	24.0274	0	INF	up	3.88719e-07	chrX	38322852	38323524	-	38322852	38322852	2	circRNA	ENST00000318842.11	chrX:38321089-38322852|chrX:38323524-38327339	8	2035	0	0
chr5|225882-240476	SDHA	3562.44	0	INF	up	3.94055e-07	chr5	225882	240476	+	225882	225882	7	circRNA	ENST00000264932.10	chr5:225562-225882|chr5:240476-250991	8	302899	0	0
chr3|113499438-113503227	SPICE1	113.998	0	INF	up	3.97216e-07	chr3	113499438	113503227	-	113499438	113499438	2	circRNA	ENST00000295872.8	chr3:113494142-113499438|chr3:113503227-113506506	8	9685	0	0
chr18|31897785-31901025	TRAPPC8	116.832	0	INF	up	4.26821e-07	chr18	31897785	31901025	-	31897785	31897785	2	circRNA	ENST00000283351.8	chr18:31890866-31897785|chr18:31901025-31907459	8	9926	0	0
chr11|35725923-35726163	TRIM44	565.626	0	INF	up	4.16247e-07	chr11	35725923	35726163	+	35725923	35725923	1	circRNA	ENST00000299413.6	chr11:35685336-35725923|chr11:35726163-35735425	8	48086	0	0
chr9|35295695-35313989	UNC13B	496.978	0	INF	up	4.07595e-07	chr9	35295695	35313989	+	35295695	35295695	3	circRNA	ENST00000617908.4	chr9:35259050-35295695|chr9:35313989-35366946	8	42249	0	0
chr7|158869854-158876691	WDR60	102.543	0	INF	up	3.9318e-07	chr7	158869854	158876691	+	158869854	158869854	3	circRNA	ENST00000407559.7	chr7:158856750-158869854|chr7:158876691-158879683	8	8711	0	0
chr22|40868998-40886515	XPNPEP3	292.233	0	INF	up	4.2872e-07	chr22	40868998	40886515	+	40868998	40868998	3	circRNA	ENST00000357137.8	chr22:40857245-40868998|chr22:40886515-40907586	8	24840	0	0
chr22|41656902-41658352	XRCC6	1418.47	0	INF	up	4.30659e-07	chr22	41656902	41658352	+	41656902	41656902	2	circRNA	ENST00000360079.7	chr22:41653690-41656902|chr22:41658352-41661330	8	120602	0	0
chr19|13825549-13828726	ZSWIM4	140.083	0	INF	up	4.25868e-07	chr19	13825549	13828726	+	13825549	13825549	2	circRNA	ENST00000254323.6	chr19:13823500-13825549|chr19:13828726-13830190	8	11903	0	0
chr6|157867546-157875176	SNX9	1180.8	3470.01	-1.55517	down	2.45511e-29	chr6	157867546	157875176	+	157867546	157867546	3	circRNA	ENST00000392185.7	chr6:157823446-157867546|chr6:157875176-157896826	8	100393	2	260230
chr15|80906662-80909306	CEMIP	1607.51	4616.82	-1.52207	down	3.02365e-29	chr15	80906662	80909306	+	80906662	80906662	2	circRNA	ENST00000220244.7	chr15:80896060-80906662|chr15:80909306-80920093	8	136675	4	346233
chr17|20204332-20205912	SPECC1	115.785	276.713	-1.25694	down	9.40933e-29	chr17	20204332	20205912	+	20204332	20204332	1	circRNA	ENST00000395527.8	chr17:20110562-20204332|chr17:20205912-20227412	8	9837	1	20751
chr16|88033108-88038011	BANP	164.64	371.186	-1.17283	down	2.13921e-28	chr16	88033108	88038011	+	88033108	88033108	3	circRNA	ENST00000286122.11	chr16:88027650-88033108|chr16:88038011-88065266	8	13991	15	27822
chr16|56369192-56389375	AMFR	2718.46	0	INF	up	1.99551e-07	chr16	56369192	56389375	-	56369192	56369192	3	circRNA	ENST00000290649.9	chr16:56367527-56369192|chr16:56389375-56401732	7	231138	0	0
chr15|89790459-89793126	ANPEP	4090.29	0	INF	up	2.03315e-07	chr15	89790459	89793126	-	89790459	89790459	5	circRNA	ENST00000300060.6	chr15:89785501-89790459|chr15:89793126-89797574	7	347782	0	0
chr19|40458154-40458545	BLVRB	2154.47	0	INF	up	2.04918e-07	chr19	40458154	40458545	-	40458154	40458154	2	circRNA	ENST00000595483.5	chr19:40448046-40458154|chr19:40458545-40465609	7	183183	0	0
chr1|169798856-169807929	C1orf112	155.925	0	INF	up	1.91612e-07	chr1	169798856	169807929	+	169798856	169798856	7	circRNA	ENST00000498289.5	chr1:169784913-169798856|chr1:169807929-169821678	7	13251	0	0
chr6|109145218-109146937	CEP57L1	152.903	0	INF	up	4.36039e-07	chr6	109145218	109146937	+	109145218	109145218	2	circRNA	ENST00000521277.5	chr6:109106090-109145218|chr6:109146937-109150165	7	12994	0	0
chr9|128169051-128180799	CIZ1	1628.75	0	INF	up	1.94296e-07	chr9	128169051	128180799	-	128169051	128169051	9	circRNA	ENST00000415526.5	chr9:128167164-128169051|chr9:128180799-128185546	7	138482	0	0
chr11|61323978-61330074	DDB1	5505.78	0	INF	up	1.96639e-07	chr11	61323978	61330074	-	61323978	61323978	5	circRNA	ENST00000301764.11	chr11:61323094-61323978|chr11:61330074-61331542	7	468138	0	0
chr17|64503187-64503571	DDX5	6167.94	0	INF	up	1.99194e-07	chr17	64503187	64503571	-	64503187	64503187	2	circRNA	ENST00000540698.6	chr17:64503098-64503187|chr17:64503571-64503802	7	524440	0	0
chr10|366274-384146	DIP2C	419.591	0	INF	up	1.96365e-07	chr10	366274	384146	-	366274	366274	4	circRNA	ENST00000381496.7	chr10:364582-366274|chr10:384146-384545	7	35670	0	0
chr8|71269739-71317674	EYA1	1662.64	0	INF	up	1.95232e-07	chr8	71269739	71317674	-	71269739	71269739	5	circRNA	ENST00000465115.5	chr8:71244692-71269739|chr8:71317674-71321733	7	141364	0	0
chr5|128357275-128395274	FBN2	66570.2	0	INF	up	4.37016e-07	chr5	128357275	128395274	-	128357275	128357275	12	circRNA	ENST00000262464.8	chr5:128351005-128357275|chr5:128395274-128408673	7	5660322	0	0
chr3|71052536-71053773	FOXP1	55.5464	0	INF	up	2.06559e-07	chr3	71052536	71053773	-	71052536	71052536	2	circRNA	ENST00000318789.8	chr3:71047095-71052536|chr3:71053773-71112535	7	4716	0	0
chr7|5603256-5604030	FSCN1	3698.95	0	INF	up	4.33635e-07	chr7	5603256	5604030	+	5603256	5603256	3	circRNA	ENST00000382361.7	chr7:5593768-5603256|chr7:5604030-5605271	7	314507	0	0
chr3|155910691-155925366	GMPS	1673.23	0	INF	up	2.06642e-07	chr3	155910691	155925366	+	155910691	155910691	7	circRNA	ENST00000496455.6	chr3:155906263-155910691|chr3:155925366-155931764	7	142264	0	0
chr9|112403994-112405722	HSDL2	315.155	0	INF	up	1.9383e-07	chr9	112403994	112405722	+	112403994	112403994	2	circRNA	ENST00000398805.7	chr9:112380180-112403994|chr9:112405722-112408906	7	26790	0	0
chr6|82214226-82214829	IBTK	459.614	0	INF	up	4.35038e-07	chr6	82214226	82214829	-	82214226	82214226	1	circRNA	ENST00000306270.11	chr6:82212793-82214226|chr6:82214829-82216075	7	39073	0	0
chr15|90466000-90466436	IQGAP1	664.217	0	INF	up	2.03437e-07	chr15	90466000	90466436	+	90466000	90466000	2	circRNA	ENST00000268182.9	chr15:90456315-90466000|chr15:90466436-90467449	7	56470	0	0
chr10|89751345-89762835	KIF20B	272.875	0	INF	up	1.96842e-07	chr10	89751345	89762835	+	89751345	89751345	6	circRNA	ENST00000260753.8	chr10:89745959-89751345|chr10:89762835-89768289	7	23195	0	0
chr2|33252676-33315269	LTBP1	22702	0	INF	up	2.07124e-07	chr2	33252676	33315269	+	33252676	33252676	14	circRNA	ENST00000404816.6	chr2:33243784-33252676|chr2:33315269-33342837	7	1930297	0	0
chr15|75358703-75359153	MAN2C1	463.013	0	INF	up	2.02821e-07	chr15	75358703	75359153	-	75358703	75358703	2	circRNA	ENST00000569482.5	chr15:75358618-75358703|chr15:75359153-75359327	7	39362	0	0
chr15|94367604-94402019	MCTP2	397.069	0	INF	up	2.03936e-07	chr15	94367604	94402019	+	94367604	94367604	7	circRNA	ENST00000456504.5	chr15:94358612-94367604|chr15:94402019-94440175	7	33755	0	0
chr9|96918642-96918826	MFSD14C	22.0633	0	INF	up	1.93378e-07	chr9	96918642	96918826	-	96918642	96918642	1	circRNA	ENST00000637409.1	chr9:96903108-96918642|chr9:96918826-96933794	7	1869	0	0
chr22|29988479-29991670	MTMR3	84.3723	0	INF	up	2.06351e-07	chr22	29988479	29991670	+	29988479	29988479	2	circRNA	ENST00000401950.6	chr22:29979052-29988479|chr22:29991670-29998760	7	7167	0	0
chr3|123626817-123667187	MYLK	7041.77	0	INF	up	2.07545e-07	chr3	123626817	123667187	-	123626817	123626817	10	circRNA	ENST00000360772.7	chr3:123620336-123626817|chr3:123667187-123682223	7	598740	0	0
chr1|198232552-198279061	NEK7	2519.61	0	INF	up	1.92066e-07	chr1	198232552	198279061	+	198232552	198232552	6	circRNA	ENST00000367385.8	chr1:198157276-198232552|chr1:198279061-198292944	7	214230	0	0
chr4|2941581-2942351	NOP14	634.991	0	INF	up	2.05063e-07	chr4	2941581	2942351	-	2941581	2941581	2	circRNA	ENST00000416614.6	chr4:2939645-2941581|chr4:2942351-2944072	7	53985	0	0
chr1|58506059-58539310	OMA1	457.026	0	INF	up	1.91147e-07	chr1	58506059	58539310	-	58506059	58506059	7	circRNA	ENST00000371226.7	chr1:58481174-58506059|chr1:58539310-58546702	7	38853	0	0
chr15|43753823-43765566	PDIA3	422.896	0	INF	up	2.00389e-07	chr15	43753823	43765566	+	43753823	43753823	5	circRNA	ENST00000300289.9	chr15:43746706-43753823|chr15:43765566-43765886	7	35951	0	0
chr3|111945267-111962312	PHLDB2	742.238	0	INF	up	2.0704e-07	chr3	111945267	111962312	+	111945267	111945267	5	circRNA	ENST00000393923.7	chr3:111940645-111945267|chr3:111962312-111966612	7	63104	0	0
chr4|88061905-88065879	PKD2	850.368	0	INF	up	2.06055e-07	chr4	88061905	88065879	+	88061905	88061905	3	circRNA	ENST00000237596.6	chr4:88058103-88061905|chr4:88065879-88067897	7	72298	0	0
chr15|57706955-57708710	POLR2M	65.1433	0	INF	up	2.01359e-07	chr15	57706955	57708710	+	57706955	57706955	1	ciRNA	ENST00000299638.7	chr15:57706955-57708713	7	5532	0	0
chr2|231077033-231078747	PSMD1	555.347	0	INF	up	1.90681e-07	chr2	231077033	231078747	+	231077033	231077033	2	circRNA	ENST00000373635.8	chr2:231075571-231077033|chr2:231078747-231079535	7	47213	0	0
chr1|214383310-214386922	PTPN14	917.134	0	INF	up	1.92444e-07	chr1	214383310	214386922	-	214383310	214383310	2	circRNA	ENST00000366956.9	chr1:214378102-214383310|chr1:214386922-214390987	7	77975	0	0
chr15|40709024-40728824	RAD51	66.0606	0	INF	up	1.99919e-07	chr15	40709024	40728824	+	40709024	40709024	3	circRNA	ENST00000423169.6	chr15:40706294-40709024|chr15:40728824-40729504	7	5610	0	0
chr22|41268096-41281082	RANGAP1	1856.68	0	INF	up	2.06837e-07	chr22	41268096	41281082	-	41268096	41268096	3	circRNA	ENST00000405486.5	chr22:41264843-41268096|chr22:41281082-41284900	7	157863	0	0
chr17|32173830-32194107	RHOT1	417.063	0	INF	up	1.98227e-07	chr17	32173830	32194107	+	32173830	32173830	9	circRNA	ENST00000333942.10	chr17:32171101-32173830|chr17:32194107-32198946	7	35455	0	0
chr20|36898439-36912552	SAMHD1	7037.98	0	INF	up	2.07309e-07	chr20	36898439	36912552	-	36898439	36898439	5	circRNA	ENST00000262878.4	chr20:36897959-36898439|chr20:36912552-36916721	7	598418	0	0
KI270763.1|427809-438666	SDCCAG8	121.995	0	INF	up	2.05864e-07	KI270763.1	427809	438666	+	427809	427809	3	circRNA	ENST00000622598.3	KI270763.1:390971-427809|KI270763.1:438666-501121	7	10366	0	0
chr14|71512742-71529370	SIPA1L1	203.851	0	INF	up	2.04431e-07	chr14	71512742	71529370	+	71512742	71512742	3	circRNA	ENST00000556408.5	chr14:71414014-71512742|chr14:71529370-71573488	7	17326	0	0
chr15|50722123-50731039	SPPL2A	304.229	0	INF	up	2.00875e-07	chr15	50722123	50731039	-	50722123	50722123	4	circRNA	ENST00000261854.9	chr15:50720100-50722123|chr15:50731039-50732602	7	25861	0	0
chr12|108818248-108823361	SSH1	260.926	0	INF	up	1.96169e-07	chr12	108818248	108823361	-	108818248	108818248	2	circRNA	ENST00000326495.9	chr12:108817159-108818248|chr12:108823361-108852637	7	22179	0	0
chr17|42223381-42232137	STAT5B	581.033	0	INF	up	1.98708e-07	chr17	42223381	42232137	-	42223381	42223381	4	circRNA	ENST00000293328.7	chr17:42219842-42223381|chr17:42232137-42276247	7	49397	0	0
chr13|98519242-98519473	STK24	636.026	0	INF	up	1.9569e-07	chr13	98519242	98519473	-	98519242	98519242	1	circRNA	ENST00000539966.5	chr13:98482321-98519242|chr13:98519473-98576744	7	54073	0	0
chr17|31988319-31988497	SUZ12	108.752	0	INF	up	1.97761e-07	chr17	31988319	31988497	+	31988319	31988319	1	circRNA	ENST00000322652.9	chr17:31983104-31988319|chr17:31988497-31993241	7	9240	0	0
chr18|68691294-68698031	TMX3	556.746	0	INF	up	2.05361e-07	chr18	68691294	68698031	-	68691294	68691294	3	circRNA	ENST00000299608.6	chr18:68687765-68691294|chr18:68698031-68700404	7	47332	0	0
chr15|64393945-64445108	TRIP4	822.588	0	INF	up	2.02323e-07	chr15	64393945	64445108	+	64393945	64393945	11	circRNA	ENST00000261884.7	chr15:64387964-64393945|chr15:64445108-64454996	7	69936	0	0
chr9|15190553-15192695	TTC39B	241.403	0	INF	up	1.92917e-07	chr9	15190553	15192695	-	15190553	15190553	3	circRNA	ENST00000512701.6	chr9:15189792-15190553|chr9:15192695-15199860	7	20519	0	0
chr8|48043032-48049978	UBE2V2	704.004	0	INF	up	1.94754e-07	chr8	48043032	48049978	+	48043032	48043032	2	circRNA	ENST00000523111.6	chr8:48008470-48043032|chr8:48049978-48060681	7	59853	0	0
chr21|15818697-15827203	USP25	840.218	0	INF	up	2.06413e-07	chr21	15818697	15827203	+	15818697	15818697	5	circRNA	ENST00000285679.10	chr21:15811210-15818697|chr21:15827203-15830530	7	71435	0	0
chr15|63532646-63563008	USP3	474.244	0	INF	up	2.01832e-07	chr15	63532646	63563008	+	63532646	63532646	6	circRNA	ENST00000540797.5	chr15:63504830-63532646|chr15:63563008-63570432	7	40317	0	0
chr4|52626017-52631144	USP46	327.351	0	INF	up	2.05562e-07	chr4	52626017	52631144	-	52626017	52626017	3	circRNA	ENST00000441222.7	chr4:52610617-52626017|chr4:52631144-52659114	7	27827	0	0
chr16|46674313-46677398	VPS35	2631.32	0	INF	up	1.99172e-07	chr16	46674313	46677398	-	46674313	46674313	4	circRNA	ENST00000299138.11	chr16:46672472-46674313|chr16:46677398-46678942	7	223729	0	0
chr10|120880825-120890009	WDR11	1908.78	0	INF	up	1.97314e-07	chr10	120880825	120890009	+	120880825	120880825	6	circRNA	ENST00000263461.10	chr10:120878459-120880825|chr10:120890009-120890715	7	162293	0	0
chr16|11774235-11779363	ZC3H7A	727.185	0	INF	up	1.98684e-07	chr16	11774235	11779363	-	11774235	11774235	6	circRNA	ENST00000396516.6	chr16:11770987-11774235|chr16:11779363-11781424	7	61824	0	0
chr7|6697338-6705223	ZNF12	375.841	0	INF	up	4.34044e-07	chr7	6697338	6705223	-	6697338	6697338	3	circRNA	ENST00000405858.5	chr7:6692703-6697338|chr7:6705223-6706431	7	31950	0	0
chr2|65500628-65501147	AC074391.1	61.8973	24.8284	1.31788	up	6.91127e-29	chr2	65500628	65501147	+	65500628	65500628	1	circRNA	ENST00000377977.3	chr2:65476349-65500628|chr2:65501147-65691781	7	5256	2	1860
chr8|42361095-42361365	POLB	21.1578	50.3902	-1.25196	down	9.91062e-29	chr8	42361095	42361365	+	42361095	42361095	2	circRNA	ENST00000522610.5	chr8:42357392-42361095|chr8:42361365-42362611	7	1792	3	3776
chr5|180238331-180241155	MAPK9	687.092	308.902	1.15335	up	2.76796e-28	chr5	180238331	180241155	-	180238331	180238331	3	circRNA	ENST00000452135.6	chr5:180236526-180238331|chr5:180241155-180242572	7	58415	5	23161
chr8|32595827-32616885	NRG1	220.092	448.538	-1.02712	down	1.15215e-27	chr8	32595827	32616885	+	32595827	32595827	4	circRNA	ENST00000523534.5	chr8:31640729-32595827|chr8:32616885-32727948	7	18707	2	33636
chr21|45180329-45185091	ADARB1	1438.59	0	INF	up	2.42037e-07	chr21	45180329	45185091	+	45180329	45180329	5	circRNA	ENST00000437626.5	chr21:45176664-45180329|chr21:45185091-45204554	6	122314	0	0
chr17|19909180-19924517	AKAP10	441.961	0	INF	up	2.29797e-07	chr17	19909180	19924517	-	19909180	19909180	4	circRNA	ENST00000225737.10	chr17:19906232-19909180|chr17:19924517-19931804	6	37573	0	0
chr15|85533583-85543955	AKAP13	668.886	0	INF	up	2.34131e-07	chr15	85533583	85543955	+	85533583	85533583	2	circRNA	ENST00000559362.5	chr15:85521575-85533583|chr15:85543955-85575130	6	56868	0	0
chr1|19268571-19270935	AKR7L	30.3547	0	INF	up	2.20767e-07	chr1	19268571	19270935	-	19268571	19268571	3	circRNA	ENST00000457194.6	chr1:19267461-19268571|chr1:19270935-19273860	6	2575	0	0
chr5|78955294-78969192	ARSB	1521.91	0	INF	up	2.12483e-07	chr5	78955294	78969192	-	78955294	78955294	3	circRNA	ENST00000264914.8	chr5:78885827-78955294|chr5:78969192-78984936	6	129399	0	0
chr8|53756554-53801896	ATP6V1H	1466.52	0	INF	up	2.23997e-07	chr8	53756554	53801896	-	53756554	53756554	5	circRNA	ENST00000355221.7	chr8:53743690-53756554|chr8:53801896-53814661	6	124689	0	0
chr22|45738730-45740538	ATXN10	993.391	0	INF	up	2.40852e-07	chr22	45738730	45740538	+	45738730	45738730	2	circRNA	ENST00000381061.8	chr22:45729590-45738730|chr22:45740538-45806958	6	84460	0	0
chr10|102025155-102033339	C10orf76	332.385	0	INF	up	2.29243e-07	chr10	102025155	102033339	-	102025155	102025155	4	circRNA	ENST00000370033.8	chr10:102023749-102025155|chr10:102033339-102040012	6	28256	0	0
chr17|48848063-48849377	CALCOCO2	918.933	0	INF	up	2.30356e-07	chr17	48848063	48849377	+	48848063	48848063	3	circRNA	ENST00000258947.7	chr17:48841887-48848063|chr17:48849377-48851088	6	78129	0	0
chr16|11120614-11126146	CLEC16A	194.748	0	INF	up	2.33186e-07	chr16	11120614	11126146	+	11120614	11120614	3	circRNA	ENST00000409790.5	chr16:11061022-11120614|chr16:11126146-11166387	6	16553	0	0
chr1|102979381-102989571	COL11A1	2078.11	0	INF	up	2.21284e-07	chr1	102979381	102989571	-	102979381	102979381	4	circRNA	ENST00000370096.7	chr1:102979104-102979381|chr1:102989571-102995863	6	176691	0	0
chr7|6425987-6432959	DAGLB	77.9038	0	INF	up	2.07929e-07	chr7	6425987	6432959	-	6425987	6425987	3	circRNA	ENST00000297056.10	chr7:6424835-6425987|chr7:6432959-6434761	6	6618	0	0
chr4|51863436-51891851	DCUN1D4	1193.62	0	INF	up	2.13971e-07	chr4	51863436	51891851	+	51863436	51863436	5	circRNA	ENST00000509376.5	chr4:51843267-51863436|chr4:51891851-51899269	6	101485	0	0
chr10|68963290-68967203	DDX21	1488.31	0	INF	up	2.28695e-07	chr10	68963290	68967203	+	68963290	68963290	3	circRNA	ENST00000354185.8	chr10:68962157-68963290|chr10:68967203-68968975	6	126542	0	0
chrX|96735757-96738762	DIAPH2	255.398	0	INF	up	2.07431e-07	chrX	96735757	96738762	+	96735757	96735757	2	circRNA	ENST00000355827.8	chrX:96685190-96735757|chrX:96738762-96758153	6	21710	0	0
KI270825.1|92045-93062	DLG5	416.487	0	INF	up	2.39198e-07	KI270825.1	92045	93062	-	92045	92045	2	circRNA	ENST00000614211.2	KI270825.1:82398-92045|KI270825.1:93062-95421	6	35407	0	0
chr18|49331863-49333853	DYM	294.75	0	INF	up	2.38623e-07	chr18	49331863	49333853	-	49331863	49331863	2	circRNA	ENST00000269445.10	chr18:49286616-49331863|chr18:49333853-49363160	6	25056	0	0
chr11|103311877-103323990	DYNC2H1	238.592	0	INF	up	2.27042e-07	chr11	103311877	103323990	+	103311877	103311877	4	circRNA	ENST00000375735.6	chr11:103307831-103311877|chr11:103323990-103358242	6	20281	0	0
chr20|34096656-34098633	EIF2S2	554.629	0	INF	up	2.41445e-07	chr20	34096656	34098633	-	34096656	34096656	3	circRNA	ENST00000374980.2	chr20:34093731-34096656|chr20:34098633-34103461	6	47153	0	0
chr11|128484822-128490576	ETS1	619.926	0	INF	up	2.27586e-07	chr11	128484822	128490576	-	128484822	128484822	4	circRNA	ENST00000392668.8	chr11:128480451-128484822|chr11:128490576-128556290	6	52705	0	0
chr4|53379072-53425965	FIP1L1	2236.46	0	INF	up	2.14494e-07	chr4	53379072	53425965	+	53379072	53379072	11	circRNA	ENST00000337488.10	chr4:53377923-53379072|chr4:53425965-53428026	6	190156	0	0
chr12|132813306-132822311	GOLGA3	1302.29	0	INF	up	2.25939e-07	chr12	132813306	132822311	-	132813306	132813306	3	circRNA	ENST00000204726.7	chr12:132808549-132813306|chr12:132822311-132828326	6	110725	0	0
chr7|75188074-75189256	GTF2IP1	399.151	0	INF	up	2.09926e-07	chr7	75188074	75189256	-	75188074	75188074	2	circRNA	ENST00000618412.4	chr7:75187295-75188074|chr7:75189256-75190538	6	33933	0	0
chr7|43311762-43320742	HECW1	141.342	0	INF	up	2.0893e-07	chr7	43311762	43320742	+	43311762	43311762	2	circRNA	ENST00000395891.6	chr7:43243932-43311762|chr7:43320742-43360885	6	12012	0	0
chr3|129461227-129469417	IFT122	286.329	0	INF	up	2.18098e-07	chr3	129461227	129469417	+	129461227	129461227	5	circRNA	ENST00000431818.6	chr3:129458677-129461227|chr3:129469417-129476314	6	24340	0	0
chr12|43760924-43783724	IRAK4	1870.11	0	INF	up	2.24534e-07	chr12	43760924	43783724	+	43760924	43760924	9	circRNA	ENST00000547521.5	chr12:43759592-43760924|chr12:43783724-43786398	6	159006	0	0
chr5|96979137-96986670	LNPEP	2209.04	0	INF	up	2.12989e-07	chr5	96979137	96986670	+	96979137	96979137	3	circRNA	ENST00000231368.9	chr5:96936174-96979137|chr5:96986670-96993014	6	187824	0	0
chr4|150415437-150491035	LRBA	621.913	0	INF	up	2.16003e-07	chr4	150415437	150491035	-	150415437	150415437	7	circRNA	ENST00000510413.5	chr4:150350159-150415437|chr4:150491035-150588047	6	52874	0	0
chr6|25495110-25500235	LRRC16A	156.502	0	INF	up	2.11979e-07	chr6	25495110	25500235	+	25495110	25495110	2	circRNA	ENST00000329474.6	chr6:25492024-25495110|chr6:25500235-25509655	6	13301	0	0
chr16|4651962-4652824	MGRN1	240.662	0	INF	up	2.32628e-07	chr16	4651962	4652824	+	4651962	4651962	2	circRNA	ENST00000591895.5	chr16:4650483-4651962|chr16:4652824-4657245	6	20457	0	0
chr7|135950598-135951630	MTPN	831.28	0	INF	up	2.10939e-07	chr7	135950598	135951630	-	135950598	135950598	2	circRNA	ENST00000393085.3	chr7:135930012-135950598|chr7:135951630-135977028	6	70676	0	0
chr19|13135199-13136405	NACC1	2023.68	0	INF	up	2.36395e-07	chr19	13135199	13136405	+	13135199	13135199	2	circRNA	ENST00000292431.4	chr19:13118454-13135199|chr19:13136405-13137270	6	172063	0	0
chr12|77940318-78007445	NAV3	3068.07	0	INF	up	2.25578e-07	chr12	77940318	78007445	+	77940318	77940318	7	circRNA	ENST00000549464.5	chr12:77831704-77940318|chr12:78007445-78021746	6	260866	0	0
chr2|182962158-182967361	NCKAP1	1327.68	0	INF	up	2.19723e-07	chr2	182962158	182967361	-	182962158	182962158	3	circRNA	ENST00000361354.8	chr2:182957596-182962158|chr2:182967361-182976892	6	112884	0	0
chr9|33318730-33319127	NFX1	476.902	0	INF	up	2.22315e-07	chr9	33318730	33319127	+	33318730	33318730	2	circRNA	ENST00000379540.7	chr9:33313793-33318730|chr9:33319127-33328580	6	40544	0	0
chr17|81604547-81608822	NPLOC4	1145.71	0	INF	up	2.3206e-07	chr17	81604547	81608822	-	81604547	81604547	3	circRNA	ENST00000331134.10	chr17:81600427-81604547|chr17:81608822-81610209	6	97411	0	0
chr3|48549863-48550234	PFKFB4	115.68	0	INF	up	2.17583e-07	chr3	48549863	48550234	-	48549863	48549863	2	circRNA	ENST00000232375.7	chr3:48543646-48549863|chr3:48550234-48556680	6	9830	0	0
chr7|11061790-11111467	PHF14	1097.49	0	INF	up	2.08419e-07	chr7	11061790	11111467	+	11061790	11061790	3	circRNA	ENST00000423760.6	chr7:11051780-11061790|chr7:11111467-11169415	6	93311	0	0
chr11|68519500-68537891	PPP6R3	543.798	0	INF	up	2.26488e-07	chr11	68519500	68537891	+	68519500	68519500	2	circRNA	ENST00000393800.6	chr11:68460827-68519500|chr11:68537891-68544837	6	46232	0	0
chr22|31701655-31738911	PRR14L	2421.76	0	INF	up	2.40364e-07	chr22	31701655	31738911	-	31701655	31701655	6	circRNA	ENST00000327423.10	chr22:31688227-31701655|chr22:31738911-31749992	6	205911	0	0
chr14|102714422-102721377	RCOR1	116.679	0	INF	up	2.35837e-07	chr14	102714422	102721377	+	102714422	102714422	3	circRNA	ENST00000262241.6	chr14:102711013-102714422|chr14:102721377-102722186	6	9915	0	0
chr19|39354005-39357089	SAMD4B	433.152	0	INF	up	2.37476e-07	chr19	39354005	39357089	+	39354005	39354005	2	circRNA	ENST00000602243.5	chr19:39342576-39354005|chr19:39357089-39369654	6	36824	0	0
chr3|42555929-42563686	SEC22C	655.926	0	INF	up	2.16533e-07	chr3	42555929	42563686	-	42555929	42555929	4	circRNA	ENST00000273156.11	chr3:42548657-42555929|chr3:42563686-42568864	6	55766	0	0
chr9|113256113-113258862	SLC31A1	1194.55	0	INF	up	2.23451e-07	chr9	113256113	113258862	+	113256113	113256113	3	circRNA	ENST00000374212.4	chr9:113221678-113256113|chr9:113258862-113260271	6	101564	0	0
chr3|47686048-47693300	SMARCC1	197.864	0	INF	up	2.17065e-07	chr3	47686048	47693300	-	47686048	47686048	3	circRNA	ENST00000254480.9	chr3:47680508-47686048|chr3:47693300-47701277	6	16818	0	0
chr17|51041500-51056482	SPAG9	871.149	0	INF	up	2.30924e-07	chr17	51041500	51056482	-	51041500	51041500	3	circRNA	ENST00000262013.11	chr17:51031722-51041500|chr17:51056482-51079583	6	74066	0	0
chr12|49486249-49490731	SPATS2	89.1707	0	INF	up	2.25047e-07	chr12	49486249	49490731	+	49486249	49486249	3	circRNA	ENST00000549045.5	chr12:49484669-49486249|chr12:49490731-49494740	6	7576	0	0
chr2|200412310-200419496	SPATS2L	1751.91	0	INF	up	2.20256e-07	chr2	200412310	200419496	+	200412310	200412310	3	circRNA	ENST00000409718.5	chr2:200389283-200412310|chr2:200419496-200439121	6	148955	0	0
chr9|92055404-92080963	SPTLC1	3600.84	0	INF	up	2.23199e-07	chr9	92055404	92080963	-	92055404	92055404	5	circRNA	ENST00000262554.6	chr9:92050067-92055404|chr9:92080963-92108739	6	306166	0	0
chr1|112591524-112616895	ST7L	588.477	0	INF	up	2.21771e-07	chr1	112591524	112616895	-	112591524	112591524	5	circRNA	ENST00000361846.7	chr1:112584126-112591524|chr1:112616895-112618908	6	50031	0	0
chr7|73702844-73703828	STX1A	219.057	0	INF	up	2.09425e-07	chr7	73702844	73703828	-	73702844	73702844	2	circRNA	ENST00000222812.7	chr7:73700840-73702844|chr7:73703828-73704147	6	18620	0	0
chr17|54985613-54990957	STXBP4	1157.45	0	INF	up	2.31493e-07	chr17	54985613	54990957	+	54985613	54985613	3	circRNA	ENST00000376352.6	chr17:54968815-54985613|chr17:54990957-54999344	6	98410	0	0
chr4|38054198-38103157	TBC1D1	886.144	0	INF	up	2.13445e-07	chr4	38054198	38103157	+	38054198	38054198	4	circRNA	ENST00000508802.5	chr4:38053225-38054198|chr4:38103157-38115709	6	75341	0	0
chr14|102438021-102440609	TECPR2	103.954	0	INF	up	2.35281e-07	chr14	102438021	102440609	+	102438021	102438021	2	circRNA	ENST00000359520.11	chr14:102435211-102438021|chr14:102440609-102443646	6	8833	0	0
chrX|49038009-49040568	TFE3	833.691	0	INF	up	2.06922e-07	chrX	49038009	49040568	-	49038009	49038009	4	circRNA	ENST00000493583.5	chrX:49034251-49038009|chrX:49040568-49043110	6	70881	0	0
chr15|70676492-70699660	UACA	2988.68	0	INF	up	2.33743e-07	chr15	70676492	70699660	-	70676492	70676492	12	circRNA	ENST00000322954.10	chr15:70672001-70676492|chr15:70699660-70763329	6	254115	0	0
chr4|67662188-67682213	UBA6	1225.87	0	INF	up	2.1495e-07	chr4	67662188	67682213	-	67662188	67662188	11	circRNA	ENST00000322244.9	chr4:67649211-67662188|chr4:67682213-67696644	6	104227	0	0
chr9|83663874-83678599	UBQLN1	3148.84	0	INF	up	2.22857e-07	chr9	83663874	83678599	-	83663874	83663874	6	circRNA	ENST00000376395.8	chr9:83661939-83663874|chr9:83678599-83679774	6	267733	0	0
chr2|61278164-61319327	USP34	4423.75	0	INF	up	2.18622e-07	chr2	61278164	61319327	-	61278164	61278164	20	circRNA	ENST00000398571.6	chr2:61266167-61278164|chr2:61319327-61325374	6	376136	0	0
chr2|61325374-61333971	USP34	269.852	0	INF	up	2.18668e-07	chr2	61325374	61333971	-	61325374	61325374	3	circRNA	ENST00000398571.6	chr2:61319327-61325374|chr2:61333971-61339350	6	22939	0	0
chr14|77437807-77454102	VIPAS39	516.995	0	INF	up	2.34707e-07	chr14	77437807	77454102	-	77437807	77437807	10	circRNA	ENST00000327028.8	chr14:77435919-77437807|chr14:77454102-77457094	6	43953	0	0
chr7|93303459-93311272	VPS50	234.593	0	INF	up	2.10435e-07	chr7	93303459	93311272	+	93303459	93303459	4	circRNA	ENST00000305866.9	chr7:93297243-93303459|chr7:93311272-93323610	6	19941	0	0
chr4|84794518-84803467	WDFY3	1064.74	0	INF	up	2.15474e-07	chr4	84794518	84803467	-	84794518	84794518	6	circRNA	ENST00000295888.8	chr4:84789907-84794518|chr4:84803467-84808333	6	90527	0	0
chr7|158879683-158918869	WDR60	760.773	0	INF	up	2.11459e-07	chr7	158879683	158918869	+	158879683	158879683	11	circRNA	ENST00000407559.7	chr7:158876691-158879683|chr7:158918869-158922376	6	64681	0	0
chr10|45639815-45663842	ZFAND4	319.765	0	INF	up	2.28145e-07	chr10	45639815	45663842	-	45639815	45639815	6	circRNA	ENST00000374366.7	chr10:45627105-45639815|chr10:45663842-45672249	6	27183	0	0
KN196475.1|154418-156575	ZNF197	458.261	0	INF	up	2.39779e-07	KN196475.1	154418	156575	+	154418	154418	2	circRNA	ENST00000627752.2	KN196475.1:150497-154418|KN196475.1:156575-157458	6	38959	0	0
chr19|44228445-44229816	ZNF227	213.377	0	INF	up	2.38054e-07	chr19	44228445	44229816	+	44228445	44228445	2	circRNA	ENST00000391961.6	chr19:44213244-44228445|chr19:44229816-44234701	6	18137	0	0
chr2|71396140-71418639	ZNF638	1376.79	0	INF	up	2.19193e-07	chr2	71396140	71418639	+	71396140	71396140	11	circRNA	ENST00000264447.8	chr2:71380565-71396140|chr2:71418639-71422813	6	117060	0	0
chr19|13808835-13809220	ZSWIM4	18.1823	0	INF	up	2.36921e-07	chr19	13808835	13809220	+	13808835	13808835	2	circRNA	ENST00000254323.6	chr19:13805148-13808835|chr19:13809220-13812996	6	1540	0	0
chr18|14799100-14808744	ANKRD30B	39.587	5.29371	2.90268	up	1.40063e-29	chr18	14799100	14808744	+	14799100	14799100	6	circRNA	ENST00000580206.1	chr18:14797854-14799100|chr18:14808744-14809985	6	3360	2	395
chrX|24699424-24704469	POLA1	20.2051	95.3934	-2.23917	down	2.48113e-29	chrX	24699424	24704469	+	24699424	24699424	3	circRNA	ENST00000379068.7	chrX:24694004-24699424|chrX:24704469-24714553	6	1712	3	7151
chr17|8569719-8577338	MYH10	50.3364	156.984	-1.64095	down	6.06935e-29	chr17	8569719	8577338	-	8569719	8569719	3	circRNA	ENST00000360416.7	chr17:8554018-8569719|chr17:8577338-8589080	6	4274	2	11771
chr9|98780188-98782573	ANKS6	267.724	92.1532	1.53864	up	2.58796e-29	chr9	98780188	98782573	-	98780188	98780188	2	circRNA	ENST00000375019.6	chr9:98778424-98780188|chr9:98782573-98783952	6	22758	2	6909
chr1|159049431-159049599	IFI16	167.615	442.111	-1.39925	down	5.04581e-29	chr1	159049431	159049599	+	159049431	159049431	1	circRNA	ENST00000368132.7	chr1:159032691-159049431|chr1:159049599-159051678	6	14246	2	33154
chr11|124647364-124648175	SIAE	296.785	761.494	-1.35942	down	5.61819e-29	chr11	124647364	124648175	-	124647364	124647364	2	circRNA	ENST00000263593.7	chr11:124639867-124647364|chr11:124648175-124649618	6	25229	4	57104
chr7|48410519-48427871	ABCA13	52.7709	0	INF	up	2.38543e-07	chr7	48410519	48427871	+	48410519	48410519	3	circRNA	ENST00000435803.5	chr7:48403879-48410519|chr7:48427871-48455036	5	4482	0	0
chr2|9535833-9536828	ADAM17	259.456	0	INF	up	2.20398e-07	chr2	9535833	9536828	-	9535833	9535833	2	circRNA	ENST00000310823.7	chr2:9527954-9535833|chr2:9536828-9543152	5	22056	0	0
chr2|95914107-95916171	ANKRD36C	154.196	0	INF	up	2.20267e-07	chr2	95914107	95916171	-	95914107	95914107	4	circRNA	ENST00000456556.5	chr2:95912435-95914107|chr2:95916171-95917854	5	13106	0	0
KI270927.1|69872-73245	AP2A2	69.9888	0	INF	up	2.42619e-07	KI270927.1	69872	73245	+	69872	69872	2	circRNA	ENST00000629952.2	KI270927.1:63686-69872|KI270927.1:73245-75968	5	5946	0	0
chr8|130124012-130128090	ASAP1	961.261	0	INF	up	2.31259e-07	chr8	130124012	130128090	-	130124012	130124012	3	circRNA	ENST00000524124.5	chr8:130118675-130124012|chr8:130128090-130134295	5	81729	0	0
chr10|87767672-87814612	ATAD1	953.04	0	INF	up	2.37495e-07	chr10	87767672	87814612	-	87767672	87767672	7	circRNA	ENST00000308448.11	chr10:87756922-87767672|chr10:87814612-87817794	5	81030	0	0
chr20|51669996-51676208	ATP9A	1083.54	0	INF	up	2.46763e-07	chr20	51669996	51676208	-	51669996	51669996	4	circRNA	ENST00000311637.9	chr20:51657150-51669996|chr20:51676208-51712965	5	92126	0	0
chr22|45700281-45729590	ATXN10	2542.24	0	INF	up	2.45665e-07	chr22	45700281	45729590	+	45700281	45700281	4	circRNA	ENST00000381061.8	chr22:45693078-45700281|chr22:45729590-45738730	5	216156	0	0
chr22|45700281-45702847	ATXN10	577.046	0	INF	up	2.46154e-07	chr22	45700281	45702847	+	45700281	45700281	2	circRNA	ENST00000381061.8	chr22:45693078-45700281|chr22:45702847-45718412	5	49060	0	0
chr9|92715252-92722808	BICD2	3240.58	0	INF	up	2.2926e-07	chr9	92715252	92722808	-	92715252	92715252	5	circRNA	ENST00000375512.3	chr9:92713461-92715252|chr9:92722808-92729023	5	275535	0	0
chr1|19419660-19419750	CAPZB	1231.16	0	INF	up	2.23444e-07	chr1	19419660	19419750	-	19419660	19419660	1	circRNA	ENST00000264203.7	chr1:19385626-19419660|chr1:19419750-19448833	5	104678	0	0
chr6|89853165-89855544	CASP8AP2	31.766	0	INF	up	2.41383e-07	chr6	89853165	89855544	+	89853165	89853165	3	circRNA	ENST00000552401.5	chr6:89846644-89853165|chr6:89855544-89857083	5	2696	0	0
chr22|41808874-41813822	CCDC134	277.485	0	INF	up	2.45069e-07	chr22	41808874	41813822	+	41808874	41808874	5	circRNA	ENST00000255784.5	chr22:41800766-41808874|chr22:41813822-41825697	5	23589	0	0
chr17|39490556-39494694	CDK12	170.015	0	INF	up	2.38086e-07	chr17	39490556	39494694	+	39490556	39490556	3	circRNA	ENST00000584632.5	chr17:39471763-39490556|chr17:39494694-39501249	5	14451	0	0
chr9|22029432-22056387	CDKN2B-AS1	401.974	0	INF	up	2.28699e-07	chr9	22029432	22056387	+	22029432	22029432	6	circRNA	ENST00000584351.5	chr9:21995161-22029432|chr9:22056387-22058358	5	34174	0	0
chr11|46795593-46821268	CKAP5	2284.3	0	INF	up	2.34097e-07	chr11	46795593	46821268	-	46795593	46795593	12	circRNA	ENST00000529230.5	chr11:46790583-46795593|chr11:46821268-46846219	5	194224	0	0
chr2|121347037-121348718	CLASP1	363.504	0	INF	up	2.20797e-07	chr2	121347037	121348718	-	121347037	121347037	2	circRNA	ENST00000263710.8	chr2:121340947-121347037|chr2:121348718-121363171	5	30903	0	0
chr1|47368468-47373107	CMPK1	3255.48	0	INF	up	2.25072e-07	chr1	47368468	47373107	+	47368468	47368468	2	circRNA	ENST00000371873.9	chr1:47334116-47368468|chr1:47373107-47374908	5	276802	0	0
chr19|11546674-11546969	CNN1	410.594	0	INF	up	2.42693e-07	chr19	11546674	11546969	+	11546674	11546674	2	circRNA	ENST00000252456.6	chr19:11541197-11546674|chr19:11546969-11547796	5	34907	0	0
chr4|77726166-77744875	CNOT6L	232.241	0	INF	up	2.45364e-07	chr4	77726166	77744875	-	77726166	77726166	5	circRNA	ENST00000504123.5	chr4:77720643-77726166|chr4:77744875-77748315	5	19742	0	0
chr7|137901353-137916012	CREB3L2	344.84	0	INF	up	2.39694e-07	chr7	137901353	137916012	-	137901353	137901353	6	circRNA	ENST00000330387.10	chr7:137885502-137901353|chr7:137916012-137928149	5	29316	0	0
chr3|41224020-41238076	CTNNB1	27650.5	0	INF	up	2.4832e-07	chr3	41224020	41238076	+	41224020	41224020	13	circRNA	ENST00000405570.5	chr3:41195706-41224020|chr3:41238076-41239133	5	2351062	0	0
chr10|35032434-35044868	CUL2	484.323	0	INF	up	2.35747e-07	chr10	35032434	35044868	-	35032434	35032434	6	circRNA	ENST00000374746.5	chr10:35031619-35032434|chr10:35044868-35049682	5	41176	0	0
chr7|92123119-92131872	CYP51A1	727.808	0	INF	up	2.39105e-07	chr7	92123119	92131872	-	92123119	92123119	6	circRNA	ENST00000003100.12	chr7:92118615-92123119|chr7:92131872-92134172	5	61879	0	0
chr10|68911067-68919981	DDX50	463.824	0	INF	up	2.36329e-07	chr10	68911067	68919981	+	68911067	68911067	5	circRNA	ENST00000373585.7	chr10:68910382-68911067|chr10:68919981-68934198	5	39433	0	0
chr10|77853353-77854370	DLG5	456.815	0	INF	up	2.36911e-07	chr10	77853353	77854370	-	77853353	77853353	2	circRNA	ENST00000372391.6	chr10:77843706-77853353|chr10:77854370-77856729	5	38837	0	0
chr5|119101934-119129423	DMXL1	1038.4	0	INF	up	2.43089e-07	chr5	119101934	119129423	+	119101934	119101934	8	circRNA	ENST00000503802.5	chr5:119098104-119101934|chr5:119129423-119133131	5	88288	0	0
chr3|32532985-32537104	DYNC1LI1	314.626	0	INF	up	2.47165e-07	chr3	32532985	32537104	-	32532985	32532985	3	circRNA	ENST00000273130.8	chr3:32530520-32532985|chr3:32537104-32541036	5	26747	0	0
chr11|103115176-103121496	DYNC2H1	761.197	0	INF	up	2.34595e-07	chr11	103115176	103121496	+	103115176	103115176	7	circRNA	ENST00000375735.6	chr11:103114238-103115176|chr11:103121496-103122824	5	64718	0	0
chr11|32587011-32588732	EIF3M	1612.47	0	INF	up	2.3296e-07	chr11	32587011	32588732	+	32587011	32587011	2	circRNA	ENST00000531921.5	chr11:32583929-32587011|chr11:32588732-32589546	5	137100	0	0
chr4|139061864-139073567	ELF2	579.186	0	INF	up	2.4656e-07	chr4	139061864	139073567	-	139061864	139061864	4	circRNA	ENST00000394235.6	chr4:139060674-139061864|chr4:139073567-139125163	5	49242	0	0
chr22|41168448-41173784	EP300	286.318	0	INF	up	2.44474e-07	chr22	41168448	41173784	+	41168448	41168448	6	circRNA	ENST00000263253.8	chr22:41166666-41168448|chr22:41173784-41176246	5	24340	0	0
chr9|93476255-93498886	FAM120A	879.287	0	INF	up	2.296e-07	chr9	93476255	93498886	+	93476255	93476255	3	circRNA	ENST00000277165.10	chr9:93471387-93476255|chr9:93498886-93515666	5	74759	0	0
chr4|53383772-53428183	FIP1L1	2213.34	0	INF	up	2.44839e-07	chr4	53383772	53428183	+	53383772	53383772	9	circRNA	ENST00000337488.10	chr4:53382335-53383772|chr4:53428183-53442652	5	188191	0	0
chr11|128758114-128782023	FLI1	203.239	0	INF	up	2.35179e-07	chr11	128758114	128782023	+	128758114	128758114	2	circRNA	ENST00000608303.5	chr11:128686701-128758114|chr11:128782023-128805365	5	17276	0	0
chr1|77964061-77967098	FUBP1	906.126	0	INF	up	2.25963e-07	chr1	77964061	77967098	-	77964061	77964061	8	circRNA	ENST00000294623.8	chr1:77963715-77964061|chr1:77967098-77967626	5	77041	0	0
chr22|37623326-37623633	GGA1	300.983	0	INF	up	2.43879e-07	chr22	37623326	37623633	+	37623326	37623326	2	circRNA	ENST00000343632.8	chr22:37621696-37623326|chr22:37623633-37624968	5	25587	0	0
chr3|33051757-33068970	GLB1	1975.83	0	INF	up	2.47763e-07	chr3	33051757	33068970	-	33051757	33051757	7	circRNA	ENST00000307363.9	chr3:33046232-33051757|chr3:33068970-33072543	5	167996	0	0
chr17|81693653-81694853	HGS	376.629	0	INF	up	2.39243e-07	chr17	81693653	81694853	+	81693653	81693653	3	circRNA	ENST00000329138.8	chr17:81693581-81693653|chr17:81694853-81694923	5	32019	0	0
chr1|23071224-23072197	KDM1A	283.225	0	INF	up	2.23995e-07	chr1	23071224	23072197	+	23071224	23071224	2	circRNA	ENST00000356634.7	chr1:23069151-23071224|chr1:23072197-23073291	5	24077	0	0
chr3|197829563-197871462	LRCH3	1816.79	0	INF	up	2.19887e-07	chr3	197829563	197871462	+	197829563	197829563	14	circRNA	ENST00000438796.6	chr3:197827014-197829563|chr3:197871462-197875697	5	154473	0	0
chr7|139412550-139417729	LUC7L2	798.608	0	INF	up	2.40275e-07	chr7	139412550	139417729	+	139412550	139412550	2	circRNA	ENST00000541170.7	chr7:139409654-139412550|chr7:139417729-139422162	5	67899	0	0
chr2|127335869-127343194	MAP3K2	282.366	0	INF	up	2.21337e-07	chr2	127335869	127343194	-	127335869	127335869	4	circRNA	ENST00000409947.5	chr2:127330505-127335869|chr2:127343194-127388247	5	24004	0	0
chr4|17623600-17625845	MED28	1688.23	0	INF	up	2.43687e-07	chr4	17623600	17625845	+	17623600	17623600	2	circRNA	ENST00000503945.2	chr4:17621699-17623600|chr4:17625845-17628005	5	143542	0	0
chr17|55401468-55411417	MMD	1344.58	0	INF	up	2.38659e-07	chr17	55401468	55411417	-	55401468	55401468	4	circRNA	ENST00000262065.7	chr17:55394534-55401468|chr17:55411417-55414150	5	114322	0	0
chr2|203068392-203084569	NBEAL1	486.899	0	INF	up	2.21875e-07	chr2	203068392	203084569	+	203068392	203068392	4	circRNA	ENST00000497505.5	chr2:203057453-203068392|chr2:203084569-203085271	5	41395	0	0
chr1|146076705-146094952	NBPF10	1670.5	0	INF	up	2.26526e-07	chr1	146076705	146094952	-	146076705	146076705	24	circRNA	ENST00000583866.8	chr1:146076041-146076705|chr1:146094952-146095602	5	142034	0	0
chr14|71036064-71052012	PCNX1	754.552	0	INF	up	2.4209e-07	chr14	71036064	71052012	+	71036064	71036064	6	circRNA	ENST00000304743.6	chr14:71034036-71036064|chr14:71052012-71055503	5	64153	0	0
chr3|138734633-138734804	PIK3CB	47.8078	0	INF	up	2.19366e-07	chr3	138734633	138734804	-	138734633	138734633	1	circRNA	ENST00000289153.6	chr3:138733438-138734633|chr3:138734804-138737706	5	4060	0	0
chr1|151224244-151232703	PIP5K1A	183.046	0	INF	up	2.27063e-07	chr1	151224244	151232703	+	151224244	151224244	5	circRNA	ENST00000409426.5	chr1:151199081-151224244|chr1:151232703-151234196	5	15559	0	0
chr14|39179090-39179462	PNN	62.6853	0	INF	up	2.41515e-07	chr14	39179090	39179462	+	39179090	39179090	2	circRNA	ENST00000216832.8	chr14:39177916-39179090|chr14:39179462-39180502	5	5325	0	0
chr1|53074605-53082188	PODN	949.088	0	INF	up	2.25402e-07	chr1	53074605	53082188	+	53074605	53074605	7	circRNA	ENST00000371500.7	chr1:53071628-53074605|chr1:53082188-53084512	5	80694	0	0
chr14|29638488-29725674	PRKD1	2296.06	0	INF	up	2.41004e-07	chr14	29638488	29725674	-	29638488	29638488	5	circRNA	ENST00000616995.4	chr14:29636494-29638488|chr14:29725674-29751165	5	195224	0	0
chr12|56671748-56673065	PTGES3	55.8169	0	INF	up	2.31834e-07	chr12	56671748	56673065	-	56671748	56671748	3	circRNA	ENST00000537473.2	chr12:56670364-56671748|chr12:56673065-56687249	5	4741	0	0
chr6|13639562-13658832	RANBP9	2220.88	0	INF	up	2.40868e-07	chr6	13639562	13658832	-	13639562	13639562	7	circRNA	ENST00000011619.5	chr6:13637955-13639562|chr6:13658832-13696784	5	188832	0	0
chr1|32672449-32672901	RBBP4	30.9428	0	INF	up	2.24539e-07	chr1	32672449	32672901	+	32672449	32672449	3	circRNA	ENST00000414241.7	chr1:32669563-32672449|chr1:32672901-32679639	5	2626	0	0
chr6|111349217-111359014	REV3L	1960.2	0	INF	up	2.4195e-07	chr6	111349217	111359014	-	111349217	111349217	4	circRNA	ENST00000434009.5	chr6:111344043-111349217|chr6:111359014-111363852	5	166667	0	0
chr4|25252320-25255265	RP11-717K11.2	120.478	0	INF	up	2.44259e-07	chr4	25252320	25255265	+	25252320	25252320	2	circRNA	ENST00000512921.4	chr4:25160753-25252320|chr4:25255265-25256542	5	10239	0	0
chr1|213104453-213117410	RPS6KC1	76.4807	0	INF	up	2.2761e-07	chr1	213104453	213117410	+	213104453	213104453	2	circRNA	ENST00000543354.5	chr1:213071041-213104453|chr1:213117410-213129526	5	6498	0	0
chr16|11846500-11847806	RSL1D1	541.446	0	INF	up	2.3983e-07	chr16	11846500	11847806	-	11846500	11846500	3	circRNA	ENST00000571133.5	chr16:11842000-11846500|chr16:11847806-11850278	5	46033	0	0
chr1|243415701-243426558	SDCCAG8	106.2	0	INF	up	2.28153e-07	chr1	243415701	243426558	+	243415701	243415701	3	circRNA	ENST00000366541.7	chr1:243378863-243415701|chr1:243426558-243489013	5	9025	0	0
chr15|84687624-84691644	SEC11A	1502.05	0	INF	up	2.40423e-07	chr15	84687624	84691644	-	84687624	84687624	2	circRNA	ENST00000558134.5	chr15:84680832-84687624|chr15:84691644-84716024	5	127711	0	0
chr18|51054780-51067187	SMAD4	1449.05	0	INF	up	2.43289e-07	chr18	51054780	51067187	+	51054780	51054780	6	circRNA	ENST00000398417.6	chr18:51049324-51054780|chr18:51067187-51076637	5	123205	0	0
chr2|230442936-230449150	SP100	2208.73	0	INF	up	2.22961e-07	chr2	230442936	230449150	+	230442936	230442936	4	circRNA	ENST00000264052.9	chr2:230417665-230442936|chr2:230449150-230449560	5	187799	0	0
chr9|127890636-127891043	ST6GALNAC6	2010.17	0	INF	up	2.30172e-07	chr9	127890636	127891043	-	127890636	127890636	1	circRNA	ENST00000291839.9	chr9:127887591-127890636|chr9:127891043-127894511	5	170916	0	0
chr4|106295093-106308989	TBCK	806.076	0	INF	up	2.45953e-07	chr4	106295093	106308989	-	106295093	106295093	2	circRNA	ENST00000273980.9	chr4:106262212-106295093|chr4:106308989-106316547	5	68534	0	0
chr11|33043749-33061726	TCP11L1	912.665	0	INF	up	2.33516e-07	chr11	33043749	33061726	+	33043749	33043749	6	circRNA	ENST00000334274.8	chr11:33039792-33043749|chr11:33061726-33065829	5	77597	0	0
chr6|155176815-155183500	TIAM2	490.286	0	INF	up	2.42496e-07	chr6	155176815	155183500	+	155176815	155176815	5	circRNA	ENST00000461783.7	chr6:155165409-155176815|chr6:155183500-155211203	5	41683	0	0
chr7|47344754-47400914	TNS3	11973.2	0	INF	up	2.4319e-07	chr7	47344754	47400914	-	47344754	47344754	7	circRNA	ENST00000311160.13	chr7:47305003-47344754|chr7:47400914-47411726	5	1018055	0	0
chr11|18558227-18578808	UEVLD	516.654	0	INF	up	2.32385e-07	chr11	18558227	18578808	-	18558227	18558227	6	circRNA	ENST00000396197.7	chr11:18547050-18558227|chr11:18578808-18588612	5	43925	0	0
chr2|61284874-61350693	USP34	6435.99	0	INF	up	2.20933e-07	chr2	61284874	61350693	-	61284874	61284874	25	circRNA	ENST00000398571.6	chr2:61283449-61284874|chr2:61350693-61370320	5	547234	0	0
chr2|218546918-218560883	USP37	242.109	0	INF	up	2.22422e-07	chr2	218546918	218560883	-	218546918	218546918	5	circRNA	ENST00000258399.7	chr2:218546298-218546918|chr2:218560883-218562672	5	20581	0	0
chr8|99520898-99556653	VPS13B	471.763	0	INF	up	2.3069e-07	chr8	99520898	99556653	+	99520898	99520898	2	circRNA	ENST00000496144.5	chr8:99511512-99520898|chr8:99556653-99575657	5	40108	0	0
chr19|48633443-48633655	DBP	77.0453	386.254	-2.32577	down	2.03185e-29	chr19	48633443	48633655	-	48633443	48633443	1	circRNA	ENST00000222122.9	chr19:48631052-48633443|chr19:48633655-48635579	5	6546	1	28966
chr17|55401468-55403868	MMD	634.65	253.471	1.32414	up	6.56579e-29	chr17	55401468	55403868	-	55401468	55401468	2	circRNA	ENST00000262065.7	chr17:55394534-55401468|chr17:55403868-55407745	5	53958	3	19006
chr1|159045296-159045464	IFI16	190.82	440.218	-1.20601	down	1.82841e-28	chr1	159045296	159045464	+	159045296	159045296	1	circRNA	ENST00000340979.10	chr1:159032691-159045296|chr1:159045464-159051678	5	16220	5	33009
chr3|27448650-27452498	SLC4A7	1183.32	3723.36	-1.65377	down	5.70466e-29	chr3	27448650	27452498	-	27448650	27448650	2	circRNA	ENST00000425128.6	chr3:27437526-27448650|chr3:27452498-27484078	4	100611	79	279153
chr11|108267170-108267342	ATM	0	404.149	-INF	down	1.99234e-07	chr11	108267170	108267342	+	108267170	108267170	1	circRNA	ENST00000527805.5	chr11:108259075-108267170|chr11:108267342-108268409	0	0	39	30270
chr18|45739162-45739662	SLC14A1	0	1112.81	-INF	down	1.99617e-07	chr18	45739162	45739662	+	45739162	45739162	2	circRNA	ENST00000321925.8	chr18:45736648-45739162|chr18:45739662-45748375	0	0	23	83432
chr20|38057531-38066256	RPRD1B	0	340.384	-INF	down	1.99957e-07	chr20	38057531	38066256	+	38057531	38057531	3	circRNA	ENST00000373433.8	chr20:38048481-38057531|chr20:38066256-38089725	0	0	22	25505
chr9|124908376-124912026	GOLGA1	95.6392	315.809	-1.72338	down	4.99325e-29	chr9	124908376	124912026	-	124908376	124908376	2	circRNA	ENST00000373555.8	chr9:124900547-124908376|chr9:124912026-124921128	4	8128	21	23663
chr22|28296197-28297852	TTC28	466.164	932.559	-1.00036	down	1.49397e-27	chr22	28296197	28297852	-	28296197	28296197	2	circRNA	ENST00000612946.4	chr22:28163599-28296197|chr22:28297852-28306495	3	39634	21	69916
chr7|129205202-129206587	SMO	0	783.615	-INF	down	2.00347e-07	chr7	129205202	129206587	+	129205202	129205202	4	circRNA	ENST00000249373.7	chr7:129203589-129205202|chr7:129206587-129208758	0	0	20	58747
chr10|68025545-68044563	HERC4	0	1082.26	-INF	down	2.00704e-07	chr10	68025545	68044563	-	68025545	68025545	5	circRNA	ENST00000395198.7	chr10:68014186-68025545|chr10:68044563-68072882	0	0	19	81145
chr21|36247516-36248568	DOPEY2	7.09179	94.3133	-3.73324	down	1.1461e-29	chr21	36247516	36248568	+	36247516	36247516	2	circRNA	ENST00000399151.3	chr21:36246677-36247516|chr21:36248568-36251161	3	600	18	7055
chr12|6548424-6548825	IFFO1	0	337.277	-INF	down	2.01047e-07	chr12	6548424	6548825	-	6548424	6548424	2	circRNA	ENST00000436152.6	chr12:6548160-6548424|chr12:6548825-6549475	0	0	18	25276
chr1|107324281-107324922	NTNG1	0	1286.48	-INF	down	2.01909e-07	chr1	107324281	107324922	+	107324281	107324281	1	circRNA	ENST00000370071.6	chr1:107148839-107324281|chr1:107324922-107395153	0	0	17	96462
chr3|146102754-146124229	PLOD2	0	3742.13	-INF	down	2.01439e-07	chr3	146102754	146124229	-	146102754	146102754	6	circRNA	ENST00000282903.9	chr3:146091901-146102754|chr3:146124229-146160880	0	0	17	280623
chr9|131506113-131506453	POMT1	0	262.392	-INF	down	2.02247e-07	chr9	131506113	131506453	+	131506113	131506113	2	circRNA	ENST00000423007.5	chr9:131504340-131506113|chr9:131506453-131507367	0	0	16	19662
chr17|64598381-64606640	SMURF2	0	282.727	-INF	down	2.02649e-07	chr17	64598381	64606640	-	64598381	64598381	2	circRNA	ENST00000578386.5	chr17:64594104-64598381|chr17:64606640-64661828	0	0	16	21187
chr2|144208602-144211579	GTDC1	0	269.446	-INF	down	1.09348e-102	chr2	144208602	144211579	-	144208602	144208602	2	circRNA	ENST00000392869.6	chr2:144145739-144208602|chr2:144211579-144235675	0	0	15	20192
chr20|16526091-16528440	KIF16B	0	88.873	-INF	down	1.13944e-102	chr20	16526091	16528440	-	16526091	16526091	2	circRNA	ENST00000354981.6	chr20:16515664-16526091|chr20:16528440-16573228	0	0	15	6650
chr7|129014978-129018157	TNPO3	0	1051.55	-INF	down	1.05085e-102	chr7	129014978	129018157	-	129014978	129014978	3	circRNA	ENST00000265388.9	chr7:129005159-129014978|chr7:129018157-129054650	0	0	15	78846
chr7|33349067-33388144	BBS9	0	1666.53	-INF	down	1.18782e-102	chr7	33349067	33388144	+	33349067	33349067	7	circRNA	ENST00000242067.10	chr7:33344634-33349067|chr7:33388144-33505462	0	0	14	124967
chr16|19644885-19647882	C16orf62	0	252.631	-INF	down	1.45348e-102	chr16	19644885	19647882	+	19644885	19644885	2	circRNA	ENST00000438132.7	chr16:19642476-19644885|chr16:19647882-19650381	0	0	14	18932
chr1|155853275-155853806	GON4L	0	758.854	-INF	down	1.39619e-102	chr1	155853275	155853806	-	155853275	155853275	1	circRNA	ENST00000368331.5	chr1:155827028-155853275|chr1:155853806-155857146	0	0	14	56896
chr3|170295910-170297393	PRKCI	0	64.2445	-INF	down	1.28702e-102	chr3	170295910	170297393	+	170295910	170295910	2	circRNA	ENST00000295797.4	chr3:170293508-170295910|chr3:170297393-170298994	0	0	14	4804
chr3|47097954-47106120	SETD2	0	322.636	-INF	down	1.23526e-102	chr3	47097954	47106120	-	47097954	47097954	4	circRNA	ENST00000445387.5	chr3:47088247-47097954|chr3:47106120-47113875	0	0	14	24182
chr1|90937484-90982370	ZNF644	0	3441.68	-INF	down	1.34175e-102	chr1	90937484	90982370	-	90937484	90937484	3	circRNA	ENST00000370440.5	chr1:90918154-90937484|chr1:90982370-91021272	0	0	14	258094
chr8|115587000-115623758	TRPS1	2552.78	7084.95	-1.47269	down	3.71268e-29	chr8	115587000	115623758	-	115587000	115587000	4	circRNA	ENST00000395715.7	chr8:115418452-115587000|chr8:115623758-115668544	3	217055	13	531321
chr2|36396613-36464655	CRIM1	0	8300.8	-INF	down	1.51462e-102	chr2	36396613	36464655	+	36396613	36396613	4	circRNA	ENST00000280527.6	chr2:36356623-36396613|chr2:36464655-36476888	0	0	13	622503
chr19|10772478-10777216	DNM2	0	1182.56	-INF	down	1.9716e-102	chr19	10772478	10777216	+	10772478	10772478	3	circRNA	ENST00000585892.5	chr19:10759811-10772478|chr19:10777216-10782959	0	0	13	88673
chr2|241407536-241411130	FARP2	0	697.329	-INF	down	1.60757e-102	chr2	241407536	241411130	+	241407536	241407536	2	circRNA	ENST00000264042.7	chr2:241404841-241407536|chr2:241411130-241413306	0	0	13	52283
chr17|76312869-76313891	PRPSAP1	0	634.472	-INF	down	1.81701e-102	chr17	76312869	76313891	-	76312869	76312869	2	circRNA	ENST00000446526.7	chr17:76311700-76312869|chr17:76313891-76328716	0	0	13	47569
chr8|18867673-18872733	PSD3	0	4863.45	-INF	down	1.6737e-102	chr8	18867673	18872733	-	18867673	18867673	2	circRNA	ENST00000327040.12	chr8:18804898-18867673|chr8:18872733-18936033	0	0	13	364720
chr17|64583460-64586170	SMURF2	0	1427.77	-INF	down	1.74692e-102	chr17	64583460	64586170	-	64583460	64583460	2	circRNA	ENST00000582081.5	chr17:64580991-64583460|chr17:64586170-64591083	0	0	13	107062
chr15|25409087-25411971	UBE3A	0	236.51	-INF	down	1.89196e-102	chr15	25409087	25411971	-	25409087	25409087	2	circRNA	ENST00000638011.1	chr15:25405502-25409087|chr15:25411971-25438488	0	0	13	17724
chr11|77624962-77625818	CLNS1A	624.665	1462.74	-1.22752	down	1.48327e-28	chr11	77624962	77625818	-	77624962	77624962	2	circRNA	ENST00000525428.5	chr11:77622673-77624962|chr11:77625818-77629762	1	53113	12	109686
chr10|472438-486530	DIP2C	0	324.703	-INF	down	2.72231e-102	chr10	472438	486530	-	472438	472438	2	circRNA	ENST00000280886.11	chr10:440996-472438|chr10:486530-689493	0	0	12	24339
chr13|20731840-20732121	EEF1AKMT1	0	218.869	-INF	down	2.40915e-102	chr13	20731840	20732121	-	20731840	20731840	1	circRNA	ENST00000382758.5	chr13:20729216-20731840|chr13:20732121-20737722	0	0	12	16402
chr17|75242335-75243570	GGA3	0	160.385	-INF	down	2.83634e-102	chr17	75242335	75243570	-	75242335	75242335	4	circRNA	ENST00000538886.5	chr17:75241696-75242335|chr17:75243570-75246508	0	0	12	12016
chr7|2213211-2222754	MAD1L1	0	587.855	-INF	down	2.05124e-102	chr7	2213211	2222754	-	2213211	2213211	6	circRNA	ENST00000265854.11	chr7:2149238-2213211|chr7:2222754-2225409	0	0	12	44074
chr14|103405075-103405267	MARK3	0	611.723	-INF	down	3.07504e-102	chr14	103405075	103405267	+	103405075	103405075	1	circRNA	ENST00000440884.7	chr14:103386080-103405075|chr14:103405267-103428386	0	0	12	45864
chr3|9669431-9671170	MTMR14	0	269.126	-INF	down	2.22201e-102	chr3	9669431	9671170	+	9669431	9669431	2	circRNA	ENST00000353332.9	chr3:9668794-9669431|chr3:9671170-9672684	0	0	12	20171
chr15|85064369-85109130	PDE8A	0	1366.46	-INF	down	2.95625e-102	chr15	85064369	85109130	+	85064369	85064369	11	circRNA	ENST00000310298.8	chr15:84982348-85064369|chr15:85109130-85113376	0	0	12	102465
chr11|46076753-46092223	PHF21A	0	223.856	-INF	down	2.61228e-102	chr11	46076753	46092223	-	46076753	46076753	4	circRNA	ENST00000323180.10	chr11:45979966-46076753|chr11:46092223-46120934	0	0	12	16776
chr9|128600079-128604417	SPTAN1	0	1097.3	-INF	down	2.31537e-102	chr9	128600079	128604417	+	128600079	128600079	3	circRNA	ENST00000372731.8	chr9:128598986-128600079|chr9:128604417-128605033	0	0	12	82280
chr6|158580939-158589782	TMEM181	0	1305.85	-INF	down	2.13604e-102	chr6	158580939	158589782	+	158580939	158580939	4	circRNA	ENST00000367090.3	chr6:158573523-158580939|chr6:158589782-158605266	0	0	12	97920
chr13|75560752-75569507	UCHL3	0	1116.63	-INF	down	2.51065e-102	chr13	75560752	75569507	+	75560752	75560752	4	circRNA	ENST00000618773.4	chr13:75549682-75560752|chr13:75569507-75594914	0	0	12	83729
chr21|15762890-15791664	USP25	0	1295.13	-INF	down	3.20202e-102	chr21	15762890	15791664	+	15762890	15762890	4	circRNA	ENST00000285679.10	chr21:15730438-15762890|chr21:15791664-15799756	0	0	12	97116
chr19|36089037-36089306	WDR62	16.6416	80.3657	-2.27179	down	2.24572e-29	chr19	36089037	36089306	+	36089037	36089037	2	circRNA	ENST00000401500.6	chr19:36086812-36089037|chr19:36089306-36090444	3	1412	11	6016
chr8|70159504-70162854	NCOA2	161.853	330.623	-1.03051	down	1.0377e-27	chr8	70159504	70162854	-	70159504	70159504	2	circRNA	ENST00000452400.6	chr8:70157240-70159504|chr8:70162854-70163464	1	13761	11	24784
chr19|2137726-2138714	AP3D1	0	462.459	-INF	down	4.65296e-102	chr19	2137726	2138714	-	2137726	2137726	2	circRNA	ENST00000345016.9	chr19:2137091-2137726|chr19:2138714-2151238	0	0	11	34671
chr7|100103408-100103692	AP4M1	0	120.742	-INF	down	3.46331e-102	chr7	100103408	100103692	+	100103408	100103408	2	circRNA	ENST00000438383.5	chr7:100101968-100103408|chr7:100103692-100104091	0	0	11	9044
chr16|88018427-88038011	BANP	0	807.964	-INF	down	4.46997e-102	chr16	88018427	88038011	+	88018427	88018427	5	circRNA	ENST00000286122.11	chr16:88006265-88018427|chr16:88038011-88065266	0	0	11	60582
chr7|134843883-134867804	CALD1	0	6784.85	-INF	down	3.76221e-102	chr7	134843883	134867804	+	134843883	134843883	2	circRNA	ENST00000417172.5	chr7:134744363-134843883|chr7:134867804-134928753	0	0	11	508817
chr2|36396613-36396787	CRIM1	0	1795.91	-INF	down	3.95697e-102	chr2	36396613	36396787	+	36396613	36396613	1	circRNA	ENST00000280527.6	chr2:36356623-36396613|chr2:36396787-36441257	0	0	11	134673
chr19|47725811-47726224	EHD2	0	1337.79	-INF	down	4.84646e-102	chr19	47725811	47726224	+	47725811	47725811	1	circRNA	ENST00000263277.7	chr19:47718606-47725811|chr19:47726224-47736368	0	0	11	100316
chr7|22976209-22991139	FAM126A	0	2119.5	-INF	down	3.33094e-102	chr7	22976209	22991139	-	22976209	22976209	6	circRNA	ENST00000432176.6	chr7:22964531-22976209|chr7:22991139-23013924	0	0	11	158940
chr22|42890946-42891182	PACSIN2	0	362.306	-INF	down	5.04134e-102	chr22	42890946	42891182	-	42890946	42890946	1	circRNA	ENST00000337959.8	chr22:42888798-42890946|chr22:42891182-42893456	0	0	11	27160
chr7|102397619-102399648	PRKRIP1	0	212.442	-INF	down	3.61005e-102	chr7	102397619	102399648	+	102397619	102397619	2	circRNA	ENST00000477886.5	chr7:102376322-102397619|chr7:102399648-102404597	0	0	11	15921
chr9|33971650-33973237	UBAP2	0	159.771	-INF	down	4.11465e-102	chr9	33971650	33973237	-	33971650	33971650	2	circRNA	ENST00000379238.5	chr9:33963791-33971650|chr9:33973237-33986759	0	0	11	11971
chr11|6941570-6955782	ZNF215	0	147.904	-INF	down	4.28857e-102	chr11	6941570	6955782	+	6941570	6941570	4	circRNA	ENST00000610573.4	chr11:6932672-6941570|chr11:6955782-6984128	0	0	11	11081
chr21|36263545-36263814	DOPEY2	23.557	55.4839	-1.23592	down	1.20673e-28	chr21	36263545	36263814	+	36263545	36263545	2	circRNA	ENST00000399151.3	chr21:36260732-36263545|chr21:36263814-36270012	1	2002	10	4151
chr6|151348710-151353752	AKAP12	0	8733.74	-INF	down	5.4718e-102	chr6	151348710	151353752	+	151348710	151348710	1	circRNA	ENST00000402676.6	chr6:151305903-151348710|chr6:151353752-151355726	0	0	10	654974
chr12|132747831-132755133	ANKLE2	0	2889.67	-INF	down	1.0644e-101	chr12	132747831	132755133	-	132747831	132747831	4	circRNA	ENST00000357997.9	chr12:132743276-132747831|chr12:132755133-132761617	0	0	10	216700
chr2|23798137-23834078	ATAD2B	0	450.165	-INF	down	7.69529e-102	chr2	23798137	23834078	-	23798137	23798137	6	circRNA	ENST00000238789.9	chr2:23788647-23798137|chr2:23834078-23857414	0	0	10	33750
chr3|197085579-197119530	DLG1	0	1251.64	-INF	down	7.39718e-102	chr3	197085579	197119530	-	197085579	197085579	5	circRNA	ENST00000346964.6	chr3:197081117-197085579|chr3:197119530-197130526	0	0	10	93856
chr4|53383772-53389873	FIP1L1	0	624.324	-INF	down	6.05662e-102	chr4	53383772	53389873	+	53383772	53383772	2	circRNA	ENST00000511376.5	chr4:53382335-53383772|chr4:53389873-53390520	0	0	10	46811
chr9|129957359-129958553	FNBP1	0	277.82	-INF	down	9.82037e-102	chr9	129957359	129958553	-	129957359	129957359	2	circRNA	ENST00000446176.6	chr9:129929695-129957359|chr9:129958553-129978464	0	0	10	20825
chr16|74457873-74459789	GLG1	0	610.657	-INF	down	1.35075e-101	chr16	74457873	74459789	-	74457873	74457873	2	circRNA	ENST00000205061.9	chr16:74456755-74457873|chr16:74459789-74462093	0	0	10	45786
chr3|179413411-179419505	GNB4	0	811.937	-INF	down	7.10636e-102	chr3	179413411	179419505	-	179413411	179413411	5	circRNA	ENST00000232564.7	chr3:179405406-179413411|chr3:179419505-179420888	0	0	10	60881
chr17|30481142-30484770	GOSR1	0	544.665	-INF	down	1.19828e-101	chr17	30481142	30484770	+	30481142	30481142	3	circRNA	ENST00000225724.9	chr17:30477464-30481142|chr17:30484770-30490125	0	0	10	40837
chr6|129478692-129481439	LAMA2	0	345.104	-INF	down	5.25207e-102	chr6	129478692	129481439	+	129478692	129478692	2	circRNA	ENST00000617695.4	chr6:129473352-129478692|chr6:129481439-129486473	0	0	10	25871
chr22|25375812-25376008	LRP5L	0	73.5919	-INF	down	1.52672e-101	chr22	25375812	25376008	-	25375812	25375812	1	circRNA	ENST00000402859.6	chr22:25360223-25375812|chr22:25376008-25381380	0	0	10	5509
chr15|66435026-66436892	MAP2K1	0	414.549	-INF	down	1.40652e-101	chr15	66435026	66436892	+	66435026	66435026	2	circRNA	ENST00000307102.9	chr15:66387427-66435026|chr15:66436892-66443279	0	0	10	31079
chr3|111112029-111126335	NECTIN3	0	1547.7	-INF	down	6.3065e-102	chr3	111112029	111126335	+	111112029	111112029	4	circRNA	ENST00000485303.5	chr3:111072177-111112029|chr3:111126335-111133634	0	0	10	116059
chr16|68121986-68126610	NFATC3	0	948.294	-INF	down	1.29792e-101	chr16	68121986	68126610	+	68121986	68121986	2	circRNA	ENST00000553077.5	chr16:68085180-68121986|chr16:68126610-68157868	0	0	10	71107
chr13|24477700-24478276	PARP4	0	1343.37	-INF	down	1.02327e-101	chr13	24477700	24478276	-	24477700	24477700	2	circRNA	ENST00000381989.3	chr13:24475596-24477700|chr13:24478276-24484652	0	0	10	100736
chr20|2964271-2965202	PTPRA	0	1038.85	-INF	down	1.59156e-101	chr20	2964271	2965202	+	2964271	2964271	2	circRNA	ENST00000380393.7	chr20:2948024-2964271|chr20:2965202-2975214	0	0	10	77898
chr1|30992389-31007102	PUM1	0	1447.48	-INF	down	8.69824e-102	chr1	30992389	31007102	-	30992389	30992389	4	circRNA	ENST00000257075.9	chr1:30981405-30992389|chr1:31007102-31028795	0	0	10	108543
chr11|66639699-66640123	RBM14-RBM4	0	1460.16	-INF	down	1.10693e-101	chr11	66639699	66640123	+	66639699	66639699	1	circRNA	ENST00000421355.1	chr11:66617057-66639699|chr11:66640123-66643449	0	0	10	109494
chr1|176081151-176085890	RFWD2	0	276.14	-INF	down	9.42466e-102	chr1	176081151	176085890	-	176081151	176081151	2	circRNA	ENST00000367667.5	chr1:176046324-176081151|chr1:176085890-176116623	0	0	10	20699
chr1|41070594-41075451	SCMH1	0	384.947	-INF	down	9.04701e-102	chr1	41070594	41075451	-	41070594	41070594	2	circRNA	ENST00000397174.6	chr1:41048890-41070594|chr1:41075451-41113282	0	0	10	28859
chr2|109347673-109371681	SH3RF3	0	509.129	-INF	down	8.01545e-102	chr2	109347673	109371681	+	109347673	109347673	2	circRNA	ENST00000309415.7	chr2:109130113-109347673|chr2:109371681-109398589	0	0	10	38172
chr17|64561499-64571956	SMURF2	0	1464.72	-INF	down	1.2479e-101	chr17	64561499	64571956	-	64561499	64561499	3	circRNA	ENST00000582081.5	chr17:64557722-64561499|chr17:64571956-64578491	0	0	10	109836
chr2|152144887-152148300	STAM2	0	287.354	-INF	down	8.34796e-102	chr2	152144887	152148300	-	152144887	152144887	4	circRNA	ENST00000263904.4	chr2:152144013-152144887|chr2:152148300-152150144	0	0	10	21540
chr14|30955619-30956242	STRN3	0	256.258	-INF	down	1.46514e-101	chr14	30955619	30956242	-	30955619	30955619	2	circRNA	ENST00000355683.9	chr14:30950944-30955619|chr14:30956242-31025903	0	0	10	19208
chr3|142736378-142748460	TRPC1	0	447.245	-INF	down	6.82247e-102	chr3	142736378	142748460	+	142736378	142736378	3	circRNA	ENST00000476941.5	chr3:142724731-142736378|chr3:142748460-142777631	0	0	10	33531
chr5|77449759-77464809	WDR41	0	1732.79	-INF	down	5.82435e-102	chr5	77449759	77464809	-	77449759	77449759	6	circRNA	ENST00000296679.8	chr5:77440997-77449759|chr5:77464809-77489456	0	0	10	129940
chr11|102205892-102209564	YAP1	0	882.089	-INF	down	1.1513e-101	chr11	102205892	102209564	+	102205892	102205892	2	circRNA	ENST00000282441.9	chr11:102186131-102205892|chr11:102209564-102223621	0	0	10	66142
chr3|114350273-114351878	ZBTB20	0	1344.55	-INF	down	6.55882e-102	chr3	114350273	114351878	-	114350273	114350273	1	circRNA	ENST00000357258.8	chr3:114339426-114350273|chr3:114351878-114380216	0	0	10	100824
chr10|7276891-7285954	SFMBT2	308.734	101.807	1.60052	up	1.74129e-29	chr10	7276891	7285954	-	7276891	7276891	3	circRNA	ENST00000361972.8	chr10:7248649-7276891|chr10:7285954-7367648	4	26247	9	7626
chr20|58271362-58272875	PPP4R1L	17.4884	66.6714	-1.93067	down	3.02816e-29	chr20	58271362	58272875	-	58271362	58271362	2	circRNA	ENST00000334187.12	chr20:58263517-58271362|chr20:58272875-58286313	3	1484	9	4991
chr2|223998114-223998342	SERPINE2	9081.5	29651.1	-1.70708	down	5.25164e-29	chr2	223998114	223998342	-	223998114	223998114	1	circRNA	ENST00000409304.5	chr2:223992000-223998114|chr2:223998342-224001641	1	772180	9	2223668
chr9|85692688-85712566	AGTPBP1	0	93.3266	-INF	down	2.86366e-101	chr9	85692688	85712566	-	85692688	85692688	2	circRNA	ENST00000376083.7	chr9:85681335-85692688|chr9:85712566-85741774	0	0	9	6990
chr8|67287954-67302466	ARFGEF1	0	877.395	-INF	down	3.37141e-101	chr8	67287954	67302466	-	67287954	67287954	6	circRNA	ENST00000262215.7	chr8:67277457-67287954|chr8:67302466-67343163	0	0	9	65791
chr19|41230966-41231298	AXL	0	565.347	-INF	down	6.27175e-101	chr19	41230966	41231298	+	41230966	41230966	2	circRNA	ENST00000301178.8	chr19:41222056-41230966|chr19:41231298-41237943	0	0	9	42389
chr3|107710451-107733023	BBX	0	939.4	-INF	down	2.4371e-101	chr3	107710451	107733023	+	107710451	107710451	4	circRNA	ENST00000415149.6	chr3:107645909-107710451|chr3:107733023-107744629	0	0	9	70441
chr4|113531215-113548729	CAMK2D	0	2365.02	-INF	down	2.34407e-101	chr4	113531215	113548729	-	113531215	113531215	3	circRNA	ENST00000394524.7	chr4:113517657-113531215|chr4:113548729-113552030	0	0	9	177355
chr19|10913876-10916777	CARM1	0	334.824	-INF	down	6.0201e-101	chr19	10913876	10916777	+	10913876	10913876	3	circRNA	ENST00000327064.8	chr19:10912294-10913876|chr19:10916777-10919594	0	0	9	25101
chr9|96533926-96534542	CDC14B	0	485.488	-INF	down	2.98502e-101	chr9	96533926	96534542	-	96533926	96533926	2	circRNA	ENST00000474602.5	chr9:96523725-96533926|chr9:96534542-96539077	0	0	9	36400
chr2|200856681-200856985	CLK1	0	768.188	-INF	down	2.53624e-101	chr2	200856681	200856985	-	200856681	200856681	2	circRNA	ENST00000321356.8	chr2:200855086-200856681|chr2:200856985-200857717	0	0	9	57601
chr6|154441291-154450258	CNKSR3	0	1446.64	-INF	down	1.65614e-101	chr6	154441291	154450258	-	154441291	154441291	3	circRNA	ENST00000607772.5	chr6:154433507-154441291|chr6:154450258-154510062	0	0	9	108481
chr17|17260300-17260474	COPS3	0	314.276	-INF	down	5.11467e-101	chr17	17260300	17260474	-	17260300	17260300	1	circRNA	ENST00000539941.6	chr17:17254945-17260300|chr17:17260474-17261965	0	0	9	23560
chr9|123757702-123879021	DENND1A	0	664.314	-INF	down	3.10886e-101	chr9	123757702	123879021	-	123757702	123757702	4	circRNA	ENST00000373624.6	chr9:123676789-123757702|chr9:123879021-123929888	0	0	9	49811
chr10|126970701-127018835	DOCK1	0	4302.14	-INF	down	4.90807e-101	chr10	126970701	127018835	+	126970701	126970701	12	circRNA	ENST00000280333.9	chr10:126905563-126970701|chr10:127018835-127023199	0	0	9	322629
chr1|59339957-59378837	FGGY	0	580.828	-INF	down	2.64012e-101	chr1	59339957	59378837	+	59339957	59339957	3	circRNA	ENST00000634606.1	chr1:59296907-59339957|chr1:59378837-59456960	0	0	9	43550
chr8|97805352-97825153	LAPTM4B	0	883.542	-INF	down	3.50889e-101	chr8	97805352	97825153	+	97805352	97805352	5	circRNA	ENST00000619747.1	chr8:97776108-97805352|chr8:97825153-97851396	0	0	9	66252
chr12|57156093-57156283	LRP1	0	7410.14	-INF	down	3.79816e-101	chr12	57156093	57156283	+	57156093	57156093	1	circRNA	ENST00000243077.7	chr12:57154701-57156093|chr12:57156283-57156776	0	0	9	555712
chr12|111865249-111871180	MAPKAPK5	0	551.826	-INF	down	4.00749e-101	chr12	111865249	111871180	+	111865249	111865249	6	circRNA	ENST00000550735.6	chr12:111842769-111865249|chr12:111871180-111880446	0	0	9	41375
chr19|3433517-3435207	NFIC	0	1003.86	-INF	down	5.78535e-101	chr19	3433517	3435207	+	3433517	3433517	3	circRNA	ENST00000589123.5	chr19:3425177-3433517|chr19:3435207-3449013	0	0	9	75275
chr12|121894738-121903107	PSMD9	0	3334.44	-INF	down	4.1732e-101	chr12	121894738	121903107	+	121894738	121894738	3	circRNA	ENST00000541212.5	chr12:121888994-121894738|chr12:121903107-121915855	0	0	9	250056
chr9|136823524-136825826	RP11-216L13.18	0	431.204	-INF	down	3.23676e-101	chr9	136823524	136825826	+	136823524	136823524	2	circRNA	ENST00000471502.1	chr9:136802786-136823524|chr9:136825826-136828493	0	0	9	32329
chr4|109462900-109463644	SEC24B	0	144.69	-INF	down	2.24904e-101	chr4	109462900	109463644	+	109462900	109462900	1	circRNA	ENST00000504968.6	chr4:109449509-109462900|chr4:109463644-109473003	0	0	9	10842
chr15|45068180-45069052	SORD	0	97.7802	-INF	down	5.55024e-101	chr15	45068180	45069052	+	45068180	45068180	2	circRNA	ENST00000267814.13	chr15:45065389-45068180|chr15:45069052-45072316	0	0	9	7324
chr5|179823857-179825226	SQSTM1	0	20292.5	-INF	down	1.72254e-101	chr5	179823857	179825226	+	179823857	179823857	3	circRNA	ENST00000389805.8	chr5:179823053-179823857|chr5:179825226-179833031	0	0	9	1521820
chr13|98474820-98482321	STK24	0	3045.56	-INF	down	3.65193e-101	chr13	98474820	98482321	-	98474820	98474820	3	circRNA	ENST00000539966.5	chr13:98466561-98474820|chr13:98482321-98519242	0	0	9	228392
chr10|29554782-29555108	SVIL	0	507.396	-INF	down	4.52376e-101	chr10	29554782	29555108	-	29554782	29554782	2	circRNA	ENST00000375400.7	chr10:29551263-29554782|chr10:29555108-29563200	0	0	9	38043
chr11|87067693-87091395	TMEM135	0	266.446	-INF	down	4.3416e-101	chr11	87067693	87091395	+	87067693	87067693	3	circRNA	ENST00000340353.11	chr11:87038186-87067693|chr11:87091395-87236637	0	0	9	19973
chr9|33953284-33963791	UBAP2	0	407.936	-INF	down	2.74915e-101	chr9	33953284	33963791	-	33953284	33953284	4	circRNA	ENST00000379238.5	chr9:33948587-33953284|chr9:33963791-33971650	0	0	9	30584
chr10|112527086-112538330	VTI1A	0	342.424	-INF	down	4.71121e-101	chr10	112527086	112538330	+	112527086	112527086	2	circRNA	ENST00000432306.5	chr10:112464657-112527086|chr10:112538330-112668217	0	0	9	25671
chr4|10097710-10103986	WDR1	0	6039.77	-INF	down	2.14601e-101	chr4	10097710	10103986	-	10097710	10097710	3	circRNA	ENST00000499869.6	chr4:10088741-10097710|chr4:10103986-10116112	0	0	9	452942
chr16|17258987-17259498	XYLT1	0	439.804	-INF	down	5.3287e-101	chr16	17258987	17259498	-	17258987	17258987	1	circRNA	ENST00000261381.6	chr16:17200654-17258987|chr16:17259498-17358011	0	0	9	32974
chr20|19990005-19996842	RIN2	1391.32	3241.34	-1.22014	down	1.56421e-28	chr20	19990005	19996842	+	19990005	19990005	3	circRNA	ENST00000255006.10	chr20:19975787-19990005|chr20:19996842-20000612	1	118300	8	243075
chr18|9182381-9195698	ANKRD12	0	747.093	-INF	down	4.17986e-100	chr18	9182381	9195698	+	9182381	9182381	2	circRNA	ENST00000262126.8	chr18:9136965-9182381|chr18:9195698-9204475	0	0	8	56020
chr4|147909731-147955374	ARHGAP10	0	1433.22	-INF	down	8.34698e-101	chr4	147909731	147955374	+	147909731	147909731	5	circRNA	ENST00000336498.7	chr4:147906719-147909731|chr4:147955374-147965023	0	0	8	107476
chr1|155415743-155415923	ASH1L	0	166.278	-INF	down	1.31222e-100	chr1	155415743	155415923	-	155415743	155415743	1	circRNA	ENST00000368346.7	chr1:155395553-155415743|chr1:155415923-155438326	0	0	8	12462
chr18|79126266-79277196	ATP9B	0	1928.86	-INF	down	4.71005e-100	chr18	79126266	79277196	+	79126266	79126266	9	circRNA	ENST00000426216.6	chr18:79113354-79126266|chr18:79277196-79303603	0	0	8	144646
chr14|105226068-105226760	BRF1	0	157.891	-INF	down	3.8485e-100	chr14	105226068	105226760	-	105226068	105226068	3	circRNA	ENST00000392557.8	chr14:105221914-105226068|chr14:105226760-105228819	0	0	8	11833
chr14|105252506-105272894	BRF1	0	179.693	-INF	down	4.01086e-100	chr14	105252506	105272894	-	105252506	105252506	3	circRNA	ENST00000547530.6	chr14:105241414-105252506|chr14:105272894-105286295	0	0	8	13468
chr20|33619516-33629914	CBFA2T2	0	423.097	-INF	down	4.89714e-100	chr20	33619516	33629914	+	33619516	33619516	5	circRNA	ENST00000342704.10	chr20:33611335-33619516|chr20:33629914-33636639	0	0	8	31722
chr4|169002070-169007756	CBR4	0	174.039	-INF	down	8.68139e-101	chr4	169002070	169007756	-	169002070	169002070	3	circRNA	ENST00000306193.7	chr4:168990328-169002070|chr4:169007756-169009947	0	0	8	13044
chr1|179986168-180012075	CEP350	0	1872.56	-INF	down	1.36757e-100	chr1	179986168	180012075	+	179986168	179986168	8	circRNA	ENST00000367607.7	chr1:179955142-179986168|chr1:180012075-180013846	0	0	8	140424
chr12|69253050-69260197	CPSF6	0	1037.41	-INF	down	1.98118e-100	chr12	69253050	69260197	+	69253050	69253050	6	circRNA	ENST00000435070.6	chr12:69251338-69253050|chr12:69260197-69262372	0	0	8	77792
chr20|49067189-49077064	CSE1L	0	1592.41	-INF	down	5.31583e-100	chr20	49067189	49077064	+	49067189	49067189	7	circRNA	ENST00000396192.7	chr20:49066510-49067189|chr20:49077064-49078560	0	0	8	119414
chr12|50625975-50640852	DIP2B	0	186.04	-INF	down	1.90109e-100	chr12	50625975	50640852	+	50625975	50625975	2	circRNA	ENST00000549620.5	chr12:50505240-50625975|chr12:50640852-50660193	0	0	8	13944
chr21|37420298-37472880	DYRK1A	0	2011.8	-INF	down	5.52799e-100	chr21	37420298	37472880	+	37420298	37420298	2	circRNA	ENST00000338785.7	chr21:37410670-37420298|chr21:37472880-37478180	0	0	8	150866
chr7|158773340-158799072	ESYT2	0	4114.73	-INF	down	7.08398e-101	chr7	158773340	158799072	-	158773340	158773340	6	circRNA	ENST00000251527.9	chr7:158767774-158773340|chr7:158799072-158829088	0	0	8	308575
chr2|241403827-241413421	FARP2	0	1779.78	-INF	down	1.16347e-100	chr2	241403827	241413421	+	241403827	241403827	5	circRNA	ENST00000264042.7	chr2:241373290-241403827|chr2:241413421-241417961	0	0	8	133466
chr14|65561336-65561766	FUT8	0	695.543	-INF	down	3.35512e-100	chr14	65561336	65561766	+	65561336	65561336	1	circRNA	ENST00000360689.9	chr14:65455718-65561336|chr14:65561766-65615977	0	0	8	52154
chr1|1815755-1825499	GNB1	0	1052.75	-INF	down	1.20978e-100	chr1	1815755	1825499	-	1815755	1815755	3	circRNA	ENST00000610897.4	chr1:1806538-1815755|chr1:1825499-1890819	0	0	8	78943
chr4|2992214-3004334	GRK4	0	84.3926	-INF	down	7.69043e-101	chr4	2992214	3004334	+	2992214	2992214	2	circRNA	ENST00000398051.8	chr4:2988839-2992214|chr4:3004334-3007735	0	0	8	6321
chr7|43396813-43407731	HECW1	0	81.4191	-INF	down	6.79584e-101	chr7	43396813	43407731	+	43396813	43396813	2	circRNA	ENST00000395891.6	chr7:43360980-43396813|chr7:43407731-43438002	0	0	8	6098
chr15|41055246-41056706	INO80	0	137.583	-INF	down	2.97788e-100	chr15	41055246	41056706	-	41055246	41055246	2	circRNA	ENST00000361937.7	chr15:41054014-41055246|chr15:41056706-41058638	0	0	8	10310
chr10|132708312-132710456	INPP5A	0	301.875	-INF	down	2.24569e-100	chr10	132708312	132710456	+	132708312	132708312	2	circRNA	ENST00000368594.7	chr10:132697919-132708312|chr10:132710456-132726820	0	0	8	22631
chr15|90439331-90440615	IQGAP1	0	1958.79	-INF	down	3.22697e-100	chr15	90439331	90440615	+	90439331	90439331	2	circRNA	ENST00000268182.9	chr15:90433795-90439331|chr15:90440615-90441505	0	0	8	146891
chr1|15043988-15044159	KAZN	0	58.0974	-INF	down	1.25878e-100	chr1	15043988	15044159	+	15043988	15043988	1	circRNA	ENST00000636203.1	chr1:15034885-15043988|chr1:15044159-15056090	0	0	8	4349
chr2|85043563-85049648	KCMF1	0	1287.09	-INF	down	1.11849e-100	chr2	85043563	85049648	+	85043563	85043563	3	circRNA	ENST00000409785.8	chr2:85035155-85043563|chr2:85049648-85053147	0	0	8	96517
chr7|1898199-1936897	MAD1L1	0	1012.79	-INF	down	6.53091e-101	chr7	1898199	1936897	-	1898199	1898199	2	circRNA	ENST00000265854.11	chr7:1816228-1898199|chr7:1936897-1957628	0	0	8	75946
chr17|12054888-12095694	MAP2K4	0	1047.83	-INF	down	2.3397e-100	chr17	12054888	12095694	+	12054888	12054888	3	circRNA	ENST00000353533.9	chr17:12021001-12054888|chr17:12095694-12107789	0	0	8	78574
chr10|101792838-101810314	MGEA5	0	5438.18	-INF	down	2.14805e-100	chr10	101792838	101810314	-	101792838	101792838	9	circRNA	ENST00000361464.7	chr10:101791439-101792838|chr10:101810314-101813029	0	0	8	407827
chr18|21765771-21804014	MIB1	0	2352.26	-INF	down	4.3511e-100	chr18	21765771	21804014	+	21765771	21765771	9	circRNA	ENST00000578646.5	chr18:21705123-21765771|chr18:21804014-21815615	0	0	8	176399
chr15|71878039-71905006	MYO9A	0	1929.15	-INF	down	3.10367e-100	chr15	71878039	71905006	-	71878039	71878039	12	circRNA	ENST00000356056.9	chr15:71875838-71878039|chr15:71905006-71916369	0	0	8	144668
chr16|48553538-48562444	N4BP1	0	1178.15	-INF	down	2.75023e-100	chr16	48553538	48562444	-	48553538	48553538	2	circRNA	ENST00000262384.3	chr16:48551482-48553538|chr16:48562444-48609774	0	0	8	88347
chr5|79679578-79682061	PAPD4	0	165.878	-INF	down	7.3791e-101	chr5	79679578	79682061	+	79679578	79679578	2	circRNA	ENST00000453514.5	chr5:79669028-79679578|chr5:79682061-79685198	0	0	8	12432
chr9|76067954-76071898	PCSK5	0	299.528	-INF	down	1.4821e-100	chr9	76067954	76071898	+	76067954	76067954	2	circRNA	ENST00000545128.5	chr9:76027037-76067954|chr9:76071898-76095889	0	0	8	22455
chr13|72821848-72827914	PIBF1	0	308.408	-INF	down	1.82472e-100	chr13	72821848	72827914	+	72821848	72821848	3	circRNA	ENST00000326291.10	chr13:72798026-72821848|chr13:72827914-72835242	0	0	8	23121
chr10|22607926-22609717	PIP4K2A	0	239.937	-INF	down	2.06146e-100	chr10	22607926	22609717	-	22607926	22607926	2	circRNA	ENST00000376573.8	chr10:22591781-22607926|chr10:22609717-22714182	0	0	8	17986
chr16|4900829-4901089	PPL	0	209.175	-INF	down	2.53586e-100	chr16	4900829	4901089	-	4900829	4900829	2	circRNA	ENST00000345988.6	chr16:4899384-4900829|chr16:4901089-4902405	0	0	8	15679
chr8|18765448-18804898	PSD3	0	4829.25	-INF	down	1.60907e-100	chr8	18765448	18804898	-	18765448	18765448	5	circRNA	ENST00000327040.12	chr8:18655685-18765448|chr8:18804898-18867673	0	0	8	362160
chr14|73147794-73173707	PSEN1	0	2245.07	-INF	down	3.4929e-100	chr14	73147794	73173707	+	73147794	73147794	4	circRNA	ENST00000357710.8	chr14:73136583-73147794|chr14:73173707-73186852	0	0	8	168360
chr20|35716739-35732135	RBM39	0	4355.81	-INF	down	5.10081e-100	chr20	35716739	35732135	-	35716739	35716739	7	circRNA	ENST00000463004.5	chr20:35714389-35716739|chr20:35732135-35738967	0	0	8	326655
chr3|149846010-149895570	RNF13	0	972.829	-INF	down	1.03362e-100	chr3	149846010	149895570	+	149846010	149846010	4	circRNA	ENST00000474348.5	chr3:149813353-149846010|chr3:149895570-149902071	0	0	8	72949
chr3|134188836-134195182	RYK	0	340.251	-INF	down	9.92166e-101	chr3	134188836	134195182	-	134188836	134188836	3	circRNA	ENST00000460933.5	chr3:134183071-134188836|chr3:134195182-134202729	0	0	8	25509
chr3|47425484-47435137	SCAP	0	749.92	-INF	down	9.53111e-101	chr3	47425484	47435137	-	47425484	47425484	6	circRNA	ENST00000428413.5	chr3:47424045-47425484|chr3:47435137-47442871	0	0	8	56232
chr3|27383152-27424152	SLC4A7	0	7140.52	-INF	down	9.04749e-101	chr3	27383152	27424152	-	27383152	27383152	18	circRNA	ENST00000425128.6	chr3:27376845-27383152|chr3:27424152-27428267	0	0	8	535493
chr16|18841564-18845651	SMG1	0	882.676	-INF	down	2.64255e-100	chr16	18841564	18845651	-	18841564	18841564	3	circRNA	ENST00000446231.6	chr16:18839946-18841564|chr16:18845651-18847452	0	0	8	66188
chr14|100950401-100969545	SNHG23	0	8169.71	-INF	down	3.63143e-100	chr14	100950401	100969545	+	100950401	100950401	14	circRNA	ENST00000638012.1	chr14:100949596-100950401|chr14:100969545-100972261	0	0	8	612677
chr4|122927633-122979386	SPATA5	0	610.056	-INF	down	8.01643e-101	chr4	122927633	122979386	+	122927633	122927633	9	circRNA	ENST00000274008.4	chr4:122923305-122927633|chr4:122979386-123028185	0	0	8	45743
chr16|89544647-89548113	SPG7	0	854.994	-INF	down	2.86116e-100	chr16	89544647	89548113	+	89544647	89544647	3	circRNA	ENST00000620811.4	chr16:89532636-89544647|chr16:89548113-89548979	0	0	8	64112
chr9|99959916-99960155	STX17	0	228.616	-INF	down	1.54416e-100	chr9	99959916	99960155	+	99959916	99959916	2	circRNA	ENST00000259400.10	chr9:99951285-99959916|chr9:99960155-99967652	0	0	8	17137
chr1|212804319-212804651	TATDN3	0	114.141	-INF	down	1.42194e-100	chr1	212804319	212804651	+	212804319	212804319	2	circRNA	ENST00000532324.5	chr1:212802763-212804319|chr1:212804651-212807735	0	0	8	8552
chr18|24080584-24083081	TTC39C	0	617.937	-INF	down	4.52367e-100	chr18	24080584	24083081	+	24080584	24080584	2	circRNA	ENST00000304621.10	chr18:24069271-24080584|chr18:24083081-24114553	0	0	8	46334
chr17|51263273-51268904	UTP18	0	399.748	-INF	down	2.43447e-100	chr17	51263273	51268904	+	51263273	51263273	3	circRNA	ENST00000225298.11	chr17:51260926-51263273|chr17:51268904-51273361	0	0	8	29971
chr3|184849070-184870805	VPS8	0	1660.7	-INF	down	1.07561e-100	chr3	184849070	184870805	+	184849070	184849070	13	circRNA	ENST00000287546.8	chr3:184839758-184849070|chr3:184870805-184886109	0	0	8	124536
chr8|76704042-76708048	ZFHX4	0	3030.29	-INF	down	1.67899e-100	chr8	76704042	76708048	+	76704042	76704042	2	circRNA	ENST00000521891.6	chr8:76681620-76704042|chr8:76708048-76778207	0	0	8	227248
chr8|76704042-76778439	ZFHX4	0	5305.55	-INF	down	1.74616e-100	chr8	76704042	76778439	+	76704042	76704042	3	circRNA	ENST00000521891.6	chr8:76681620-76704042|chr8:76778439-76833337	0	0	8	397880
chr3|50108069-50108304	RBM5	83.1021	192.254	-1.21005	down	1.64908e-28	chr3	50108069	50108304	+	50108069	50108069	2	circRNA	ENST00000347869.7	chr3:50107569-50108069|chr3:50108304-50109602	1	7065	7	14411
chr2|68490189-68545312	APLF	199.77	434.684	-1.12163	down	4.58778e-28	chr2	68490189	68545312	+	68490189	68490189	7	circRNA	ENST00000303795.8	chr2:68467827-68490189|chr2:68545312-68567340	1	16985	7	32592
chr2|241346165-241348191	SEPT2	0	3124.25	-INF	down	7.79233e-99	chr2	241346165	241348191	+	241346165	241346165	2	circRNA	ENST00000391973.6	chr2:241343897-241346165|chr2:241348191-241350072	0	0	7	234295
chr1|179114877-179121867	ABL2	0	1756.48	-INF	down	9.13785e-99	chr1	179114877	179121867	-	179114877	179114877	5	circRNA	ENST00000502732.5	chr1:179112398-179114877|chr1:179121867-179126376	0	0	7	131720
chr6|41108304-41123249	ADCY10P1	0	78.5522	-INF	down	6.54559e-100	chr6	41108304	41123249	+	41108304	41108304	10	circRNA	ENST00000457653.7	chr6:41106035-41108304|chr6:41123249-41124509	0	0	7	5884
chr2|227519947-227524915	AGFG1	0	698.809	-INF	down	7.48697e-99	chr2	227519947	227524915	+	227519947	227519947	3	circRNA	ENST00000409979.6	chr2:227491640-227519947|chr2:227524915-227531090	0	0	7	52400
chr5|126568258-126570859	ALDH7A1	0	25.2418	-INF	down	8.18853e-100	chr5	126568258	126570859	-	126568258	126568258	2	circRNA	ENST00000637782.1	chr5:126561124-126568258|chr5:126570859-126575419	0	0	7	1886
chr11|94821529-94831541	AMOTL1	0	475.38	-INF	down	1.97957e-98	chr11	94821529	94831541	+	94821529	94821529	3	circRNA	ENST00000317829.12	chr11:94800311-94821529|chr11:94831541-94850113	0	0	7	35644
chr8|107293935-107336271	ANGPT1	0	1557.4	-INF	down	1.20993e-98	chr8	107293935	107336271	-	107293935	107293935	4	circRNA	ENST00000517746.5	chr8:107284848-107293935|chr8:107336271-107346941	0	0	7	116790
chr10|24619472-24635103	ARHGAP21	0	4905.05	-INF	down	2.23687e-98	chr10	24619472	24635103	-	24619472	24619472	5	circRNA	ENST00000396432.6	chr10:24607903-24619472|chr10:24635103-24666984	0	0	7	367846
chr12|14423908-14425473	ATF7IP	0	949.6	-INF	down	1.55114e-98	chr12	14423908	14425473	+	14423908	14423908	1	circRNA	ENST00000261168.8	chr12:14365827-14423908|chr12:14425473-14434336	0	0	7	71208
chr2|214767481-214781509	BARD1	0	888.85	-INF	down	7.19575e-99	chr2	214767481	214781509	-	214767481	214767481	3	circRNA	ENST00000260947.8	chr2:214752555-214767481|chr2:214781509-214792296	0	0	7	66652
chr15|40170061-40170681	BUB1B	0	35.5892	-INF	down	3.34253e-98	chr15	40170061	40170681	+	40170061	40170061	2	circRNA	ENST00000560120.5	chr15:40161255-40170061|chr15:40170681-40176476	0	0	7	2662
chr20|3294138-3294629	C20orf194	0	100.634	-INF	down	6.11815e-98	chr20	3294138	3294629	-	3294138	3294138	2	circRNA	ENST00000252032.9	chr20:3290217-3294138|chr20:3294629-3296860	0	0	7	7540
chr15|44328684-44338317	CASC4	0	658.273	-INF	down	3.48355e-98	chr15	44328684	44338317	+	44328684	44328684	3	circRNA	ENST00000557945.5	chr15:44323019-44328684|chr15:44338317-44348542	0	0	7	49360
chr18|12999420-13019206	CEP192	0	799.537	-INF	down	4.99887e-98	chr18	12999420	13019206	+	12999420	12999420	8	circRNA	ENST00000506447.5	chr18:12991437-12999420|chr18:13019206-13029662	0	0	7	59954
chr1|180003173-180006567	CEP350	0	166.372	-INF	down	9.49931e-99	chr1	180003173	180006567	+	180003173	180003173	2	circRNA	ENST00000367607.7	chr1:179997175-180003173|chr1:180006567-180011928	0	0	7	12470
chr3|129265548-129267099	COPG1	0	3676.98	-INF	down	5.22185e-99	chr3	129265548	129267099	+	129265548	129265548	2	circRNA	ENST00000314797.10	chr3:129263999-129265548|chr3:129267099-129267936	0	0	7	275747
chr3|33120343-33134265	CRTAP	0	13755.2	-INF	down	4.17032e-99	chr3	33120343	33134265	+	33120343	33120343	5	circRNA	ENST00000320954.10	chr3:33114548-33120343|chr3:33134265-33142394	0	0	7	1031561
chr5|138781922-138783372	CTNNA1	0	3000.68	-INF	down	9.17298e-100	chr5	138781922	138783372	+	138781922	138781922	2	circRNA	ENST00000517980.5	chr5:138723625-138781922|chr5:138783372-138810037	0	0	7	225028
chr1|197583151-197607174	DENND1B	0	448.765	-INF	down	9.89718e-99	chr1	197583151	197607174	-	197583151	197583151	3	circRNA	ENST00000620048.4	chr1:197553112-197583151|chr1:197607174-197611930	0	0	7	33648
chr3|197085579-197116083	DLG1	0	1094.26	-INF	down	6.11602e-99	chr3	197085579	197116083	-	197085579	197085579	4	circRNA	ENST00000346964.6	chr3:197081117-197085579|chr3:197116083-197119409	0	0	7	82057
chr1|50490587-50535457	FAF1	0	666.194	-INF	down	8.44253e-99	chr1	50490587	50535457	-	50490587	50490587	3	circRNA	ENST00000396153.6	chr1:50475679-50490587|chr1:50535457-50539591	0	0	7	49954
chr13|98409337-98424650	FARP1	0	1939.99	-INF	down	1.49224e-98	chr13	98409337	98424650	+	98409337	98409337	4	circRNA	ENST00000595437.5	chr13:98395476-98409337|chr13:98424650-98431042	0	0	7	145482
chr5|128464723-128519368	FBN2	0	10031.9	-INF	down	8.53649e-100	chr5	128464723	128519368	-	128464723	128464723	2	circRNA	ENST00000262464.8	chr5:128446606-128464723|chr5:128519368-128527871	0	0	7	752334
chr4|53425871-53428183	FIP1L1	0	1216.18	-INF	down	3.46055e-99	chr4	53425871	53428183	+	53425871	53425871	2	circRNA	ENST00000337488.10	chr4:53414722-53425871|chr4:53428183-53442652	0	0	7	91200
chr17|82720271-82720841	FN3KRP	0	41.843	-INF	down	2.96133e-98	chr17	82720271	82720841	+	82720271	82720271	2	circRNA	ENST00000571482.2	chr17:82719057-82720271|chr17:82720841-82722803	0	0	7	3131
chr10|13737843-13762680	FRMD4A	0	365.026	-INF	down	2.14788e-98	chr10	13737843	13762680	-	13737843	13737843	6	circRNA	ENST00000357447.6	chr10:13707113-13737843|chr10:13762680-13782921	0	0	7	27368
chr5|151790322-151791062	G3BP1	0	958.641	-INF	down	9.5394e-100	chr5	151790322	151791062	+	151790322	151790322	2	circRNA	ENST00000394123.7	chr5:151786715-151790322|chr5:151791062-151794158	0	0	7	71886
chr10|102258928-102260116	GBF1	0	128.902	-INF	down	2.52248e-98	chr10	102258928	102260116	+	102258928	102258928	2	circRNA	ENST00000369983.3	chr10:102245781-102258928|chr10:102260116-102344050	0	0	7	9660
chr16|74459681-74463479	GLG1	0	3165.52	-INF	down	3.21438e-98	chr16	74459681	74463479	-	74459681	74459681	4	circRNA	ENST00000205061.9	chr16:74457994-74459681|chr16:74463479-74465675	0	0	7	237390
chr15|63706779-63716473	HERC1	0	704.623	-INF	down	3.62586e-98	chr15	63706779	63716473	-	63706779	63706779	4	circRNA	ENST00000443617.6	chr15:63698996-63706779|chr15:63716473-63718573	0	0	7	52836
chr10|67966682-68014186	HERC4	0	1889.01	-INF	down	2.33386e-98	chr10	67966682	68014186	-	67966682	67966682	8	circRNA	ENST00000277817.10	chr10:67959136-67966682|chr10:68014186-68025545	0	0	7	141659
chr5|179617050-179617110	HNRNPH1	0	144.064	-INF	down	1.03322e-99	chr5	179617050	179617110	-	179617050	179617050	1	circRNA	ENST00000393432.8	chr5:179616958-179617050|chr5:179617110-179617513	0	0	7	10797
chr8|42957093-42964474	HOOK3	0	434.391	-INF	down	1.11671e-98	chr8	42957093	42964474	+	42957093	42957093	3	circRNA	ENST00000307602.8	chr8:42950455-42957093|chr8:42964474-42966472	0	0	7	32570
chrX|53614533-53614745	HUWE1	0	369.999	-INF	down	5.74741e-100	chrX	53614533	53614745	-	53614533	53614533	1	circRNA	ENST00000612484.4	chrX:53608909-53614533|chrX:53614745-53615743	0	0	7	27741
chr3|185675295-185689627	IGF2BP2	0	720.158	-INF	down	5.87656e-99	chr3	185675295	185689627	-	185675295	185675295	4	circRNA	ENST00000382199.6	chr3:185672669-185675295|chr3:185689627-185692698	0	0	7	54001
chr1|153665219-153668557	ILF2	0	1341.69	-INF	down	8.78735e-99	chr1	153665219	153668557	-	153665219	153665219	5	circRNA	ENST00000361891.8	chr1:153664474-153665219|chr1:153668557-153669835	0	0	7	100613
chr19|34327420-34330347	KIAA0355	0	834.579	-INF	down	4.25749e-98	chr19	34327420	34330347	+	34327420	34327420	4	circRNA	ENST00000299505.6	chr19:34320116-34327420|chr19:34330347-34333703	0	0	7	62582
chr9|5968018-5988545	KIAA2026	0	745.639	-INF	down	1.03055e-98	chr9	5968018	5988545	-	5968018	5968018	2	circRNA	ENST00000399933.7	chr9:5954095-5968018|chr9:5988545-6007194	0	0	7	55912
chr1|10348648-10365245	KIF1B	0	149.317	-INF	down	8.10283e-99	chr1	10348648	10365245	+	10348648	10348648	6	circRNA	ENST00000263934.10	chr1:10347827-10348648|chr1:10365245-10365408	0	0	7	11191
chr10|884446-885760	LARP4B	0	79.5123	-INF	down	2.06113e-98	chr10	884446	885760	-	884446	884446	2	circRNA	ENST00000612396.4	chr10:864270-884446|chr10:885760-931427	0	0	7	5956
chr19|11120091-11120522	LDLR	0	566.6	-INF	down	4.08973e-98	chr19	11120091	11120522	+	11120091	11120091	2	circRNA	ENST00000558518.5	chr19:11116998-11120091|chr19:11120522-11123173	0	0	7	42485
chr11|64151238-64152393	MACROD1	0	112.088	-INF	down	1.82448e-98	chr11	64151238	64152393	-	64151238	64151238	2	circRNA	ENST00000255681.6	chr11:64015281-64151238|chr11:64152393-64165696	0	0	7	8399
chr17|12054888-12113360	MAP2K4	0	1684.96	-INF	down	2.62834e-98	chr17	12054888	12113360	+	12054888	12054888	6	circRNA	ENST00000353533.9	chr17:12021001-12054888|chr17:12113360-12125293	0	0	7	126356
chr14|50464051-50476306	MAP4K5	0	517.303	-INF	down	3.92822e-98	chr14	50464051	50476306	-	50464051	50464051	6	circRNA	ENST00000013125.8	chr14:50462781-50464051|chr14:50476306-50482360	0	0	7	38788
chr6|37650108-37652340	MDGA1	0	206.441	-INF	down	6.28136e-100	chr6	37650108	37652340	-	37650108	37650108	2	circRNA	ENST00000434837.7	chr6:37649266-37650108|chr6:37652340-37654273	0	0	7	15475
chr18|21765771-21791557	MIB1	0	1839.12	-INF	down	5.20185e-98	chr18	21765771	21791557	+	21765771	21765771	6	circRNA	ENST00000578646.5	chr18:21705123-21765771|chr18:21791557-21798083	0	0	7	137917
chr10|72562894-72566794	MICU1	0	1462.21	-INF	down	2.42601e-98	chr10	72562894	72566794	-	72562894	72562894	2	circRNA	ENST00000398761.8	chr10:72551341-72562894|chr10:72566794-72626009	0	0	7	109651
chr13|52180581-52186823	MRPS31P5	0	53.7638	-INF	down	1.43188e-98	chr13	52180581	52186823	-	52180581	52180581	3	circRNA	ENST00000416599.5	chr13:52175776-52180581|chr13:52186823-52189638	0	0	7	4025
chr2|95100473-95101723	MRPS5	0	59.3109	-INF	down	6.36175e-99	chr2	95100473	95101723	-	95100473	95100473	3	circRNA	ENST00000272418.6	chr2:95090522-95100473|chr2:95101723-95104639	0	0	7	4441
chr3|179616982-179618521	NDUFB5	0	949.64	-INF	down	5.64848e-99	chr3	179616982	179618521	+	179616982	179616982	2	circRNA	ENST00000259037.7	chr3:179616049-179616982|chr3:179618521-179623919	0	0	7	71211
chr18|58245426-58252054	NEDD4L	0	155.678	-INF	down	5.40735e-98	chr18	58245426	58252054	+	58245426	58245426	3	circRNA	ENST00000356462.10	chr18:58165861-58245426|chr18:58252054-58315981	0	0	7	11668
chr5|177238236-177239865	NSD1	0	800.577	-INF	down	9.9267e-100	chr5	177238236	177239865	+	177238236	177238236	2	circRNA	ENST00000354179.8	chr5:177235945-177238236|chr5:177239865-177244194	0	0	7	60032
chr4|76130655-76136412	NUP54	0	604.296	-INF	down	3.59917e-99	chr4	76130655	76136412	-	76130655	76130655	5	circRNA	ENST00000264883.7	chr4:76124756-76130655|chr4:76136412-76144148	0	0	7	45312
chr13|28174271-28177935	PAN3	0	220.816	-INF	down	1.32029e-98	chr13	28174271	28177935	+	28174271	28174271	3	circRNA	ENST00000503791.5	chr13:28139087-28174271|chr13:28177935-28197184	0	0	7	16553
chr8|51845660-51861246	PCMTD1	0	860.061	-INF	down	1.16282e-98	chr8	51845660	51861246	-	51845660	51845660	2	circRNA	ENST00000360540.9	chr8:51833689-51845660|chr8:51861246-51870247	0	0	7	64493
chr4|39913610-39925933	PDS5A	0	641.965	-INF	down	3.3245e-99	chr4	39913610	39925933	-	39913610	39913610	5	circRNA	ENST00000303538.12	chr4:39910338-39913610|chr4:39925933-39926774	0	0	7	48137
chr2|208285725-208288818	PIKFYVE	0	301.995	-INF	down	6.90853e-99	chr2	208285725	208288818	+	208285725	208285725	2	circRNA	ENST00000392202.7	chr2:208273733-208285725|chr2:208288818-208298640	0	0	7	22641
chr20|9419806-9473365	PLCB4	0	2933.65	-INF	down	6.37529e-98	chr20	9419806	9473365	+	9419806	9419806	13	circRNA	ENST00000378473.7	chr20:9411088-9419806|chr20:9473365-9478920	0	0	7	220001
chr3|146110284-146124229	PLOD2	0	2682.47	-INF	down	5.43371e-99	chr3	146110284	146124229	-	146110284	146110284	3	circRNA	ENST00000282903.9	chr3:146106644-146110284|chr3:146124229-146160880	0	0	7	201164
chr22|50372019-50394135	PPP6R2	0	1179.47	-INF	down	5.88249e-98	chr22	50372019	50394135	+	50372019	50372019	2	circRNA	ENST00000359139.7	chr22:50343550-50372019|chr22:50394135-50406688	0	0	7	88447
chr18|12420324-12421629	PRELID3A	0	232.736	-INF	down	4.79867e-98	chr18	12420324	12421629	+	12420324	12420324	2	circRNA	ENST00000440960.5	chr18:12408007-12420324|chr18:12421629-12427040	0	0	7	17447
chr14|29599026-29626556	PRKD1	0	602.456	-INF	down	3.77368e-98	chr14	29599026	29626556	-	29599026	29599026	4	circRNA	ENST00000616995.4	chr14:29597758-29599026|chr14:29626556-29629040	0	0	7	45174
chr3|61748877-62003497	PTPRG	0	10335.4	-INF	down	4.84793e-99	chr3	61748877	62003497	+	61748877	61748877	3	circRNA	ENST00000295874.14	chr3:61562372-61748877|chr3:62003497-62078162	0	0	7	775090
chr12|57289008-57296551	R3HDM2	0	430.377	-INF	down	1.68183e-98	chr12	57289008	57296551	-	57289008	57289008	3	circRNA	ENST00000347140.7	chr12:57288910-57289008|chr12:57296551-57297327	0	0	7	32269
chr12|49991997-49992655	RACGAP1	0	44.6298	-INF	down	1.61377e-98	chr12	49991997	49992655	-	49991997	49991997	3	circRNA	ENST00000427314.6	chr12:49990792-49991997|chr12:49992655-49994130	0	0	7	3340
chr5|181241491-181242345	RACK1	0	46041	-INF	down	1.07681e-99	chr5	181241491	181242345	-	181241491	181241491	2	circRNA	ENST00000511473.5	chr5:181239582-181241491|chr5:181242345-181243679	0	0	7	3452822
chr3|50093719-50093875	RBM6	0	872.382	-INF	down	4.6592e-99	chr3	50093719	50093875	+	50093719	50093719	1	circRNA	ENST00000434592.5	chr3:50092208-50093719|chr3:50093875-50099981	0	0	7	65417
chr11|74789625-74810330	RNF169	0	445.858	-INF	down	1.90112e-98	chr11	74789625	74810330	+	74789625	74789625	2	circRNA	ENST00000299563.4	chr11:74749382-74789625|chr11:74810330-74817595	0	0	7	33430
chr13|24222818-24224582	RP11-307N16.6	0	6482.77	-INF	down	1.25796e-98	chr13	24222818	24224582	+	24222818	24222818	1	circRNA	ENST00000382141.4	chr13:24017701-24222818|chr13:24224582-24251717	0	0	7	486166
chr20|45333022-45335920	SDC4	0	6031.53	-INF	down	6.62809e-98	chr20	45333022	45335920	-	45333022	45333022	2	circRNA	ENST00000372733.3	chr20:45330564-45333022|chr20:45335920-45348324	0	0	7	452326
chr7|80789305-80805758	SEMA3C	0	6337.29	-INF	down	5.98708e-100	chr7	80789305	80805758	-	80789305	80789305	6	circRNA	ENST00000265361.7	chr7:80765243-80789305|chr7:80805758-80810610	0	0	7	475256
chr3|27383152-27434104	SLC4A7	0	9388.78	-INF	down	3.90219e-99	chr3	27383152	27434104	-	27383152	27383152	22	circRNA	ENST00000425128.6	chr3:27376845-27383152|chr3:27434104-27436387	0	0	7	704102
chr17|64571797-64586170	SMURF2	0	4029.34	-INF	down	2.84423e-98	chr17	64571797	64586170	-	64571797	64571797	5	circRNA	ENST00000582081.5	chr17:64562966-64571797|chr17:64586170-64591083	0	0	7	302172
chr22|24302194-24369320	SPECC1L	0	5161.47	-INF	down	5.63391e-98	chr22	24302194	24369320	+	24302194	24302194	12	circRNA	ENST00000437398.5	chr22:24270983-24302194|chr22:24369320-24411587	0	0	7	387076
chr2|168012633-168017095	STK39	0	104.767	-INF	down	6.62986e-99	chr2	168012633	168017095	-	168012633	168012633	2	circRNA	ENST00000487143.5	chr2:167964726-168012633|chr2:168017095-168063499	0	0	7	7850
chr6|149342684-149370099	TAB2	0	392.268	-INF	down	7.5599e-100	chr6	149342684	149370099	+	149342684	149342684	2	circRNA	ENST00000367456.5	chr6:149321390-149342684|chr6:149370099-149378017	0	0	7	29411
chr17|29451454-29451680	TAOK1	0	618.31	-INF	down	2.73241e-98	chr17	29451454	29451680	+	29451454	29451454	1	circRNA	ENST00000583121.5	chr17:29391024-29451454|chr17:29451680-29467144	0	0	7	46363
chr12|123688050-123704688	TCTN2	0	201.414	-INF	down	1.75128e-98	chr12	123688050	123704688	+	123688050	123688050	9	circRNA	ENST00000426174.6	chr12:123687035-123688050|chr12:123704688-123706725	0	0	7	15098
chr5|14390900-14406672	TRIO	0	1640.88	-INF	down	7.87465e-100	chr5	14390900	14406672	+	14390900	14390900	7	circRNA	ENST00000344204.8	chr5:14390300-14390900|chr5:14406672-14419777	0	0	7	123050
chr3|3137259-3140648	TRNT1	0	353.772	-INF	down	3.74671e-99	chr3	3137259	3140648	+	3137259	3137259	2	circRNA	ENST00000251607.10	chr3:3129188-3137259|chr3:3140648-3144583	0	0	7	26524
chr19|34433347-34434968	UBA2	0	468.526	-INF	down	4.43013e-98	chr19	34433347	34434968	+	34433347	34433347	2	circRNA	ENST00000607361.5	chr19:34431931-34433347|chr19:34434968-34438644	0	0	7	35130
chr19|34443843-34445121	UBA2	0	989.003	-INF	down	4.6127e-98	chr19	34443843	34445121	+	34443843	34443843	2	circRNA	ENST00000586313.1	chr19:34438766-34443843|chr19:34445121-34450264	0	0	7	74163
chr4|39521350-39521519	UGDH	0	269.059	-INF	down	3.19146e-99	chr4	39521350	39521519	-	39521350	39521350	1	circRNA	ENST00000316423.10	chr4:39514184-39521350|chr4:39521519-39527282	0	0	7	20171
chr9|6477621-6482099	UHRF2	0	467.9	-INF	down	1.0725e-98	chr9	6477621	6482099	+	6477621	6477621	3	circRNA	ENST00000468435.6	chr9:6475500-6477621|chr9:6482099-6486820	0	0	7	35083
chr16|8929368-8930397	USP7	0	321.063	-INF	down	3.08623e-98	chr16	8929368	8930397	-	8929368	8929368	2	circRNA	ENST00000565455.5	chr16:8923413-8929368|chr16:8930397-8936582	0	0	7	24071
chr6|144533084-144730486	UTRN	0	13045.9	-INF	down	6.82297e-100	chr6	144533084	144730486	+	144533084	144533084	12	circRNA	ENST00000367545.7	chr6:144531202-144533084|chr6:144730486-144748245	0	0	7	978369
chr13|46042163-46045513	ZC3H13	0	549.786	-INF	down	1.37541e-98	chr13	46042163	46045513	-	46042163	46042163	3	circRNA	ENST00000242848.8	chr13:46020557-46042163|chr13:46045513-46052403	0	0	7	41224
chr3|52926030-52928341	SFMBT1	14.9363	127.662	-3.09544	down	1.3321e-29	chr3	52926030	52928341	-	52926030	52926030	2	circRNA	ENST00000394752.7	chr3:52921831-52926030|chr3:52928341-52930328	3	1267	6	9568
chr4|159186641-159210583	RAPGEF2	57.0636	340.597	-2.57742	down	1.66095e-29	chr4	159186641	159210583	+	159186641	159186641	3	circRNA	ENST00000505478.5	chr4:159104231-159186641|chr4:159210583-159238808	3	4849	6	25537
chr12|124419956-124430787	NCOR2	333.008	733.972	-1.14017	down	3.92709e-28	chr12	124419956	124430787	-	124419956	124419956	5	circRNA	ENST00000405201.5	chr12:124402561-124419956|chr12:124430787-124437929	3	28312	6	55038
chr2|134317528-134318739	MGAT5	202.369	449.298	-1.15069	down	2.91389e-28	chr2	134317528	134318739	+	134317528	134317528	2	circRNA	ENST00000409645.5	chr2:134270550-134317528|chr2:134318739-134336216	1	17206	6	33689
chr9|104883038-104903771	ABCA1	0	860.234	-INF	down	1.26603e-96	chr9	104883038	104903771	-	104883038	104883038	4	circRNA	ENST00000374736.7	chr9:104861800-104883038|chr9:104903771-104927934	0	0	6	64507
chr1|179131310-179131481	ABL2	0	448.285	-INF	down	8.83804e-97	chr1	179131310	179131481	-	179131310	179131310	1	circRNA	ENST00000502732.5	chr1:179126672-179131310|chr1:179131481-179133311	0	0	6	33613
chr12|81109559-81152096	ACSS3	0	1653.38	-INF	down	3.33266e-96	chr12	81109559	81152096	+	81109559	81109559	6	circRNA	ENST00000548058.5	chr12:81078431-81109559|chr12:81152096-81174787	0	0	6	123989
chr12|81199340-81233471	ACSS3	0	575.534	-INF	down	3.46426e-96	chr12	81199340	81233471	+	81199340	81199340	5	circRNA	ENST00000548058.5	chr12:81174939-81199340|chr12:81233471-81253306	0	0	6	43156
chr10|102484159-102485733	ACTR1A	0	1849.7	-INF	down	5.39433e-96	chr10	102484159	102485733	-	102484159	102484159	2	circRNA	ENST00000636707.1	chr10:102472981-102484159|chr10:102485733-102488149	0	0	6	138712
chr17|19920035-19924517	AKAP10	0	334.117	-INF	down	6.08198e-96	chr17	19920035	19924517	-	19920035	19920035	2	circRNA	ENST00000225737.10	chr17:19909978-19920035|chr17:19924517-19931804	0	0	6	25051
chr2|69804532-69810673	ANXA4	0	5666.59	-INF	down	3.32036e-97	chr2	69804532	69810673	+	69804532	69804532	3	circRNA	ENST00000477632.5	chr2:69788141-69804532|chr2:69810673-69812652	0	0	6	424958
chr16|71745472-71750332	AP1G1	0	568.627	-INF	down	1.2153e-95	chr16	71745472	71750332	-	71745472	71745472	5	circRNA	ENST00000299980.8	chr16:71745270-71745472|chr16:71750332-71753832	0	0	6	42638
chr4|147906637-147955374	ARHGAP10	0	1602.86	-INF	down	1.88422e-97	chr4	147906637	147955374	+	147906637	147906637	6	circRNA	ENST00000336498.7	chr4:147881932-147906637|chr4:147955374-147965023	0	0	6	120200
chr8|61633682-61653660	ASPH	0	23360.1	-INF	down	1.60319e-96	chr8	61633682	61653660	-	61633682	61633682	10	circRNA	ENST00000379454.8	chr8:61619019-61633682|chr8:61653660-61680967	0	0	6	1751874
chr2|23798137-23823569	ATAD2B	0	225.923	-INF	down	2.40036e-97	chr2	23798137	23823569	-	23798137	23798137	4	circRNA	ENST00000238789.9	chr2:23788647-23798137|chr2:23823569-23828848	0	0	6	16937
chr13|112806212-112810726	ATP11A	0	66.1113	-INF	down	2.47743e-96	chr13	112806212	112810726	+	112806212	112806212	2	circRNA	ENST00000375630.6	chr13:112805046-112806212|chr13:112810726-112816082	0	0	6	4952
chr12|56642457-56643958	ATP5B	0	8040.54	-INF	down	3.15049e-96	chr12	56642457	56643958	-	56642457	56642457	4	circRNA	ENST00000262030.7	chr12:56640192-56642457|chr12:56643958-56644780	0	0	6	602992
chr18|57731626-57731829	ATP8B1	0	634.485	-INF	down	2.5002e-95	chr18	57731626	57731829	-	57731626	57731626	1	circRNA	ENST00000591728.1	chr18:57704668-57731626|chr18:57731829-57802997	0	0	6	47577
chr21|29326058-29329693	BACH1	0	4670.81	-INF	down	2.84152e-95	chr21	29326058	29329693	+	29326058	29326058	2	circRNA	ENST00000286800.7	chr21:29321514-29326058|chr21:29329693-29342398	0	0	6	350280
chr12|24829822-24832863	BCAT1	0	1972.57	-INF	down	2.91517e-96	chr12	24829822	24832863	-	24829822	24829822	2	circRNA	ENST00000261192.11	chr12:24818049-24829822|chr12:24832863-24836510	0	0	6	147926
chr4|78842384-78878891	BMP2K	0	1808.75	-INF	down	1.6743e-97	chr4	78842384	78878891	+	78842384	78842384	11	circRNA	ENST00000335016.9	chr4:78833687-78842384|chr4:78878891-78887173	0	0	6	135641
chr6|36213879-36214386	BRPF3	0	110.248	-INF	down	8.92458e-98	chr6	36213879	36214386	+	36213879	36213879	1	circRNA	ENST00000357641.10	chr6:36211560-36213879|chr6:36214386-36217916	0	0	6	8262
chr21|39247700-39298582	BRWD1	0	2229.5	-INF	down	3.08613e-95	chr21	39247700	39298582	-	39247700	39247700	17	circRNA	ENST00000333229.6	chr21:39238573-39247700|chr21:39298582-39312840	0	0	6	167195
chr19|3623687-3624162	CACTIN	0	161.945	-INF	down	1.96423e-95	chr19	3623687	3624162	-	3623687	3623687	1	circRNA	ENST00000429344.6	chr19:3620802-3623687|chr19:3624162-3626595	0	0	6	12139
chr5|179705678-179710065	CANX	0	12710.5	-INF	down	1.40246e-97	chr5	179705678	179710065	+	179705678	179705678	6	circRNA	ENST00000504734.5	chr5:179698603-179705678|chr5:179710065-179716104	0	0	6	953211
chr1|93210801-93216746	CCDC18	0	59.2442	-INF	down	6.31855e-97	chr1	93210801	93216746	+	93210801	93210801	4	circRNA	ENST00000343253.11	chr1:93207398-93210801|chr1:93216746-93217737	0	0	6	4437
chr12|96323947-96334865	CDK17	0	349.158	-INF	down	3.60582e-96	chr12	96323947	96334865	-	96323947	96323947	2	circRNA	ENST00000261211.7	chr12:96313454-96323947|chr12:96334865-96399985	0	0	6	26179
chr16|22349278-22349849	CDR2	0	1511.23	-INF	down	8.723e-96	chr16	22349278	22349849	-	22349278	22349278	2	circRNA	ENST00000268383.6	chr16:22347823-22349278|chr16:22349849-22364901	0	0	6	113328
chr9|33270622-33271223	CHMP5	0	198.467	-INF	down	1.08029e-96	chr9	33270622	33271223	+	33270622	33270622	2	circRNA	ENST00000419016.6	chr9:33267899-33270622|chr9:33271223-33276455	0	0	6	14878
chr5|180529274-180571432	CNOT6	0	454.832	-INF	down	1.54575e-97	chr5	180529274	180571432	+	180529274	180529274	10	circRNA	ENST00000261951.8	chr5:180494763-180529274|chr5:180571432-180573987	0	0	6	34104
chr20|32727892-32728142	COMMD7	0	276.5	-INF	down	2.72847e-95	chr20	32727892	32728142	-	32727892	32727892	2	circRNA	ENST00000278980.10	chr20:32706760-32727892|chr20:32728142-32743307	0	0	6	20730
chr12|108652271-108662158	CORO1C	0	3532	-INF	down	3.7548e-96	chr12	108652271	108662158	-	108652271	108652271	5	circRNA	ENST00000261401.7	chr12:108649020-108652271|chr12:108662158-108678271	0	0	6	264875
chr8|19505200-19506130	CSGALNACT1	0	772.348	-INF	down	1.42555e-96	chr8	19505200	19506130	-	19505200	19505200	1	circRNA	ENST00000454498.6	chr8:19458642-19505200|chr8:19506130-19591159	0	0	6	57916
chr5|138824529-138827718	CTNNA1	0	6270.91	-INF	down	1.23412e-97	chr5	138824529	138827718	+	138824529	138824529	2	circRNA	ENST00000627109.2	chr5:138812302-138824529|chr5:138827718-138886211	0	0	6	470279
chr1|197642710-197658369	DENND1B	0	228.376	-INF	down	9.2019e-97	chr1	197642710	197658369	-	197642710	197642710	5	circRNA	ENST00000620048.4	chr1:197617759-197642710|chr1:197658369-197672036	0	0	6	17121
chr1|26432890-26460144	DHDDS	0	1110.48	-INF	down	4.97066e-97	chr1	26432890	26460144	+	26432890	26432890	7	circRNA	ENST00000434391.6	chr1:26432376-26432890|chr1:26460144-26468894	0	0	6	83274
chr2|232130618-232210405	DIS3L2	0	583.561	-INF	down	4.23247e-97	chr2	232130618	232210405	+	232130618	232130618	4	circRNA	ENST00000273009.10	chr2:232087721-232130618|chr2:232210405-232238532	0	0	6	43758
chr5|31421271-31424471	DROSHA	0	181.346	-INF	down	1.18458e-97	chr5	31421271	31424471	-	31421271	31421271	3	circRNA	ENST00000511367.6	chr5:31410887-31421271|chr5:31424471-31429474	0	0	6	13594
chr16|68053563-68056424	DUS2	0	98.1669	-INF	down	9.44408e-96	chr16	68053563	68056424	+	68053563	68053563	3	circRNA	ENST00000575677.5	chr16:68049550-68053563|chr16:68056424-68061065	0	0	6	7356
chr9|137728348-137744090	EHMT1	0	408.949	-INF	down	1.36908e-96	chr9	137728348	137744090	+	137728348	137728348	3	circRNA	ENST00000460843.5	chr9:137717182-137728348|chr9:137744090-137752330	0	0	6	30663
chr1|51421785-51448135	EPS15	0	1147.97	-INF	down	5.83134e-97	chr1	51421785	51448135	-	51421785	51421785	5	circRNA	ENST00000371730.6	chr1:51409696-51421785|chr1:51448135-51461090	0	0	6	86086
chr12|1371832-1444750	ERC1	0	494.702	-INF	down	2.5814e-96	chr12	1371832	1444750	+	1371832	1371832	3	circRNA	ENST00000543086.7	chr12:1290012-1371832|chr12:1444750-1490092	0	0	6	37094
chr9|95955913-95978215	ERCC6L2	0	1497.97	-INF	down	1.17011e-96	chr9	95955913	95978215	+	95955913	95955913	6	circRNA	ENST00000479391.6	chr9:95954922-95955913|chr9:95978215-96004519	0	0	6	112334
chr12|11839139-11853561	ETV6	0	181.733	-INF	down	2.6873e-96	chr12	11839139	11853561	+	11839139	11839139	2	circRNA	ENST00000396373.8	chr12:11752579-11839139|chr12:11853561-11869423	0	0	6	13623
chr7|133475327-133917738	EXOC4	0	6765.48	-INF	down	8.4931e-98	chr7	133475327	133917738	+	133475327	133475327	6	circRNA	ENST00000253861.4	chr7:133375002-133475327|chr7:133917738-133937890	0	0	6	507369
chr1|11073933-11076948	EXOSC10	0	163.905	-INF	down	4.77104e-97	chr1	11073933	11076948	-	11073933	11073933	3	circRNA	ENST00000376936.8	chr1:11072171-11073933|chr1:11076948-11077364	0	0	6	12286
chr1|28010946-28017239	EYA3	0	138.036	-INF	down	5.17008e-97	chr1	28010946	28017239	-	28010946	28010946	3	circRNA	ENST00000373871.7	chr1:28004419-28010946|chr1:28017239-28027788	0	0	6	10346
chr9|93471140-93498886	FAM120A	0	1373.76	-INF	down	1.12535e-96	chr9	93471140	93498886	+	93471140	93471140	4	circRNA	ENST00000277165.10	chr9:93452389-93471140|chr9:93498886-93515666	0	0	6	103019
chr3|56663540-56671692	FAM208A	0	337.797	-INF	down	2.04039e-97	chr3	56663540	56671692	-	56663540	56663540	6	circRNA	ENST00000493960.6	chr3:56662490-56663540|chr3:56671692-56673579	0	0	6	25327
chr12|26954144-26957743	FGFR1OP2	0	1277.96	-INF	down	3.02983e-96	chr12	26954144	26957743	+	26954144	26954144	3	circRNA	ENST00000229395.7	chr12:26938710-26954144|chr12:26957743-26960514	0	0	6	95834
chr3|197773402-197777001	FYTTD1	0	542.358	-INF	down	2.30574e-97	chr3	197773402	197777001	+	197773402	197773402	3	circRNA	ENST00000415708.6	chr3:197770244-197773402|chr3:197777001-197778337	0	0	6	40668
chr12|120175161-120176217	GCN1	0	380.614	-INF	down	4.23941e-96	chr12	120175161	120176217	-	120175161	120175161	3	circRNA	ENST00000300648.6	chr12:120174169-120175161|chr12:120176217-120177446	0	0	6	28538
chr7|8003907-8071131	GLCCI1	0	676.568	-INF	down	7.23384e-98	chr7	8003907	8071131	+	8003907	8003907	5	circRNA	ENST00000223145.9	chr7:7969807-8003907|chr7:8071131-8084896	0	0	6	50733
chr12|109857525-109858741	GLTP	0	64.8046	-INF	down	3.90558e-96	chr12	109857525	109858741	-	109857525	109857525	2	circRNA	ENST00000318348.8	chr12:109855769-109857525|chr12:109858741-109880271	0	0	6	4854
chr19|3110148-3110333	GNA11	0	253.018	-INF	down	1.88598e-95	chr19	3110148	3110333	+	3110148	3110148	1	circRNA	ENST00000078429.8	chr19:3094787-3110148|chr19:3110333-3113329	0	0	6	18969
chr2|27642428-27647943	GPN1	0	678.395	-INF	down	2.50046e-97	chr2	27642428	27647943	+	27642428	27642428	2	circRNA	ENST00000515877.5	chr2:27641279-27642428|chr2:27647943-27650114	0	0	6	50870
chr16|11897839-11898035	GSPT1	0	178.639	-INF	down	8.04952e-96	chr16	11897839	11898035	-	11897839	11897839	2	circRNA	ENST00000434724.6	chr16:11896785-11897839|chr16:11898035-11915368	0	0	6	13391
chr13|45151686-45207505	GTF2F2	0	421.87	-INF	down	2.28492e-96	chr13	45151686	45207505	+	45151686	45151686	2	circRNA	ENST00000340473.7	chr13:45149788-45151686|chr13:45207505-45252870	0	0	6	31632
chr7|74705163-74718941	GTF2I	0	999.964	-INF	down	7.52906e-98	chr7	74705163	74718941	+	74705163	74705163	6	circRNA	ENST00000573035.5	chr7:74700634-74705163|chr7:74718941-74728785	0	0	6	74986
chr9|96458378-96465778	HABP4	0	694.542	-INF	down	1.21651e-96	chr9	96458378	96465778	+	96458378	96458378	3	circRNA	ENST00000375249.4	chr9:96450628-96458378|chr9:96465778-96471010	0	0	6	52081
chr14|31347747-31347907	HEATR5A	0	146.917	-INF	down	1.54248e-95	chr14	31347747	31347907	-	31347747	31347747	1	circRNA	ENST00000543095.6	chr14:31345276-31347747|chr14:31347907-31349788	0	0	6	11012
chr4|173332820-173332995	HMGB2	0	266.245	-INF	down	1.95888e-97	chr4	173332820	173332995	-	173332820	173332820	1	circRNA	ENST00000296503.9	chr4:173332238-173332820|chr4:173332995-173333068	0	0	6	19961
chr19|41268222-41281275	HNRNPUL1	0	2146.81	-INF	down	2.31058e-95	chr19	41268222	41281275	+	41268222	41268222	6	circRNA	ENST00000352456.7	chr19:41262582-41268222|chr19:41281275-41292244	0	0	6	160993
chr11|43830975-43840064	HSD17B12	0	375.467	-INF	down	4.41428e-96	chr11	43830975	43840064	+	43830975	43830975	3	circRNA	ENST00000278353.9	chr11:43816391-43830975|chr11:43840064-43854714	0	0	6	28152
chr1|220102128-220106060	IARS2	0	1116.84	-INF	down	9.58509e-97	chr1	220102128	220106060	+	220102128	220102128	6	circRNA	ENST00000366922.2	chr1:220100649-220102128|chr1:220106060-220107060	0	0	6	83751
chr1|37885637-37891454	INPP5B	0	821.525	-INF	down	5.38671e-97	chr1	37885637	37891454	-	37885637	37885637	6	circRNA	ENST00000373027.5	chr1:37882918-37885637|chr1:37891454-37931672	0	0	6	61604
chr15|90481959-90486132	IQGAP1	0	3371.59	-INF	down	1.4833e-95	chr15	90481959	90486132	+	90481959	90481959	5	circRNA	ENST00000268182.9	chr15:90477889-90481959|chr15:90486132-90486953	0	0	6	252845
chr4|128846374-128852268	JADE1	0	2461.4	-INF	down	1.74042e-97	chr4	128846374	128852268	+	128846374	128846374	3	circRNA	ENST00000226319.10	chr4:128843038-128846374|chr4:128852268-128855629	0	0	6	184586
chr19|5047475-5047669	KDM4B	0	522.37	-INF	down	2.04614e-95	chr19	5047475	5047669	+	5047475	5047475	1	circRNA	ENST00000611640.4	chr19:5041251-5047475|chr19:5047669-5071009	0	0	6	39169
chr11|68175017-68185928	KMT5B	0	395.615	-INF	down	4.77873e-96	chr11	68175017	68185928	-	68175017	68175017	3	circRNA	ENST00000304363.8	chr11:68173913-68175017|chr11:68185928-68189916	0	0	6	29663
chr6|130083619-130104575	L3MBTL3	0	138.09	-INF	down	1.05007e-97	chr6	130083619	130104575	+	130083619	130083619	5	circRNA	ENST00000529410.5	chr6:130078634-130083619|chr6:130104575-130120878	0	0	6	10350
chr2|33363389-33365503	LTBP1	0	4837.09	-INF	down	2.60244e-97	chr2	33363389	33365503	+	33363389	33363389	3	circRNA	ENST00000404816.6	chr2:33361515-33363389|chr2:33365503-33389183	0	0	6	362750
chr16|199061-199238	LUC7L	0	313.796	-INF	down	7.72959e-96	chr16	199061	199238	-	199061	199061	1	circRNA	ENST00000426094.5	chr16:193015-199061|chr16:199238-206003	0	0	6	23527
chr2|39278406-39280356	MAP4K3	0	89.2863	-INF	down	2.71452e-97	chr2	39278406	39280356	-	39278406	39278406	2	circRNA	ENST00000263881.7	chr2:39272542-39278406|chr2:39280356-39282512	0	0	6	6690
chr14|50475076-50486194	MAP4K5	0	866.195	-INF	down	1.67167e-95	chr14	50475076	50486194	-	50475076	50475076	6	circRNA	ENST00000013125.8	chr14:50468782-50475076|chr14:50486194-50504799	0	0	6	64954
chr6|89743149-89750532	MDN1	0	331.757	-INF	down	1.00824e-97	chr6	89743149	89750532	-	89743149	89743149	8	circRNA	ENST00000369393.7	chr6:89740378-89743149|chr6:89750532-89751430	0	0	6	24874
chr2|134253094-134254644	MGAT5	0	934.879	-INF	down	3.47252e-97	chr2	134253094	134254644	+	134253094	134253094	2	circRNA	ENST00000468758.1	chr2:134120291-134253094|None	0	0	6	70105
chr11|47628952-47631087	MTCH2	0	1432.05	-INF	down	4.59641e-96	chr11	47628952	47631087	-	47628952	47628952	3	circRNA	ENST00000302503.7	chr11:47627127-47628952|chr11:47631087-47631653	0	0	6	107390
chr22|36316516-36318325	MYH9	0	6406.52	-INF	down	2.60201e-95	chr22	36316516	36318325	-	36316516	36316516	2	circRNA	ENST00000216181.9	chr22:36314318-36316516|chr22:36318325-36319539	0	0	6	480449
chr15|71999850-72046634	MYO9A	0	1326.31	-INF	down	1.37191e-95	chr15	71999850	72046634	-	71999850	71999850	8	circRNA	ENST00000356056.9	chr15:71994585-71999850|chr15:72046634-72117679	0	0	6	99460
chr12|112075677-112078741	NAA25	0	150.624	-INF	down	4.06947e-96	chr12	112075677	112078741	-	112075677	112075677	3	circRNA	ENST00000261745.8	chr12:112074764-112075677|chr12:112078741-112081059	0	0	6	11290
chr2|190655976-190673152	NAB1	0	1577.71	-INF	down	3.76198e-97	chr2	190655976	190673152	+	190655976	190655976	4	circRNA	ENST00000337386.9	chr2:190649982-190655976|chr2:190673152-190683737	0	0	6	118314
chr14|49813987-49834449	NEMF	0	864.981	-INF	down	1.60686e-95	chr14	49813987	49834449	-	49813987	49813987	12	circRNA	ENST00000298310.9	chr14:49806133-49813987|chr14:49834449-49838138	0	0	6	64863
chr17|31155982-31206371	NF1	0	1484.7	-INF	down	6.33345e-96	chr17	31155982	31206371	+	31155982	31155982	11	circRNA	ENST00000487476.5	chr17:31095369-31155982|chr17:31206371-31214450	0	0	6	111339
chr10|113876520-113884380	NHLRC2	0	451.085	-INF	down	5.60672e-96	chr10	113876520	113884380	+	113876520	113876520	3	circRNA	ENST00000369301.3	chr10:113858680-113876520|chr10:113884380-113898109	0	0	6	33823
chr16|69718122-69718534	NQO1	0	18073.5	-INF	down	9.83962e-96	chr16	69718122	69718534	-	69718122	69718122	2	circRNA	ENST00000561500.5	chr16:69713129-69718122|chr16:69718534-69726432	0	0	6	1355411
chr7|129657342-129690546	NRF1	0	403.949	-INF	down	8.15594e-98	chr7	129657342	129690546	+	129657342	129657342	4	circRNA	ENST00000454688.5	chr7:129641822-129657342|chr7:129690546-129709074	0	0	6	30288
chr8|58623219-58643073	NSMAF	0	1296.2	-INF	down	1.54174e-96	chr8	58623219	58643073	-	58623219	58623219	8	circRNA	ENST00000038176.7	chr8:58609733-58623219|chr8:58643073-58659572	0	0	6	97202
chr5|139363758-139364743	PAIP2	0	709.237	-INF	down	1.29386e-97	chr5	139363758	139364743	+	139363758	139363758	2	circRNA	ENST00000265192.8	chr5:139341980-139363758|chr5:139364743-139368732	0	0	6	53183
chr1|61990167-62017947	PATJ	0	179.733	-INF	down	6.06501e-97	chr1	61990167	62017947	+	61990167	61990167	2	circRNA	ENST00000635214.1	chr1:61927829-61990167|chr1:62017947-62037976	0	0	6	13473
chr1|233090060-233179175	PCNX2	0	1017.53	-INF	down	9.96913e-97	chr1	233090060	233179175	-	233090060	233090060	8	circRNA	ENST00000258229.13	chr1:233057290-233090060|chr1:233179175-233198938	0	0	6	76303
chr15|77252366-77365225	PEAK1	0	3338.41	-INF	down	1.42643e-95	chr15	77252366	77365225	-	77252366	77252366	2	circRNA	ENST00000560626.6	chr15:77182040-77252366|chr15:77365225-77420005	0	0	6	250357
chr16|71663898-71679535	PHLPP2	0	195.814	-INF	down	1.16674e-95	chr16	71663898	71679535	-	71663898	71663898	7	circRNA	ENST00000568004.5	chr16:71658815-71663898|chr16:71679535-71681750	0	0	6	14679
chr12|19345841-19348519	PLEKHA5	0	324.596	-INF	down	2.79935e-96	chr12	19345841	19348519	+	19345841	19345841	3	circRNA	ENST00000429027.6	chr12:19343434-19345841|chr12:19348519-19353883	0	0	6	24337
chr18|54271359-54277855	POLI	0	388.694	-INF	down	2.40127e-95	chr18	54271359	54277855	+	54271359	54271359	3	circRNA	ENST00000579534.5	chr18:54269661-54271359|chr18:54277855-54280666	0	0	6	29144
chr17|66735488-66774067	PRKCA	0	1191.32	-INF	down	7.43287e-96	chr17	66735488	66774067	+	66735488	66735488	5	circRNA	ENST00000413366.7	chr17:66732825-66735488|chr17:66774067-66786866	0	0	6	89337
chr1|171524820-171537473	PRRC2C	0	1073.98	-INF	down	8.49711e-97	chr1	171524820	171537473	+	171524820	171524820	6	circRNA	ENST00000367742.7	chr1:171523522-171524820|chr1:171537473-171539970	0	0	6	80537
chr1|170719725-170730348	PRRX1	0	22402.1	-INF	down	6.58451e-97	chr1	170719725	170730348	+	170719725	170719725	3	circRNA	ENST00000367760.7	chr1:170664459-170719725|chr1:170730348-170736047	0	0	6	1680035
chr2|231075510-231087181	PSMD1	0	2788.46	-INF	down	4.07154e-97	chr2	231075510	231087181	+	231075510	231075510	9	circRNA	ENST00000373635.8	chr2:231072415-231075510|chr2:231087181-231138735	0	0	6	209114
chr2|65097970-65104806	RAB1A	0	251.004	-INF	down	3.18762e-97	chr2	65097970	65104806	-	65097970	65097970	2	circRNA	ENST00000409784.7	chr2:65091078-65097970|chr2:65104806-65129892	0	0	6	18818
chr3|128795359-128798069	RAB7A	0	438.138	-INF	down	2.12498e-97	chr3	128795359	128798069	+	128795359	128795359	2	circRNA	ENST00000265062.7	chr3:128726359-128795359|chr3:128798069-128806371	0	0	6	32852
chr6|87555407-87569590	RARS2	0	584.708	-INF	down	9.68548e-98	chr6	87555407	87569590	-	87555407	87555407	4	circRNA	ENST00000369536.9	chr6:87548646-87555407|chr6:87569590-87589921	0	0	6	43844
chr1|8465924-8614686	RERE	0	1208.87	-INF	down	4.4058e-97	chr1	8465924	8614686	-	8465924	8465924	8	circRNA	ENST00000337907.7	chr1:8422807-8465924|chr1:8614686-8624309	0	0	6	90653
chr1|8465924-8541318	RERE	0	432.564	-INF	down	4.58203e-97	chr1	8465924	8541318	-	8465924	8465924	5	circRNA	ENST00000337907.7	chr1:8422807-8465924|chr1:8541318-8556474	0	0	6	32434
chr4|39311444-39327756	RFC1	0	990.737	-INF	down	1.60946e-97	chr4	39311444	39327756	-	39311444	39311444	8	circRNA	ENST00000349703.6	chr4:39309032-39311444|chr4:39327756-39342344	0	0	6	74294
chr11|117238600-117239860	RNF214	0	219.816	-INF	down	4.9757e-96	chr11	117238600	117239860	+	117238600	117238600	2	circRNA	ENST00000300650.8	chr11:117234379-117238600|chr11:117239860-117244444	0	0	6	16479
chr10|133395712-133396267	RP11-108K14.8	0	75.8854	-INF	down	5.83718e-96	chr10	133395712	133396267	+	133395712	133395712	2	circRNA	ENST00000468317.2	chr10:133391428-133395712|chr10:133396267-133398434	0	0	6	5685
chr16|28488590-28489386	RP11-435I10.4	0	295.994	-INF	down	9.06838e-96	chr16	28488590	28489386	-	28488590	28488590	2	circRNA	ENST00000635887.1	chr16:28487741-28488590|chr16:28489386-28491481	0	0	6	22192
chr2|199323802-199328910	SATB2	0	548.212	-INF	down	3.9111e-97	chr2	199323802	199328910	-	199323802	199323802	2	circRNA	ENST00000417098.5	chr2:199308957-199323802|chr2:199328910-199348700	0	0	6	41107
chr4|128992166-129003876	SCLT1	0	280.567	-INF	down	1.809e-97	chr4	128992166	129003876	-	128992166	128992166	4	circRNA	ENST00000281142.9	chr4:128970468-128992166|chr4:129003876-129039040	0	0	6	21035
chr1|41070594-41117010	SCMH1	0	933.453	-INF	down	5.60509e-97	chr1	41070594	41117010	-	41070594	41070594	4	circRNA	ENST00000397174.6	chr1:41048890-41070594|chr1:41117010-41142877	0	0	6	69998
chr14|71413947-71418196	SIPA1L1	0	82.8992	-INF	down	1.7391e-95	chr14	71413947	71418196	+	71413947	71413947	2	circRNA	ENST00000554126.5	chr14:71400918-71413947|chr14:71418196-71512742	0	0	6	6211
chr16|18845428-18850467	SMG1	0	912.771	-INF	down	8.38513e-96	chr16	18845428	18850467	-	18845428	18845428	6	circRNA	ENST00000446231.6	chr16:18842454-18845428|chr16:18850467-18852066	0	0	6	68447
chr1|245915529-245929937	SMYD3	0	179.266	-INF	down	1.03699e-96	chr1	245915529	245929937	-	245915529	245915529	3	circRNA	ENST00000366517.5	chr1:245863886-245915529|chr1:245929937-245953230	0	0	6	13438
chr13|36312144-36312477	SPG20	0	477.087	-INF	down	2.19481e-96	chr13	36312144	36312477	-	36312144	36312144	2	circRNA	ENST00000438666.6	chr13:36304632-36312144|chr13:36312477-36314226	0	0	6	35773
chr9|128600079-128605477	SPTAN1	0	2547.22	-INF	down	1.31722e-96	chr9	128600079	128605477	+	128600079	128600079	5	circRNA	ENST00000372731.8	chr9:128598986-128600079|chr9:128605477-128607603	0	0	6	191022
chr7|100349730-100355240	STAG3L5P-PVRIG2P-PILRB	0	421.536	-INF	down	7.83244e-98	chr7	100349730	100355240	+	100349730	100349730	8	circRNA	ENST00000444874.5	chr7:100345968-100349730|chr7:100355240-100356749	0	0	6	31607
chr17|42329409-42329776	STAT3	0	788.109	-INF	down	6.58436e-96	chr17	42329409	42329776	-	42329409	42329409	3	circRNA	ENST00000264657.9	chr17:42326199-42329409|chr17:42329776-42331471	0	0	6	59098
chr6|152329729-152331890	SYNE1	0	4253.55	-INF	down	1.0941e-97	chr6	152329729	152331890	-	152329729	152329729	2	circRNA	ENST00000341594.9	chr6:152326633-152329729|chr6:152331890-152334007	0	0	6	318988
chr8|38788703-38820635	TACC1	0	2374.81	-INF	down	1.48339e-96	chr8	38788703	38820635	+	38788703	38788703	2	circRNA	ENST00000519416.5	chr8:38728671-38788703|chr8:38820635-38825310	0	0	6	178092
chrX|13666316-13680598	TCEANC	0	105.914	-INF	down	6.94218e-98	chrX	13666316	13680598	+	13666316	13666316	3	circRNA	ENST00000467590.1	chrX:13663560-13666316|chrX:13680598-13681138	0	0	6	7937
chr3|142093060-142101841	TFDP2	0	64.5512	-INF	down	2.21262e-97	chr3	142093060	142101841	-	142093060	142093060	2	circRNA	ENST00000489671.5	chr3:142005544-142093060|chr3:142101841-142149182	0	0	6	4835
chr21|31245487-31266983	TIAM1	0	59.1508	-INF	down	2.96192e-95	chr21	31245487	31266983	-	31245487	31245487	3	circRNA	ENST00000286827.7	chr21:31225950-31245487|chr21:31266983-31276731	0	0	6	4430
chr17|62536169-62565137	TLK2	0	326.61	-INF	down	7.13764e-96	chr17	62536169	62565137	+	62536169	62536169	5	circRNA	ENST00000582809.5	chr17:62524331-62536169|chr17:62565137-62573214	0	0	6	24488
chr6|158573419-158608750	TMEM181	0	1941.08	-INF	down	1.13962e-97	chr6	158573419	158608750	+	158573419	158573419	9	circRNA	ENST00000367090.3	chr6:158536865-158573419|chr6:158608750-158623549	0	0	6	145565
chr14|102870184-102876525	TRAF3	0	558.653	-INF	down	1.81194e-95	chr14	102870184	102876525	+	102870184	102870184	4	circRNA	ENST00000560371.5	chr14:102777675-102870184|chr14:102876525-102886188	0	0	6	41890
chr15|50609580-50609724	TRPM7	0	375.947	-INF	down	1.31759e-95	chr15	50609580	50609724	-	50609580	50609580	1	circRNA	ENST00000313478.11	chr15:50607328-50609580|chr15:50609724-50609805	0	0	6	28188
chr6|42603587-42606651	UBR2	0	318.142	-INF	down	9.29938e-98	chr6	42603587	42606651	+	42603587	42603587	3	circRNA	ENST00000372903.6	chr6:42594304-42603587|chr6:42606651-42612170	0	0	6	23853
chr2|169872235-169878574	UBR3	0	395.868	-INF	down	3.61268e-97	chr2	169872235	169878574	+	169872235	169872235	4	circRNA	ENST00000272793.9	chr2:169828052-169872235|chr2:169878574-169891164	0	0	6	29682
chr13|95863628-95867423	UGGT2	0	325.156	-INF	down	2.379e-96	chr13	95863628	95867423	-	95863628	95863628	2	circRNA	ENST00000376747.7	chr13:95860883-95863628|chr13:95867423-95877278	0	0	6	24379
chr2|61278164-61278443	USP34	0	815.724	-INF	down	2.82859e-97	chr2	61278164	61278443	-	61278164	61278164	2	circRNA	ENST00000398571.6	chr2:61266167-61278164|chr2:61278443-61280243	0	0	6	61169
chr8|99431536-99521010	VPS13B	0	1535.34	-INF	down	2.11124e-96	chr8	99431536	99521010	+	99431536	99431536	10	circRNA	ENST00000496144.5	chr8:99391704-99431536|chr8:99521010-99556449	0	0	6	115136
chr2|63912344-63914287	VPS54	0	239.59	-INF	down	3.0601e-97	chr2	63912344	63914287	-	63912344	63912344	4	circRNA	ENST00000409558.8	chr2:63899581-63912344|chr2:63914287-63916899	0	0	6	17962
chr10|1084402-1105267	WDR37	0	589.468	-INF	down	5.18268e-96	chr10	1084402	1105267	+	1084402	1084402	6	circRNA	ENST00000358220.5	chr10:1080476-1084402|chr10:1105267-1124217	0	0	6	44201
chr2|61498672-61522683	XPO1	0	1520.33	-INF	down	2.94329e-97	chr2	61498672	61522683	-	61498672	61498672	6	circRNA	ENST00000401558.6	chr2:61497007-61498672|chr2:61522683-61526419	0	0	6	114011
chr16|88627621-88628854	ZC3H18	0	195.147	-INF	down	1.26494e-95	chr16	88627621	88628854	+	88627621	88627621	3	circRNA	ENST00000301011.9	chr16:88625267-88627621|chr16:88628854-88630484	0	0	6	14629
chr5|177041125-177050936	ZNF346	0	323.396	-INF	down	1.34658e-97	chr5	177041125	177050936	+	177041125	177041125	4	circRNA	ENST00000358149.7	chr5:177022913-177041125|chr5:177050936-177062057	0	0	6	24247
chr19|36991175-36991846	ZNF568	0	52.5904	-INF	down	2.12989e-95	chr19	36991175	36991846	+	36991175	36991175	2	circRNA	ENST00000444991.5	chr19:36974466-36991175|chr19:36991846-36996316	0	0	6	3938
chr19|37189660-37207254	ZNF585B	0	412.683	-INF	down	2.21925e-95	chr19	37189660	37207254	-	37189660	37189660	3	circRNA	ENST00000532828.6	chr19:37187244-37189660|chr19:37207254-37210440	0	0	6	30943
chr17|49311311-49312845	ZNF652	0	114.101	-INF	down	6.85096e-96	chr17	49311311	49312845	-	49311311	49311311	3	circRNA	ENST00000508237.5	chr17:49298924-49311311|chr17:49312845-49317365	0	0	6	8551
chr2|223991802-224001922	SERPINE2	19559.2	59439.3	-1.60357	down	6.712e-29	chr2	223991802	224001922	-	223991802	223991802	3	circRNA	ENST00000409304.5	chr2:223984950-223991802|chr2:224001922-224039098	4	1663078	5	4457631
chr5|10415487-10417404	MARCH6	0	883.356	-INF	down	9.61031e-95	chr5	10415487	10417404	+	10415487	10415487	2	circRNA	ENST00000449913.6	chr5:10414502-10415487|chr5:10417404-10423734	0	0	5	66242
chr2|159743060-159748903	MARCH7	0	2099.68	-INF	down	1.0128e-93	chr2	159743060	159748903	+	159743060	159743060	2	circRNA	ENST00000539065.5	chr2:159729175-159743060|chr2:159748903-159752401	0	0	5	157460
chr1|179118586-179120274	ABL2	0	563.867	-INF	down	3.24745e-42	chr1	179118586	179120274	-	179118586	179118586	2	circRNA	ENST00000502732.5	chr1:179117516-179118586|chr1:179120274-179121594	0	0	5	42282
chr17|30608429-30610942	AC005562.1	0	103.954	-INF	down	5.52182e-41	chr17	30608429	30610942	+	30608429	30608429	2	circRNA	ENST00000398849.6	chr17:30607665-30608429|chr17:30610942-30615895	0	0	5	7791
chr19|40050323-40083237	AC005614.5	0	536.425	-INF	down	1.60943e-40	chr19	40050323	40083237	-	40050323	40050323	3	circRNA	ENST00000595508.1	chr19:40048796-40050323|chr19:40083237-40084744	0	0	5	40224
chr17|75950773-75953620	ACOX1	0	900.25	-INF	down	5.83301e-41	chr17	75950773	75953620	-	75950773	75950773	3	circRNA	ENST00000293217.9	chr17:75949897-75950773|chr17:75953620-75955565	0	0	5	67509
chr2|222900673-222934687	ACSL3	0	9084.63	-INF	down	2.1742e-42	chr2	222900673	222934687	+	222900673	222900673	14	circRNA	ENST00000357430.7	chr2:222887888-222900673|chr2:222934687-222941496	0	0	5	681294
chr8|39021642-39023325	ADAM9	0	3339.77	-INF	down	1.31024e-41	chr8	39021642	39023325	+	39021642	39021642	2	circRNA	ENST00000487273.6	chr8:39018918-39021642|chr8:39023325-39025802	0	0	5	250460
chr5|65242103-65291470	ADAMTS6	0	579.974	-INF	down	1.16991e-94	chr5	65242103	65291470	-	65242103	65242103	5	circRNA	ENST00000381055.7	chr5:65226219-65242103|chr5:65291470-65299984	0	0	5	43490
chr5|65451474-65460338	ADAMTS6	0	734.532	-INF	down	1.2176e-94	chr5	65451474	65460338	-	65451474	65451474	4	circRNA	ENST00000381055.7	chr5:65334085-65451474|chr5:65460338-65470777	0	0	5	55081
chr4|7786193-7809763	AFAP1	0	1469.09	-INF	down	1.6135e-94	chr4	7786193	7809763	-	7786193	7786193	4	circRNA	ENST00000360265.8	chr4:7778876-7786193|chr4:7809763-7816017	0	0	5	110169
chr4|87084119-87094969	AFF1	0	116.128	-INF	down	1.88991e-94	chr4	87084119	87094969	+	87084119	87084119	4	circRNA	ENST00000395146.8	chr4:87047594-87084119|chr4:87094969-87105627	0	0	5	8704
chr11|62535944-62536567	AHNAK	0	3049.83	-INF	down	3.92668e-41	chr11	62535944	62536567	-	62535944	62535944	2	circRNA	ENST00000257247.11	chr11:62535190-62535944|chr11:62536567-62546659	0	0	5	228716
chr5|353729-376716	AHRR	0	706.343	-INF	down	9.23587e-95	chr5	353729	376716	+	353729	353729	2	circRNA	ENST00000505113.5	chr5:343964-353729|chr5:376716-413343	0	0	5	52967
chr1|77286940-77297947	AK5	0	2364.03	-INF	down	2.80183e-42	chr1	77286940	77297947	+	77286940	77286940	4	circRNA	ENST00000354567.6	chr1:77282373-77286940|chr1:77297947-77340376	0	0	5	177285
chr2|201545542-201582217	ALS2CR11	0	183.826	-INF	down	1.30072e-93	chr2	201545542	201582217	-	201545542	201545542	7	circRNA	ENST00000286195.7	chr2:201537479-201545542|chr2:201582217-201601738	0	0	5	13781
chr12|132734384-132735512	ANKLE2	0	694.809	-INF	down	3.44189e-41	chr12	132734384	132735512	-	132734384	132734384	2	circRNA	ENST00000357997.9	chr12:132730270-132734384|chr12:132735512-132736892	0	0	5	52102
chr12|132741418-132755133	ANKLE2	0	3980.92	-INF	down	3.50299e-41	chr12	132741418	132755133	-	132741418	132741418	6	circRNA	ENST00000357997.9	chr12:132737065-132741418|chr12:132755133-132761617	0	0	5	298543
chr16|89291012-89291183	ANKRD11	0	151.571	-INF	down	7.08001e-41	chr16	89291012	89291183	-	89291012	89291012	1	circRNA	ENST00000378330.6	chr16:89290828-89291012|chr16:89291183-89305205	0	0	5	11362
chr2|200662854-200666752	AOX1	0	148.13	-INF	down	1.24876e-93	chr2	200662854	200666752	+	200662854	200662854	2	circRNA	ENST00000374700.6	chr2:200661631-200662854|chr2:200666752-200668614	0	0	5	11104
chr4|40827131-40830577	APBB2	0	545.799	-INF	down	1.74313e-94	chr4	40827131	40830577	-	40827131	40827131	2	circRNA	ENST00000295974.12	chr4:40825970-40827131|chr4:40830577-40890363	0	0	5	40927
chr11|118581245-118584644	ARCN1	0	8612.56	-INF	down	4.21209e-41	chr11	118581245	118584644	+	118581245	118581245	4	circRNA	ENST00000359415.8	chr11:118573783-118581245|chr11:118584644-118590340	0	0	5	645891
chr14|58318541-58330169	ARID4A	0	136.103	-INF	down	8.93916e-41	chr14	58318541	58330169	+	58318541	58318541	6	circRNA	ENST00000355431.7	chr14:58306112-58318541|chr14:58330169-58344694	0	0	5	10202
chr8|61618977-61684188	ASPH	0	35020	-INF	down	1.38355e-41	chr8	61618977	61684188	-	61618977	61618977	13	circRNA	ENST00000379454.8	chr8:61584029-61618977|chr8:61684188-61714268	0	0	5	2626313
chr8|123380528-123380677	ATAD2	0	45.2965	-INF	down	2.32202e-41	chr8	123380528	123380677	-	123380528	123380528	1	circRNA	ENST00000287394.9	chr8:123372686-123380528|chr8:123380677-123396186	0	0	5	3392
chr10|7797046-7802854	ATP5C1	0	5201.31	-INF	down	4.43793e-41	chr10	7797046	7802854	+	7797046	7797046	6	circRNA	ENST00000356708.11	chr10:7796155-7797046|chr10:7802854-7806973	0	0	5	390066
chr18|79126266-79214038	ATP9B	0	805.07	-INF	down	1.89441e-40	chr18	79126266	79214038	+	79126266	79126266	7	circRNA	ENST00000426216.6	chr18:79113354-79126266|chr18:79214038-79253380	0	0	5	60371
chr18|79303603-79307234	ATP9B	0	398.228	-INF	down	1.92765e-40	chr18	79303603	79307234	+	79303603	79303603	2	circRNA	ENST00000426216.6	chr18:79277196-79303603|chr18:79307234-79329140	0	0	5	29860
chr3|142519668-142522841	ATR	0	184.613	-INF	down	4.70182e-94	chr3	142519668	142522841	-	142519668	142519668	2	circRNA	ENST00000350721.8	chr3:142515515-142519668|chr3:142522841-142523992	0	0	5	13840
chr22|45718412-45740538	ATXN10	0	2450.43	-INF	down	2.18056e-40	chr22	45718412	45740538	+	45718412	45718412	4	circRNA	ENST00000381061.8	chr22:45702847-45718412|chr22:45740538-45806958	0	0	5	183764
chr1|43984864-43985055	B4GALT2	0	455.179	-INF	down	2.55601e-42	chr1	43984864	43985055	+	43984864	43984864	1	circRNA	ENST00000372324.5	chr1:43981924-43984864|chr1:43985055-43985277	0	0	5	34131
chr16|88004294-88038011	BANP	0	1082.93	-INF	down	6.95952e-41	chr16	88004294	88038011	+	88004294	88004294	7	circRNA	ENST00000286122.11	chr16:87984259-88004294|chr16:88038011-88065266	0	0	5	81209
chr2|159373044-159374753	BAZ2B	0	69.7116	-INF	down	9.72162e-94	chr2	159373044	159374753	-	159373044	159373044	2	circRNA	ENST00000392782.5	chr2:159350357-159373044|chr2:159374753-159382558	0	0	5	5223
chr10|73713203-73721504	BMS1P4	0	154.678	-INF	down	4.94216e-41	chr10	73713203	73721504	-	73713203	73713203	5	circRNA	ENST00000580790.1	chr10:73705078-73713203|chr10:73721504-73722388	0	0	5	11595
chr16|19616113-19616808	C16orf62	0	341.304	-INF	down	6.26363e-41	chr16	19616113	19616808	+	19616113	19616113	2	circRNA	ENST00000438132.7	chr16:19610415-19616113|chr16:19616808-19626176	0	0	5	25591
chr16|19616113-19647882	C16orf62	0	2372.55	-INF	down	6.37786e-41	chr16	19616113	19647882	+	19616113	19616113	12	circRNA	ENST00000438132.7	chr16:19610415-19616113|chr16:19647882-19650381	0	0	5	177924
chr22|41808874-41810291	CCDC134	0	249.004	-INF	down	2.14132e-40	chr22	41808874	41810291	+	41808874	41808874	3	circRNA	ENST00000255784.5	chr22:41800766-41808874|chr22:41810291-41813263	0	0	5	18669
chr2|134936840-134939062	CCNT2	0	124.689	-INF	down	8.60557e-94	chr2	134936840	134939062	+	134936840	134936840	2	circRNA	ENST00000419781.5	chr2:134919891-134936840|chr2:134939062-134942611	0	0	5	9346
chr15|55385599-55389433	CCPG1	0	3335	-INF	down	8.04251e-41	chr15	55385599	55389433	-	55385599	55385599	2	circRNA	ENST00000442196.7	chr15:55378376-55385599|chr15:55389433-55408220	0	0	5	250102
chr9|96562692-96565483	CDC14B	0	221.469	-INF	down	1.17594e-41	chr9	96562692	96565483	-	96562692	96562692	3	circRNA	ENST00000474602.5	chr9:96551872-96562692|chr9:96565483-96619218	0	0	5	16604
chr17|47169916-47172064	CDC27	0	173.746	-INF	down	5.62469e-41	chr17	47169916	47172064	-	47169916	47169916	2	circRNA	ENST00000066544.7	chr17:47158303-47169916|chr17:47172064-47181561	0	0	5	13025
chr14|102980772-102986580	CDC42BPB	0	1542.78	-INF	down	1.05029e-40	chr14	102980772	102986580	-	102980772	102980772	3	circRNA	ENST00000361246.6	chr14:102978205-102980772|chr14:102986580-102999564	0	0	5	115695
chr16|82858361-83032218	CDH13	0	3436.98	-INF	down	6.84029e-41	chr16	82858361	83032218	+	82858361	82858361	2	circRNA	ENST00000567109.5	chr16:82627137-82858361|chr16:83032218-83125384	0	0	5	257750
chr1|179990506-179992221	CEP350	0	248.164	-INF	down	3.30664e-42	chr1	179990506	179992221	+	179990506	179990506	2	circRNA	ENST00000367607.7	chr1:179987286-179990506|chr1:179992221-179996552	0	0	5	18606
chr6|118632452-118652808	CEP85L	0	107.088	-INF	down	6.60608e-95	chr6	118632452	118652808	-	118632452	118632452	2	circRNA	ENST00000368488.9	chr6:118566316-118632452|chr6:118652808-118710035	0	0	5	8026
chr12|6587383-6588422	CHD4	0	1461.18	-INF	down	2.92729e-41	chr12	6587383	6588422	-	6587383	6587383	3	circRNA	ENST00000544484.5	chr12:6583378-6587383|chr12:6588422-6591465	0	0	5	109576
chr22|28694031-28695873	CHEK2	0	312.129	-INF	down	2.03199e-40	chr22	28694031	28695873	-	28694031	28694031	3	circRNA	ENST00000434810.5	chr22:28689215-28694031|chr22:28695873-28696900	0	0	5	23403
chr9|33266009-33276564	CHMP5	0	663.287	-INF	down	1.0937e-41	chr9	33266009	33276564	+	33266009	33266009	5	circRNA	ENST00000419016.6	chr9:33265147-33266009|chr9:33276564-33280808	0	0	5	49738
chr7|74356409-74357477	CLIP2	0	344.704	-INF	down	3.76998e-95	chr7	74356409	74357477	+	74356409	74356409	2	circRNA	ENST00000361545.9	chr7:74354004-74356409|chr7:74357477-74360174	0	0	5	25846
chr22|19253958-19254227	CLTCL1	0	329.09	-INF	down	1.96252e-40	chr22	19253958	19254227	-	19253958	19253958	1	circRNA	ENST00000621271.4	chr22:19242936-19253958|chr22:19254227-19275622	0	0	5	24675
chr19|1031070-1032696	CNN2	0	11718.4	-INF	down	1.06812e-40	chr19	1031070	1032696	+	1031070	1031070	3	circRNA	ENST00000263097.8	chr19:1026724-1031070|chr19:1032696-1036129	0	0	5	878812
chr19|1032391-1036562	CNN2	0	24170.9	-INF	down	1.12699e-40	chr19	1032391	1036562	+	1032391	1032391	4	circRNA	ENST00000263097.8	chr19:1031192-1032391|chr19:1036562-1037624	0	0	5	1812685
chr2|62000700-62000982	COMMD1	0	375.88	-INF	down	7.10567e-94	chr2	62000700	62000982	+	62000700	62000700	1	circRNA	ENST00000472729.1	chr2:61888842-62000700|chr2:62000982-62135830	0	0	5	28184
chr14|73955450-73955928	COQ6	0	75.312	-INF	down	9.42424e-41	chr14	73955450	73955928	+	73955450	73955450	2	circRNA	ENST00000394026.8	chr14:73953569-73955450|chr14:73955928-73958146	0	0	5	5643
chr16|1625972-1641187	CRAMP1	0	247.071	-INF	down	6.03954e-41	chr16	1625972	1641187	+	1625972	1625972	4	circRNA	ENST00000397412.7	chr16:1614985-1625972|chr16:1641187-1652495	0	0	5	18524
chr10|14919737-14935564	DCLRE1C	0	318.369	-INF	down	4.52932e-41	chr10	14919737	14935564	-	14919737	14919737	8	circRNA	ENST00000378289.8	chr10:14899312-14919737|chr10:14935564-14936537	0	0	5	23871
chr11|9160712-9169949	DENND5A	0	1968.15	-INF	down	3.56655e-41	chr11	9160712	9169949	-	9160712	9160712	3	circRNA	ENST00000328194.7	chr11:9152442-9160712|chr11:9169949-9170626	0	0	5	147596
chr19|12679456-12680325	DHPS	0	1855.85	-INF	down	1.52569e-40	chr19	12679456	12680325	-	12679456	12679456	4	circRNA	ENST00000210060.11	chr19:12677396-12679456|chr19:12680325-12681559	0	0	5	139174
chr2|232210325-232300119	DIS3L2	0	715.304	-INF	down	2.29455e-42	chr2	232210325	232300119	+	232210325	232210325	5	circRNA	ENST00000325385.11	chr2:232163632-232210325|chr2:232300119-232329812	0	0	5	53639
chr19|10154292-10155056	DNMT1	0	146.744	-INF	down	1.3957e-40	chr19	10154292	10155056	-	10154292	10154292	3	circRNA	ENST00000592705.5	chr19:10151847-10154292|chr19:10155056-10155852	0	0	5	11000
chr19|11513055-11514221	ECSIT	0	536.771	-INF	down	1.4718e-40	chr19	11513055	11514221	-	11513055	11513055	2	circRNA	ENST00000270517.11	chr19:11508048-11513055|chr19:11514221-11519074	0	0	5	40250
chr8|131949968-131955905	EFR3A	0	797.163	-INF	down	2.36557e-41	chr8	131949968	131955905	+	131949968	131949968	3	circRNA	ENST00000254624.9	chr8:131946633-131949968|chr8:131955905-131959584	0	0	5	59778
chr2|99369391-99371730	EIF5B	0	61.0977	-INF	down	7.39792e-94	chr2	99369391	99371730	+	99369391	99369391	2	circRNA	ENST00000289371.10	chr2:99368591-99369391|chr2:99371730-99376346	0	0	5	4577
chr18|45855572-45882487	EPG5	0	2075.07	-INF	down	1.76589e-40	chr18	45855572	45882487	-	45855572	45855572	13	circRNA	ENST00000282041.9	chr18:45852649-45855572|chr18:45882487-45884616	0	0	5	155614
chr1|92563641-92704744	EVI5	0	2633.45	-INF	down	2.96537e-42	chr1	92563641	92704744	-	92563641	92563641	15	circRNA	ENST00000370331.5	chr1:92513970-92563641|chr1:92704744-92736397	0	0	5	197490
chr1|11077329-11077651	EXOSC10	0	231.696	-INF	down	2.41998e-42	chr1	11077329	11077651	-	11077329	11077329	2	circRNA	ENST00000470611.5	chr1:11076948-11077329|chr1:11077651-11079710	0	0	5	17371
chr8|71244602-71299720	EYA1	0	4009.62	-INF	down	2.2028e-41	chr8	71244602	71299720	-	71244602	71244602	5	circRNA	ENST00000388742.8	chr8:71217023-71244602|chr8:71299720-71317551	0	0	5	300695
chr15|52605132-52611777	FAM214A	0	585.455	-INF	down	7.90123e-41	chr15	52605132	52611777	-	52605132	52605132	4	circRNA	ENST00000261844.11	chr15:52601165-52605132|chr15:52611777-52613672	0	0	5	43901
chr22|32478980-32485209	FBXO7	0	1867.13	-INF	down	2.06901e-40	chr22	32478980	32485209	+	32478980	32478980	3	circRNA	ENST00000266087.11	chr22:32475124-32478980|chr22:32485209-32487744	0	0	5	140020
chr6|53071056-53076543	FBXO9	0	824.405	-INF	down	5.00047e-95	chr6	53071056	53076543	+	53071056	53071056	3	circRNA	ENST00000498744.5	chr6:53057824-53071056|chr6:53076543-53078798	0	0	5	61821
chr18|57571391-57573365	FECH	0	473.5	-INF	down	1.86095e-40	chr18	57571391	57573365	-	57571391	57571391	2	circRNA	ENST00000262093.9	chr18:57566581-57571391|chr18:57573365-57580072	0	0	5	35505
chr2|105373558-105386540	FHL2	0	4860.58	-INF	down	7.70739e-94	chr2	105373558	105386540	-	105373558	105373558	2	circRNA	ENST00000409177.5	chr2:105367739-105373558|chr2:105386540-105399221	0	0	5	364513
chr14|75633628-75635013	FLVCR2	0	58.0041	-INF	down	9.77237e-41	chr14	75633628	75635013	+	75633628	75633628	2	circRNA	ENST00000238667.8	chr14:75624752-75633628|chr14:75635013-75639351	0	0	5	4345
chr2|152575135-152581049	FMNL2	0	488.888	-INF	down	9.33971e-94	chr2	152575135	152581049	+	152575135	152575135	3	circRNA	ENST00000288670.13	chr2:152561035-152575135|chr2:152581049-152607338	0	0	5	36659
chr2|215414836-215434824	FN1	0	499692	-INF	down	1.46695e-93	chr2	215414836	215434824	-	215414836	215414836	12	circRNA	ENST00000421182.5	chr2:215410114-215414836|chr2:215434824-215435654	0	0	5	37474209
chr9|125326415-125326589	GAPVD1	0	241.404	-INF	down	1.24232e-41	chr9	125326415	125326589	+	125326415	125326415	1	circRNA	ENST00000497580.5	chr9:125323923-125326415|chr9:125326589-125330077	0	0	5	18099
chr3|33016708-33018561	GLB1	0	2079.63	-INF	down	3.4259e-94	chr3	33016708	33018561	-	33016708	33016708	2	circRNA	ENST00000307363.9	chr3:33014310-33016708|chr3:33018561-33021565	0	0	5	155956
chr19|19640084-19640571	GMIP	0	141.077	-INF	down	1.55131e-40	chr19	19640084	19640571	-	19640084	19640084	3	circRNA	ENST00000203556.8	chr19:19638482-19640084|chr19:19640571-19641809	0	0	5	10575
chr9|77794462-77797648	GNAQ	0	175.066	-INF	down	1.15444e-41	chr9	77794462	77797648	-	77794462	77794462	2	circRNA	ENST00000286548.8	chr9:77728667-77794462|chr9:77797648-77815615	0	0	5	13124
chr20|58895611-58905480	GNAS	0	13815.7	-INF	down	2.46982e-40	chr20	58895611	58905480	+	58895611	58895611	5	circRNA	ENST00000313949.11	chr20:58840886-58895611|chr20:58905480-58909161	0	0	5	1036102
chr1|1825396-1839238	GNB1	0	676.021	-INF	down	2.37701e-42	chr1	1825396	1839238	-	1825396	1825396	2	circRNA	ENST00000615252.4	chr1:1806538-1825396|chr1:1839238-1890819	0	0	5	50693
chr3|168036835-168041474	GOLIM4	0	1794.47	-INF	down	4.89718e-94	chr3	168036835	168041474	-	168036835	168036835	3	circRNA	ENST00000470487.5	chr3:168032852-168036835|chr3:168041474-168043378	0	0	5	134571
chr1|155813633-155814449	GON4L	0	407.069	-INF	down	3.01627e-42	chr1	155813633	155814449	-	155813633	155813633	2	circRNA	ENST00000368331.5	chr1:155805141-155813633|chr1:155814449-155815804	0	0	5	30523
chr15|39860819-39862160	GPR176	0	96.5402	-INF	down	7.34483e-41	chr15	39860819	39862160	-	39860819	39860819	2	circRNA	ENST00000560729.1	chr15:39807258-39860819|chr15:39862160-39862327	0	0	5	7235
chr3|119905754-119947351	GSK3B	0	1758.64	-INF	down	4.00912e-94	chr3	119905754	119947351	-	119905754	119905754	5	circRNA	ENST00000264235.12	chr3:119876508-119905754|chr3:119947351-120002045	0	0	5	131884
chr8|30700080-30709902	GSR	0	1133.55	-INF	down	1.28787e-41	chr8	30700080	30709902	-	30700080	30700080	4	circRNA	ENST00000221130.9	chr8:30696479-30700080|chr8:30709902-30712061	0	0	5	85005
chr6|104744159-104750472	HACE1	0	303.661	-INF	down	5.63088e-95	chr6	104744159	104750472	-	104744159	104744159	3	circRNA	ENST00000262903.8	chr6:104730416-104744159|chr6:104750472-104771192	0	0	5	22768
chr12|112203635-112210252	HECTD4	0	184.28	-INF	down	3.2005e-41	chr12	112203635	112210252	-	112203635	112203635	5	circRNA	ENST00000550722.5	chr12:112200798-112203635|chr12:112210252-112212486	0	0	5	13815
chr12|112229697-112231715	HECTD4	0	238.604	-INF	down	3.25974e-41	chr12	112229697	112231715	-	112229697	112229697	3	circRNA	ENST00000550722.5	chr12:112228811-112229697|chr12:112231715-112233003	0	0	5	17889
chr2|196220038-196220941	HECW2	0	413.656	-INF	down	1.05247e-93	chr2	196220038	196220941	-	196220038	196220038	2	circRNA	ENST00000260983.7	chr2:196217093-196220038|chr2:196220941-196222210	0	0	5	31017
chr2|196433131-196433458	HECW2	0	341.024	-INF	down	1.09566e-93	chr2	196433131	196433458	-	196433131	196433131	1	circRNA	ENST00000260983.7	chr2:196343764-196433131|chr2:196433458-196592463	0	0	5	25570
chr11|33286412-33328633	HIPK3	0	6757.29	-INF	down	3.76024e-41	chr11	33286412	33328633	+	33286412	33286412	2	circRNA	ENST00000525975.5	chr11:33256752-33286412|chr11:33328633-33337074	0	0	5	506756
chr1|23816674-23820593	HMGCL	0	919.118	-INF	down	2.46534e-42	chr1	23816674	23820593	-	23816674	23816674	3	circRNA	ENST00000374490.7	chr1:23814338-23816674|chr1:23820593-23825355	0	0	5	68924
chr5|79439009-79457018	HOMER1	0	285.06	-INF	down	1.2669e-94	chr5	79439009	79457018	-	79439009	79439009	4	circRNA	ENST00000334082.10	chr5:79402055-79439009|chr5:79457018-79512769	0	0	5	21373
chr2|197523623-197535630	HSPE1-MOB4	0	167.439	-INF	down	1.19893e-93	chr2	197523623	197535630	+	197523623	197523623	2	circRNA	ENST00000604458.1	chr2:197501238-197523623|chr2:197535630-197540110	0	0	5	12552
chr11|118556905-118559864	IFT46	0	309.395	-INF	down	4.1364e-41	chr11	118556905	118559864	-	118556905	118556905	2	circRNA	ENST00000264021.7	chr11:118555322-118556905|chr11:118559864-118564964	0	0	5	23198
chr1|156563552-156569463	IQGAP3	0	130.916	-INF	down	3.07194e-42	chr1	156563552	156569463	-	156563552	156563552	6	circRNA	ENST00000361170.6	chr1:156563312-156563552|chr1:156569463-156572492	0	0	5	9813
chr20|3213168-3215312	ITPA	0	417.39	-INF	down	2.2171e-40	chr20	3213168	3215312	+	3213168	3213168	3	circRNA	ENST00000483354.5	chr20:3209033-3213168|chr20:3215312-3218516	0	0	5	31297
chr19|11169876-11170248	KANK2	0	497.715	-INF	down	1.44586e-40	chr19	11169876	11170248	-	11169876	11169876	2	circRNA	ENST00000586659.5	chr19:11166611-11169876|chr19:11170248-11172980	0	0	5	37321
chr10|74838682-74843478	KAT6B	0	322.769	-INF	down	5.03381e-41	chr10	74838682	74843478	+	74838682	74838682	2	circRNA	ENST00000372724.5	chr10:74826785-74838682|chr10:74843478-74959969	0	0	5	24201
chr18|46946056-46946923	KATNAL2	0	215.149	-INF	down	1.79546e-40	chr18	46946056	46946923	+	46946056	46946056	2	circRNA	ENST00000592005.5	chr18:46917926-46946056|chr18:46946923-47075276	0	0	5	16130
chr1|215086367-215195092	KCNK2	0	19122.6	-INF	down	8.70151e-42	chr1	215086367	215195092	+	215086367	215086367	4	circRNA	ENST00000486921.5	chr1:215005955-215086367|chr1:215195092-215234827	0	0	5	1434088
chr4|122192228-122207638	KIAA1109	0	1095.28	-INF	down	2.40521e-94	chr4	122192228	122207638	+	122192228	122192228	7	circRNA	ENST00000264501.8	chr4:122190079-122192228|chr4:122207638-122209158	0	0	5	82135
chr9|112574056-112575251	KIAA1958	0	77.0054	-INF	down	1.2194e-41	chr9	112574056	112575251	+	112574056	112574056	1	circRNA	ENST00000337530.10	chr9:112487118-112574056|chr9:112575251-112645649	0	0	5	5770
chr2|8770669-8776892	KIDINS220	0	782.482	-INF	down	5.60826e-94	chr2	8770669	8776892	-	8770669	8770669	2	circRNA	ENST00000496383.5	chr2:8751644-8770669|chr2:8776892-8778638	0	0	5	58677
chr20|16494290-16515664	KIF16B	0	589.055	-INF	down	2.2991e-40	chr20	16494290	16515664	-	16494290	16494290	9	circRNA	ENST00000354981.6	chr20:16429982-16494290|chr20:16515664-16526091	0	0	5	44171
chr4|87183202-87195690	KLHL8	0	278.513	-INF	down	1.9688e-94	chr4	87183202	87195690	-	87183202	87183202	3	circRNA	ENST00000273963.9	chr4:87178620-87183202|chr4:87195690-87220417	0	0	5	20882
chr15|40386361-40387206	KNSTRN	0	44.5365	-INF	down	7.48174e-41	chr15	40386361	40387206	+	40386361	40386361	2	circRNA	ENST00000416151.6	chr15:40383322-40386361|chr15:40387206-40389505	0	0	5	3335
chr1|183114530-183133550	LAMC1	0	47981.1	-INF	down	3.36852e-42	chr1	183114530	183133550	+	183114530	183114530	18	circRNA	ENST00000258341.4	chr1:183110654-183114530|chr1:183133550-183134659	0	0	5	3598321
chr4|128074459-128077962	LARP1B	0	95.8068	-INF	down	2.50131e-94	chr4	128074459	128077962	+	128074459	128074459	3	circRNA	ENST00000326639.10	chr4:128061401-128074459|chr4:128077962-128082164	0	0	5	7180
chr4|16759157-16898429	LDB2	0	1970.26	-INF	down	1.67731e-94	chr4	16759157	16898429	-	16759157	16759157	2	circRNA	ENST00000506732.1	chr4:16595875-16759157|chr4:16898429-16898602	0	0	5	147754
chr19|11113277-11113762	LDLR	0	1239.19	-INF	down	1.42151e-40	chr19	11113277	11113762	+	11113277	11113277	2	circRNA	ENST00000558518.5	chr19:11111639-11113277|chr19:11113762-11116093	0	0	5	92928
chr15|51949807-51958826	LEO1	0	598.029	-INF	down	7.76255e-41	chr15	51949807	51958826	-	51949807	51949807	5	circRNA	ENST00000299601.9	chr15:51947389-51949807|chr15:51958826-51959898	0	0	5	44844
chr16|48296014-48303305	LONP2	0	920.505	-INF	down	6.48503e-41	chr16	48296014	48303305	+	48296014	48296014	3	circRNA	ENST00000285737.8	chr16:48277479-48296014|chr16:48303305-48334215	0	0	5	69028
chr2|141480395-141480533	LRP1B	0	30.9222	-INF	down	8.96417e-94	chr2	141480395	141480533	-	141480395	141480395	1	circRNA	ENST00000389484.7	chr2:141254641-141480395|chr2:141480533-141810278	0	0	5	2314
chr3|37108072-37121691	LRRFIP2	0	444.431	-INF	down	3.70606e-94	chr3	37108072	37121691	-	37108072	37108072	9	circRNA	ENST00000336686.8	chr3:37105523-37108072|chr3:37121691-37127629	0	0	5	33325
chr14|74549862-74555693	LTBP2	0	3859.93	-INF	down	9.60026e-41	chr14	74549862	74555693	-	74549862	74549862	5	circRNA	ENST00000261978.8	chr14:74536000-74549862|chr14:74555693-74585853	0	0	5	289469
chr5|109713519-109716264	MAN2A1	0	495.715	-INF	down	1.3193e-94	chr5	109713519	109716264	+	109713519	109713519	2	circRNA	ENST00000261483.4	chr5:109690552-109713519|chr5:109716264-109729341	0	0	5	37171
chrX|71137557-71137943	MED12	0	82.9259	-INF	down	3.20723e-95	chrX	71137557	71137943	+	71137557	71137557	2	circRNA	ENST00000333646.10	chrX:71137392-71137557|chrX:71137943-71140634	0	0	5	6214
chr14|100913431-100940450	MEG8	0	4716.03	-INF	down	1.01223e-40	chr14	100913431	100940450	+	100913431	100913431	6	circRNA	ENST00000637474.1	chr14:100910304-100913431|chr14:100940450-100942761	0	0	5	353672
chr2|31917925-31920910	MEMO1	0	110.034	-INF	down	6.30377e-94	chr2	31917925	31920910	-	31917925	31917925	2	circRNA	ENST00000295065.9	chr2:31892134-31917925|chr2:31920910-31932066	0	0	5	8247
chr4|99039373-99057818	METAP1	0	532.091	-INF	down	2.13455e-94	chr4	99039373	99057818	+	99039373	99039373	6	circRNA	ENST00000296411.10	chr4:99035460-99039373|chr4:99057818-99061153	0	0	5	39899
chr17|76741968-76776541	MFSD11	0	808.364	-INF	down	5.93507e-41	chr17	76741968	76776541	+	76741968	76741968	9	circRNA	ENST00000586622.5	chr17:76741064-76741968|chr17:76776541-76778187	0	0	5	60618
chr2|134317528-134413015	MGAT5	0	9888.61	-INF	down	8.03673e-94	chr2	134317528	134413015	+	134317528	134317528	10	circRNA	ENST00000409645.5	chr2:134270550-134317528|chr2:134413015-134422802	0	0	5	741588
chr10|101792838-101813606	MGEA5	0	5811.58	-INF	down	5.12577e-41	chr10	101792838	101813606	-	101792838	101792838	11	circRNA	ENST00000361464.7	chr10:101791439-101792838|chr10:101813606-101817823	0	0	5	435833
chr10|101798841-101800400	MGEA5	0	2555.33	-INF	down	5.23999e-41	chr10	101798841	101800400	-	101798841	101798841	2	circRNA	ENST00000361464.7	chr10:101798154-101798841|chr10:101800400-101803734	0	0	5	191631
chr16|4681549-4683932	MGRN1	0	252.658	-INF	down	6.15059e-41	chr16	4681549	4683932	+	4681549	4681549	4	circRNA	ENST00000262370.11	chr16:4680097-4681549|chr16:4683932-4688795	0	0	5	18943
chr1|222651976-222652332	MIA3	0	139.89	-INF	down	9.97472e-42	chr1	222651976	222652332	+	222651976	222651976	2	circRNA	ENST00000344922.9	chr1:222650903-222651976|chr1:222652332-222653007	0	0	5	10486
chr13|21301418-21301618	MIPEPP3	0	34.1224	-INF	down	2.53941e-41	chr13	21301418	21301618	+	21301418	21301418	1	circRNA	ENST00000424756.1	chr13:21298196-21301418|chr13:21301618-21304466	0	0	5	2554
chr7|131387119-131399433	MKLN1	0	496.448	-INF	down	4.25246e-95	chr7	131387119	131399433	+	131387119	131387119	4	circRNA	ENST00000421797.6	chr7:131375493-131387119|chr7:131399433-131411305	0	0	5	37226
chr3|37047518-37049017	MLH1	0	448.592	-INF	down	3.56014e-94	chr3	37047518	37049017	+	37047518	37047518	3	circRNA	ENST00000231790.6	chr3:37042331-37047518|chr3:37049017-37050485	0	0	5	33637
chr9|13168365-13250372	MPDZ	0	4297.21	-INF	down	1.07354e-41	chr9	13168365	13250372	-	13168365	13168365	21	circRNA	ENST00000319217.11	chr9:13162795-13168365|chr9:13250372-13279399	0	0	5	322263
chr12|123176687-123181210	MPHOSPH9	0	183.973	-INF	down	3.37934e-41	chr12	123176687	123181210	-	123176687	123176687	3	circRNA	ENST00000541076.6	chr12:123166789-123176687|chr12:123181210-123194385	0	0	5	13792
chr6|43055544-43056445	MRPL2	0	235.417	-INF	down	4.6096e-95	chr6	43055544	43056445	-	43055544	43055544	4	circRNA	ENST00000388752.7	chr6:43054486-43055544|chr6:43056445-43058064	0	0	5	17650
chr1|236824118-236826896	MTR	0	93.2066	-INF	down	1.05376e-41	chr1	236824118	236826896	+	236824118	236824118	3	circRNA	ENST00000535889.5	chr1:236816543-236824118|chr1:236826896-236829188	0	0	5	6985
chr12|57046551-57048343	MYO1A	0	13.4009	-INF	down	3.03289e-41	chr12	57046551	57048343	-	57046551	57046551	7	circRNA	ENST00000300119.7	chr12:57044209-57046551|chr12:57048343-57049886	0	0	5	1000
chr15|59153589-59158379	MYO1E	0	288.527	-INF	down	8.18184e-41	chr15	59153589	59158379	-	59153589	59153589	2	circRNA	ENST00000288235.8	chr15:59138367-59153589|chr15:59158379-59161072	0	0	5	21633
chr4|139342825-139349581	NAA15	0	302.875	-INF	down	2.60584e-94	chr4	139342825	139349581	+	139342825	139342825	3	circRNA	ENST00000296543.9	chr4:139341069-139342825|chr4:139349581-139351190	0	0	5	22709
chr11|34108210-34122592	NAT10	0	361.239	-INF	down	3.85643e-41	chr11	34108210	34122592	+	34108210	34108210	8	circRNA	ENST00000257829.7	chr11:34105792-34108210|chr11:34122592-34123761	0	0	5	27086
chr11|19868924-19892594	NAV2	0	387.267	-INF	down	3.69309e-41	chr11	19868924	19892594	+	19868924	19868924	3	circRNA	ENST00000360655.8	chr11:19842923-19868924|chr11:19892594-19933175	0	0	5	29038
chr13|110622215-110624279	NAXD	0	177.839	-INF	down	2.82425e-41	chr13	110622215	110624279	+	110622215	110622215	2	circRNA	ENST00000470164.2	chr13:110615647-110622215|chr13:110624279-110627438	0	0	5	13332
chr2|15394226-15402301	NBAS	0	1371.22	-INF	down	5.83471e-94	chr2	15394226	15402301	-	15394226	15394226	3	circRNA	ENST00000281513.9	chr2:15383317-15394226|chr2:15402301-15415545	0	0	5	102829
chr2|15461200-15478289	NBAS	0	2653.85	-INF	down	6.06581e-94	chr2	15461200	15478289	-	15461200	15461200	9	circRNA	ENST00000281513.9	chr2:15427794-15461200|chr2:15478289-15488893	0	0	5	199020
chr1|53800692-53832591	NDC1	0	123.209	-INF	down	2.65126e-42	chr1	53800692	53832591	-	53800692	53800692	9	circRNA	ENST00000371429.3	chr1:53797144-53800692|chr1:53832591-53835499	0	0	5	9235
chr2|239990073-240007370	NDUFA10	0	1111.52	-INF	down	2.33591e-42	chr2	239990073	240007370	-	239990073	239990073	3	circRNA	ENST00000419408.5	chr2:239895314-239990073|chr2:240007370-240011616	0	0	5	83353
chr3|27256295-27352919	NEK10	0	5391.73	-INF	down	2.825e-94	chr3	27256295	27352919	-	27256295	27256295	22	circRNA	ENST00000429845.6	chr3:27202557-27256295|chr3:27352919-27363686	0	0	5	404346
chr3|131162407-131170887	NEK11	0	296.941	-INF	down	4.33562e-94	chr3	131162407	131170887	+	131162407	131162407	4	circRNA	ENST00000510769.5	chr3:131133956-131162407|chr3:131170887-131228527	0	0	5	22264
chr20|35681887-35698590	NFS1	0	203.281	-INF	down	2.34007e-40	chr20	35681887	35698590	-	35681887	35681887	5	circRNA	ENST00000374092.8	chr20:35680871-35681887|chr20:35698590-35699191	0	0	5	15240
chr17|28122602-28172618	NLK	0	615.897	-INF	down	5.42503e-41	chr17	28122602	28172618	+	28122602	28122602	6	circRNA	ENST00000407008.7	chr17:28043331-28122602|chr17:28172618-28185178	0	0	5	46184
chr1|169230717-169287408	NME7	0	451.392	-INF	down	3.13005e-42	chr1	169230717	169287408	-	169230717	169230717	4	circRNA	ENST00000472647.5	chr1:169169554-169230717|chr1:169287408-169298555	0	0	5	33847
chr1|51823663-51827869	NRDC	0	358.292	-INF	down	2.60301e-42	chr1	51823663	51827869	-	51823663	51823663	3	circRNA	ENST00000352171.11	chr1:51821555-51823663|chr1:51827869-51834016	0	0	5	26865
chr10|33213385-33226289	NRP1	0	4598.85	-INF	down	4.68985e-41	chr10	33213385	33226289	-	33213385	33213385	3	circRNA	ENST00000374875.5	chr10:33207716-33213385|chr10:33226289-33254027	0	0	5	344884
chr5|177280564-177283928	NSD1	0	431.777	-INF	down	1.43009e-94	chr5	177280564	177283928	+	177280564	177280564	3	circRNA	ENST00000354179.8	chr5:177273784-177280564|chr5:177283928-177288818	0	0	5	32376
chr7|33017438-33035988	NT5C3A	0	330.423	-INF	down	3.6204e-95	chr7	33017438	33035988	-	33017438	33017438	8	circRNA	ENST00000381626.6	chr7:33015870-33017438|chr7:33035988-33040871	0	0	5	24775
chr12|106083863-106106525	NUAK1	0	444.538	-INF	down	3.14361e-41	chr12	106083863	106106525	-	106083863	106083863	3	circRNA	ENST00000261402.6	chr12:106072843-106083863|chr12:106106525-106138413	0	0	5	33333
chr12|68715626-68731719	NUP107	0	1038.67	-INF	down	3.08994e-41	chr12	68715626	68731719	+	68715626	68715626	11	circRNA	ENST00000229179.8	chr12:68713808-68715626|chr12:68731719-68732636	0	0	5	77890
chr3|193617177-193617837	OPA1	0	268.339	-INF	down	5.38553e-94	chr3	193617177	193617837	+	193617177	193617177	2	circRNA	ENST00000361510.6	chr3:193615770-193617177|chr3:193617837-193618868	0	0	5	20119
chr13|28256291-28281379	PAN3	0	1182.14	-INF	down	2.58709e-41	chr13	28256291	28281379	+	28256291	28256291	11	circRNA	ENST00000380958.7	chr13:28220378-28256291|chr13:28281379-28287983	0	0	5	88649
chr1|176555406-176557241	PAPPA2	0	212.842	-INF	down	3.18761e-42	chr1	176555406	176557241	+	176555406	176555406	1	circRNA	ENST00000367661.7	chr1:176463418-176555406|chr1:176557241-176594523	0	0	5	15957
chr5|50750150-50797233	PARP8	0	643.432	-INF	down	1.0808e-94	chr5	50750150	50797233	+	50750150	50750150	12	circRNA	ENST00000505697.6	chr5:50668125-50750150|chr5:50797233-50815431	0	0	5	48249
chr13|100307191-100449305	PCCA	0	1495.47	-INF	down	2.77701e-41	chr13	100307191	100449305	+	100307191	100307191	7	circRNA	ENST00000376279.7	chr13:100302998-100307191|chr13:100449305-100527674	0	0	5	112147
chr21|46381693-46385983	PCNT	0	44.7098	-INF	down	2.79352e-40	chr21	46381693	46385983	+	46381693	46381693	2	circRNA	ENST00000359568.9	chr21:46367139-46381693|chr21:46385983-46388741	0	0	5	3348
chr14|71009633-71013202	PCNX1	0	532.984	-INF	down	9.25803e-41	chr14	71009633	71013202	+	71009633	71009633	3	circRNA	ENST00000304743.6	chr14:70995925-71009633|chr14:71013202-71019008	0	0	5	39966
chr14|60114699-60125823	PCNX4	0	2217.86	-INF	down	9.10517e-41	chr14	60114699	60125823	+	60114699	60114699	8	circRNA	ENST00000317623.8	chr14:60092419-60114699|chr14:60125823-60133969	0	0	5	166323
chr1|66247459-66266087	PDE4B	0	129.636	-INF	down	2.70145e-42	chr1	66247459	66266087	+	66247459	66247459	4	circRNA	ENST00000329654.8	chr1:65918835-66247459|chr1:66266087-66332507	0	0	5	9717
chr3|123089167-123092442	PDIA5	0	692.956	-INF	down	4.16672e-94	chr3	123089167	123092442	+	123089167	123089167	2	circRNA	ENST00000489923.5	chr3:123067206-123089167|chr3:123092442-123102410	0	0	5	51963
chr4|94585564-94585737	PDLIM5	0	400.722	-INF	down	2.05026e-94	chr4	94585564	94585737	+	94585564	94585564	1	circRNA	ENST00000318007.9	chr4:94585003-94585564|chr4:94585737-94586407	0	0	5	30047
chr13|32648753-32678929	PDS5B	0	455.832	-INF	down	2.63168e-41	chr13	32648753	32678929	+	32648753	32648753	9	circRNA	ENST00000315596.14	chr13:32586593-32648753|chr13:32678929-32683877	0	0	5	34180
chr20|35842572-35842744	PHF20	0	243.604	-INF	down	2.38312e-40	chr20	35842572	35842744	+	35842572	35842572	1	circRNA	ENST00000461122.5	chr20:35838442-35842572|chr20:35842744-35847349	0	0	5	18264
chr11|85974707-85981228	PICALM	0	1468.4	-INF	down	4.06716e-41	chr11	85974707	85981228	-	85974707	85974707	4	circRNA	ENST00000532317.5	chr11:85959060-85974707|chr11:85981228-85981744	0	0	5	110117
chr22|27873737-27914347	PITPNB	0	1587.83	-INF	down	1.99823e-40	chr22	27873737	27914347	-	27873737	27873737	7	circRNA	ENST00000335272.9	chr22:27860241-27873737|chr22:27914347-27919171	0	0	5	119074
chr20|8722353-8724752	PLCB1	0	89.1796	-INF	down	2.25714e-40	chr20	8722353	8724752	+	8722353	8722353	2	circRNA	ENST00000637919.1	chr20:8717848-8722353|chr20:8724752-8727308	0	0	5	6683
chr8|42361095-42362698	POLB	0	57.5907	-INF	down	1.3331e-41	chr8	42361095	42362698	+	42361095	42361095	3	circRNA	ENST00000522610.5	chr8:42357392-42361095|chr8:42362698-42369270	0	0	5	4314
chr18|54277702-54287411	POLI	0	620.377	-INF	down	1.82845e-40	chr18	54277702	54287411	+	54277702	54277702	5	circRNA	ENST00000579534.5	chr18:54274090-54277702|chr18:54287411-54291832	0	0	5	46520
chr14|91470836-91485730	PPP4R3A	0	2134.63	-INF	down	9.95519e-41	chr14	91470836	91485730	-	91470836	91470836	8	circRNA	ENST00000554684.5	chr14:91465419-91470836|chr14:91485730-91490746	0	0	5	160081
chr4|120754552-120811449	PRDM5	0	790.229	-INF	down	2.31182e-94	chr4	120754552	120811449	-	120754552	120754552	7	circRNA	ENST00000264808.7	chr4:120710413-120754552|chr4:120811449-120816452	0	0	5	59258
chr5|145796441-145826200	PRELID2	0	287.034	-INF	down	1.37329e-94	chr5	145796441	145826200	-	145796441	145796441	5	circRNA	ENST00000394450.6	chr5:145765000-145796441|chr5:145826200-145835176	0	0	5	21521
chr5|40764513-40777586	PRKAA1	0	3112.18	-INF	down	1.03967e-94	chr5	40764513	40777586	-	40764513	40764513	7	circRNA	ENST00000397128.6	chr5:40763022-40764513|chr5:40777586-40798062	0	0	5	233392
chr10|51804584-51907570	PRKG1	0	2140.59	-INF	down	4.86051e-41	chr10	51804584	51907570	+	51804584	51804584	2	circRNA	ENST00000373985.5	chr10:51467836-51804584|chr10:51907570-52054483	0	0	5	160528
chr15|78544868-78545764	PSMA4	0	371.546	-INF	down	8.63251e-41	chr15	78544868	78545764	+	78544868	78544868	2	circRNA	ENST00000560217.5	chr15:78544267-78544868|chr15:78545764-78546574	0	0	5	27859
chr18|12706549-12706721	PSMG2	0	271.619	-INF	down	1.6995e-40	chr18	12706549	12706721	+	12706549	12706549	1	circRNA	ENST00000585331.6	chr18:12658773-12706549|chr18:12706721-12712701	0	0	5	20365
chr9|112268048-112297916	PTBP3	0	526.691	-INF	down	1.19775e-41	chr9	112268048	112297916	-	112268048	112268048	3	circRNA	ENST00000458258.5	chr9:112262599-112268048|chr9:112297916-112332783	0	0	5	39494
chr8|140846259-140879637	PTK2	0	1419.19	-INF	down	2.49682e-41	chr8	140846259	140879637	-	140846259	140846259	4	circRNA	ENST00000522684.5	chr8:140830526-140846259|chr8:140879637-140890542	0	0	5	106427
chr15|75490207-75527261	PTPN9	0	1194.48	-INF	down	8.48643e-41	chr15	75490207	75527261	-	75490207	75490207	7	circRNA	ENST00000618819.4	chr15:75479914-75490207|chr15:75527261-75578713	0	0	5	89575
chr8|23291360-23291533	R3HCC1	0	715.531	-INF	down	1.26531e-41	chr8	23291360	23291533	+	23291360	23291360	1	circRNA	ENST00000522012.5	chr8:23290469-23291360|chr8:23291533-23293302	0	0	5	53656
chr11|73707419-73718718	RAB6A	0	274.926	-INF	down	3.99386e-41	chr11	73707419	73718718	-	73707419	73707419	3	circRNA	ENST00000336083.7	chr11:73679720-73707419|chr11:73718718-73720845	0	0	5	20613
chr5|34686871-34796027	RAI14	0	3470.34	-INF	down	9.99717e-95	chr5	34686871	34796027	+	34686871	34686871	3	circRNA	ENST00000265109.7	chr5:34656475-34686871|chr5:34796027-34803711	0	0	5	260252
chr7|22291174-22318037	RAPGEF5	0	97.7802	-INF	down	3.475e-95	chr7	22291174	22318037	-	22291174	22291174	5	circRNA	ENST00000344041.10	chr7:22267012-22291174|chr7:22318037-22356829	0	0	5	7328
chr2|203444867-203455580	RAPH1	0	365.999	-INF	down	1.35474e-93	chr2	203444867	203455580	-	203444867	203444867	5	circRNA	ENST00000457812.5	chr2:203395089-203444867|chr2:203455580-203457529	0	0	5	27443
chr3|141553856-141559995	RASA2	0	229.576	-INF	down	4.51469e-94	chr3	141553856	141559995	+	141553856	141553856	4	circRNA	ENST00000286364.7	chr3:141540609-141553856|chr3:141559995-141570911	0	0	5	17212
chr6|111333122-111357125	REV3L	0	4139.45	-INF	down	6.1056e-95	chr6	111333122	111357125	-	111333122	111333122	6	circRNA	ENST00000434009.5	chr6:111331784-111333122|chr6:111357125-111358821	0	0	5	310432
chr6|111363852-111368028	REV3L	0	2447.84	-INF	down	6.3566e-95	chr6	111363852	111368028	-	111363852	111363852	3	circRNA	ENST00000434009.5	chr6:111359014-111363852|chr6:111368028-111372595	0	0	5	183570
chr20|49941560-49946250	RNF114	0	3758.09	-INF	down	2.4268e-40	chr20	49941560	49946250	+	49941560	49941560	3	circRNA	ENST00000244061.5	chr20:49936552-49941560|chr20:49946250-49949247	0	0	5	281832
chr8|100268784-100288267	RNF19A	0	2195.4	-INF	down	2.28364e-41	chr8	100268784	100288267	-	100268784	100268784	4	circRNA	ENST00000519449.5	chr8:100264785-100268784|chr8:100288267-100300527	0	0	5	164638
chr7|5711760-5741644	RNF216	0	3413.8	-INF	down	3.34154e-95	chr7	5711760	5741644	-	5711760	5711760	10	circRNA	ENST00000425013.6	chr7:5652510-5711760|chr7:5741644-5752845	0	0	5	256012
chr12|121416158-121417911	RNF34	0	553.826	-INF	down	3.31978e-41	chr12	121416158	121417911	+	121416158	121416158	2	circRNA	ENST00000361234.9	chr12:121400218-121416158|chr12:121417911-121420241	0	0	5	41529
chr10|124681606-124706887	RP11-12J10.3	0	392.854	-INF	down	5.32828e-41	chr10	124681606	124706887	-	124681606	124681606	3	circRNA	ENST00000494792.1	chr10:124618793-124681606|chr10:124706887-124760385	0	0	5	29457
chr1|213167857-213176492	RPS6KC1	0	491.795	-INF	down	8.39051e-42	chr1	213167857	213176492	+	213167857	213167857	2	circRNA	ENST00000543354.5	chr1:213129889-213167857|chr1:213176492-213230496	0	0	5	36877
chr1|213230496-213232255	RPS6KC1	0	220.616	-INF	down	8.54281e-42	chr1	213230496	213232255	+	213230496	213230496	2	circRNA	ENST00000543354.5	chr1:213176492-213230496|chr1:213232255-213240701	0	0	5	16540
chr21|34834409-34859578	RUNX1	0	1330.43	-INF	down	2.74671e-40	chr21	34834409	34859578	-	34834409	34834409	2	circRNA	ENST00000344691.8	chr21:34799462-34834409|chr21:34859578-34880556	0	0	5	99770
chr8|91986123-91991889	RUNX1T1	0	402.508	-INF	down	2.24291e-41	chr8	91986123	91991889	-	91986123	91986123	3	circRNA	ENST00000613886.4	chr8:91975973-91986123|chr8:91991889-92005115	0	0	5	30181
chr11|10028451-10031170	SBF2	0	282.713	-INF	down	3.62656e-41	chr11	10028451	10031170	-	10028451	10028451	3	circRNA	ENST00000256190.12	chr11:10002689-10028451|chr11:10031170-10042843	0	0	5	21197
chr6|154773988-154795139	SCAF8	0	712.117	-INF	down	6.88233e-95	chr6	154773988	154795139	+	154773988	154773988	5	circRNA	ENST00000367178.7	chr6:154733930-154773988|chr6:154795139-154801970	0	0	5	53400
chr1|41113282-41117010	SCMH1	0	282.993	-INF	down	2.50919e-42	chr1	41113282	41117010	-	41113282	41113282	2	circRNA	ENST00000397174.6	chr1:41075451-41113282|chr1:41117010-41142877	0	0	5	21218
chr4|118728560-118752888	SEC24D	0	3861.75	-INF	down	2.22176e-94	chr4	118728560	118752888	-	118728560	118728560	11	circRNA	ENST00000280551.10	chr4:118723655-118728560|chr4:118752888-118757720	0	0	5	289606
chr6|107921796-107929514	SEC63	0	371.373	-INF	down	5.86384e-95	chr6	107921796	107929514	-	107921796	107921796	3	circRNA	ENST00000369002.8	chr6:107913427-107921796|chr6:107929514-107957885	0	0	5	27846
chr6|75702644-75703072	SENP6	0	695.529	-INF	down	5.20246e-95	chr6	75702644	75703072	+	75702644	75702644	1	circRNA	ENST00000370010.6	chr6:75697517-75702644|chr6:75703072-75709526	0	0	5	52156
chr1|67415165-67420186	SERBP1	0	819.938	-INF	down	2.75256e-42	chr1	67415165	67420186	-	67415165	67415165	2	circRNA	ENST00000370994.8	chr1:67413263-67415165|chr1:67420186-67424199	0	0	5	61486
chr18|44701174-44869283	SETBP1	0	5173.38	-INF	down	1.73058e-40	chr18	44701174	44869283	+	44701174	44701174	2	circRNA	ENST00000426838.8	chr18:44680395-44701174|chr18:44869283-44876564	0	0	5	387971
chr2|197416740-197420542	SF3B1	0	6960.25	-INF	down	1.14079e-93	chr2	197416740	197420542	-	197416740	197416740	3	circRNA	ENST00000335508.10	chr2:197410007-197416740|chr2:197420542-197421028	0	0	5	521977
chr16|70560468-70564050	SF3B3	0	567.08	-INF	down	6.71996e-41	chr16	70560468	70564050	+	70560468	70560468	3	circRNA	ENST00000302516.9	chr16:70557029-70560468|chr16:70564050-70565064	0	0	5	42523
chr10|50460672-50590247	SGMS1	0	1847	-INF	down	4.77998e-41	chr10	50460672	50590247	-	50460672	50460672	4	circRNA	ENST00000429490.5	chr10:50433556-50460672|chr10:50590247-50623706	0	0	5	138510
chr8|42459895-42463090	SLC20A2	0	153.064	-INF	down	1.3582e-41	chr8	42459895	42463090	-	42459895	42459895	2	circRNA	ENST00000342228.7	chr8:42444762-42459895|chr8:42463090-42465776	0	0	5	11474
chr16|58670112-58676346	SLC38A7	0	222.496	-INF	down	6.59837e-41	chr16	58670112	58676346	-	58670112	58670112	5	circRNA	ENST00000570101.5	chr16:58667487-58670112|chr16:58676346-58677325	0	0	5	16681
chr3|27379248-27452498	SLC4A7	0	16880.3	-INF	down	2.95047e-94	chr3	27379248	27452498	-	27379248	27379248	24	circRNA	ENST00000440156.5	chr3:27376845-27379248|chr3:27452498-27484066	0	0	5	1265926
chr15|66711667-66717140	SMAD6	0	137.516	-INF	down	8.33172e-41	chr15	66711667	66717140	+	66711667	66711667	3	circRNA	ENST00000557916.5	chr15:66704075-66711667|chr15:66717140-66780996	0	0	5	10308
chr9|70264303-70267975	SMC5	0	225.083	-INF	down	1.13342e-41	chr9	70264303	70267975	+	70264303	70264303	2	circRNA	ENST00000361138.6	chr9:70259263-70264303|chr9:70267975-70277309	0	0	5	16875
chr14|100983460-100984434	SNHG23	0	613.07	-INF	down	1.03188e-40	chr14	100983460	100984434	+	100983460	100983460	2	circRNA	ENST00000638012.1	chr14:100982585-100983460|chr14:100984434-100985654	0	0	5	45972
chr3|186786674-186786852	SNORA81	0	8187.17	-INF	down	5.0896e-94	chr3	186786674	186786852	+	186786674	186786674	1	circRNA	ENST00000408493.2	None|None	0	0	5	613989
chr6|85517755-85530275	SNX14	0	1014.86	-INF	down	5.41373e-95	chr6	85517755	85530275	-	85517755	85517755	5	circRNA	ENST00000346348.7	chr6:85514629-85517755|chr6:85530275-85533598	0	0	5	76104
chr6|159682473-159688242	SOD2	0	22581.8	-INF	down	7.16161e-95	chr6	159682473	159688242	-	159682473	159682473	3	circRNA	ENST00000367055.8	chr6:159679298-159682473|chr6:159688242-159692660	0	0	5	1693512
chr2|213310058-213364145	SPAG16	0	991.723	-INF	down	1.41047e-93	chr2	213310058	213364145	+	213310058	213310058	5	circRNA	ENST00000272898.11	chr2:213297357-213310058|chr2:213364145-213375009	0	0	5	74369
chr7|105142007-105146658	SRPK2	0	1395.42	-INF	down	4.09023e-95	chr7	105142007	105146658	-	105142007	105142007	4	circRNA	ENST00000393651.7	chr7:105133104-105142007|chr7:105146658-105160506	0	0	5	104644
chr2|48621166-48671680	STON1-GTF2A1L	0	316.729	-INF	down	6.56674e-94	chr2	48621166	48671680	+	48621166	48621166	6	circRNA	ENST00000405008.5	chr2:48620952-48621166|chr2:48671680-48679334	0	0	5	23748
chr14|30935162-30956242	STRN3	0	1452.16	-INF	down	8.78952e-41	chr14	30935162	30956242	-	30935162	30935162	6	circRNA	ENST00000355683.9	chr14:30913657-30935162|chr14:30956242-31025903	0	0	5	108899
chr20|62857394-62859526	TCFL5	0	748.986	-INF	down	2.65234e-40	chr20	62857394	62859526	-	62857394	62857394	2	circRNA	ENST00000335351.7	chr20:62854157-62857394|chr20:62859526-62860124	0	0	5	56165
chr13|113610995-113636700	TFDP1	0	788.656	-INF	down	2.87656e-41	chr13	113610995	113636700	+	113610995	113610995	8	circRNA	ENST00000375370.9	chr13:113585849-113610995|chr13:113636700-113637817	0	0	5	59140
chr8|132966559-133030023	TG	0	272.846	-INF	down	2.40727e-41	chr8	132966559	133030023	+	132966559	132966559	12	circRNA	ENST00000220616.8	chr8:132963074-132966559|chr8:133030023-133095043	0	0	5	20457
chr3|119503531-119517315	TIMMDC1	0	2414.98	-INF	down	3.858e-94	chr3	119503531	119517315	+	119503531	119503531	4	circRNA	ENST00000494664.5	chr3:119500860-119503531|chr3:119517315-119523605	0	0	5	181106
chr6|44139466-44139759	TMEM63B	0	224.403	-INF	down	4.801e-95	chr6	44139466	44139759	+	44139466	44139466	2	circRNA	ENST00000259746.13	chr6:44138517-44139466|chr6:44139759-44140251	0	0	5	16824
chr22|40273424-40285770	TNRC6B	0	553.239	-INF	down	2.10374e-40	chr22	40273424	40285770	+	40273424	40273424	5	circRNA	ENST00000301923.13	chr22:40270280-40273424|chr22:40285770-40300454	0	0	5	41485
chr17|59081096-59088407	TRIM37	0	371.346	-INF	down	5.7288e-41	chr17	59081096	59088407	-	59081096	59081096	3	circRNA	ENST00000393066.7	chr17:59079877-59081096|chr17:59088407-59091299	0	0	5	27844
chr2|229858771-229880128	TRIP12	0	2112.94	-INF	down	2.25599e-42	chr2	229858771	229880128	-	229858771	229858771	2	circRNA	ENST00000283943.9	chr2:229840927-229858771|chr2:229880128-229921879	0	0	5	158454
chr1|193075819-193077050	TROVE2	0	762.641	-INF	down	8.24384e-42	chr1	193075819	193077050	+	193075819	193075819	3	circRNA	ENST00000400968.6	chr1:193069634-193075819|chr1:193077050-193081363	0	0	5	57189
chr15|42829937-42840433	TTBK2	0	206.961	-INF	down	7.62191e-41	chr15	42829937	42840433	-	42829937	42829937	2	circRNA	ENST00000267890.10	chr15:42828032-42829937|chr15:42840433-42872610	0	0	5	15516
chr1|230943805-230961303	TTC13	0	363.532	-INF	down	1.01611e-41	chr1	230943805	230961303	-	230943805	230943805	5	circRNA	ENST00000366661.8	chr1:230940556-230943805|chr1:230961303-230978559	0	0	5	27258
chr1|230945388-230961303	TTC13	0	313.769	-INF	down	1.03472e-41	chr1	230945388	230961303	-	230945388	230945388	4	circRNA	ENST00000366661.8	chr1:230943898-230945388|chr1:230961303-230978559	0	0	5	23526
chr9|33948373-33963791	UBAP2	0	499.742	-INF	down	1.11326e-41	chr9	33948373	33963791	-	33948373	33948373	5	circRNA	ENST00000379238.5	chr9:33944639-33948373|chr9:33963791-33971650	0	0	5	37473
chr11|122776218-122777210	UBASH3B	0	40.8296	-INF	down	4.35625e-41	chr11	122776218	122777210	+	122776218	122776218	2	circRNA	ENST00000284273.5	chr11:122656210-122776218|chr11:122777210-122779496	0	0	5	3057
chr15|25411907-25415842	UBE3A	0	170.412	-INF	down	7.21132e-41	chr15	25411907	25415842	-	25411907	25411907	2	circRNA	ENST00000638155.1	chr15:25409207-25411907|chr15:25415842-25420655	0	0	5	12775
chr13|95970111-95996135	UGGT2	0	906.411	-INF	down	2.67926e-41	chr13	95970111	95996135	-	95970111	95970111	6	circRNA	ENST00000376747.7	chr13:95949454-95970111|chr13:95996135-95999210	0	0	5	67971
chr13|95983803-95986432	UGGT2	0	103.407	-INF	down	2.72616e-41	chr13	95983803	95986432	-	95983803	95983803	2	circRNA	ENST00000376747.7	chr13:95972671-95983803|chr13:95986432-95989972	0	0	5	7750
chr21|15777903-15833548	USP25	0	3719.53	-INF	down	2.69902e-40	chr21	15777903	15833548	+	15777903	15777903	14	circRNA	ENST00000285679.10	chr21:15766141-15777903|chr21:15833548-15842397	0	0	5	278940
chr2|61278164-61293550	USP34	0	1998.02	-INF	down	6.83763e-94	chr2	61278164	61293550	-	61278164	61278164	9	circRNA	ENST00000398571.6	chr2:61266167-61278164|chr2:61293550-61294948	0	0	5	149836
chr4|176727777-176729746	VEGFC	0	415.069	-INF	down	2.71351e-94	chr4	176727777	176729746	-	176727777	176727777	2	circRNA	ENST00000618562.1	chr4:176711650-176727777|chr4:176729746-176792164	0	0	5	31123
chr4|84765809-84766372	WDFY3	0	146.45	-INF	down	1.81431e-94	chr4	84765809	84766372	-	84765809	84765809	2	circRNA	ENST00000295888.8	chr4:84757161-84765809|chr4:84766372-84772834	0	0	5	10978
chr7|158879683-158906091	WDR60	0	330.77	-INF	down	4.42671e-95	chr7	158879683	158906091	+	158879683	158879683	7	circRNA	ENST00000407559.7	chr7:158876691-158879683|chr7:158906091-158911549	0	0	5	24801
chr4|1900625-1904378	WHSC1	0	409.336	-INF	down	1.4888e-94	chr4	1900625	1904378	+	1900625	1900625	2	circRNA	ENST00000508803.5	chr4:1871542-1900625|chr4:1904378-1916870	0	0	5	30693
chr12|42210354-42210619	YAF2	0	63.3778	-INF	down	2.97715e-41	chr12	42210354	42210619	-	42210354	42210354	2	circRNA	ENST00000551268.5	chr12:42161765-42210354|chr12:42210619-42235613	0	0	5	4748
chr8|134509618-134521001	ZFAT	0	193.134	-INF	down	2.45148e-41	chr8	134509618	134521001	-	134509618	134509618	3	circRNA	ENST00000520727.5	chr8:134478721-134509618|chr8:134521001-134532833	0	0	5	14479
chr4|2339452-2354073	ZFYVE28	0	467.953	-INF	down	1.54998e-94	chr4	2339452	2354073	-	2339452	2339452	3	circRNA	ENST00000290974.6	chr4:2337496-2339452|chr4:2354073-2418284	0	0	5	35089
chr7|99519826-99520304	ZKSCAN5	0	60.2843	-INF	down	3.92562e-95	chr7	99519826	99520304	+	99519826	99519826	2	circRNA	ENST00000326775.9	chr7:99512591-99519826|chr7:99520304-99525812	0	0	5	4516
chr19|44096342-44097888	ZNF224	0	126.956	-INF	down	1.63822e-40	chr19	44096342	44097888	+	44096342	44096342	2	circRNA	ENST00000589680.5	chr19:44094530-44096342|chr19:44097888-44100800	0	0	5	9516
chr19|21166334-21167666	ZNF431	0	74.1386	-INF	down	1.58001e-40	chr19	21166334	21167666	+	21166334	21166334	2	circRNA	ENST00000600692.5	chr19:21143643-21166334|chr19:21167666-21175452	0	0	5	5555
chr10|30876997-30984426	ZNF438	0	1821.45	-INF	down	4.61211e-41	chr10	30876997	30984426	-	30876997	30876997	4	circRNA	ENST00000436087.6	chr10:30850367-30876997|chr10:30984426-31031832	0	0	5	136594
chr19|12272486-12275033	ZNF44	0	206.935	-INF	down	1.49813e-40	chr19	12272486	12275033	-	12272486	12272486	2	circRNA	ENST00000393337.7	chr19:12250368-12272486|chr19:12275033-12275955	0	0	5	15514
chr19|51896471-51896978	ZNF649	0	121.995	-INF	down	1.66857e-40	chr19	51896471	51896978	-	51896471	51896471	2	circRNA	ENST00000354957.7	chr19:51891897-51896471|chr19:51896978-51900092	0	0	5	9144
chr5|61472680-61494410	ZSWIM6	0	946.667	-INF	down	1.12474e-94	chr5	61472680	61494410	+	61472680	61472680	3	circRNA	ENST00000252744.5	chr5:61332948-61472680|chr5:61494410-61521262	0	0	5	70990
chr1|77580997-77633405	ZZZ3	0	5354.65	-INF	down	2.84973e-42	chr1	77580997	77633405	-	77580997	77580997	5	circRNA	ENST00000370801.7	chr1:77579628-77580997|chr1:77633405-77639448	0	0	5	401565
chr1|77641383-77641655	ZZZ3	0	181.333	-INF	down	2.91057e-42	chr1	77641383	77641655	-	77641383	77641383	2	circRNA	ENST00000370801.7	chr1:77639602-77641383|chr1:77641655-77682584	0	0	5	13594
