# Supplementary material for: Identification and integrated analysis of differentially expressed lncRNAs and circRNAs reveal the potential ceRNA networks during PDLSC osteogenic differentiation
Source: BMC Genet. 2017 Dec 2;18:100. doi: 10.1186/s12863-017-0569-4 (PMC5712120; doi:10.1186/s12863-017-0569-4)
Supplement: Supplementary file 8 — lncRNA_miRNA_miRanda_2BindingSites.xlsx LncRNAs predicted to share at least two miRNA binding sites (XLSX 115 kb) [file 12863_2017_569_MOESM8_ESM.xlsx]

## Sheet: lncRNA_miRNA_2BindingSites
miRNA	lncRNA	Max Energy	miRNA length	lncRNA length	Positions
hsa-let-7e-5p	TCONS_00249651	-23.96	22	22054	11700 6260
hsa-miR-15a-3p	TCONS_00100306	-29.28	22	818	47 562
hsa-miR-18a-3p	TCONS_00187080	-25.93	23	2873	2418 2301
hsa-miR-18a-3p	TCONS_00029692	-29.98	23	381	220 260 244
hsa-miR-18a-3p	TCONS_00070293	-27.21	23	205	165 72
hsa-miR-18a-3p	TCONS_00214382	-24.76	23	213	3 126
hsa-miR-23a-5p	TCONS_00070772	-25.12	22	418	238 2
hsa-miR-24-3p	TCONS_00212984	-22.62	22	8398	6690 2970
hsa-miR-24-3p	TCONS_00212979	-22.62	22	8324	6616 2896
hsa-miR-25-5p	TCONS_00053878	-23.38	21	239	119 133
hsa-miR-92a-1-5p	TCONS_00212984	-22.78	23	8398	113 6528
hsa-miR-92a-2-5p	TCONS_00118839	-23.49	22	2213	228 338
hsa-miR-92a-2-5p	TCONS_00212984	-24.02	22	8398	1410 1351 2479
hsa-miR-92a-2-5p	TCONS_00249651	-23.82	22	22054	12063 210
hsa-miR-92a-2-5p	TCONS_00025917	-27.54	22	545	291 267
hsa-miR-92a-2-5p	TCONS_00212979	-24.02	22	8324	1336 1277 2405
hsa-miR-93-5p	TCONS_00013403	-26.27	23	6358	4697 4501
hsa-miR-93-5p	TCONS_00056325	-23.31	23	543	380 397
hsa-miR-198	TCONS_00249651	-24.54	22	22054	9539 18693
hsa-miR-30c-2-3p	TCONS_00212984	-22.89	22	8398	2663 5595
hsa-miR-30c-2-3p	TCONS_00212979	-22.89	22	8324	2589 5521
hsa-miR-34a-5p	TCONS_00187080	-21.86	22	2873	2330 1945
hsa-miR-34a-5p	TCONS_00212984	-23.52	22	8398	506 3919
hsa-miR-34a-5p	TCONS_00242977	-23.32	22	255	177 203
hsa-miR-34a-5p	TCONS_00212979	-23.52	22	8324	432 3845
hsa-miR-204-5p	TCONS_00005025	-24.39	22	614	152 330
hsa-miR-204-3p	TCONS_00125131	-28.65	21	3288	2304 2538
hsa-miR-204-3p	TCONS_00212984	-22.77	21	8398	6278 396
hsa-miR-204-3p	TCONS_00212979	-22.77	21	8324	6204 322
hsa-miR-210-5p	TCONS_00155742	-32.38	22	532	307 367 188
hsa-miR-210-3p	TCONS_00219886	-23.26	22	252	101 124
hsa-miR-211-5p	TCONS_00005025	-22.1	22	614	157 329
hsa-miR-211-3p	TCONS_00013403	-21.23	21	6358	1227 3696
hsa-miR-211-3p	TCONS_00203127	-21.83	21	428	114 346
hsa-miR-211-3p	TCONS_00249651	-22.26	21	22054	12563 21204
hsa-miR-212-5p	TCONS_00242016	-27.92	23	465	350 98
hsa-miR-212-5p	TCONS_00179372	-23.36	23	413	276 373
hsa-miR-212-5p	TCONS_00157608	-23.18	23	433	404 157
hsa-miR-219a-1-3p	TCONS_00259185	-22.45	22	626	279 450
hsa-miR-23b-5p	TCONS_00172288	-25.13	22	1549	767 643
hsa-miR-27b-3p	TCONS_00214378	-21.97	21	788	214 255
hsa-miR-30b-3p	TCONS_00054323	-32.33	22	2094	392 719
hsa-miR-130a-5p	TCONS_00220212	-20.82	22	354	152 284
hsa-miR-138-5p	TCONS_00013403	-23.77	23	6358	5784 5939
hsa-miR-141-5p	TCONS_00188332	-23.09	22	201	31 176
hsa-miR-143-5p	TCONS_00013403	-25.67	22	6358	71 110
hsa-miR-143-5p	TCONS_00234860	-27.48	22	733	246 55
hsa-miR-125a-5p	TCONS_00212984	-26.55	24	8398	989 3725
hsa-miR-125a-5p	TCONS_00212979	-26.55	24	8324	915 3651
hsa-miR-134-3p	TCONS_00023035	-25.43	23	614	240 295
hsa-miR-146a-5p	TCONS_00212984	-22.99	22	8398	4651 2105
hsa-miR-146a-5p	TCONS_00212979	-22.99	22	8324	4577 2031
hsa-miR-149-3p	TCONS_00118839	-34.08	21	2213	1356 394 429
hsa-miR-149-3p	TCONS_00172230	-33.71	21	1388	1067 347
hsa-miR-149-3p	TCONS_00054323	-27.23	21	2094	718 197 1297
hsa-miR-149-3p	TCONS_00212984	-31.58	21	8398	2643 4248 5770
hsa-miR-149-3p	TCONS_00236975	-26.68	21	404	63 139
hsa-miR-149-3p	TCONS_00081751	-27.3	21	542	276 313 350 387 424 461 498 237
hsa-miR-149-3p	TCONS_00212979	-31.58	21	8324	2569 4174 5696
hsa-miR-149-3p	TCONS_00037480	-28.53	21	201	157 146
hsa-miR-185-3p	TCONS_00069726	-29.42	22	773	404 481
hsa-miR-185-3p	TCONS_00053251	-27.59	22	1552	121 432
hsa-miR-185-3p	TCONS_00210174	-34.72	22	273	137 77
hsa-miR-185-3p	TCONS_00022424	-24.06	22	523	200 133
hsa-miR-185-3p	TCONS_00264225	-26.66	22	2861	822 2736
hsa-miR-193a-5p	TCONS_00012220	-22.5	22	764	346 608
hsa-miR-193a-5p	TCONS_00188330	-20.95	22	445	42 136
hsa-miR-194-3p	TCONS_00155742	-28.7	22	532	60 16
hsa-miR-30c-1-3p	TCONS_00058919	-22.55	22	359	179 189
hsa-miR-30c-1-3p	TCONS_00249651	-25.74	22	22054	4563 13944
hsa-miR-296-5p	TCONS_00029912	-30.66	21	6300	1232 619
hsa-miR-296-5p	TCONS_00024953	-30.11	21	964	484 540
hsa-miR-296-5p	TCONS_00105208	-36.65	21	304	175 242 142 43
hsa-miR-361-3p	TCONS_00024953	-22.04	23	964	462 524
hsa-miR-361-3p	TCONS_00013403	-23.86	23	6358	1664 4439
hsa-miR-361-3p	TCONS_00054323	-28.86	23	2094	859 310
hsa-miR-365a-5p	TCONS_00249651	-26.82	23	22054	20588 449
hsa-miR-365a-5p	TCONS_00064549	-28.18	23	1029	128 371
hsa-miR-370-3p	TCONS_00187080	-32	22	2873	1963 490
hsa-miR-370-3p	TCONS_00263656	-30.98	22	696	207 658
hsa-miR-370-3p	TCONS_00048632	-21.06	22	975	882 402
hsa-miR-370-3p	TCONS_00052037	-23.12	22	224	82 198
hsa-miR-370-3p	TCONS_00249651	-26.58	22	22054	175 5742 8777
hsa-miR-370-3p	TCONS_00070293	-24.38	22	205	1 162
hsa-miR-373-3p	TCONS_00117064	-23.06	23	509	377 298
hsa-miR-378a-5p	TCONS_00212984	-27.26	22	8398	7485 1100
hsa-miR-378a-5p	TCONS_00212979	-27.26	22	8324	7411 1026
hsa-miR-378a-3p	TCONS_00013403	-23.67	22	6358	3091 3890
hsa-miR-378a-3p	TCONS_00251157	-22.64	22	1052	499 835
hsa-miR-383-5p	TCONS_00264225	-22.4	22	2861	333 1920
hsa-miR-330-5p	TCONS_00212984	-26.12	22	8398	3399 3936 7726
hsa-miR-330-5p	TCONS_00166057	-24.77	22	2196	713 85
hsa-miR-330-5p	TCONS_00250860	-27.26	22	1225	479 922
hsa-miR-330-5p	TCONS_00190239	-24.5	22	493	450 433
hsa-miR-330-5p	TCONS_00260838	-29.37	22	479	355 449
hsa-miR-330-5p	TCONS_00212979	-26.12	22	8324	3325 3862 7652
hsa-miR-328-5p	TCONS_00047414	-32.12	23	396	50 36
hsa-miR-328-3p	TCONS_00029912	-25.9	22	6300	569 984 4775
hsa-miR-328-3p	TCONS_00213137	-24.1	22	1973	1416 756
hsa-miR-328-3p	TCONS_00054323	-38.4	22	2094	1922 1237
hsa-miR-328-3p	TCONS_00212984	-31.18	22	8398	1272 4849
hsa-miR-328-3p	TCONS_00212979	-31.18	22	8324	1198 4775
hsa-miR-342-3p	TCONS_00006170	-22.58	23	427	67 44 88
hsa-miR-326	TCONS_00212984	-25.29	20	8398	7726 3939 3400
hsa-miR-326	TCONS_00212979	-25.29	20	8324	7652 3865 3326
hsa-miR-135b-3p	TCONS_00132772	-21.59	22	1058	629 170
hsa-miR-331-3p	TCONS_00063626	-30.95	21	645	354 479
hsa-miR-331-3p	TCONS_00119099	-24.76	21	343	129 161
hsa-miR-324-3p	TCONS_00054323	-25.36	20	2094	319 1397
hsa-miR-324-3p	TCONS_00207469	-24.24	20	668	512 322
hsa-miR-324-3p	TCONS_00221076	-24.82	20	1079	22 843
hsa-miR-324-3p	TCONS_00029692	-25.3	20	381	35 272
hsa-miR-324-3p	TCONS_00106168	-22.76	20	292	166 238
hsa-miR-324-3p	TCONS_00212979	-30.53	20	8324	41 933
hsa-miR-324-3p	TCONS_00214382	-26.26	20	213	55 32 80
hsa-miR-338-3p	TCONS_00024953	-20.97	22	964	818 460 522
hsa-miR-339-5p	TCONS_00212984	-25.98	23	8398	266 7257 4586
hsa-miR-339-5p	TCONS_00178985	-22.56	23	240	128 14
hsa-miR-339-5p	TCONS_00212979	-25.98	23	8324	192 7183 4512
hsa-miR-339-3p	TCONS_00132076	-28	23	201	1 75
hsa-miR-339-3p	TCONS_00113730	-28.35	23	548	350 470 507
hsa-miR-345-3p	TCONS_00226144	-27.39	22	448	325 98
hsa-miR-345-3p	TCONS_00216310	-26.52	22	1446	1215 1161
hsa-miR-345-3p	TCONS_00125099	-22.69	22	655	594 69
hsa-miR-345-3p	TCONS_00167452	-27.07	22	229	111 197
hsa-miR-422a	TCONS_00013403	-25.2	22	6358	3091 3884
hsa-miR-422a	TCONS_00251157	-21.06	22	1052	499 835
hsa-miR-423-5p	TCONS_00246584	-25.02	23	208	185 160
hsa-miR-449a	TCONS_00212984	-21.96	22	8398	505 3918
hsa-miR-449a	TCONS_00212979	-21.96	22	8324	431 3844
hsa-miR-412-3p	TCONS_00013403	-27.69	23	6358	2406 1985
hsa-miR-484	TCONS_00187080	-24.86	22	2873	2070 2262
hsa-miR-485-5p	TCONS_00206481	-27.53	22	939	436 21 582
hsa-miR-490-3p	TCONS_00013403	-25.36	22	6358	327 259
hsa-miR-491-5p	TCONS_00105341	-21.86	22	591	137 264
hsa-miR-491-5p	TCONS_00256003	-22.29	22	357	288 113
hsa-miR-146b-3p	TCONS_00013403	-30.3	22	6358	3909 4013
hsa-miR-146b-3p	TCONS_00212984	-28.41	22	8398	7826 4584
hsa-miR-146b-3p	TCONS_00136131	-24.44	22	1132	801 391 193 1003
hsa-miR-146b-3p	TCONS_00069131	-22.73	22	769	720 274
hsa-miR-146b-3p	TCONS_00247311	-25.58	22	839	725 768
hsa-miR-146b-3p	TCONS_00212979	-28.41	22	8324	7752 4510
hsa-miR-432-5p	TCONS_00212984	-27.99	23	8398	3278 3811
hsa-miR-432-5p	TCONS_00249651	-27.48	23	22054	13767 16332
hsa-miR-432-5p	TCONS_00234860	-22.57	23	733	386 364
hsa-miR-432-5p	TCONS_00212979	-27.99	23	8324	3204 3737
hsa-miR-193b-3p	TCONS_00119099	-28.24	22	343	267 215
hsa-miR-515-5p	TCONS_00050720	-21.51	24	3489	3076 2982
hsa-miR-525-5p	TCONS_00269313	-24.64	21	1836	797 230
hsa-miR-518c-5p	TCONS_00050471	-24.26	23	523	376 344
hsa-miR-518c-5p	TCONS_00172288	-25.98	23	1549	964 262
hsa-miR-519d-5p	TCONS_00050720	-22.36	25	3489	3067 1644
hsa-miR-516b-5p	TCONS_00214378	-24.07	22	788	213 254 40
hsa-miR-499a-3p	TCONS_00259185	-23.49	22	626	92 263
hsa-miR-500a-3p	TCONS_00269595	-23.95	22	277	187 130
hsa-miR-500a-3p	TCONS_00188330	-20.36	22	445	128 316
hsa-miR-503-5p	TCONS_00174381	-29.87	23	788	617 518
hsa-miR-504-5p	TCONS_00118839	-20.61	22	2213	1452 1619
hsa-miR-504-3p	TCONS_00187080	-26.99	21	2873	864 1993
hsa-miR-505-5p	TCONS_00212984	-25.98	22	8398	2467 134
hsa-miR-505-5p	TCONS_00102304	-22.58	22	970	580 654
hsa-miR-505-5p	TCONS_00212979	-25.98	22	8324	2393 58
hsa-miR-513a-5p	TCONS_00013403	-23.87	18	6358	42 4113
hsa-miR-508-5p	TCONS_00187080	-29.85	23	2873	1932 2614
hsa-miR-508-5p	TCONS_00212984	-23.4	23	8398	1379 6350
hsa-miR-508-5p	TCONS_00068354	-26.59	23	744	517 221
hsa-miR-508-5p	TCONS_00221188	-23.89	23	970	621 855
hsa-miR-508-5p	TCONS_00155742	-27.12	23	532	228 109 169
hsa-miR-508-5p	TCONS_00212979	-23.4	23	8324	1305 6276
hsa-miR-508-5p	TCONS_00086353	-21.33	23	2674	546 125
hsa-miR-510-5p	TCONS_00029912	-28.52	22	6300	254 1451
hsa-miR-532-3p	TCONS_00023779	-21.09	22	697	616 40
hsa-miR-532-3p	TCONS_00247817	-31.9	22	664	413 399
hsa-miR-574-5p	TCONS_00249651	-40.38	23	22054	11608 14762
hsa-miR-550a-5p	TCONS_00212984	-30.36	23	8398	1879 7093
hsa-miR-550a-5p	TCONS_00175127	-23.83	23	205	56 18
hsa-miR-550a-5p	TCONS_00212979	-30.36	23	8324	1805 7019
hsa-miR-593-5p	TCONS_00034359	-24.95	25	427	67 1
hsa-miR-593-3p	TCONS_00212984	-26.55	19	8398	5607 3850
hsa-miR-593-3p	TCONS_00132076	-23.88	19	201	35 115
hsa-miR-593-3p	TCONS_00212979	-26.55	19	8324	5533 3776
hsa-miR-595	TCONS_00249651	-22.61	21	22054	11982 3783
hsa-miR-596	TCONS_00136131	-31.91	21	1132	136 591
hsa-miR-596	TCONS_00125099	-23.24	21	655	266 519
hsa-miR-598-5p	TCONS_00013403	-25.13	23	6358	1209 4572
hsa-miR-604	TCONS_00118839	-24.01	19	2213	749 840
hsa-miR-608	TCONS_00118839	-22.67	25	2213	1378 1145
hsa-miR-608	TCONS_00054323	-24.15	25	2094	465 432
hsa-miR-608	TCONS_00212984	-25.85	25	8398	1208 1314 1350
hsa-miR-608	TCONS_00102304	-29.62	25	970	638 316
hsa-miR-608	TCONS_00001257	-26.08	25	202	106 149
hsa-miR-608	TCONS_00212979	-25.85	25	8324	1134 1240 1276
hsa-miR-611	TCONS_00025917	-28.98	23	545	298 398
hsa-miR-612	TCONS_00013403	-22.35	25	6358	4739 4489
hsa-miR-612	TCONS_00050471	-25.09	25	523	394 244
hsa-miR-612	TCONS_00212984	-27.31	25	8398	8249 6012 6643 6100
hsa-miR-612	TCONS_00140389	-25.16	25	556	313 277
hsa-miR-612	TCONS_00249651	-23.26	25	22054	12936 5309
hsa-miR-612	TCONS_00212979	-27.31	25	8324	8175 5938 6569 6026
hsa-miR-615-5p	TCONS_00259155	-29.99	22	2908	1750 1449
hsa-miR-615-3p	TCONS_00074684	-26.2	22	720	279 483
hsa-miR-619-5p	TCONS_00087746	-32.18	22	620	274 410
hsa-miR-619-5p	TCONS_00264225	-22.95	22	2861	1231 302
hsa-miR-619-5p	TCONS_00113730	-20.6	22	548	483 520
hsa-miR-623	TCONS_00029912	-24.37	23	6300	87 3599
hsa-miR-628-5p	TCONS_00156274	-23.72	22	519	425 151
hsa-miR-631	TCONS_00003194	-35.38	21	709	195 482
hsa-miR-631	TCONS_00212984	-23.72	21	8398	7127 4470
hsa-miR-631	TCONS_00212979	-23.72	21	8324	7053 4396
hsa-miR-33b-3p	TCONS_00192804	-27.69	22	1272	786 775
hsa-miR-635	TCONS_00212984	-22.24	23	8398	995 7866
hsa-miR-635	TCONS_00212979	-22.24	23	8324	921 7792
hsa-miR-637	TCONS_00213137	-27.25	24	1973	1326 298
hsa-miR-637	TCONS_00054323	-35.53	24	2094	701 238
hsa-miR-637	TCONS_00125109	-28.1	24	1443	1024 1139
hsa-miR-637	TCONS_00188332	-26.47	24	201	157 49 84
hsa-miR-637	TCONS_00018612	-28.25	24	501	327 92
hsa-miR-637	TCONS_00154918	-27.68	24	248	203 3
hsa-miR-640	TCONS_00145163	-25.32	21	595	230 147
hsa-miR-642a-5p	TCONS_00013403	-33.03	22	6358	4020 2081
hsa-miR-642a-5p	TCONS_00029692	-24.08	22	381	227 247
hsa-miR-644a	TCONS_00249651	-20.75	19	22054	5537 14317
hsa-miR-646	TCONS_00212984	-25.21	19	8398	39 4220
hsa-miR-650	TCONS_00118839	-24.39	21	2213	1546 226 2148
hsa-miR-650	TCONS_00171354	-24.1	21	695	46 108
hsa-miR-652-3p	TCONS_00145765	-21.93	21	548	497 461
hsa-miR-661	TCONS_00139605	-26.5	24	367	155 279
hsa-miR-661	TCONS_00069726	-30.33	24	773	53 578
hsa-miR-661	TCONS_00013403	-27.92	24	6358	1248 2537 4742 4492
hsa-miR-661	TCONS_00212984	-28.63	24	8398	2215 1063 1873 6644
hsa-miR-661	TCONS_00030397	-29.62	24	1875	1661 2 1339
hsa-miR-661	TCONS_00113431	-25.35	24	392	360 298
hsa-miR-661	TCONS_00273192	-22.84	24	504	332 428
hsa-miR-661	TCONS_00223640	-22.87	24	465	283 400
hsa-miR-661	TCONS_00025917	-33.03	24	545	35 501
hsa-miR-661	TCONS_00212979	-28.63	24	8324	2141 989 1799 6570
hsa-miR-663a	TCONS_00013403	-24.56	22	6358	4733 5030
hsa-miR-654-5p	TCONS_00197598	-21.27	22	860	836 566
hsa-miR-658	TCONS_00172230	-33.38	25	1388	694 452
hsa-miR-658	TCONS_00190452	-35.33	25	207	153 96
hsa-miR-658	TCONS_00148440	-25.42	25	314	33 17
hsa-miR-542-3p	TCONS_00017837	-21.29	22	363	253 298
hsa-miR-671-5p	TCONS_00013403	-36.24	23	6358	4610 4094 2923
hsa-miR-671-5p	TCONS_00256003	-34.04	23	357	319 122
hsa-miR-767-3p	TCONS_00212984	-25.18	23	8398	2687 2145
hsa-miR-767-3p	TCONS_00212979	-25.18	23	8324	2613 2071
hsa-miR-1224-5p	TCONS_00012441	-23.82	19	624	68 273
hsa-miR-1224-5p	TCONS_00257211	-24.28	19	850	528 756
hsa-miR-1224-3p	TCONS_00233306	-22.89	21	282	102 144
hsa-miR-1224-3p	TCONS_00022216	-23.38	21	506	309 162
hsa-miR-1271-3p	TCONS_00175127	-21.32	22	205	58 26
hsa-miR-1271-3p	TCONS_00249651	-21.2	22	22054	14349 13043
hsa-miR-1301-3p	TCONS_00187080	-33.72	24	2873	2086 1954
hsa-miR-1301-3p	TCONS_00221188	-28.47	24	970	567 672
hsa-miR-1301-3p	TCONS_00032708	-24.26	24	558	315 41
hsa-miR-1301-3p	TCONS_00188330	-27.75	24	445	219 360 76 29
hsa-miR-449c-5p	TCONS_00249651	-20.53	25	22054	13048 4317
hsa-miR-449c-3p	TCONS_00249651	-21.29	23	22054	9102 9178
hsa-miR-769-3p	TCONS_00054323	-23.3	23	2094	429 147
hsa-miR-766-5p	TCONS_00034890	-23.4	22	939	313 102 839
hsa-miR-766-5p	TCONS_00208011	-21.59	22	264	233 174
hsa-miR-766-5p	TCONS_00208013	-21.66	22	473	181 358 300 64
hsa-miR-766-3p	TCONS_00029912	-25.63	22	6300	5473 2850
hsa-miR-766-3p	TCONS_00127073	-31.12	22	483	366 249
hsa-miR-766-3p	TCONS_00068354	-28.16	22	744	222 517
hsa-miR-766-3p	TCONS_00132772	-27.91	22	1058	190 261
hsa-miR-766-3p	TCONS_00086353	-27.54	22	2674	123 1434
hsa-miR-762	TCONS_00013403	-38.52	22	6358	4923 4998 3417
hsa-miR-762	TCONS_00054323	-30.59	22	2094	1035 152
hsa-miR-762	TCONS_00212984	-38.13	22	8398	1358 400 3689
hsa-miR-762	TCONS_00166057	-25.9	22	2196	659 1066
hsa-miR-762	TCONS_00210174	-28.84	22	273	79 140
hsa-miR-762	TCONS_00040033	-31.29	22	305	123 22
hsa-miR-762	TCONS_00212979	-38.13	22	8324	1284 326 3615
hsa-miR-765	TCONS_00212984	-23.91	21	8398	3786 4294
hsa-miR-765	TCONS_00120947	-35.42	21	230	54 84
hsa-miR-765	TCONS_00120755	-23.03	21	511	87 236
hsa-miR-765	TCONS_00249651	-25.78	21	22054	8039 14307
hsa-miR-765	TCONS_00004785	-26.13	21	651	526 539
hsa-miR-765	TCONS_00212979	-23.91	21	8324	3712 4220
hsa-miR-298	TCONS_00050720	-20.91	24	3489	149 2035
hsa-miR-298	TCONS_00053251	-20.48	24	1552	896 653
hsa-miR-298	TCONS_00251164	-26.6	24	736	425 629
hsa-miR-298	TCONS_00161011	-22.94	24	744	525 510
hsa-miR-298	TCONS_00176564	-30.15	24	502	282 307
hsa-miR-891a-3p	TCONS_00013403	-22.75	22	6358	2646 5810
hsa-miR-874-5p	TCONS_00053251	-25.7	23	1552	421 82
hsa-miR-874-5p	TCONS_00212984	-24.43	23	8398	3084 3566
hsa-miR-874-5p	TCONS_00167056	-26.43	23	202	152 2
hsa-miR-874-5p	TCONS_00234853	-28.04	23	487	43 1
hsa-miR-874-5p	TCONS_00212979	-24.43	23	8324	3010 3492
hsa-miR-874-3p	TCONS_00187080	-27.64	22	2873	638 2302
hsa-miR-874-3p	TCONS_00212984	-26.15	22	8398	4589 6912
hsa-miR-874-3p	TCONS_00226144	-30.81	22	448	350 328
hsa-miR-874-3p	TCONS_00029692	-30.3	22	381	223 263 242
hsa-miR-874-3p	TCONS_00081751	-29.64	22	542	247 288 325 362 399 436 473 510
hsa-miR-874-3p	TCONS_00212979	-26.15	22	8324	4515 6838
hsa-miR-874-3p	TCONS_00214382	-28.95	22	213	98 123 5
hsa-miR-888-3p	TCONS_00249651	-21.45	22	22054	6622 8945
hsa-miR-892b	TCONS_00207754	-25.15	22	1059	551 77
hsa-miR-889-5p	TCONS_00166057	-21.73	22	2196	555 613
hsa-miR-744-5p	TCONS_00174381	-22.84	22	788	98 665
hsa-miR-885-3p	TCONS_00029912	-27.58	22	6300	5093 1360
hsa-miR-885-3p	TCONS_00145585	-32.42	22	1270	822 849
hsa-miR-877-5p	TCONS_00067932	-21.15	20	701	512 87
hsa-miR-877-3p	TCONS_00172447	-30.22	21	883	745 718
hsa-miR-877-3p	TCONS_00211278	-27.8	21	663	546 387
hsa-miR-665	TCONS_00210521	-25.41	20	487	73 207
hsa-miR-665	TCONS_00050471	-25.09	20	523	137 298
hsa-miR-665	TCONS_00212984	-28.24	20	8398	1261 6035 609 3738 1379
hsa-miR-665	TCONS_00125109	-28.54	20	1443	1252 6
hsa-miR-665	TCONS_00212979	-28.24	20	8324	1187 5961 535 3664 1305
hsa-miR-665	TCONS_00232750	-27.24	20	335	33 159
hsa-miR-665	TCONS_00086353	-23.97	20	2674	546 1484
hsa-miR-665	TCONS_00259155	-22.77	20	2908	1022 2037
hsa-miR-873-3p	TCONS_00118839	-21.85	22	2213	475 899
hsa-miR-760	TCONS_00029912	-26.01	20	6300	574 3457 157
hsa-miR-760	TCONS_00054323	-29.38	20	2094	286 1131 1095
hsa-miR-760	TCONS_00212984	-29.86	20	8398	3940 1090
hsa-miR-760	TCONS_00190239	-25.56	20	493	454 99
hsa-miR-760	TCONS_00212979	-29.86	20	8324	3866 1016
hsa-miR-760	TCONS_00259155	-21.13	20	2908	1508 1888
hsa-miR-920	TCONS_00054323	-22.47	20	2094	403 336
hsa-miR-937-5p	TCONS_00255284	-26.18	20	836	13 35
hsa-miR-939-5p	TCONS_00013403	-40.34	24	6358	5080 6089
hsa-miR-939-5p	TCONS_00212984	-29.2	24	8398	1342 6631
hsa-miR-939-5p	TCONS_00031128	-43.6	24	915	562 587
hsa-miR-939-5p	TCONS_00212979	-29.2	24	8324	1268 6557
hsa-miR-939-3p	TCONS_00212984	-28.72	21	8398	2218 1067
hsa-miR-939-3p	TCONS_00030397	-32.56	21	1875	1658 4
hsa-miR-939-3p	TCONS_00100986	-30.53	21	925	274 154
hsa-miR-939-3p	TCONS_00212979	-28.72	21	8324	2144 993
hsa-miR-939-3p	TCONS_00197724	-26.89	21	425	366 262
hsa-miR-940	TCONS_00013403	-25.83	21	6358	2036 4106
hsa-miR-940	TCONS_00212984	-20.61	21	8398	6685 640
hsa-miR-940	TCONS_00212979	-20.61	21	8324	6611 566
hsa-miR-941	TCONS_00013403	-23.02	23	6358	223 583 687 363 435 403 795 1119 648 4658
hsa-miR-297	TCONS_00224020	-21.21	21	1197	117 131
hsa-miR-297	TCONS_00249651	-23.95	21	22054	11979 11965
hsa-miR-1178-5p	TCONS_00212984	-24.49	18	8398	588 5085
hsa-miR-1178-5p	TCONS_00212979	-24.49	18	8324	514 5011
hsa-miR-1178-3p	TCONS_00136131	-22.18	21	1132	326 1078
hsa-miR-1178-3p	TCONS_00086353	-25.02	21	2674	133 1636
hsa-miR-1180-3p	TCONS_00244334	-29.49	22	456	374 343
hsa-miR-1181	TCONS_00172447	-32.54	21	883	286 118
hsa-miR-1182	TCONS_00013403	-24.9	23	6358	5313 3866
hsa-miR-1182	TCONS_00188330	-25.91	23	445	41 274 136 183
hsa-miR-1183	TCONS_00195155	-26.23	27	855	245 541
hsa-miR-1184	TCONS_00063626	-22.76	23	645	1 64
hsa-miR-1184	TCONS_00013403	-25.69	23	6358	1177 2443 6191
hsa-miR-1184	TCONS_00174381	-27.56	23	788	246 178
hsa-miR-1184	TCONS_00220604	-31.87	23	975	890 938
hsa-miR-1184	TCONS_00249651	-24.45	23	22054	14204 4403
hsa-miR-1225-5p	TCONS_00127677	-25.41	22	399	93 223
hsa-miR-1225-5p	TCONS_00249651	-20.88	22	22054	7139 15054
hsa-miR-1225-5p	TCONS_00232579	-23.77	22	437	134 230
hsa-miR-1226-5p	TCONS_00265839	-33.54	26	277	28 145
hsa-miR-1226-5p	TCONS_00159697	-28.93	26	468	273 188
hsa-miR-1226-3p	TCONS_00212984	-23.46	22	8398	1867 1202
hsa-miR-1226-3p	TCONS_00212979	-23.46	22	8324	1793 1128
hsa-miR-1227-5p	TCONS_00118839	-24.14	17	2213	372 877
hsa-miR-1227-5p	TCONS_00212984	-28.23	17	8398	153 2266
hsa-miR-1227-5p	TCONS_00263777	-24.12	17	614	461 72
hsa-miR-1227-5p	TCONS_00212979	-28.23	17	8324	79 2192
hsa-miR-1228-3p	TCONS_00187080	-25.43	20	2873	2431 2290
hsa-miR-1228-3p	TCONS_00027274	-28.1	20	401	256 284
hsa-miR-1229-5p	TCONS_00025196	-29.57	24	501	281 1 93 136 253 29 173 221
hsa-miR-1229-3p	TCONS_00249651	-21.3	23	22054	3537 14211
hsa-miR-1233-5p	TCONS_00236886	-31.27	22	959	593 735
hsa-miR-1233-5p	TCONS_00021094	-34.95	22	368	145 29
hsa-miR-1233-3p	TCONS_00166902	-22.57	20	349	160 140
hsa-miR-1236-3p	TCONS_00212984	-26.14	22	8398	8036 7878 6915
hsa-miR-1236-3p	TCONS_00249651	-23.6	22	22054	9089 2243
hsa-miR-1236-3p	TCONS_00212979	-26.14	22	8324	7962 7804 6841
hsa-miR-1237-5p	TCONS_00263656	-32.84	21	696	247 126 158 451
hsa-miR-1238-5p	TCONS_00263656	-31.82	23	696	189 437
hsa-miR-1200	TCONS_00221188	-29.81	22	970	669 800
hsa-miR-663b	TCONS_00172447	-58.22	22	883	842 673
hsa-miR-1205	TCONS_00029912	-23.06	20	6300	1775 626
hsa-miR-1205	TCONS_00034890	-22.96	20	939	1 237
hsa-miR-1205	TCONS_00012916	-22.08	20	216	189 65
hsa-miR-1205	TCONS_00216520	-21.24	20	350	10 223
hsa-miR-1205	TCONS_00155742	-22.56	20	532	490 251
hsa-miR-1207-5p	TCONS_00054323	-40.49	21	2094	405 213
hsa-miR-1207-5p	TCONS_00004347	-32.77	21	402	296 235
hsa-miR-1208	TCONS_00105208	-23.15	20	304	25 224 92 157 192 124
hsa-miR-1285-5p	TCONS_00249651	-25.5	21	22054	9806 18139
hsa-miR-1285-3p	TCONS_00212984	-28.69	22	8398	6014 6645 3531
hsa-miR-1285-3p	TCONS_00212979	-28.69	22	8324	5940 6571 3457
hsa-miR-1285-3p	TCONS_00269347	-28.79	22	201	160 1
hsa-miR-1289	TCONS_00054323	-24	23	2094	1058 387
hsa-miR-1291	TCONS_00118839	-21.84	24	2213	160 553
hsa-miR-1291	TCONS_00013403	-24.93	24	6358	5325 2386 4075
hsa-miR-1291	TCONS_00054323	-23.6	24	2094	686 1232 1926
hsa-miR-1291	TCONS_00212984	-20.42	24	8398	995 7068
hsa-miR-1291	TCONS_00136131	-22.87	24	1132	198 390
hsa-miR-1291	TCONS_00232631	-23.06	24	276	192 32
hsa-miR-1291	TCONS_00212979	-20.42	24	8324	921 6994
hsa-miR-1304-3p	TCONS_00255872	-28.61	22	2825	1688 2275
hsa-miR-1304-3p	TCONS_00105208	-30.23	22	304	25 92 124 224 157 192
hsa-miR-1248	TCONS_00212984	-21.4	27	8398	6873 972
hsa-miR-1248	TCONS_00216310	-23.54	27	1446	293 1279
hsa-miR-1248	TCONS_00212979	-21.4	27	8324	6799 898
hsa-miR-1249-5p	TCONS_00118839	-32.48	24	2213	41 1 390 1356
hsa-miR-1249-5p	TCONS_00213137	-23.07	24	1973	820 1057
hsa-miR-1249-5p	TCONS_00013403	-24.11	24	6358	5042 3331
hsa-miR-1249-5p	TCONS_00232910	-28.97	24	674	170 541
hsa-miR-1249-5p	TCONS_00025047	-30.63	24	202	3 64
hsa-miR-1249-5p	TCONS_00122249	-29.78	24	366	71 35
hsa-miR-1254	TCONS_00212984	-31.59	24	8398	142 3536
hsa-miR-1254	TCONS_00256003	-24.41	24	357	126 69
hsa-miR-1254	TCONS_00212979	-31.59	24	8324	68 3462
hsa-miR-1266-5p	TCONS_00212984	-23.85	23	8398	2971 6896
hsa-miR-1266-5p	TCONS_00105208	-21.76	23	304	47 145 180
hsa-miR-1266-5p	TCONS_00249651	-25.11	23	22054	14138 14804
hsa-miR-1266-5p	TCONS_00212979	-23.85	23	8324	2897 6822
hsa-miR-1266-3p	TCONS_00230083	-27.95	22	258	124 115
hsa-miR-1275	TCONS_00118839	-30	17	2213	531 233
hsa-miR-1275	TCONS_00212984	-27.22	17	8398	3498 3918 3842
hsa-miR-1275	TCONS_00020950	-21.57	17	319	171 302
hsa-miR-1275	TCONS_00241736	-23.69	17	1300	1011 193
hsa-miR-1275	TCONS_00249651	-24.96	17	22054	7705 5430 214
hsa-miR-1275	TCONS_00212979	-27.22	17	8324	3424 3844 3768
hsa-miR-1292-3p	TCONS_00226153	-25.84	20	273	146 115
hsa-miR-1306-5p	TCONS_00113292	-22.39	22	653	5 57
hsa-miR-1307-3p	TCONS_00226153	-28.51	22	273	200 88
hsa-miR-1321	TCONS_00196362	-26.04	18	357	177 310
hsa-miR-1469	TCONS_00172447	-29.91	22	883	107 224
hsa-miR-1470	TCONS_00151614	-35.61	21	760	730 597
hsa-miR-1471	TCONS_00172447	-35.04	22	883	561 125
hsa-miR-1538	TCONS_00172447	-36.02	23	883	837 613 549 82
hsa-miR-1538	TCONS_00120947	-34.37	23	230	208 194
hsa-miR-1538	TCONS_00132951	-23.79	23	271	47 227
hsa-miR-1539	TCONS_00155742	-26.09	21	532	357 300
hsa-miR-1539	TCONS_00249651	-26.55	21	22054	4377 18795
hsa-miR-1908-5p	TCONS_00013403	-24.84	21	6358	5031 4731
hsa-miR-1908-3p	TCONS_00172447	-38.71	21	883	416 307 477 352
hsa-miR-1908-3p	TCONS_00132076	-31.94	21	201	64 104 180
hsa-miR-1908-3p	TCONS_00113730	-30.03	21	548	420 460 339
hsa-miR-1909-3p	TCONS_00034364	-21.78	22	334	93 59
hsa-miR-1909-3p	TCONS_00011897	-33.28	22	204	63 47
hsa-miR-1910-5p	TCONS_00188332	-25.4	21	201	52 16
hsa-miR-1910-3p	TCONS_00029912	-21.63	20	6300	5540 2913
hsa-miR-1910-3p	TCONS_00118839	-28.13	20	2213	1545 2144
hsa-miR-1910-3p	TCONS_00066188	-22.18	20	332	225 190
hsa-miR-1910-3p	TCONS_00249651	-21.06	20	22054	5616 12985
hsa-miR-1911-3p	TCONS_00013403	-28.56	20	6358	297 4668
hsa-miR-1912	TCONS_00029912	-22.89	22	6300	3328 1239
hsa-miR-1912	TCONS_00163847	-25.89	22	512	293 177
hsa-miR-1912	TCONS_00005006	-25.74	22	541	216 166
hsa-miR-1912	TCONS_00249651	-23.42	22	22054	235 18817
hsa-miR-1913	TCONS_00054323	-34.08	22	2094	1642 1913 1394 317
hsa-miR-1913	TCONS_00207469	-31.99	22	668	508 320
hsa-miR-1913	TCONS_00221076	-20.91	22	1079	844 19
hsa-miR-1913	TCONS_00029692	-35.69	22	381	33 269
hsa-miR-1913	TCONS_00212979	-26.44	22	8324	39 931
hsa-miR-1913	TCONS_00214382	-31.8	22	213	76 52 30
hsa-miR-1914-5p	TCONS_00212984	-41.33	22	8398	7827 440 598
hsa-miR-1914-5p	TCONS_00155742	-20.31	22	532	123 183
hsa-miR-1914-5p	TCONS_00212979	-41.33	22	8324	7753 366 524
hsa-miR-1914-3p	TCONS_00081553	-26	22	388	63 171
hsa-miR-1914-3p	TCONS_00249651	-27.4	22	22054	14257 4719
hsa-miR-1915-5p	TCONS_00054323	-26.05	22	2094	1331 771
hsa-miR-1915-5p	TCONS_00172447	-31.4	22	883	19 780
hsa-miR-1915-5p	TCONS_00069131	-28.22	22	769	355 458
hsa-miR-1915-3p	TCONS_00054323	-29.81	20	2094	1491 682
hsa-miR-1915-3p	TCONS_00212984	-23.58	20	8398	5417 4630 589
hsa-miR-1915-3p	TCONS_00175261	-32.88	20	312	137 180
hsa-miR-1915-3p	TCONS_00212979	-23.58	20	8324	5343 4556 515
hsa-miR-1972	TCONS_00100306	-29.86	22	818	566 48 615
hsa-miR-1972	TCONS_00255872	-23.09	22	2825	174 1052
hsa-miR-1972	TCONS_00256845	-25.37	22	342	259 232
hsa-miR-1972	TCONS_00148613	-32.15	22	1015	145 992
hsa-miR-1976	TCONS_00054323	-29.02	20	2094	1917 1416
hsa-miR-2110	TCONS_00125131	-24.36	22	3288	2236 2188
hsa-miR-2110	TCONS_00221066	-24.48	22	1282	1162 415
hsa-miR-2110	TCONS_00238412	-21.92	22	714	539 398
hsa-miR-2110	TCONS_00183055	-21.93	22	789	202 1
hsa-miR-2276-5p	TCONS_00212984	-25.3	22	8398	7679 6253 2803
hsa-miR-2276-5p	TCONS_00090106	-28.53	22	463	294 324
hsa-miR-2276-5p	TCONS_00029692	-27.06	22	381	194 207 230 250 270
hsa-miR-2276-5p	TCONS_00212979	-25.3	22	8324	7605 6179 2729
hsa-miR-2276-5p	TCONS_00214382	-28.59	22	213	130 106 34 58
hsa-miR-2277-5p	TCONS_00145765	-28.55	24	548	395 455
hsa-miR-2278	TCONS_00111229	-24.6	22	4810	4526 2807
hsa-miR-711	TCONS_00187129	-21.36	22	838	55 221
hsa-miR-2861	TCONS_00069726	-27.57	19	773	658 54
hsa-miR-2861	TCONS_00118839	-31.45	19	2213	741 923
hsa-miR-2861	TCONS_00212984	-35.05	19	8398	149 2260 5080 3030
hsa-miR-2861	TCONS_00113431	-28.94	19	392	365 306
hsa-miR-2861	TCONS_00265448	-29.22	19	660	129 321
hsa-miR-2861	TCONS_00005366	-25.92	19	465	159 369
hsa-miR-2861	TCONS_00249651	-29.04	19	22054	9205 4411
hsa-miR-2861	TCONS_00025917	-34.13	19	545	35 510
hsa-miR-2861	TCONS_00212979	-35.05	19	8324	75 2186 5006 2956
hsa-miR-3116	TCONS_00256003	-22.56	22	357	125 69
hsa-miR-3120-5p	TCONS_00013403	-25.05	21	6358	80 116
hsa-miR-3126-5p	TCONS_00085268	-27.89	22	223	180 112
hsa-miR-3127-5p	TCONS_00212984	-25.1	23	8398	6782 7227
hsa-miR-3127-5p	TCONS_00132776	-23.97	23	2607	1884 1804
hsa-miR-3127-5p	TCONS_00105208	-23.6	23	304	243 179
hsa-miR-3127-5p	TCONS_00004347	-22.68	23	402	304 233
hsa-miR-3127-5p	TCONS_00212979	-25.1	23	8324	6708 7153
hsa-miR-3127-3p	TCONS_00212984	-33.04	22	8398	2498 6928 3989 714
hsa-miR-3127-3p	TCONS_00212979	-33.04	22	8324	2424 6854 3915 640
hsa-miR-3127-3p	TCONS_00125875	-28.3	22	206	105 137
hsa-miR-3130-3p	TCONS_00032423	-20.91	21	450	183 198
hsa-miR-378b	TCONS_00013403	-23.41	19	6358	3094 3889
hsa-miR-378b	TCONS_00251157	-24.1	19	1052	501 838
hsa-miR-544b	TCONS_00212984	-21.19	22	8398	6537 7103
hsa-miR-544b	TCONS_00193455	-25.47	22	410	107 217
hsa-miR-544b	TCONS_00218719	-21.29	22	695	632 602
hsa-miR-544b	TCONS_00212979	-21.19	22	8324	6463 7029
hsa-miR-3138	TCONS_00241658	-24.36	24	779	516 195
hsa-miR-3139	TCONS_00249651	-27.59	23	22054	8464 18748
hsa-miR-3141	TCONS_00132776	-22.08	19	2607	407 135
hsa-miR-3147	TCONS_00249651	-29.03	24	22054	1946 14022
hsa-miR-3150a-3p	TCONS_00013403	-25.34	22	6358	5676 5091
hsa-miR-3150a-3p	TCONS_00054323	-25.01	22	2094	336 198
hsa-miR-3150a-3p	TCONS_00212984	-30.05	22	8398	1407 5899 119 3520
hsa-miR-3150a-3p	TCONS_00241719	-21.57	22	400	283 246
hsa-miR-3150a-3p	TCONS_00256003	-23.37	22	357	110 283
hsa-miR-3150a-3p	TCONS_00212979	-30.05	22	8324	1333 5825 3446
hsa-miR-3151-5p	TCONS_00172447	-23.07	21	883	553 640
hsa-miR-3074-5p	TCONS_00048696	-21.57	21	597	501 548
hsa-miR-3154	TCONS_00125109	-24.52	22	1443	1374 552
hsa-miR-3154	TCONS_00221188	-25.1	22	970	734 628
hsa-miR-3154	TCONS_00249651	-24.1	22	22054	8861 11336
hsa-miR-3155a	TCONS_00212984	-28.23	21	8398	1089 545
hsa-miR-3155a	TCONS_00212979	-28.23	21	8324	1015 471
hsa-miR-3156-3p	TCONS_00040640	-22.65	21	798	22 127
hsa-miR-3157-5p	TCONS_00155742	-22.43	22	532	53 97
hsa-miR-3157-5p	TCONS_00259214	-21.3	22	205	94 166
hsa-miR-3158-5p	TCONS_00188330	-23.27	21	445	123 311 405
hsa-miR-3162-3p	TCONS_00159823	-33.64	21	3342	2881 2431
hsa-miR-1260b	TCONS_00259155	-21.62	19	2908	36 246
hsa-miR-3170	TCONS_00158561	-23.3	22	793	710 702
hsa-miR-3170	TCONS_00212984	-24.77	22	8398	4639 761
hsa-miR-3170	TCONS_00212979	-24.77	22	8324	4565 687
hsa-miR-3173-5p	TCONS_00029692	-37.92	22	381	220 260 240 35
hsa-miR-3173-5p	TCONS_00106168	-29.75	22	292	252 209
hsa-miR-3173-3p	TCONS_00163856	-23.52	22	425	112 331
hsa-miR-3175	TCONS_00249651	-20.97	22	22054	8854 7696 5424
hsa-miR-3176	TCONS_00111229	-22.16	19	4810	480 2717
hsa-miR-3176	TCONS_00069726	-21.6	19	773	509 550
hsa-miR-3180-3p	TCONS_00013403	-31.87	22	6358	4956 4940
hsa-miR-3180-3p	TCONS_00263656	-26.24	22	696	245 446 129
hsa-miR-3180-3p	TCONS_00005868	-32.3	22	359	295 312
hsa-miR-3183	TCONS_00029912	-21.31	22	6300	897 1893
hsa-miR-3183	TCONS_00249651	-23.1	22	22054	14640 17848 13738
hsa-miR-3183	TCONS_00027274	-23.14	22	401	251 69
hsa-miR-3065-3p	TCONS_00066188	-27.39	23	332	156 7
hsa-miR-3065-3p	TCONS_00254205	-25.22	23	530	437 298
hsa-miR-3187-5p	TCONS_00013403	-38.1	23	6358	4740 4487
hsa-miR-3187-5p	TCONS_00212984	-31.59	23	8398	6644 6103 3530 6012 8252
hsa-miR-3187-5p	TCONS_00140389	-29.23	23	556	276 318
hsa-miR-3187-5p	TCONS_00258493	-28.58	23	526	17 495
hsa-miR-3187-5p	TCONS_00249651	-28.49	23	22054	12935 21165 5312
hsa-miR-3187-5p	TCONS_00212979	-31.59	23	8324	6570 6029 3456 5938 8178
hsa-miR-3187-5p	TCONS_00269347	-30.63	23	201	160 1
hsa-miR-3188	TCONS_00212984	-32.25	23	8398	1650 3812
hsa-miR-3188	TCONS_00132776	-22.56	23	2607	2169 2264
hsa-miR-3188	TCONS_00212979	-32.25	23	8324	1576 3738
hsa-miR-3189-5p	TCONS_00145293	-28.96	25	205	56 152
hsa-miR-3189-3p	TCONS_00078925	-29.48	21	693	148 67
hsa-miR-3189-3p	TCONS_00212984	-31.65	21	8398	148 999 218
hsa-miR-3189-3p	TCONS_00212979	-31.65	21	8324	74 925 144
hsa-miR-3190-5p	TCONS_00218719	-20.45	20	695	286 522
hsa-miR-3190-5p	TCONS_00235560	-28.68	20	600	328 507
hsa-miR-3190-3p	TCONS_00249651	-26.78	23	22054	5158 11447 5134
hsa-miR-3192-5p	TCONS_00029912	-23.36	23	6300	3345 1024
hsa-miR-3192-5p	TCONS_00118839	-24.8	23	2213	560 629 409
hsa-miR-3192-5p	TCONS_00013403	-28.26	23	6358	2583 1240
hsa-miR-3192-5p	TCONS_00053251	-26.4	23	1552	589 49
hsa-miR-3192-5p	TCONS_00054323	-22.53	23	2094	722 394 1028
hsa-miR-3192-5p	TCONS_00212984	-34.09	23	8398	3685 6425 5595 6597
hsa-miR-3192-5p	TCONS_00068354	-27.69	23	744	262 333
hsa-miR-3192-5p	TCONS_00212979	-34.09	23	8324	3611 6351 5521 6523
hsa-miR-3192-5p	TCONS_00113730	-25.41	23	548	286 327
hsa-miR-3194-5p	TCONS_00050720	-28.11	21	3489	3207 2212
hsa-miR-3194-5p	TCONS_00003194	-28.01	21	709	33 471
hsa-miR-3194-5p	TCONS_00090125	-26.39	21	421	272 257
hsa-miR-3194-3p	TCONS_00029912	-25.08	22	6300	1375 157
hsa-miR-3194-3p	TCONS_00213137	-22.55	22	1973	939 814
hsa-miR-3194-3p	TCONS_00093700	-22.02	22	467	246 440
hsa-miR-3194-3p	TCONS_00259155	-22.33	22	2908	1568 1880
hsa-miR-3196	TCONS_00263656	-26.72	18	696	131 247
hsa-miR-3196	TCONS_00005868	-26.86	18	359	297 311
hsa-miR-3197	TCONS_00230099	-25.03	23	1666	252 327
hsa-miR-3198	TCONS_00005023	-27.29	22	741	82 113
hsa-miR-3198	TCONS_00178651	-28.77	22	689	448 630
hsa-miR-3199	TCONS_00062662	-25.6	23	457	32 319
hsa-miR-3202	TCONS_00249651	-20.97	22	22054	1223 5158 5136
hsa-miR-4297	TCONS_00029692	-21.88	16	381	219 259
hsa-miR-378c	TCONS_00013403	-23.41	25	6358	3088 3881
hsa-miR-378c	TCONS_00251157	-23.52	25	1052	496 661 832
hsa-miR-4293	TCONS_00230099	-23.68	17	1666	447 668
hsa-miR-4300	TCONS_00178651	-22.71	18	689	458 319
hsa-miR-4302	TCONS_00098909	-21.05	18	204	81 130
hsa-miR-4308	TCONS_00212984	-23.65	18	8398	2556 2199
hsa-miR-4308	TCONS_00212979	-23.65	18	8324	2482 2125
hsa-miR-4319	TCONS_00212984	-23.26	17	8398	999 3730
hsa-miR-4319	TCONS_00252504	-21.6	17	379	116 194
hsa-miR-4319	TCONS_00212979	-23.26	17	8324	925 3656
hsa-miR-4322	TCONS_00023035	-24.8	21	614	244 298
hsa-miR-4260	TCONS_00025917	-21.61	19	545	328 94
hsa-miR-4254	TCONS_00174381	-24.25	23	788	678 693
hsa-miR-4254	TCONS_00023751	-21.41	23	1280	762 67
hsa-miR-4254	TCONS_00188332	-29.57	23	201	15 123
hsa-miR-4254	TCONS_00014030	-25.02	23	210	83 179
hsa-miR-4267	TCONS_00022132	-23.63	16	525	99 227
hsa-miR-2355-5p	TCONS_00029485	-23.28	21	230	161 29
hsa-miR-4270	TCONS_00054323	-35.92	20	2094	213 405
hsa-miR-4270	TCONS_00212984	-27.74	20	8398	4915 5773
hsa-miR-4270	TCONS_00081751	-26.89	20	542	279 316 353 390 427 464 501 240
hsa-miR-4270	TCONS_00066188	-25.33	20	332	155 312
hsa-miR-4270	TCONS_00249651	-27.71	20	22054	11082 3016 5668
hsa-miR-4270	TCONS_00212979	-27.74	20	8324	4841 5699
hsa-miR-4271	TCONS_00212984	-30.66	19	8398	2635 4317 4502
hsa-miR-4271	TCONS_00255872	-24.76	19	2825	263 1359
hsa-miR-4271	TCONS_00061614	-25.49	19	623	350 582
hsa-miR-4271	TCONS_00212979	-30.66	19	8324	2561 4243 4428
hsa-miR-4281	TCONS_00145765	-34.07	18	548	458 91
hsa-miR-4279	TCONS_00187422	-21.94	16	1274	598 33
hsa-miR-4292	TCONS_00230099	-30.53	18	1666	698 814
hsa-miR-4292	TCONS_00212984	-23.98	18	8398	7070 4322
hsa-miR-4292	TCONS_00212979	-23.98	18	8324	6996 4248
hsa-miR-4290	TCONS_00063626	-22.97	19	645	533 546
hsa-miR-500b-3p	TCONS_00029912	-26.42	20	6300	1242 460
hsa-miR-500b-3p	TCONS_00212984	-23.8	20	8398	889 3621
hsa-miR-500b-3p	TCONS_00005006	-21.8	20	541	216 172
hsa-miR-500b-3p	TCONS_00266835	-22.22	20	413	292 245
hsa-miR-500b-3p	TCONS_00212979	-23.8	20	8324	815 3547
hsa-miR-500b-3p	TCONS_00131651	-20.68	20	391	35 215
hsa-miR-500b-3p	TCONS_00086353	-22.5	20	2674	1935 1215
hsa-miR-3605-5p	TCONS_00212984	-26.63	23	8398	2883 1606
hsa-miR-3605-5p	TCONS_00106948	-23.88	23	206	33 2
hsa-miR-3605-5p	TCONS_00212979	-26.63	23	8324	2809 1532
hsa-miR-3612	TCONS_00174381	-25.5	22	788	331 33
hsa-miR-3614-5p	TCONS_00251156	-22.91	23	806	275 251
hsa-miR-3619-5p	TCONS_00118839	-25.01	22	2213	1013 2136
hsa-miR-3620-5p	TCONS_00054323	-26.91	22	2094	1454 558
hsa-miR-3620-5p	TCONS_00212984	-35.73	22	8398	1359 3689 3888
hsa-miR-3620-5p	TCONS_00166057	-29.83	22	2196	660 709
hsa-miR-3620-5p	TCONS_00254897	-22.2	22	1570	481 1550
hsa-miR-3620-5p	TCONS_00081552	-32.14	22	206	90 26
hsa-miR-3620-5p	TCONS_00040033	-29.08	22	305	27 127
hsa-miR-3620-5p	TCONS_00212979	-35.73	22	8324	1285 3615 3814
hsa-miR-3620-3p	TCONS_00136131	-24.88	22	1132	310 867
hsa-miR-3621	TCONS_00212984	-25.97	20	8398	2621 3160
hsa-miR-3621	TCONS_00212979	-25.97	20	8324	2547 3086
hsa-miR-3622a-5p	TCONS_00086353	-26.94	22	2674	1504 1477
hsa-miR-3648	TCONS_00174397	-35.01	21	684	368 36
hsa-miR-3648	TCONS_00048098	-26.36	21	554	332 309
hsa-miR-3648	TCONS_00172447	-55.09	21	883	444 186
hsa-miR-3652	TCONS_00118839	-23.85	18	2213	816 521
hsa-miR-3652	TCONS_00253432	-22.69	18	325	284 275
hsa-miR-3652	TCONS_00153286	-21.5	18	221	141 88
hsa-miR-1273e	TCONS_00118839	-33.66	22	2213	1883 1663
hsa-miR-3661	TCONS_00003194	-27.89	22	709	196 481
hsa-miR-3663-5p	TCONS_00212984	-22.45	21	8398	6252 5856
hsa-miR-3663-5p	TCONS_00260808	-24.34	21	272	115 221
hsa-miR-3663-5p	TCONS_00212979	-22.45	21	8324	6178 5782
hsa-miR-3664-3p	TCONS_00029912	-25.38	22	6300	2549 1444
hsa-miR-3667-5p	TCONS_00054323	-21.93	22	2094	524 1561
hsa-miR-3675-5p	TCONS_00029912	-26.24	23	6300	1527 2177
hsa-miR-3675-5p	TCONS_00263777	-23.38	23	614	66 454
hsa-miR-3677-5p	TCONS_00212984	-26.59	22	8398	2666 502
hsa-miR-3677-5p	TCONS_00212979	-26.59	22	8324	2592 428
hsa-miR-3678-3p	TCONS_00249651	-26.51	22	22054	21340 18848
hsa-miR-3681-3p	TCONS_00212984	-21.88	22	8398	7424 6096
hsa-miR-3681-3p	TCONS_00212979	-21.88	22	8324	7350 6022
hsa-miR-3689a-3p	TCONS_00029912	-24.58	22	6300	3343 3055
hsa-miR-3689a-3p	TCONS_00118839	-26.24	22	2213	559 1514
hsa-miR-3689a-3p	TCONS_00054323	-27.02	22	2094	393 722
hsa-miR-3689a-3p	TCONS_00212984	-23.72	22	8398	3814 4954 6426
hsa-miR-3689a-3p	TCONS_00125109	-24.24	22	1443	1357 855
hsa-miR-3689a-3p	TCONS_00179372	-21.92	22	413	321 38
hsa-miR-3689a-3p	TCONS_00212979	-23.72	22	8324	3740 4880 6352
hsa-miR-3689a-3p	TCONS_00027955	-22.02	22	450	404 35
hsa-miR-3692-5p	TCONS_00118839	-30.33	24	2213	1042 598
hsa-miR-3692-5p	TCONS_00263656	-28.77	24	696	204 655
hsa-miR-3692-5p	TCONS_00212984	-26.17	24	8398	5140 3626 5600 1277
hsa-miR-3692-5p	TCONS_00218563	-28.27	24	858	66 45
hsa-miR-3692-5p	TCONS_00249651	-26.33	24	22054	4415 178
hsa-miR-3692-5p	TCONS_00119882	-28.89	24	1253	846 480
hsa-miR-3692-5p	TCONS_00212979	-26.17	24	8324	5066 3552 5526 1203
hsa-miR-3714	TCONS_00125109	-23.95	22	1443	997 1097
hsa-miR-3180	TCONS_00013403	-24.86	19	6358	4941 4961
hsa-miR-3180	TCONS_00263656	-21.65	19	696	248 452
hsa-miR-3180	TCONS_00005868	-28.51	19	359	298 312
hsa-miR-3689b-3p	TCONS_00029912	-24.45	22	6300	3343 3055
hsa-miR-3689b-3p	TCONS_00054323	-26.22	22	2094	394 722
hsa-miR-3689b-3p	TCONS_00212984	-22.14	22	8398	3814 6426
hsa-miR-3689b-3p	TCONS_00125109	-22.19	22	1443	1357 855
hsa-miR-3689b-3p	TCONS_00136131	-23.21	22	1132	1012 1018
hsa-miR-3689b-3p	TCONS_00179372	-20.81	22	413	321 38
hsa-miR-3689b-3p	TCONS_00212979	-22.14	22	8324	3740 6352
hsa-miR-3689b-3p	TCONS_00027955	-21.12	22	450	404 35
hsa-miR-3909	TCONS_00212984	-24.37	22	8398	5714 2910
hsa-miR-3909	TCONS_00159823	-24.86	22	3342	2622 2742
hsa-miR-3909	TCONS_00212979	-24.37	22	8324	5640 2836
hsa-miR-3909	TCONS_00214382	-24.37	22	213	20 69 13 85
hsa-miR-3911	TCONS_00249651	-20.69	22	22054	3575 5139
hsa-miR-3918	TCONS_00069726	-28.15	21	773	660 210
hsa-miR-3918	TCONS_00118839	-29.92	21	2213	64 2132
hsa-miR-3918	TCONS_00013403	-23.06	21	6358	4716 4757
hsa-miR-3918	TCONS_00054323	-21.53	21	2094	679 1487
hsa-miR-3918	TCONS_00212984	-23.9	21	8398	7228 208 5079
hsa-miR-3918	TCONS_00105208	-24.34	21	304	180 48 243 147
hsa-miR-3918	TCONS_00212979	-23.9	21	8324	7154 134 5005
hsa-miR-3150b-3p	TCONS_00249651	-25.01	21	22054	7914 8035
hsa-miR-3150b-3p	TCONS_00113730	-23.83	21	548	256 395 435
hsa-miR-3922-3p	TCONS_00069726	-21.52	22	773	547 506
hsa-miR-3928-3p	TCONS_00034890	-25.26	22	939	312 103
hsa-miR-3928-3p	TCONS_00208011	-34.17	22	264	175 234 1 58 116
hsa-miR-3928-3p	TCONS_00208013	-35.87	22	473	301 359 65 123 241 418 7 182
hsa-miR-3929	TCONS_00139605	-21.71	23	367	325 198
hsa-miR-3929	TCONS_00269313	-24.81	23	1836	488 355
hsa-miR-3929	TCONS_00249651	-29.23	23	22054	13149 12780
hsa-miR-3929	TCONS_00232750	-24.23	23	335	59 219
hsa-miR-3934-5p	TCONS_00111997	-23.18	22	355	217 146
hsa-miR-3934-3p	TCONS_00249651	-24.16	22	22054	14139 3057
hsa-miR-3934-3p	TCONS_00232622	-23.24	22	575	365 19
hsa-miR-3937	TCONS_00013403	-24.61	23	6358	5526 4736 5034
hsa-miR-550b-2-5p	TCONS_00212984	-23.97	22	8398	3139 1879
hsa-miR-550b-2-5p	TCONS_00179372	-25.36	22	413	208 359
hsa-miR-550b-2-5p	TCONS_00212979	-23.97	22	8324	3065 1805
hsa-miR-378e	TCONS_00013403	-27.92	19	6358	3094 3893
hsa-miR-378e	TCONS_00251157	-21.81	19	1052	501 838
hsa-miR-4417	TCONS_00212984	-23.74	18	8398	1315 1364
hsa-miR-4417	TCONS_00212979	-23.74	18	8324	1241 1290
hsa-miR-4419a	TCONS_00212984	-23.09	17	8398	2319 2473
hsa-miR-4419a	TCONS_00212979	-23.09	17	8324	2245 2399
hsa-miR-4421	TCONS_00113730	-27.3	22	548	449 409
hsa-miR-378g	TCONS_00102304	-22.26	20	970	931 21
hsa-miR-4425	TCONS_00022216	-26.43	22	506	139 285
hsa-miR-4425	TCONS_00099008	-22.65	22	209	160 8
hsa-miR-4428	TCONS_00029912	-20.21	22	6300	4452 5707
hsa-miR-4430	TCONS_00153286	-26.26	18	221	89 141
hsa-miR-4433a-3p	TCONS_00139605	-24.67	21	367	34 297
hsa-miR-4433a-3p	TCONS_00051748	-23.77	21	724	512 661
hsa-miR-4433a-3p	TCONS_00227832	-24.96	21	243	151 139
hsa-miR-4433a-3p	TCONS_00249651	-28.01	21	22054	18778 2103 4770
hsa-miR-4433a-3p	TCONS_00232750	-22.4	21	335	160 29
hsa-miR-4433a-3p	TCONS_00086353	-25.73	21	2674	710 2230
hsa-miR-4441	TCONS_00212984	-21.13	17	8398	4919 5564
hsa-miR-4441	TCONS_00212979	-21.13	17	8324	4845 5490
hsa-miR-4446-5p	TCONS_00224709	-32.69	22	520	236 188
hsa-miR-4446-3p	TCONS_00172230	-20.88	22	1388	345 498 99
hsa-miR-4446-3p	TCONS_00013403	-26.21	22	6358	3420 4926
hsa-miR-4446-3p	TCONS_00212984	-24.13	22	8398	6784 1881 354
hsa-miR-4446-3p	TCONS_00173743	-23.16	22	307	24 74
hsa-miR-4446-3p	TCONS_00232910	-24.18	22	674	285 402
hsa-miR-4446-3p	TCONS_00212979	-24.13	22	8324	6710 1807 280
hsa-miR-4447	TCONS_00054323	-23.58	17	2094	1104 470
hsa-miR-4447	TCONS_00212984	-22.02	17	8398	2631 3842
hsa-miR-4447	TCONS_00172288	-23.76	17	1549	1494 1502
hsa-miR-4447	TCONS_00212979	-22.02	17	8324	2557 3768
hsa-miR-4448	TCONS_00212984	-29.06	20	8398	155 2188
hsa-miR-4448	TCONS_00212979	-29.06	20	8324	81 2114
hsa-miR-4449	TCONS_00172447	-34.02	22	883	158 365
hsa-miR-4459	TCONS_00118839	-34.89	22	2213	2046 1672
hsa-miR-4459	TCONS_00212984	-23.88	22	8398	1258 3735 6679
hsa-miR-4459	TCONS_00127479	-25.23	22	318	93 130
hsa-miR-4459	TCONS_00171354	-26.11	22	695	303 186
hsa-miR-4459	TCONS_00212979	-23.88	22	8324	1184 3661 6605
hsa-miR-4459	TCONS_00086353	-31.82	22	2674	1479 543
hsa-miR-3135b	TCONS_00208011	-20.93	22	264	8 66 124
hsa-miR-3135b	TCONS_00249651	-28.54	22	22054	14309 244
hsa-miR-3135b	TCONS_00176564	-25.62	22	502	183 279
hsa-miR-3135b	TCONS_00208013	-21.99	22	473	131 249 426 12
hsa-miR-4462	TCONS_00147441	-31.71	23	203	101 157
hsa-miR-4463	TCONS_00227838	-24.6	17	267	1 85
hsa-miR-4467	TCONS_00013403	-26.39	22	6358	4956 4736
hsa-miR-4467	TCONS_00172447	-30.15	22	883	462 386
hsa-miR-4469	TCONS_00013403	-25.13	22	6358	1489 2082
hsa-miR-4469	TCONS_00212984	-32.18	22	8398	5877 7684 4085
hsa-miR-4469	TCONS_00166057	-30.22	22	2196	1018 1324
hsa-miR-4469	TCONS_00159823	-26.35	22	3342	2687 2965
hsa-miR-4469	TCONS_00232913	-28.93	22	425	301 115
hsa-miR-4469	TCONS_00212979	-32.18	22	8324	5803 7610 4011
hsa-miR-4472	TCONS_00118839	-24.08	18	2213	232 535
hsa-miR-4472	TCONS_00212984	-25.87	18	8398	1494 3841 3916
hsa-miR-4472	TCONS_00172288	-27.09	18	1549	1501 1494
hsa-miR-4472	TCONS_00212979	-25.87	18	8324	1420 3767 3842
hsa-miR-4472	TCONS_00032814	-23.51	18	510	24 424
hsa-miR-4474-3p	TCONS_00212984	-25.87	22	8398	7051 2325
hsa-miR-4474-3p	TCONS_00212979	-25.87	22	8324	6977 2251
hsa-miR-4476	TCONS_00212984	-25.23	22	8398	5097 3039
hsa-miR-4476	TCONS_00212979	-25.23	22	8324	5023 2965
hsa-miR-4478	TCONS_00139605	-22.24	17	367	332 204
hsa-miR-4478	TCONS_00029912	-24.08	17	6300	2921 3392
hsa-miR-4478	TCONS_00269313	-25.05	17	1836	494 361
hsa-miR-4478	TCONS_00118839	-25.05	17	2213	2047 1907
hsa-miR-4478	TCONS_00013403	-26.36	17	6358	5841 2618
hsa-miR-4478	TCONS_00212984	-25.05	17	8398	7943 6427
hsa-miR-4478	TCONS_00249651	-25.05	17	22054	13155 13022
hsa-miR-4478	TCONS_00212979	-25.05	17	8324	7869 6353
hsa-miR-4478	TCONS_00232750	-23.86	17	335	62 226
hsa-miR-3689c	TCONS_00029912	-24.45	22	6300	3343 3055
hsa-miR-3689c	TCONS_00054323	-26.22	22	2094	394 722
hsa-miR-3689c	TCONS_00212984	-22.14	22	8398	3814 6426
hsa-miR-3689c	TCONS_00125109	-22.19	22	1443	1357 855
hsa-miR-3689c	TCONS_00136131	-23.21	22	1132	1012 1018
hsa-miR-3689c	TCONS_00179372	-20.81	22	413	321 38
hsa-miR-3689c	TCONS_00212979	-22.14	22	8324	3740 6352
hsa-miR-3689c	TCONS_00027955	-21.12	22	450	404 35
hsa-miR-3689d	TCONS_00172230	-22	22	1388	1232 1293
hsa-miR-3689d	TCONS_00212984	-25.63	22	8398	1317 4241
hsa-miR-3689d	TCONS_00212979	-25.63	22	8324	1243 4167
hsa-miR-3155b	TCONS_00212984	-28.01	18	8398	1096 548
hsa-miR-3155b	TCONS_00212979	-28.01	18	8324	1022 474
hsa-miR-4481	TCONS_00054323	-28.84	17	2094	1462 209
hsa-miR-4481	TCONS_00255872	-26.62	17	2825	259 50
hsa-miR-4487	TCONS_00230099	-22.41	19	1666	788 767
hsa-miR-4488	TCONS_00263656	-30.9	18	696	249 133 454 164
hsa-miR-4492	TCONS_00013403	-26.18	17	6358	3425 4928 5002
hsa-miR-4492	TCONS_00212984	-24.93	17	8398	3694 405
hsa-miR-4492	TCONS_00212979	-24.93	17	8324	3620 331
hsa-miR-4494	TCONS_00050720	-24.92	22	3489	2955 2946
hsa-miR-4496	TCONS_00249651	-26.38	22	22054	4516 7642
hsa-miR-4497	TCONS_00030397	-23.41	17	1875	1229 1841
hsa-miR-4498	TCONS_00013403	-24.74	22	6358	4925 3420 4996
hsa-miR-4498	TCONS_00212984	-29.31	22	8398	398 1358 3685
hsa-miR-4498	TCONS_00166057	-26.11	22	2196	659 1066
hsa-miR-4498	TCONS_00040033	-31.93	22	305	126 25
hsa-miR-4498	TCONS_00212979	-29.31	22	8324	324 1284 3611
hsa-miR-4419b	TCONS_00269313	-23.14	18	1836	359 493
hsa-miR-4419b	TCONS_00118839	-21.19	18	2213	1905 2046
hsa-miR-4419b	TCONS_00116759	-25.24	18	391	111 57
hsa-miR-4419b	TCONS_00249651	-20.48	18	22054	5656 13020
hsa-miR-4505	TCONS_00172230	-24.94	18	1388	991 499
hsa-miR-4505	TCONS_00013403	-30.19	18	6358	4924 3423
hsa-miR-4505	TCONS_00053251	-25.77	18	1552	594 57
hsa-miR-4505	TCONS_00054323	-22.17	18	2094	1038 727
hsa-miR-4505	TCONS_00212984	-23.39	18	8398	1361 402 6108 3692 6603
hsa-miR-4505	TCONS_00127479	-23.37	18	318	22 170
hsa-miR-4505	TCONS_00263582	-34.57	18	311	180 121
hsa-miR-4505	TCONS_00265448	-25.41	18	660	71 178
hsa-miR-4505	TCONS_00014305	-24.71	18	603	434 20
hsa-miR-4505	TCONS_00212979	-23.39	18	8324	1287 328 6034 3618 6529
hsa-miR-2392	TCONS_00124494	-26.07	20	367	84 301
hsa-miR-4508	TCONS_00210174	-30.25	17	273	145 86
hsa-miR-4510	TCONS_00111229	-26.09	22	4810	3972 1068
hsa-miR-4510	TCONS_00054323	-24.33	22	2094	515 1022
hsa-miR-4510	TCONS_00212984	-24.06	22	8398	2310 2469
hsa-miR-4510	TCONS_00212979	-24.06	22	8324	2236 2395
hsa-miR-4510	TCONS_00025047	-24.94	22	202	4 63
hsa-miR-4512	TCONS_00212984	-31.33	22	8398	3027 5076 5416
hsa-miR-4512	TCONS_00140498	-30.4	22	287	25 150
hsa-miR-4512	TCONS_00212979	-31.33	22	8324	2953 5002 5342
hsa-miR-4513	TCONS_00013403	-25.66	22	6358	1658 3961
hsa-miR-4513	TCONS_00025196	-21.98	22	501	87 247
hsa-miR-4514	TCONS_00013403	-26.44	18	6358	2040 4588 4110
hsa-miR-4514	TCONS_00212984	-20.71	18	8398	6237 6689
hsa-miR-4514	TCONS_00212979	-20.71	18	8324	6163 6615
hsa-miR-4514	TCONS_00045498	-20.94	18	380	105 138
hsa-miR-4514	TCONS_00206481	-31.03	18	939	883 455 179
hsa-miR-4515	TCONS_00029920	-29.91	22	1478	981 1107
hsa-miR-4515	TCONS_00062662	-23.62	22	457	31 321
hsa-miR-4516	TCONS_00013403	-26.47	17	6358	5059 4901
hsa-miR-4516	TCONS_00249651	-24.09	17	22054	7989 8866 12050
hsa-miR-4518	TCONS_00111229	-29.57	26	4810	3147 3905
hsa-miR-4518	TCONS_00132776	-28.46	26	2607	1806 1018
hsa-miR-4518	TCONS_00202782	-27.84	26	373	267 333
hsa-miR-4518	TCONS_00105208	-29.02	26	304	71 236 136 37 169
hsa-miR-4518	TCONS_00118964	-26.28	26	209	22 100
hsa-miR-4524a-3p	TCONS_00035738	-24.22	22	335	51 263
hsa-miR-4526	TCONS_00249651	-24.16	22	22054	1952 18755
hsa-miR-4532	TCONS_00188330	-23.32	17	445	123 311
hsa-miR-4535	TCONS_00078925	-25.44	17	693	160 25
hsa-miR-4535	TCONS_00258493	-24.67	17	526	382 190
hsa-miR-4535	TCONS_00253432	-23.53	17	325	62 223
hsa-miR-1587	TCONS_00054323	-22.84	20	2094	560 1457
hsa-miR-1587	TCONS_00212984	-29.41	20	8398	1361 3694
hsa-miR-1587	TCONS_00166057	-25.93	20	2196	662 709
hsa-miR-1587	TCONS_00254897	-22.35	20	1570	483 1552
hsa-miR-1587	TCONS_00040033	-30.13	20	305	29 127
hsa-miR-1587	TCONS_00212979	-29.41	20	8324	1287 3620
hsa-miR-4537	TCONS_00126591	-22.51	22	250	65 2
hsa-miR-4540	TCONS_00050471	-21.77	21	523	389 355
hsa-miR-3960	TCONS_00013403	-40.63	20	6358	4952 4737
hsa-miR-3960	TCONS_00172447	-43.1	20	883	466 390
hsa-miR-3960	TCONS_00207175	-38.15	20	273	199 65
hsa-miR-3978	TCONS_00212984	-22.99	24	8398	5572 6268
hsa-miR-3978	TCONS_00212979	-22.99	24	8324	5498 6194
hsa-miR-4632-5p	TCONS_00004347	-27.8	23	402	298 235
hsa-miR-4632-3p	TCONS_00172447	-28.4	22	883	731 415
hsa-miR-4640-5p	TCONS_00212984	-37.22	23	8398	3637 7223
hsa-miR-4640-5p	TCONS_00207754	-33.02	23	1059	66 595
hsa-miR-4640-5p	TCONS_00105202	-35.44	23	204	163 178
hsa-miR-4640-5p	TCONS_00249651	-25.44	23	22054	14023 4007
hsa-miR-4640-5p	TCONS_00212979	-37.22	23	8324	3563 7149
hsa-miR-4640-3p	TCONS_00212984	-31.86	22	8398	7383 2501
hsa-miR-4640-3p	TCONS_00267527	-29.87	22	355	30 66
hsa-miR-4640-3p	TCONS_00212979	-31.86	22	8324	7309 2427
hsa-miR-4646-5p	TCONS_00125131	-25.59	22	3288	2305 2537
hsa-miR-4646-3p	TCONS_00212984	-25.21	21	8398	4185 2207
hsa-miR-4646-3p	TCONS_00212979	-25.21	21	8324	4111 2133
hsa-miR-4647	TCONS_00249651	-25.03	23	22054	4736 5127
hsa-miR-4648	TCONS_00145769	-22.37	20	203	176 20
hsa-miR-4649-5p	TCONS_00120755	-30.19	24	511	337 389
hsa-miR-4649-5p	TCONS_00016280	-27.21	24	206	167 149
hsa-miR-4649-3p	TCONS_00013403	-25.59	21	6358	2249 4704
hsa-miR-4649-3p	TCONS_00212984	-29.28	21	8398	4902 349 2492
hsa-miR-4649-3p	TCONS_00212979	-29.28	21	8324	4828 275 2418
hsa-miR-4650-5p	TCONS_00213137	-22.22	19	1973	1300 1247
hsa-miR-4651	TCONS_00118839	-25.56	20	2213	1151 1382
hsa-miR-4651	TCONS_00054323	-29.53	20	2094	463 436
hsa-miR-4651	TCONS_00212984	-29.32	20	8398	1358 1212 1316
hsa-miR-4651	TCONS_00102304	-25.57	20	970	641 319
hsa-miR-4651	TCONS_00212979	-29.32	20	8324	1284 1138 1242
hsa-miR-4654	TCONS_00273876	-22.88	22	481	252 124
hsa-miR-4656	TCONS_00212984	-32.83	23	8398	349 6782 4903
hsa-miR-4656	TCONS_00212979	-32.83	23	8324	275 6708 4829
hsa-miR-4657	TCONS_00069726	-25.03	23	773	222 101
hsa-miR-4658	TCONS_00157622	-24.44	23	309	132 38
hsa-miR-4661-3p	TCONS_00155742	-24.34	22	532	75 31 124
hsa-miR-4665-5p	TCONS_00118839	-31.93	23	2213	227 529
hsa-miR-4665-5p	TCONS_00212984	-22.54	23	8398	3494 3910 3836
hsa-miR-4665-5p	TCONS_00020950	-27.54	23	319	295 165
hsa-miR-4665-5p	TCONS_00249651	-26.93	23	22054	7698 208
hsa-miR-4665-5p	TCONS_00212979	-22.54	23	8324	3420 3836 3762
hsa-miR-4665-3p	TCONS_00172447	-37.92	26	883	345 415
hsa-miR-4667-5p	TCONS_00050720	-25.78	22	3489	18 3330
hsa-miR-4667-5p	TCONS_00212984	-27.18	22	8398	3789 4313 1875
hsa-miR-4667-5p	TCONS_00221066	-24.05	22	1282	1162 412
hsa-miR-4667-5p	TCONS_00014635	-24.98	22	202	55 75
hsa-miR-4667-5p	TCONS_00212979	-27.18	22	8324	3715 4239 1801
hsa-miR-4667-3p	TCONS_00212984	-30.91	21	8398	4081 1273
hsa-miR-4667-3p	TCONS_00058919	-28.92	21	359	88 99
hsa-miR-4667-3p	TCONS_00212979	-30.91	21	8324	4007 1199
hsa-miR-4667-3p	TCONS_00169231	-30.32	21	315	30 158
hsa-miR-4673	TCONS_00207754	-25.45	22	1059	563 63
hsa-miR-4673	TCONS_00131821	-27.21	22	444	107 154
hsa-miR-4673	TCONS_00206481	-30.57	22	939	881 177 453
hsa-miR-4674	TCONS_00102304	-25.24	21	970	932 19
hsa-miR-4674	TCONS_00064637	-25.17	21	527	328 502
hsa-miR-4675	TCONS_00212984	-29.48	22	8398	1878 3889
hsa-miR-4675	TCONS_00212979	-29.48	22	8324	1804 3815
hsa-miR-4685-5p	TCONS_00013403	-36.47	26	6358	4714 4548
hsa-miR-4685-5p	TCONS_00054323	-35.84	26	2094	1034 676 1482
hsa-miR-4685-5p	TCONS_00212984	-27.98	26	8398	336 5410 203 4623
hsa-miR-4685-5p	TCONS_00212979	-27.98	26	8324	262 5336 129 4549
hsa-miR-4685-5p	TCONS_00251783	-32.99	26	476	106 19
hsa-miR-4686	TCONS_00212984	-21.67	23	8398	4839 2701
hsa-miR-4686	TCONS_00212979	-21.67	23	8324	4765 2627
hsa-miR-4687-5p	TCONS_00013403	-25.23	22	6358	3923 2398
hsa-miR-4687-5p	TCONS_00172288	-25.95	22	1549	996 535
hsa-miR-1343-5p	TCONS_00013403	-34.6	22	6358	5080 6089 5090
hsa-miR-1343-5p	TCONS_00212984	-33.9	22	8398	1349 6634
hsa-miR-1343-5p	TCONS_00031128	-36	22	915	562 587
hsa-miR-1343-5p	TCONS_00212979	-33.9	22	8324	1275 6560
hsa-miR-1343-3p	TCONS_00113292	-27.93	22	653	522 178
hsa-miR-1343-3p	TCONS_00188332	-30.84	22	201	51 160 86
hsa-miR-1343-3p	TCONS_00071675	-26.45	22	248	66 43
hsa-miR-1343-3p	TCONS_00232598	-27.4	22	442	7 152
hsa-miR-1343-3p	TCONS_00202186	-27.2	22	489	382 281
hsa-miR-4688	TCONS_00212984	-30.86	22	8398	4262 47
hsa-miR-4688	TCONS_00069131	-28.57	22	769	301 626
hsa-miR-4688	TCONS_00028147	-25.86	22	397	37 50
hsa-miR-4689	TCONS_00212984	-28.25	22	8398	4389 4265
hsa-miR-4689	TCONS_00207469	-26.96	22	668	636 140
hsa-miR-4689	TCONS_00241736	-24.64	22	1300	235 1205
hsa-miR-4689	TCONS_00208011	-26.05	22	264	180 239
hsa-miR-4689	TCONS_00249651	-23.37	22	22054	11545 21603 7915
hsa-miR-4689	TCONS_00212979	-28.25	22	8324	4315 4191
hsa-miR-4689	TCONS_00208013	-26.38	22	473	187 364 305 70
hsa-miR-4690-5p	TCONS_00212984	-26.49	22	8398	6938 6238
hsa-miR-4690-5p	TCONS_00212979	-26.49	22	8324	6864 6164
hsa-miR-4690-3p	TCONS_00212984	-32.85	21	8398	2740 1861
hsa-miR-4690-3p	TCONS_00159823	-22.43	21	3342	231 2471
hsa-miR-4690-3p	TCONS_00048561	-25.29	21	567	337 519
hsa-miR-4690-3p	TCONS_00249651	-24.03	21	22054	3353 17573
hsa-miR-4690-3p	TCONS_00212979	-32.85	21	8324	2666 1787
hsa-miR-4691-5p	TCONS_00029912	-29.06	23	6300	5473 4217
hsa-miR-4691-5p	TCONS_00255872	-27.51	23	2825	1519 1678
hsa-miR-4691-5p	TCONS_00029485	-24.28	23	230	203 176
hsa-miR-4691-5p	TCONS_00155201	-25.98	23	208	171 154
hsa-miR-4691-3p	TCONS_00105217	-27.83	23	539	324 12
hsa-miR-4692	TCONS_00013403	-26.52	22	6358	4580 2034 4106
hsa-miR-4692	TCONS_00053251	-27.77	22	1552	1158 655
hsa-miR-4692	TCONS_00212984	-24.77	22	8398	6234 6686
hsa-miR-4692	TCONS_00207754	-22.45	22	1059	65 561
hsa-miR-4692	TCONS_00034364	-22.96	22	334	24 95
hsa-miR-4692	TCONS_00242916	-29.43	22	665	378 423
hsa-miR-4692	TCONS_00212979	-24.77	22	8324	6160 6612
hsa-miR-4692	TCONS_00045498	-23.62	22	380	133 101
hsa-miR-4692	TCONS_00206481	-24.51	22	939	879 450 94
hsa-miR-4695-5p	TCONS_00139605	-29.25	22	367	202 6
hsa-miR-4695-5p	TCONS_00029912	-35.55	22	6300	5097 5211
hsa-miR-4695-5p	TCONS_00118839	-27.6	22	2213	1903 539 2041 1672
hsa-miR-4695-5p	TCONS_00212984	-23.47	22	8398	3057 1257 3735
hsa-miR-4695-5p	TCONS_00238578	-25.5	22	398	333 346
hsa-miR-4695-5p	TCONS_00212979	-23.47	22	8324	2983 1183 3661
hsa-miR-4695-5p	TCONS_00086353	-29.67	22	2674	1476 542
hsa-miR-4697-5p	TCONS_00263656	-30.43	22	696	160 449 127 246
hsa-miR-4697-3p	TCONS_00098909	-23.57	24	204	78 127
hsa-miR-4700-5p	TCONS_00050720	-26.39	22	3489	1889 3333
hsa-miR-4700-5p	TCONS_00212984	-21.93	22	8398	3790 5897 4316 1872 3522
hsa-miR-4700-5p	TCONS_00159823	-26.61	22	3342	1258 2582
hsa-miR-4700-5p	TCONS_00102304	-21.63	22	970	940 678
hsa-miR-4700-5p	TCONS_00014635	-26.92	22	202	54 75
hsa-miR-4700-5p	TCONS_00212979	-21.93	22	8324	3716 5823 4242 1798 3448
hsa-miR-4701-3p	TCONS_00172230	-24.96	20	1388	495 1023
hsa-miR-4701-3p	TCONS_00212984	-22.83	20	8398	6343 3798
hsa-miR-4701-3p	TCONS_00212979	-22.83	20	8324	6269 3724
hsa-miR-4706	TCONS_00174397	-27.01	25	684	355 323
hsa-miR-4706	TCONS_00013403	-37.72	25	6358	5028 5083
hsa-miR-4706	TCONS_00031128	-35.44	25	915	628 565
hsa-miR-4707-5p	TCONS_00013403	-29.27	23	6358	3024 4643 6128
hsa-miR-4707-5p	TCONS_00172447	-34.82	23	883	594 277 766
hsa-miR-4707-5p	TCONS_00012220	-36.85	23	764	529 701
hsa-miR-4707-3p	TCONS_00013403	-27.36	22	6358	2436 3473 4750
hsa-miR-4707-3p	TCONS_00043266	-32.91	22	464	106 8
hsa-miR-4707-3p	TCONS_00029692	-23.3	22	381	216 256
hsa-miR-4707-3p	TCONS_00085275	-32.69	22	396	372 271
hsa-miR-4709-3p	TCONS_00208011	-22.47	23	264	29 87
hsa-miR-4709-3p	TCONS_00208013	-22.47	23	473	36 94
hsa-miR-4710	TCONS_00053883	-27.38	18	504	284 184
hsa-miR-4710	TCONS_00212984	-28.52	18	8398	2641 2479
hsa-miR-4710	TCONS_00249651	-29.96	18	22054	21609 5124 10645
hsa-miR-4710	TCONS_00212979	-28.52	18	8324	2567 2405
hsa-miR-4710	TCONS_00085376	-26.89	18	395	111 95 158
hsa-miR-4715-3p	TCONS_00125131	-23.96	23	3288	2894 369
hsa-miR-4715-3p	TCONS_00182833	-23.55	23	218	196 133
hsa-miR-4716-3p	TCONS_00013403	-25.35	22	6358	5049 3577
hsa-miR-4717-5p	TCONS_00259155	-25.1	22	2908	1437 1366
hsa-miR-4717-3p	TCONS_00208013	-24.04	21	473	220 157 275 334 393
hsa-miR-4717-3p	TCONS_00125105	-27.07	21	557	418 122
hsa-miR-4722-5p	TCONS_00118839	-31.78	23	2213	1033 1534 1667 1 1892
hsa-miR-4722-5p	TCONS_00212984	-29.86	23	8398	6677 914 6412
hsa-miR-4722-5p	TCONS_00136477	-25.14	23	549	477 326
hsa-miR-4722-5p	TCONS_00249651	-27.22	23	22054	13003 18778
hsa-miR-4722-5p	TCONS_00212979	-29.86	23	8324	6603 840 6338
hsa-miR-4722-3p	TCONS_00249651	-23.52	22	22054	8735 17438
hsa-miR-4723-5p	TCONS_00118839	-31.63	24	2213	224 528
hsa-miR-4723-5p	TCONS_00125109	-26	24	1443	544 1141
hsa-miR-4723-5p	TCONS_00172447	-28.35	24	883	446 498
hsa-miR-4723-5p	TCONS_00241736	-23.61	24	1300	186 1004
hsa-miR-4723-5p	TCONS_00249651	-28.78	24	22054	7695 5424 205
hsa-miR-4723-3p	TCONS_00053656	-29.51	22	542	118 357
hsa-miR-4723-3p	TCONS_00027274	-24.67	22	401	249 79
hsa-miR-4725-3p	TCONS_00111229	-24.54	22	4810	4215 4499
hsa-miR-4725-3p	TCONS_00054323	-31.85	22	2094	270 1574
hsa-miR-4725-3p	TCONS_00212984	-22.95	22	8398	4881 2631
hsa-miR-4725-3p	TCONS_00085268	-25.62	22	223	10 19 1
hsa-miR-4725-3p	TCONS_00267019	-30.96	22	205	1 117
hsa-miR-4725-3p	TCONS_00212979	-22.95	22	8324	4807 2557
hsa-miR-4726-5p	TCONS_00212984	-31.05	23	8398	3639 7226
hsa-miR-4726-5p	TCONS_00207754	-30.72	23	1059	67 594
hsa-miR-4726-5p	TCONS_00249651	-23.03	23	22054	4007 14020
hsa-miR-4726-5p	TCONS_00212979	-31.05	23	8324	3565 7152
hsa-miR-4726-3p	TCONS_00013403	-30.28	22	6358	1338 1708
hsa-miR-4726-3p	TCONS_00212984	-27.73	22	8398	4033 1766
hsa-miR-4726-3p	TCONS_00212979	-27.73	22	8324	3959 1692
hsa-miR-4726-3p	TCONS_00214371	-29.63	22	225	107 163
hsa-miR-4727-5p	TCONS_00050720	-21.88	21	3489	1655 2844
hsa-miR-4727-5p	TCONS_00232631	-23.74	21	276	52 1
hsa-miR-4728-5p	TCONS_00118839	-33.88	23	2213	392 430 1353
hsa-miR-4728-5p	TCONS_00172230	-24.91	23	1388	1063 346
hsa-miR-4728-5p	TCONS_00054323	-25.65	23	2094	1295 198
hsa-miR-4728-5p	TCONS_00212984	-24.72	23	8398	2644 4244
hsa-miR-4728-5p	TCONS_00241736	-24.38	23	1300	184 303
hsa-miR-4728-5p	TCONS_00236975	-33.17	23	404	59 135
hsa-miR-4728-5p	TCONS_00081751	-27.22	23	542	272 309 346 383 420 457 494 237
hsa-miR-4728-5p	TCONS_00212979	-24.72	23	8324	2570 4170
hsa-miR-4731-5p	TCONS_00263656	-28.1	22	696	431 204
hsa-miR-4731-5p	TCONS_00212984	-21.01	22	8398	1356 4642
hsa-miR-4731-5p	TCONS_00273551	-26.72	22	206	40 55
hsa-miR-4731-5p	TCONS_00212979	-21.01	22	8324	1282 4568
hsa-miR-4732-3p	TCONS_00069730	-22.57	21	500	95 203
hsa-miR-4732-3p	TCONS_00214382	-27.61	21	213	146 6 100
hsa-miR-4733-3p	TCONS_00013403	-24.78	22	6358	5259 4666
hsa-miR-4733-3p	TCONS_00100306	-29.08	22	818	521 570
hsa-miR-4734	TCONS_00013403	-25.68	22	6358	3993 4863
hsa-miR-4734	TCONS_00155742	-24.69	22	532	188 305 365
hsa-miR-4736	TCONS_00029912	-22.01	19	6300	5486 5443
hsa-miR-4736	TCONS_00214590	-24.78	19	886	232 310
hsa-miR-4736	TCONS_00212984	-21.94	19	8398	6237 6052
hsa-miR-4736	TCONS_00212979	-21.94	19	8324	6163 5978
hsa-miR-3064-5p	TCONS_00013403	-20.93	21	6358	6057 103 257
hsa-miR-3064-5p	TCONS_00249651	-23.59	21	22054	15326 20698
hsa-miR-4738-5p	TCONS_00216298	-21.31	22	507	14 145
hsa-miR-4739	TCONS_00212984	-27.79	25	8398	3084 2304 5765 4239
hsa-miR-4739	TCONS_00196362	-27.09	25	357	302 169
hsa-miR-4739	TCONS_00024082	-28.5	25	1130	170 765
hsa-miR-4739	TCONS_00236975	-30.88	25	404	61 128
hsa-miR-4739	TCONS_00263582	-33.54	25	311	20 224
hsa-miR-4739	TCONS_00081751	-30.16	25	542	236 274 311 348 385 422 459 496
hsa-miR-4739	TCONS_00212979	-27.79	25	8324	3010 2230 5691 4165
hsa-miR-4739	TCONS_00025047	-29.78	25	202	1 66
hsa-miR-4740-5p	TCONS_00013403	-33.65	22	6358	3962 1659
hsa-miR-4740-3p	TCONS_00151613	-34.02	22	208	160 1
hsa-miR-4741	TCONS_00219730	-23.92	23	385	1 206
hsa-miR-4741	TCONS_00249651	-22.75	23	22054	12325 16490
hsa-miR-4742-5p	TCONS_00013403	-26.31	23	6358	2050 1536
hsa-miR-4742-5p	TCONS_00064574	-23.52	23	2001	501 448
hsa-miR-4745-5p	TCONS_00255872	-22.46	23	2825	253 44
hsa-miR-4745-5p	TCONS_00154250	-26.35	23	201	26 78
hsa-miR-4745-3p	TCONS_00172447	-42.06	23	883	608 80 839 550
hsa-miR-4745-3p	TCONS_00132951	-22.27	23	271	227 48
hsa-miR-4746-5p	TCONS_00013403	-27.14	23	6358	5073 5360
hsa-miR-4747-5p	TCONS_00213137	-24.74	22	1973	1078 345
hsa-miR-4747-5p	TCONS_00054323	-22.15	22	2094	1282 265
hsa-miR-4747-5p	TCONS_00028147	-24.26	22	397	141 40
hsa-miR-4749-5p	TCONS_00174397	-27.92	22	684	362 327
hsa-miR-4749-5p	TCONS_00013403	-24.23	22	6358	5030 5085
hsa-miR-4749-5p	TCONS_00031128	-31.58	22	915	627 567
hsa-miR-4749-3p	TCONS_00054323	-33.71	20	2094	1913 1650
hsa-miR-4751	TCONS_00212984	-26.76	24	8398	4454 6876
hsa-miR-4751	TCONS_00212979	-26.76	24	8324	4380 6802
hsa-miR-4755-5p	TCONS_00212984	-22.76	22	8398	3713 901
hsa-miR-4755-5p	TCONS_00212979	-22.76	22	8324	3639 827
hsa-miR-4755-3p	TCONS_00212984	-33.15	22	8398	1094 3749 3702 4574 6461
hsa-miR-4755-3p	TCONS_00207754	-22.42	22	1059	65 592
hsa-miR-4755-3p	TCONS_00251497	-25.89	22	205	153 103
hsa-miR-4755-3p	TCONS_00212979	-33.15	22	8324	1020 3675 3628 4500 6387
hsa-miR-4756-5p	TCONS_00213137	-23.54	23	1973	1391 824
hsa-miR-4756-5p	TCONS_00212984	-29.4	23	8398	4243 3090 5771
hsa-miR-4756-5p	TCONS_00196362	-21.04	23	357	171 305
hsa-miR-4756-5p	TCONS_00212979	-29.4	23	8324	4169 3016 5697
hsa-miR-4757-5p	TCONS_00013403	-28.17	23	6358	4087 1975 1766
hsa-miR-4757-5p	TCONS_00190239	-24.02	23	493	7 437
hsa-miR-4757-5p	TCONS_00074681	-21.76	23	389	75 291
hsa-miR-4757-5p	TCONS_00211278	-24.57	23	663	549 524
hsa-miR-4758-5p	TCONS_00213137	-23.54	23	1973	1011 1548
hsa-miR-4758-5p	TCONS_00263656	-34.52	23	696	438 191
hsa-miR-4758-5p	TCONS_00249651	-20.73	23	22054	20440 15057
hsa-miR-4758-5p	TCONS_00244647	-27.95	23	209	186 68
hsa-miR-4758-3p	TCONS_00205445	-26.84	23	574	385 261
hsa-miR-4761-3p	TCONS_00024082	-24.7	21	1130	670 681
hsa-miR-4763-5p	TCONS_00213137	-29.36	21	1973	934 600
hsa-miR-4763-3p	TCONS_00054323	-34.07	24	2094	210 406 1009
hsa-miR-4763-3p	TCONS_00241736	-32.46	24	1300	762 136
hsa-miR-4763-3p	TCONS_00004347	-38.84	24	402	297 232
hsa-miR-4764-5p	TCONS_00113730	-23.1	21	548	363 483 520
hsa-miR-4768-3p	TCONS_00260643	-22.58	20	734	464 631
hsa-miR-4776-5p	TCONS_00212984	-22.65	22	8398	2237 5064
hsa-miR-4776-5p	TCONS_00012895	-33.67	22	210	176 106
hsa-miR-4776-5p	TCONS_00212979	-22.65	22	8324	2163 4990
hsa-miR-4780	TCONS_00264225	-23.21	22	2861	1200 2528
hsa-miR-4436b-5p	TCONS_00212984	-23.71	22	8398	4025 4107
hsa-miR-4436b-5p	TCONS_00212979	-23.71	22	8324	3951 4033
hsa-miR-4436b-3p	TCONS_00013403	-26.67	22	6358	1958 5488
hsa-miR-4436b-3p	TCONS_00004347	-24.76	22	402	236 303
hsa-miR-4783-5p	TCONS_00012220	-31.62	21	764	460 525
hsa-miR-4783-5p	TCONS_00226153	-31.29	21	273	121 147
hsa-miR-4783-3p	TCONS_00172447	-24.16	23	883	78 547
hsa-miR-4784	TCONS_00249651	-25.43	20	22054	8036 14301
hsa-miR-4784	TCONS_00004785	-23.48	20	651	539 526
hsa-miR-4784	TCONS_00113730	-20.92	20	548	396 436
hsa-miR-2467-3p	TCONS_00050720	-23.52	22	3489	3092 120
hsa-miR-2467-3p	TCONS_00118839	-30.9	22	2213	1542 2003
hsa-miR-2467-3p	TCONS_00223208	-23.1	22	250	22 148
hsa-miR-2467-3p	TCONS_00206481	-33.47	22	939	711 897
hsa-miR-4786-5p	TCONS_00212984	-26.58	22	8398	2437 6520
hsa-miR-4786-5p	TCONS_00268337	-21.48	22	635	25 5
hsa-miR-4786-5p	TCONS_00212979	-26.58	22	8324	2363 6446
hsa-miR-4786-3p	TCONS_00003194	-28.26	22	709	470 281
hsa-miR-4792	TCONS_00214614	-22.18	18	209	165 150
hsa-miR-4793-5p	TCONS_00128631	-24.92	24	357	299 260
hsa-miR-4793-3p	TCONS_00174381	-26.21	23	788	658 382
hsa-miR-4797-5p	TCONS_00212984	-21.5	21	8398	6337 7691
hsa-miR-4797-5p	TCONS_00212979	-21.5	21	8324	6263 7617
hsa-miR-4800-5p	TCONS_00012895	-24.76	21	210	181 107
hsa-miR-5001-5p	TCONS_00013403	-30.28	24	6358	4993 4921 3420
hsa-miR-5001-5p	TCONS_00054323	-25.28	24	2094	1032 150
hsa-miR-5001-5p	TCONS_00212984	-24.82	24	8398	1356 3686 397
hsa-miR-5001-5p	TCONS_00210174	-22.61	24	273	77 137
hsa-miR-5001-5p	TCONS_00040033	-26.73	24	305	119 26
hsa-miR-5001-5p	TCONS_00212979	-24.82	24	8324	1282 3612 323
hsa-miR-5001-3p	TCONS_00033512	-25.09	22	201	85 110
hsa-miR-5001-3p	TCONS_00262820	-22.28	22	445	300 160
hsa-miR-5006-5p	TCONS_00081751	-33.73	21	542	276 313 350 387 424 461 498 246
hsa-miR-5006-5p	TCONS_00087074	-25.81	21	404	57 147
hsa-miR-5006-3p	TCONS_00172288	-25.53	21	1549	639 667
hsa-miR-5008-5p	TCONS_00003194	-31.62	22	709	81 1
hsa-miR-5008-5p	TCONS_00212984	-29.57	22	8398	3088 2489 4015
hsa-miR-5008-5p	TCONS_00105341	-26.65	22	591	478 430
hsa-miR-5008-5p	TCONS_00212979	-29.57	22	8324	3014 2415 3941
hsa-miR-5009-5p	TCONS_00249651	-21.47	24	22054	4974 7808
hsa-miR-5047	TCONS_00053251	-22.94	21	1552	497 1092
hsa-miR-5047	TCONS_00188330	-22.64	21	445	81 225 366
hsa-miR-5088-3p	TCONS_00212984	-31.39	21	8398	4011 2154 974 900 6927 1568
hsa-miR-5088-3p	TCONS_00125091	-22.94	21	407	268 53
hsa-miR-5088-3p	TCONS_00212979	-31.39	21	8324	3937 2080 900 826 6853 1494
hsa-miR-5090	TCONS_00013403	-30.46	23	6358	5038 5820
hsa-miR-5093	TCONS_00212984	-24.18	23	8398	3853 2600
hsa-miR-5093	TCONS_00212979	-24.18	23	8324	3779 2526
hsa-miR-5095	TCONS_00022216	-26.59	21	506	281 134
hsa-miR-1273g-3p	TCONS_00118839	-41.57	21	2213	1962 1483
hsa-miR-5189-5p	TCONS_00013403	-30.96	24	6358	4742 4491
hsa-miR-5189-5p	TCONS_00212984	-26.28	24	8398	6098 6014 3529 6642
hsa-miR-5189-5p	TCONS_00140389	-28.39	24	556	278 316
hsa-miR-5189-5p	TCONS_00258493	-27.23	24	526	15 490
hsa-miR-5189-5p	TCONS_00249651	-24.6	24	22054	21165 12938
hsa-miR-5189-5p	TCONS_00212979	-26.28	24	8324	6024 5940 3455 6568
hsa-miR-5190	TCONS_00212984	-28.42	21	8398	3074 7886
hsa-miR-5190	TCONS_00228259	-26.32	21	271	58 162
hsa-miR-5190	TCONS_00212979	-28.42	21	8324	3000 7812
hsa-miR-5193	TCONS_00212984	-28.76	22	8398	2163 8047 1270
hsa-miR-5193	TCONS_00035030	-28.55	22	203	14 151
hsa-miR-5193	TCONS_00191466	-29.29	22	513	111 471
hsa-miR-5193	TCONS_00212979	-28.76	22	8324	2089 7973 1196
hsa-miR-5193	TCONS_00123273	-30.36	22	219	117 105
hsa-miR-5196-5p	TCONS_00213137	-32.98	22	1973	345 1078
hsa-miR-5196-5p	TCONS_00054323	-32.16	22	2094	1574 265
hsa-miR-5196-5p	TCONS_00212984	-29.16	22	8398	4676 7265
hsa-miR-5196-5p	TCONS_00221066	-23.19	22	1282	900 409
hsa-miR-5196-5p	TCONS_00221076	-25.68	22	1079	189 930
hsa-miR-5196-5p	TCONS_00249651	-28.33	22	22054	6076 1224
hsa-miR-5196-5p	TCONS_00212979	-29.16	22	8324	4602 7191
hsa-miR-5196-5p	TCONS_00028147	-28.4	22	397	40 140
hsa-miR-5196-3p	TCONS_00212984	-24.98	21	8398	2515 1450
hsa-miR-5196-3p	TCONS_00212979	-24.98	21	8324	2441 1376
hsa-miR-5196-3p	TCONS_00214382	-26.65	21	213	114 138
hsa-miR-5572	TCONS_00064574	-22.91	21	2001	1053 1568
hsa-miR-5581-5p	TCONS_00054323	-25.85	22	2094	416 1075
hsa-miR-5587-3p	TCONS_00013403	-29.76	21	6358	4834 4802
hsa-miR-5587-3p	TCONS_00172447	-27.59	21	883	411 1 215
hsa-miR-1295b-5p	TCONS_00029912	-25.05	21	6300	1241 457
hsa-miR-1295b-5p	TCONS_00005006	-25.7	21	541	170 216
hsa-miR-5589-5p	TCONS_00093699	-21.84	21	362	306 123
hsa-miR-5591-5p	TCONS_00212984	-21.11	21	8398	1753 3686
hsa-miR-5591-5p	TCONS_00249651	-21.1	21	22054	16392 4826
hsa-miR-5591-5p	TCONS_00178651	-34.33	21	689	316 453 303
hsa-miR-5591-5p	TCONS_00212979	-21.11	21	8324	1679 3612
hsa-miR-5685	TCONS_00029912	-25.91	22	6300	1509 5466
hsa-miR-5685	TCONS_00212984	-24.99	22	8398	2740 1865
hsa-miR-5685	TCONS_00159823	-23.6	22	3342	2470 290
hsa-miR-5685	TCONS_00249651	-23.56	22	22054	3352 17568
hsa-miR-5685	TCONS_00119882	-21.72	22	1253	363 925
hsa-miR-5685	TCONS_00212979	-24.99	22	8324	2666 1791
hsa-miR-5693	TCONS_00029912	-22.52	22	6300	1314 989
hsa-miR-5693	TCONS_00212984	-21.66	22	8398	502 6095
hsa-miR-5693	TCONS_00264058	-24.23	22	310	255 178
hsa-miR-5693	TCONS_00249651	-21.35	22	22054	20418 15067
hsa-miR-5693	TCONS_00212979	-21.66	22	8324	428 6021
hsa-miR-5698	TCONS_00118839	-28.39	22	2213	428 530 227
hsa-miR-5698	TCONS_00212984	-25.51	22	8398	2384 3492
hsa-miR-5698	TCONS_00172447	-25.58	22	883	448 501
hsa-miR-5698	TCONS_00241736	-27.46	22	1300	1003 189
hsa-miR-5698	TCONS_00249651	-25.04	22	22054	5425 8856 7697 207
hsa-miR-5698	TCONS_00212979	-25.51	22	8324	2310 3418
hsa-miR-5699-3p	TCONS_00113730	-21.08	22	548	408 448
hsa-miR-5787	TCONS_00172230	-28.79	20	1388	989 496
hsa-miR-5787	TCONS_00013403	-34.06	20	6358	4925 3421
hsa-miR-5787	TCONS_00053251	-28.88	20	1552	595 53
hsa-miR-5787	TCONS_00054323	-33.82	20	2094	1036 725 153
hsa-miR-5787	TCONS_00212984	-36.1	20	8398	1359 5905 6107 6602 402 3691
hsa-miR-5787	TCONS_00127479	-29.37	20	318	21 171
hsa-miR-5787	TCONS_00263582	-39.16	20	311	177 119
hsa-miR-5787	TCONS_00265448	-32.14	20	660	70 179
hsa-miR-5787	TCONS_00014305	-30.28	20	603	19 432
hsa-miR-5787	TCONS_00179372	-35.1	20	413	79 194
hsa-miR-5787	TCONS_00249651	-27.57	20	22054	14294 296
hsa-miR-5787	TCONS_00212979	-36.1	20	8324	1285 5831 6033 6528 328 3617
hsa-miR-1199-5p	TCONS_00274298	-36.01	20	414	74 215
hsa-miR-1199-3p	TCONS_00207175	-25.37	21	273	123 195
hsa-miR-1199-3p	TCONS_00032814	-26.25	21	510	248 360
hsa-miR-6068	TCONS_00013403	-26.23	21	6358	5599 5130
hsa-miR-6068	TCONS_00212984	-25.4	21	8398	7912 381
hsa-miR-6068	TCONS_00212979	-25.4	21	8324	7838 307
hsa-miR-6075	TCONS_00043266	-29.21	21	464	99 142
hsa-miR-6077	TCONS_00118839	-22.68	21	2213	389 311
hsa-miR-6081	TCONS_00212984	-27.54	24	8398	6723 6592
hsa-miR-6081	TCONS_00212979	-27.54	24	8324	6649 6518
hsa-miR-6085	TCONS_00053251	-23.7	19	1552	833 437
hsa-miR-6085	TCONS_00122377	-28.29	19	422	281 123
hsa-miR-6085	TCONS_00214593	-24.82	19	522	118 91
hsa-miR-6085	TCONS_00096743	-24.54	19	264	125 144
hsa-miR-6086	TCONS_00212984	-25.91	20	8398	6535 6385
hsa-miR-6086	TCONS_00212979	-25.91	20	8324	6461 6311
hsa-miR-6087	TCONS_00227909	-30.05	18	709	434 272
hsa-miR-6087	TCONS_00013403	-25.56	18	6358	5774 4711
hsa-miR-6087	TCONS_00053878	-31.59	18	239	124 138
hsa-miR-6087	TCONS_00190452	-30.71	18	207	151 109
hsa-miR-6088	TCONS_00004785	-32.28	20	651	239 537
hsa-miR-6090	TCONS_00013403	-39.48	19	6358	1242 5092
hsa-miR-6127	TCONS_00111229	-22.45	19	4810	3979 1068
hsa-miR-6127	TCONS_00054323	-34.12	19	2094	1022 515
hsa-miR-6127	TCONS_00212984	-28.41	19	8398	2312 2474
hsa-miR-6127	TCONS_00216962	-28.38	19	209	34 140
hsa-miR-6127	TCONS_00212979	-28.41	19	8324	2238 2400
hsa-miR-6127	TCONS_00025047	-25.07	19	202	7 67
hsa-miR-6129	TCONS_00111229	-21.22	19	4810	1068 3979
hsa-miR-6129	TCONS_00054323	-24.58	19	2094	1023 516
hsa-miR-6129	TCONS_00212984	-29.38	19	8398	2313 2474
hsa-miR-6129	TCONS_00212979	-29.38	19	8324	2239 2400
hsa-miR-6130	TCONS_00111229	-22.35	19	4810	1066 3979
hsa-miR-6130	TCONS_00212984	-24.01	19	8398	2317 2471
hsa-miR-6130	TCONS_00212979	-24.01	19	8324	2243 2397
hsa-miR-6130	TCONS_00025047	-20.89	19	202	67 6
hsa-miR-6132	TCONS_00069726	-21.35	19	773	88 212
hsa-miR-6132	TCONS_00013403	-26.75	19	6358	5498 4760
hsa-miR-6133	TCONS_00054323	-25.96	19	2094	1023 516
hsa-miR-6133	TCONS_00212984	-30	19	8398	2317 2472
hsa-miR-6133	TCONS_00216603	-28.91	19	238	96 137
hsa-miR-6133	TCONS_00212979	-30	19	8324	2243 2398
hsa-miR-6133	TCONS_00025047	-30.09	19	202	7 68
hsa-miR-6134	TCONS_00029912	-20.55	19	6300	3049 3448
hsa-miR-6134	TCONS_00212984	-25.26	19	8398	3331 6393
hsa-miR-6134	TCONS_00212979	-25.26	19	8324	3257 6319
hsa-miR-6165	TCONS_00118839	-22.46	19	2213	1042 1
hsa-miR-6165	TCONS_00075258	-22.72	19	715	587 122
hsa-miR-6165	TCONS_00221066	-23.76	19	1282	880 112
hsa-miR-6499-5p	TCONS_00116759	-26.2	22	391	92 338
hsa-miR-6499-5p	TCONS_00172448	-20.49	22	581	379 290
hsa-miR-6500-5p	TCONS_00061593	-24.24	24	205	149 119
hsa-miR-6501-3p	TCONS_00214614	-22.19	23	209	52 116
hsa-miR-6503-3p	TCONS_00254714	-22.09	21	336	139 243
hsa-miR-6504-5p	TCONS_00013403	-22.25	21	6358	6057 68 256
hsa-miR-6504-5p	TCONS_00249651	-23.09	21	22054	20697 15326
hsa-miR-6506-5p	TCONS_00113730	-21.2	23	548	482 519
hsa-miR-6510-5p	TCONS_00170295	-21.71	22	537	313 205
hsa-miR-6510-5p	TCONS_00249651	-29.03	22	22054	5666 11082
hsa-miR-6511a-5p	TCONS_00029912	-22.48	23	6300	2910 5536
hsa-miR-6511a-5p	TCONS_00218002	-20.93	23	380	173 346
hsa-miR-6511a-5p	TCONS_00066188	-27.23	23	332	188 222
hsa-miR-6511a-5p	TCONS_00242916	-30.05	23	665	418 379
hsa-miR-6511a-5p	TCONS_00206481	-31.13	23	939	98 450
hsa-miR-6511a-5p	TCONS_00006936	-25.33	23	765	576 537
hsa-miR-6512-3p	TCONS_00029912	-27.09	22	6300	2849 5471
hsa-miR-6514-3p	TCONS_00213137	-28.08	21	1973	998 595
hsa-miR-6515-5p	TCONS_00136131	-24.28	21	1132	254 757
hsa-miR-6716-5p	TCONS_00186089	-21.16	20	514	480 493
hsa-miR-6716-5p	TCONS_00249651	-25.02	20	22054	2619 17349
hsa-miR-6511b-5p	TCONS_00118839	-30.51	24	2213	850 654
hsa-miR-6719-3p	TCONS_00214382	-25.48	22	213	95 141
hsa-miR-6720-5p	TCONS_00029912	-28.62	23	6300	2848 5470
hsa-miR-6720-5p	TCONS_00127073	-27.5	23	483	248 365
hsa-miR-6720-5p	TCONS_00013403	-27.67	23	6358	2543 2018
hsa-miR-6720-5p	TCONS_00212984	-25.01	23	8398	6349 8129
hsa-miR-6720-5p	TCONS_00212979	-25.01	23	8324	6275 8055
hsa-miR-6720-5p	TCONS_00086353	-26.74	23	2674	123 1436
hsa-miR-6720-3p	TCONS_00030397	-24.39	22	1875	1346 1574
hsa-miR-6721-5p	TCONS_00013403	-28.34	23	6358	4738 4758 1956 5034
hsa-miR-6721-5p	TCONS_00054323	-25.79	23	2094	1010 211
hsa-miR-6721-5p	TCONS_00212984	-20.63	23	8398	4556 3570
hsa-miR-6721-5p	TCONS_00241736	-26.22	23	1300	978 139
hsa-miR-6721-5p	TCONS_00029724	-27.57	23	376	154 82
hsa-miR-6721-5p	TCONS_00004347	-22.93	23	402	300 236
hsa-miR-6721-5p	TCONS_00212979	-20.63	23	8324	4482 3496
hsa-miR-6722-3p	TCONS_00054323	-21.95	22	2094	829 1009
hsa-miR-6722-3p	TCONS_00034364	-28.18	22	334	59 94
hsa-miR-6722-3p	TCONS_00011897	-33.34	22	204	63 43
hsa-miR-6724-5p	TCONS_00212984	-37.51	23	8398	995 6970
hsa-miR-6724-5p	TCONS_00226802	-30.08	23	414	91 64
hsa-miR-6724-5p	TCONS_00193845	-29.9	23	299	271 136 247
hsa-miR-6724-5p	TCONS_00212979	-37.51	23	8324	921 6896
hsa-miR-6726-5p	TCONS_00212984	-24.7	21	8398	3688 1753
hsa-miR-6726-5p	TCONS_00249651	-22.6	21	22054	4822 16389
hsa-miR-6726-5p	TCONS_00178651	-36.52	21	689	456 301 315
hsa-miR-6726-5p	TCONS_00212979	-24.7	21	8324	3614 1679
hsa-miR-6727-3p	TCONS_00249651	-24.16	20	22054	17440 8734
hsa-miR-6728-5p	TCONS_00249651	-30.81	23	22054	14340 2613
hsa-miR-6728-5p	TCONS_00113730	-22.06	23	548	481 518
hsa-miR-6728-3p	TCONS_00212984	-25.35	21	8398	2148 3610 2692
hsa-miR-6728-3p	TCONS_00225987	-23.13	21	327	113 79
hsa-miR-6728-3p	TCONS_00212979	-25.35	21	8324	2074 3536 2618
hsa-miR-6729-5p	TCONS_00120755	-30.92	22	511	392 338
hsa-miR-6729-5p	TCONS_00016280	-34.53	22	206	169 150
hsa-miR-6730-3p	TCONS_00048561	-25.96	22	567	264 367
hsa-miR-6731-5p	TCONS_00118839	-27.35	22	2213	425 410
hsa-miR-6731-5p	TCONS_00054323	-27.06	22	2094	1567 1027
hsa-miR-6731-5p	TCONS_00249651	-22.75	22	22054	7695 5662 4562
hsa-miR-6731-5p	TCONS_00004616	-25.06	22	635	438 449
hsa-miR-6734-5p	TCONS_00054323	-29.6	23	2094	1800 500
hsa-miR-6734-5p	TCONS_00190239	-27.22	23	493	255 90
hsa-miR-6734-5p	TCONS_00246584	-25.92	23	208	186 161
hsa-miR-6734-3p	TCONS_00054323	-21.81	23	2094	914 1074
hsa-miR-6734-3p	TCONS_00031128	-30.57	23	915	479 655
hsa-miR-6734-3p	TCONS_00172447	-24.88	23	883	177 288 315
hsa-miR-6734-3p	TCONS_00029692	-32.68	23	381	208 229 249
hsa-miR-6734-3p	TCONS_00167418	-26.45	23	206	164 124
hsa-miR-6734-3p	TCONS_00113111	-28.2	23	205	142 78
hsa-miR-6735-5p	TCONS_00013403	-29.93	25	6358	5490 1957
hsa-miR-6735-5p	TCONS_00004347	-29.79	25	402	230 300
hsa-miR-6735-3p	TCONS_00001968	-26.46	22	233	60 200
hsa-miR-6736-3p	TCONS_00125109	-24.21	21	1443	1330 480
hsa-miR-6737-5p	TCONS_00212984	-24.95	21	8398	2478 1355
hsa-miR-6737-5p	TCONS_00212979	-24.95	21	8324	2404 1281
hsa-miR-6737-5p	TCONS_00223207	-23.07	21	344	78 262
hsa-miR-6740-5p	TCONS_00249651	-27.72	22	22054	7928 13667
hsa-miR-6740-5p	TCONS_00152702	-21.61	22	560	432 83
hsa-miR-6741-5p	TCONS_00024953	-29.03	22	964	517 454
hsa-miR-6741-5p	TCONS_00212984	-30.89	22	8398	1336 3934
hsa-miR-6741-5p	TCONS_00199084	-32.78	22	754	316 295
hsa-miR-6741-5p	TCONS_00249651	-22.78	22	22054	10509 4648
hsa-miR-6741-5p	TCONS_00212979	-30.89	22	8324	1262 3860
hsa-miR-6742-5p	TCONS_00212984	-29.62	22	8398	1315 2476 5490
hsa-miR-6742-5p	TCONS_00212979	-29.62	22	8324	1241 2402 5416
hsa-miR-6742-3p	TCONS_00113292	-24.38	20	653	179 231
hsa-miR-6742-3p	TCONS_00159427	-21.48	20	254	50 170
hsa-miR-6743-5p	TCONS_00069131	-30.23	22	769	303 628
hsa-miR-6743-5p	TCONS_00028147	-28.63	22	397	47 35
hsa-miR-6744-3p	TCONS_00111229	-26.31	23	4810	2912 474
hsa-miR-6744-3p	TCONS_00013403	-34.75	23	6358	3956 4088 1975
hsa-miR-6745	TCONS_00118839	-21.11	21	2213	1150 107
hsa-miR-6745	TCONS_00013403	-24.77	21	6358	159 2969
hsa-miR-6745	TCONS_00212984	-21.48	21	8398	1326 3901
hsa-miR-6745	TCONS_00212979	-21.48	21	8324	1252 3827
hsa-miR-6747-5p	TCONS_00032708	-25.21	24	558	89 507
hsa-miR-6747-3p	TCONS_00213137	-27.61	21	1973	595 924
hsa-miR-6747-3p	TCONS_00246696	-26.01	21	202	144 9
hsa-miR-6747-3p	TCONS_00251156	-25.78	21	806	409 194
hsa-miR-6747-3p	TCONS_00014305	-24.78	21	603	73 492
hsa-miR-6747-3p	TCONS_00249651	-27.04	21	22054	11059 3836
hsa-miR-6748-5p	TCONS_00212984	-29.39	22	8398	1336 3798
hsa-miR-6748-5p	TCONS_00212979	-29.39	22	8324	1262 3724
hsa-miR-6748-3p	TCONS_00198784	-22.94	21	823	442 78
hsa-miR-6748-3p	TCONS_00252850	-22.59	21	981	71 478
hsa-miR-6749-5p	TCONS_00013403	-32.56	22	6358	6103 3958
hsa-miR-6749-3p	TCONS_00029912	-34.34	21	6300	580 4158
hsa-miR-6749-3p	TCONS_00054323	-29.72	21	2094	1491 140
hsa-miR-6749-3p	TCONS_00214593	-25.85	21	522	428 219
hsa-miR-6750-5p	TCONS_00013403	-25.35	24	6358	2269 5040
hsa-miR-6751-5p	TCONS_00050720	-23.33	23	3489	2568 133
hsa-miR-6751-5p	TCONS_00212984	-24.25	23	8398	108 4038
hsa-miR-6751-3p	TCONS_00212984	-31.82	21	8398	26 3742
hsa-miR-6751-3p	TCONS_00249651	-24.36	21	22054	10831 10382
hsa-miR-6752-5p	TCONS_00263656	-33.24	22	696	411 196
hsa-miR-6752-5p	TCONS_00172288	-31.93	22	1549	1492 1528
hsa-miR-6752-5p	TCONS_00259214	-30.55	22	205	37 139
hsa-miR-6752-3p	TCONS_00054323	-32.36	21	2094	1397 1942 1232
hsa-miR-6752-3p	TCONS_00212984	-26.27	21	8398	7771 4174
hsa-miR-6752-3p	TCONS_00251156	-22.29	21	806	410 195
hsa-miR-6752-3p	TCONS_00029692	-29.04	21	381	36 221 241 261
hsa-miR-6752-3p	TCONS_00024219	-25.67	21	300	155 34
hsa-miR-6752-3p	TCONS_00212979	-26.27	21	8324	7697 4100
hsa-miR-6752-3p	TCONS_00004616	-23.47	21	635	214 291
hsa-miR-6753-5p	TCONS_00187080	-22.08	22	2873	43 2534
hsa-miR-6753-5p	TCONS_00212984	-23.71	22	8398	3092 1145
hsa-miR-6753-5p	TCONS_00212979	-23.71	22	8324	3018 1071
hsa-miR-6754-5p	TCONS_00054323	-29.25	22	2094	400 214
hsa-miR-6754-5p	TCONS_00212984	-27.18	22	8398	5770 5556 4914 3091
hsa-miR-6754-5p	TCONS_00081751	-33.92	22	542	235 277 314 351 388 425 462 499
hsa-miR-6754-5p	TCONS_00249651	-25.44	22	22054	5662 11077 3016
hsa-miR-6754-5p	TCONS_00212979	-27.18	22	8324	5696 5482 4840 3017
hsa-miR-6754-3p	TCONS_00013403	-31.57	22	6358	2404 1983
hsa-miR-6756-5p	TCONS_00118839	-32.73	23	2213	339 229
hsa-miR-6756-5p	TCONS_00172230	-33.05	23	1388	963 1025
hsa-miR-6756-5p	TCONS_00054323	-33.43	23	2094	468 1297 432
hsa-miR-6756-5p	TCONS_00212984	-37.01	23	8398	1350 6954 2477 1411
hsa-miR-6756-5p	TCONS_00141316	-32.55	23	311	28 72
hsa-miR-6756-5p	TCONS_00212979	-37.01	23	8324	1276 6880 2403 1337
hsa-miR-6756-3p	TCONS_00212984	-30.76	20	8398	6924 2501
hsa-miR-6756-3p	TCONS_00212979	-30.76	20	8324	6850 2427
hsa-miR-6757-5p	TCONS_00212984	-27.69	22	8398	3499 1078
hsa-miR-6757-5p	TCONS_00212979	-27.69	22	8324	3425 1004
hsa-miR-6758-5p	TCONS_00198837	-24.1	23	286	154 101
hsa-miR-6758-5p	TCONS_00088777	-21.48	23	387	358 1
hsa-miR-6760-5p	TCONS_00212984	-31.92	23	8398	4911 946
hsa-miR-6760-5p	TCONS_00216962	-23.59	23	209	30 134
hsa-miR-6760-5p	TCONS_00066188	-25.33	23	332	150 307
hsa-miR-6760-5p	TCONS_00249651	-32.27	23	22054	5657 12045 3008
hsa-miR-6760-5p	TCONS_00212979	-31.92	23	8324	4837 872
hsa-miR-6761-5p	TCONS_00013403	-26.8	21	6358	2312 5854
hsa-miR-6761-5p	TCONS_00069730	-21.34	21	500	33 397
hsa-miR-6762-5p	TCONS_00013403	-23.44	23	6358	4917 1775
hsa-miR-6762-5p	TCONS_00044504	-22.55	23	274	53 143
hsa-miR-6762-3p	TCONS_00054323	-29.33	23	2094	1667 643
hsa-miR-6762-3p	TCONS_00212984	-28.8	23	8398	3999 1252
hsa-miR-6762-3p	TCONS_00212979	-28.8	23	8324	3925 1178
hsa-miR-6763-5p	TCONS_00050720	-31.2	19	3489	3299 18
hsa-miR-6763-5p	TCONS_00054323	-31.86	19	2094	1462 203 338
hsa-miR-6763-5p	TCONS_00263656	-26.98	19	696	205 441
hsa-miR-6763-5p	TCONS_00212984	-33.66	19	8398	122 1352 5903 1409 3791
hsa-miR-6763-5p	TCONS_00159823	-26.74	19	3342	536 1055
hsa-miR-6763-5p	TCONS_00241719	-23.26	19	400	249 286
hsa-miR-6763-5p	TCONS_00074681	-31.7	19	389	57 275
hsa-miR-6763-5p	TCONS_00189946	-22.53	19	558	212 26
hsa-miR-6763-5p	TCONS_00249651	-28.62	19	22054	4416 9133
hsa-miR-6763-5p	TCONS_00212979	-29.82	19	8324	1278 5829 1335 3717
hsa-miR-6763-5p	TCONS_00206481	-21.25	19	939	571 618
hsa-miR-6764-5p	TCONS_00054323	-29.22	22	2094	680 1487
hsa-miR-6764-5p	TCONS_00212984	-25.28	22	8398	5415 7803 587 4627
hsa-miR-6764-5p	TCONS_00218563	-28.49	22	858	398 670
hsa-miR-6764-5p	TCONS_00212979	-25.28	22	8324	5341 7729 513 4553
hsa-miR-6764-3p	TCONS_00053251	-24.83	21	1552	669 281
hsa-miR-6764-3p	TCONS_00212984	-25.09	21	8398	6255 70
hsa-miR-6764-3p	TCONS_00260808	-24.04	21	272	116 222
hsa-miR-6765-5p	TCONS_00269313	-29.4	25	1836	577 482
hsa-miR-6765-3p	TCONS_00159823	-23.01	21	3342	965 2584
hsa-miR-6765-3p	TCONS_00214375	-25.41	21	204	56 165
hsa-miR-6766-5p	TCONS_00054323	-23.19	24	2094	1300 431
hsa-miR-6766-5p	TCONS_00212984	-25.31	24	8398	1349 1409 1309 6955 2478
hsa-miR-6766-5p	TCONS_00141316	-22.7	24	311	26 71
hsa-miR-6766-5p	TCONS_00004617	-21.36	24	542	518 13
hsa-miR-6766-5p	TCONS_00212979	-25.31	24	8324	1275 1335 1235 6881 2404
hsa-miR-6768-5p	TCONS_00249651	-27.6	23	22054	5953 4344
hsa-miR-6769a-3p	TCONS_00212984	-29.07	21	8398	6930 448 7412
hsa-miR-6769a-3p	TCONS_00212979	-29.07	21	8324	6856 374 7338
hsa-miR-6772-3p	TCONS_00132776	-27	23	2607	114 1827
hsa-miR-6772-3p	TCONS_00182245	-23.46	23	204	59 39
hsa-miR-6773-5p	TCONS_00212984	-25.34	23	8398	996 6968
hsa-miR-6773-5p	TCONS_00193845	-24.47	23	299	247 271 140
hsa-miR-6773-5p	TCONS_00212979	-25.34	23	8324	922 6894
hsa-miR-6773-3p	TCONS_00000762	-21.41	22	387	302 236
hsa-miR-6774-5p	TCONS_00212984	-22.93	25	8398	214 995
hsa-miR-6774-5p	TCONS_00053666	-31.25	25	201	93 70
hsa-miR-6774-5p	TCONS_00212979	-22.93	25	8324	140 921
hsa-miR-6775-5p	TCONS_00013403	-40.57	25	6358	5030 5823
hsa-miR-6775-3p	TCONS_00013403	-24.56	21	6358	4077 2395 2285 1898
hsa-miR-6775-3p	TCONS_00054323	-33.25	21	2094	1925 690 1238
hsa-miR-6775-3p	TCONS_00136131	-22.99	21	1132	392 201
hsa-miR-6776-5p	TCONS_00212984	-24.54	19	8398	6345 3903 3938 2300
hsa-miR-6776-5p	TCONS_00223208	-29.03	19	250	56 144
hsa-miR-6776-5p	TCONS_00249651	-24.36	19	22054	294 10512
hsa-miR-6776-5p	TCONS_00212979	-24.54	19	8324	6271 3829 3864 2226
hsa-miR-6777-5p	TCONS_00013403	-26.91	23	6358	6090 5081 5029
hsa-miR-6777-5p	TCONS_00031128	-30.56	23	915	627 566
hsa-miR-6777-5p	TCONS_00188330	-22.75	23	445	119 307 401
hsa-miR-6777-5p	TCONS_00206481	-29.43	23	939	442 838
hsa-miR-6777-3p	TCONS_00212984	-35.51	20	8398	5846 7731
hsa-miR-6777-3p	TCONS_00212979	-35.51	20	8324	5772 7657
hsa-miR-6778-5p	TCONS_00118839	-31.66	22	2213	1357 2031
hsa-miR-6778-5p	TCONS_00236886	-33.07	22	959	731 597
hsa-miR-6778-5p	TCONS_00021094	-31.01	22	368	145 31
hsa-miR-6778-3p	TCONS_00190452	-21.11	21	207	77 64
hsa-miR-6778-3p	TCONS_00033512	-23.76	21	201	114 73
hsa-miR-6779-5p	TCONS_00029912	-26.61	21	6300	3053 3344
hsa-miR-6779-5p	TCONS_00118839	-28.45	21	2213	1363 432 2028 561 1517 1680 1542
hsa-miR-6779-5p	TCONS_00054323	-35.19	21	2094	719 1298 396
hsa-miR-6779-5p	TCONS_00212984	-26.98	21	8398	6428 3814 6562 6695
hsa-miR-6779-5p	TCONS_00125109	-22.06	21	1443	1359 856
hsa-miR-6779-5p	TCONS_00136131	-29.23	21	1132	1012 1022
hsa-miR-6779-5p	TCONS_00231106	-22.34	21	252	44 56
hsa-miR-6779-5p	TCONS_00001717	-23.06	21	335	8 143
hsa-miR-6779-5p	TCONS_00025706	-24.64	21	201	149 41
hsa-miR-6779-5p	TCONS_00179372	-27.2	21	413	316 40
hsa-miR-6779-5p	TCONS_00212979	-26.98	21	8324	6354 3740 6488 6621
hsa-miR-6779-5p	TCONS_00027955	-25.77	21	450	406 32
hsa-miR-6779-3p	TCONS_00013403	-27.08	21	6358	3519 3912
hsa-miR-6779-3p	TCONS_00212984	-29.4	21	8398	7830 2555
hsa-miR-6779-3p	TCONS_00098909	-25.25	21	204	115 67
hsa-miR-6779-3p	TCONS_00212979	-29.4	21	8324	7756 2481
hsa-miR-6780a-5p	TCONS_00118839	-27.87	23	2213	1545 1683 429 1359 1513 558 2029
hsa-miR-6780a-5p	TCONS_00013403	-25.27	23	6358	2749 6070
hsa-miR-6780a-5p	TCONS_00054323	-24.86	23	2094	1298 720 391
hsa-miR-6780a-5p	TCONS_00212984	-26.56	23	8398	6558 6692 6423 3812
hsa-miR-6780a-5p	TCONS_00125109	-24.44	23	1443	1354 854
hsa-miR-6780a-5p	TCONS_00001717	-25.88	23	335	5 139
hsa-miR-6780a-5p	TCONS_00025706	-27.09	23	201	144 42
hsa-miR-6780a-5p	TCONS_00179372	-28.29	23	413	320 35
hsa-miR-6780a-5p	TCONS_00249651	-22.6	23	22054	12521 13152
hsa-miR-6780a-5p	TCONS_00212979	-26.56	23	8324	6484 6618 6349 3738
hsa-miR-6780a-3p	TCONS_00212984	-24.56	21	8398	2150 4860 1270 836
hsa-miR-6780a-3p	TCONS_00212979	-24.56	21	8324	2076 4786 1196 762
hsa-miR-6780a-3p	TCONS_00214382	-23.06	21	213	68 114 138 18
hsa-miR-6781-3p	TCONS_00125109	-25.16	22	1443	499 894
hsa-miR-6781-3p	TCONS_00211278	-26.24	22	663	546 521
hsa-miR-6782-5p	TCONS_00249385	-27.44	25	286	85 45
hsa-miR-6783-5p	TCONS_00079626	-22.38	22	1074	277 70 821
hsa-miR-6783-3p	TCONS_00255872	-28.37	22	2825	2456 2505
hsa-miR-6783-3p	TCONS_00113292	-21.92	22	653	523 181
hsa-miR-6783-3p	TCONS_00012220	-32.5	22	764	360 311
hsa-miR-6783-3p	TCONS_00159427	-25.97	22	254	48 169
hsa-miR-6783-3p	TCONS_00188332	-24.75	22	201	52 158 84
hsa-miR-6783-3p	TCONS_00071675	-24.16	22	248	42 62
hsa-miR-6783-3p	TCONS_00241735	-38.43	22	246	89 118
hsa-miR-6784-5p	TCONS_00157719	-32.9	20	555	137 310
hsa-miR-6784-5p	TCONS_00024953	-31.57	20	964	549 488
hsa-miR-6784-5p	TCONS_00210174	-26.02	20	273	84 179
hsa-miR-6784-3p	TCONS_00212984	-24.55	22	8398	1994 2539 2903
hsa-miR-6784-3p	TCONS_00212979	-24.55	22	8324	1920 2465 2829
hsa-miR-6784-3p	TCONS_00122249	-26.36	22	366	234 323
hsa-miR-6785-5p	TCONS_00118839	-26.71	22	2213	429 1359
hsa-miR-6785-5p	TCONS_00172230	-27.4	22	1388	345 1065
hsa-miR-6785-5p	TCONS_00054323	-27.32	22	2094	1296 719 200
hsa-miR-6785-5p	TCONS_00212984	-23.98	22	8398	2644 5765 4245
hsa-miR-6785-5p	TCONS_00081751	-26.99	22	542	276 313 350 387 424 461 498 239
hsa-miR-6785-5p	TCONS_00212979	-23.98	22	8324	2570 5691 4171
hsa-miR-6785-3p	TCONS_00155742	-21.67	21	532	198 317 377
hsa-miR-6787-5p	TCONS_00013403	-25.14	22	6358	4733 5030
hsa-miR-6788-5p	TCONS_00249651	-21.69	21	22054	4565 13943
hsa-miR-6789-5p	TCONS_00090113	-27.67	24	217	34 135
hsa-miR-6790-5p	TCONS_00157622	-24.61	23	309	132 37
hsa-miR-6790-5p	TCONS_00249651	-22.32	23	22054	11609 14762
hsa-miR-6791-5p	TCONS_00198784	-29.21	22	823	26 705
hsa-miR-6791-5p	TCONS_00230099	-34.65	22	1666	266 811 696
hsa-miR-6791-5p	TCONS_00212984	-37.08	22	8398	4315 7067
hsa-miR-6791-5p	TCONS_00002379	-31.69	22	204	119 137
hsa-miR-6791-5p	TCONS_00033290	-28.74	22	303	139 42
hsa-miR-6791-5p	TCONS_00212979	-37.08	22	8324	4241 6993
hsa-miR-6791-3p	TCONS_00212984	-20.69	21	8398	4171 2167
hsa-miR-6791-3p	TCONS_00196187	-26.34	21	506	298 365
hsa-miR-6791-3p	TCONS_00212979	-20.69	21	8324	4097 2093
hsa-miR-6792-3p	TCONS_00255872	-25.54	22	2825	1679 1936
hsa-miR-6792-3p	TCONS_00012212	-27.4	22	1196	941 1100
hsa-miR-6792-3p	TCONS_00029485	-21.96	22	230	201 174
hsa-miR-6793-5p	TCONS_00155742	-24.31	22	532	164 343
hsa-miR-6794-5p	TCONS_00013403	-24.24	20	6358	5053 3580
hsa-miR-6794-3p	TCONS_00212984	-24.01	20	8398	7782 6921
hsa-miR-6794-3p	TCONS_00212979	-24.01	20	8324	7708 6847
hsa-miR-6795-5p	TCONS_00054323	-23.6	24	2094	235 705
hsa-miR-6795-5p	TCONS_00212984	-27.85	24	8398	2633 2384
hsa-miR-6795-5p	TCONS_00188332	-21.92	24	201	82 156
hsa-miR-6795-5p	TCONS_00212979	-27.85	24	8324	2559 2310
hsa-miR-6796-5p	TCONS_00054323	-30.54	23	2094	1447 1463 1096
hsa-miR-6796-5p	TCONS_00078602	-35.21	23	1236	1077 743
hsa-miR-6796-5p	TCONS_00212984	-22.41	23	8398	2261 3916 3841
hsa-miR-6796-5p	TCONS_00150931	-25.79	23	509	103 173
hsa-miR-6796-5p	TCONS_00249651	-27.82	23	22054	11744 2903
hsa-miR-6796-5p	TCONS_00212979	-22.41	23	8324	2187 3842 3767
hsa-miR-6797-5p	TCONS_00118839	-31.23	25	2213	389 1357 42 1
hsa-miR-6797-5p	TCONS_00213137	-31.8	25	1973	817 1051
hsa-miR-6797-5p	TCONS_00212984	-24.21	25	8398	4242 288
hsa-miR-6797-5p	TCONS_00232910	-32.16	25	674	539 167
hsa-miR-6797-5p	TCONS_00249651	-22.56	25	22054	6555 8902 3104
hsa-miR-6797-5p	TCONS_00212979	-24.21	25	8324	4168 214
hsa-miR-6797-5p	TCONS_00025047	-27.28	25	202	2 59
hsa-miR-6797-5p	TCONS_00122249	-29.62	25	366	73 35
hsa-miR-6799-5p	TCONS_00172230	-24.05	20	1388	1296 867
hsa-miR-6799-5p	TCONS_00212984	-28.73	20	8398	4952 6388 4243
hsa-miR-6799-5p	TCONS_00212979	-28.73	20	8324	4878 6314 4169
hsa-miR-6799-3p	TCONS_00013403	-28.51	23	6358	5323 5130
hsa-miR-6799-3p	TCONS_00202782	-24.75	23	373	122 166
hsa-miR-6799-3p	TCONS_00029692	-27.5	23	381	220 260 240 30
hsa-miR-6799-3p	TCONS_00106168	-29.21	23	292	210 251
hsa-miR-6799-3p	TCONS_00070293	-34.66	23	205	164 1
hsa-miR-6800-5p	TCONS_00249651	-24.15	21	22054	16740 18729 16188
hsa-miR-6800-3p	TCONS_00027274	-22.69	21	401	253 69
hsa-miR-6801-3p	TCONS_00054323	-27.35	20	2094	1948 1398
hsa-miR-6801-3p	TCONS_00155742	-22.19	20	532	134 194 254 313 373
hsa-miR-6803-5p	TCONS_00050720	-24.42	22	3489	2569 134
hsa-miR-6803-5p	TCONS_00212984	-22.3	22	8398	108 4042
hsa-miR-6804-5p	TCONS_00221032	-23.85	21	519	105 156
hsa-miR-6804-3p	TCONS_00111229	-25.29	22	4810	631 555
hsa-miR-6804-3p	TCONS_00043266	-23.55	22	464	412 14
hsa-miR-6805-5p	TCONS_00172230	-25.03	22	1388	1111 721
hsa-miR-6805-5p	TCONS_00263656	-34.43	22	696	129 453
hsa-miR-6805-5p	TCONS_00212984	-31.72	22	8398	4407 5212
hsa-miR-6805-5p	TCONS_00212979	-31.72	22	8324	4333 5138
hsa-miR-6806-5p	TCONS_00069129	-21.99	24	553	290 506
hsa-miR-6806-5p	TCONS_00155959	-25.87	24	336	68 19
hsa-miR-6807-5p	TCONS_00086353	-24.13	22	2674	306 975
hsa-miR-6808-5p	TCONS_00118839	-23.66	22	2213	1891 1675
hsa-miR-6808-5p	TCONS_00013403	-28.97	22	6358	2035 4104
hsa-miR-6808-5p	TCONS_00212984	-28.98	22	8398	6234 6415 6684 3228
hsa-miR-6808-5p	TCONS_00068354	-23.89	22	744	674 283
hsa-miR-6808-5p	TCONS_00208011	-21.74	22	264	25 83 141
hsa-miR-6808-5p	TCONS_00212979	-28.98	22	8324	6160 6341 6610 3154
hsa-miR-6808-5p	TCONS_00208013	-21.74	22	473	32 90 148 266 325 384 443
hsa-miR-6808-5p	TCONS_00206481	-34.84	22	939	880 171
hsa-miR-6810-3p	TCONS_00054323	-36.46	23	2094	1396 1945
hsa-miR-6810-3p	TCONS_00212984	-26.37	23	8398	7381 4174
hsa-miR-6810-3p	TCONS_00155742	-24.22	23	532	249 129
hsa-miR-6810-3p	TCONS_00212979	-26.37	23	8324	7307 4100
hsa-miR-6812-5p	TCONS_00212984	-28.8	25	8398	2473 1351
hsa-miR-6812-5p	TCONS_00074681	-26.05	25	389	196 125
hsa-miR-6812-5p	TCONS_00212979	-28.8	25	8324	2399 1277
hsa-miR-6812-5p	TCONS_00223207	-25.35	25	344	259 76
hsa-miR-6812-5p	TCONS_00144777	-24.79	25	204	153 1
hsa-miR-6813-5p	TCONS_00053251	-25.8	23	1552	433 823
hsa-miR-6813-5p	TCONS_00122377	-31.42	23	422	116 278
hsa-miR-6813-5p	TCONS_00214593	-25.25	23	522	114 88
hsa-miR-6813-5p	TCONS_00096743	-27.63	23	264	140 121
hsa-miR-6813-5p	TCONS_00259155	-22.36	23	2908	1234 1085
hsa-miR-6814-5p	TCONS_00013403	-21.27	22	6358	1200 4791 3065
hsa-miR-6814-5p	TCONS_00264225	-24.78	22	2861	1142 2760
hsa-miR-6814-5p	TCONS_00141316	-22.65	22	311	156 128
hsa-miR-6815-5p	TCONS_00013403	-26.96	23	6358	5996 6139
hsa-miR-6815-5p	TCONS_00053251	-23.7	23	1552	1077 895
hsa-miR-6815-5p	TCONS_00168467	-27.49	23	356	331 125
hsa-miR-6815-5p	TCONS_00231724	-30.59	23	207	124 163
hsa-miR-6816-5p	TCONS_00013403	-26.53	21	6358	4959 4939
hsa-miR-6816-5p	TCONS_00263656	-25.17	21	696	246 126 449
hsa-miR-6816-5p	TCONS_00005868	-28.28	21	359	296 307
hsa-miR-6816-3p	TCONS_00172026	-23.95	18	469	336 33
hsa-miR-6817-5p	TCONS_00265896	-26.29	24	838	305 535
hsa-miR-6817-3p	TCONS_00159823	-22.31	19	3342	2870 395
hsa-miR-6818-5p	TCONS_00032816	-20.74	22	506	186 94
hsa-miR-6819-5p	TCONS_00212984	-35.7	22	8398	2476 1354
hsa-miR-6819-5p	TCONS_00074681	-23.59	22	389	199 125
hsa-miR-6819-5p	TCONS_00212979	-35.7	22	8324	2402 1280
hsa-miR-6819-5p	TCONS_00223207	-26.84	22	344	77 261
hsa-miR-6819-5p	TCONS_00144777	-26.94	22	204	1 155
hsa-miR-6819-3p	TCONS_00113730	-37	21	548	384 427
hsa-miR-6820-5p	TCONS_00132776	-20.99	19	2607	1615 403
hsa-miR-6820-3p	TCONS_00249651	-29.34	22	22054	17584 1686
hsa-miR-6821-5p	TCONS_00237711	-33.72	23	507	373 400
hsa-miR-6821-3p	TCONS_00013403	-28.75	21	6358	210 462 570 674 246 318 534 818 926 962 998 1034 854 1106 782 1070 746
hsa-miR-6822-3p	TCONS_00081751	-28.82	24	542	255 292 329 366 403 440 477 514
hsa-miR-6823-3p	TCONS_00113730	-26.02	21	548	429 390
hsa-miR-6824-3p	TCONS_00013403	-29.94	21	6358	1680 6296
hsa-miR-6824-3p	TCONS_00212984	-26.88	21	8398	6251 1268 68
hsa-miR-6824-3p	TCONS_00212979	-26.88	21	8324	6177 1194
hsa-miR-6825-5p	TCONS_00111229	-33.48	22	4810	2693 2937
hsa-miR-6825-5p	TCONS_00118839	-26.21	22	2213	48 226 2148
hsa-miR-6825-5p	TCONS_00013403	-26.16	22	6358	5047 5025
hsa-miR-6825-5p	TCONS_00054323	-28.89	22	2094	202 236
hsa-miR-6825-5p	TCONS_00212984	-30.48	22	8398	6387 3788 2644 3514 2384
hsa-miR-6825-5p	TCONS_00159823	-26.87	22	3342	1051 531
hsa-miR-6825-5p	TCONS_00174381	-25.12	22	788	31 345
hsa-miR-6825-5p	TCONS_00192804	-31.3	22	1272	683 1192
hsa-miR-6825-5p	TCONS_00264225	-22.02	22	2861	1213 1724
hsa-miR-6825-5p	TCONS_00189946	-26.29	22	558	92 207
hsa-miR-6825-5p	TCONS_00260141	-25.65	22	422	294 224
hsa-miR-6825-5p	TCONS_00026985	-25.34	22	568	542 408
hsa-miR-6825-5p	TCONS_00188330	-23.59	22	445	20 114 302 396
hsa-miR-6825-5p	TCONS_00249651	-27.6	22	22054	9128 4410
hsa-miR-6825-5p	TCONS_00212979	-30.48	22	8324	6313 3714 2570 3440 2310
hsa-miR-6825-5p	TCONS_00206481	-23.96	22	939	566 841
hsa-miR-6827-5p	TCONS_00118839	-26.81	22	2213	629 528
hsa-miR-6827-5p	TCONS_00212984	-25.59	22	8398	2468 135 7832 6449 6634
hsa-miR-6827-5p	TCONS_00224020	-28.15	22	1197	17 1068
hsa-miR-6827-5p	TCONS_00212979	-25.59	22	8324	2394 7758 60 6375 6560
hsa-miR-6828-5p	TCONS_00125131	-21.68	22	3288	1335 1901
hsa-miR-6829-5p	TCONS_00172230	-24.77	20	1388	100 444 345
hsa-miR-6829-5p	TCONS_00172288	-28.25	20	1549	1522 1485 79
hsa-miR-6829-5p	TCONS_00241723	-22.48	20	719	310 438
hsa-miR-6829-5p	TCONS_00197724	-24.58	20	425	259 19
hsa-miR-6829-3p	TCONS_00212984	-25.9	20	8398	2168 4167
hsa-miR-6829-3p	TCONS_00212979	-25.9	20	8324	2094 4093
hsa-miR-6830-5p	TCONS_00249651	-21.63	22	22054	5370 5264
hsa-miR-6831-5p	TCONS_00006986	-25.52	24	359	237 172
hsa-miR-6833-5p	TCONS_00212984	-24.12	22	8398	3365 571 2946
hsa-miR-6833-5p	TCONS_00249651	-23.69	22	22054	11228 7624 11449 5162 5142 3575
hsa-miR-6833-5p	TCONS_00212979	-24.12	22	8324	3291 497 2872
hsa-miR-6833-3p	TCONS_00054323	-27.95	21	2094	1919 796
hsa-miR-6834-5p	TCONS_00212984	-28.99	21	8398	1395 1085 2312 2471
hsa-miR-6834-5p	TCONS_00024082	-24.64	21	1130	1094 179
hsa-miR-6834-5p	TCONS_00232582	-25.18	21	457	128 205
hsa-miR-6834-5p	TCONS_00212979	-28.99	21	8324	1321 1011 2238 2397
hsa-miR-6780b-5p	TCONS_00111229	-26.22	23	4810	4494 4214
hsa-miR-6780b-5p	TCONS_00054323	-30.91	23	2094	1575 266
hsa-miR-6780b-5p	TCONS_00212984	-25.67	23	8398	4314 2631 4499
hsa-miR-6780b-5p	TCONS_00255872	-25.42	23	2825	1354 259
hsa-miR-6780b-5p	TCONS_00267019	-29.1	23	205	1 112
hsa-miR-6780b-5p	TCONS_00061614	-25.61	23	623	343 575
hsa-miR-6780b-5p	TCONS_00212979	-25.67	23	8324	4240 2557 4425
hsa-miR-6836-5p	TCONS_00013403	-33.8	22	6358	4751 1961
hsa-miR-6836-5p	TCONS_00120755	-25.52	22	511	414 449
hsa-miR-6837-5p	TCONS_00054323	-25.12	21	2094	1484 1039 680
hsa-miR-6837-5p	TCONS_00212984	-27.74	21	8398	210 5414 343 4628
hsa-miR-6837-5p	TCONS_00212979	-27.74	21	8324	136 5340 269 4554
hsa-miR-6840-5p	TCONS_00172447	-27.05	24	883	213 593
hsa-miR-6840-5p	TCONS_00105208	-23.64	24	304	6 104 136 169 204 236 268
hsa-miR-6840-3p	TCONS_00210521	-24.04	22	487	206 72
hsa-miR-6840-3p	TCONS_00265896	-28.35	22	838	329 714
hsa-miR-6840-3p	TCONS_00050471	-22.46	22	523	136 297
hsa-miR-6840-3p	TCONS_00212984	-31.06	22	8398	3616 3564 6034 1256 1388
hsa-miR-6840-3p	TCONS_00069730	-25.77	22	500	192 303
hsa-miR-6840-3p	TCONS_00212979	-31.06	22	8324	3542 3490 5960 1182 1314
hsa-miR-6840-3p	TCONS_00160598	-26.87	22	658	411 484
hsa-miR-6840-3p	TCONS_00232750	-29.39	22	335	190 32 162
hsa-miR-6841-3p	TCONS_00194658	-22.44	21	310	259 285
hsa-miR-6842-5p	TCONS_00172288	-23.58	22	1549	1525 1494
hsa-miR-6842-3p	TCONS_00230099	-30.97	22	1666	1623 834
hsa-miR-6842-3p	TCONS_00212984	-25.76	22	8398	5153 6101 3179 5903
hsa-miR-6842-3p	TCONS_00231594	-21.05	22	382	85 228
hsa-miR-6842-3p	TCONS_00170338	-26.96	22	277	138 175
hsa-miR-6842-3p	TCONS_00176564	-21.82	22	502	107 183
hsa-miR-6842-3p	TCONS_00212979	-25.76	22	8324	5079 6027 3105 5829
hsa-miR-6845-3p	TCONS_00054323	-31.72	21	2094	140 1666 1419 1919 921
hsa-miR-6845-3p	TCONS_00187080	-21.13	21	2873	514 659
hsa-miR-6846-5p	TCONS_00054323	-25.56	22	2094	1096 986
hsa-miR-6846-5p	TCONS_00220189	-25.79	22	443	399 160
hsa-miR-6847-5p	TCONS_00172960	-21.86	23	456	280 177
hsa-miR-6847-5p	TCONS_00148613	-23.07	23	1015	544 872
hsa-miR-6848-5p	TCONS_00054323	-26.27	23	2094	1095 984
hsa-miR-6848-5p	TCONS_00220189	-25.4	23	443	400 158
hsa-miR-6849-3p	TCONS_00212984	-26.43	22	8398	75 6018
hsa-miR-6849-3p	TCONS_00074681	-25	22	389	235 314
hsa-miR-6849-3p	TCONS_00212979	-25.62	22	8324	54 5944
hsa-miR-6849-3p	TCONS_00086353	-23.12	22	2674	1439 2218
hsa-miR-6850-3p	TCONS_00263656	-32.85	20	696	75 1
hsa-miR-6850-3p	TCONS_00172447	-25.89	20	883	477 311 839
hsa-miR-6850-3p	TCONS_00132076	-26.41	20	201	66 106 182
hsa-miR-6850-3p	TCONS_00025917	-31.92	20	545	85 137
hsa-miR-6850-3p	TCONS_00113730	-28.18	20	548	421 461 341
hsa-miR-6851-5p	TCONS_00050720	-24.67	23	3489	112 942
hsa-miR-6851-5p	TCONS_00212984	-27.71	23	8398	4239 6385 1319
hsa-miR-6851-5p	TCONS_00031128	-29.79	23	915	739 714
hsa-miR-6851-5p	TCONS_00238578	-27.74	23	398	307 78
hsa-miR-6851-5p	TCONS_00224466	-29.81	23	226	10 31
hsa-miR-6851-5p	TCONS_00212979	-27.71	23	8324	4165 6311 1245
hsa-miR-6851-3p	TCONS_00029912	-31.46	21	6300	566 986
hsa-miR-6852-5p	TCONS_00198784	-24.4	21	823	705 25 450
hsa-miR-6852-5p	TCONS_00050720	-24.01	21	3489	962 3331
hsa-miR-6852-5p	TCONS_00230099	-29.92	21	1666	268 696
hsa-miR-6852-5p	TCONS_00013403	-25.39	21	6358	4028 5095
hsa-miR-6852-5p	TCONS_00212984	-30.17	21	8398	767 4317 178
hsa-miR-6852-5p	TCONS_00273192	-24.95	21	504	26 334 264
hsa-miR-6852-5p	TCONS_00025917	-25.51	21	545	38 504
hsa-miR-6852-5p	TCONS_00212979	-30.17	21	8324	693 4243 104
hsa-miR-6852-3p	TCONS_00212984	-25.98	17	8398	2913 5717
hsa-miR-6852-3p	TCONS_00212979	-25.98	17	8324	2839 5643
hsa-miR-6852-3p	TCONS_00214382	-27.2	17	213	72 24 88
hsa-miR-6854-5p	TCONS_00118964	-24.2	24	209	104 26
hsa-miR-6856-5p	TCONS_00212984	-23.99	24	8398	1804 354
hsa-miR-6856-5p	TCONS_00212979	-23.99	24	8324	1730 280
hsa-miR-6856-3p	TCONS_00212984	-24.46	22	8398	1776 1525
hsa-miR-6856-3p	TCONS_00237711	-27.67	22	507	254 48
hsa-miR-6856-3p	TCONS_00212979	-24.46	22	8324	1702 1451
hsa-miR-6857-5p	TCONS_00050720	-25.96	22	3489	3331 1888
hsa-miR-6857-5p	TCONS_00025917	-27.91	22	545	288 261
hsa-miR-6858-5p	TCONS_00050720	-30.9	22	3489	3 2391
hsa-miR-6858-5p	TCONS_00212984	-34.66	22	8398	4267 4389
hsa-miR-6858-5p	TCONS_00207469	-27.22	22	668	139 637
hsa-miR-6858-5p	TCONS_00241736	-28.83	22	1300	236 1203
hsa-miR-6858-5p	TCONS_00208011	-26.74	22	264	178 237
hsa-miR-6858-5p	TCONS_00132076	-27.3	22	201	39 119 80 156
hsa-miR-6858-5p	TCONS_00249651	-24	22	22054	11546 7912
hsa-miR-6858-5p	TCONS_00212979	-34.66	22	8324	4193 4315
hsa-miR-6858-5p	TCONS_00208013	-27.7	22	473	303 362 70 187
hsa-miR-6858-5p	TCONS_00113730	-29.8	22	548	394 434 354 474 511
hsa-miR-6859-5p	TCONS_00208011	-27.48	23	264	1 58 116
hsa-miR-6859-5p	TCONS_00208013	-27.48	23	473	123 241 418 7
hsa-miR-6769b-3p	TCONS_00221076	-23.65	21	1079	97 867
hsa-miR-6769b-3p	TCONS_00053656	-32.39	21	542	116 356
hsa-miR-6769b-3p	TCONS_00209442	-25.12	21	838	325 524
hsa-miR-6860	TCONS_00013403	-31.31	22	6358	4741 4491
hsa-miR-6860	TCONS_00212984	-24.64	22	8398	8254 6014 3532 6646
hsa-miR-6860	TCONS_00140389	-23.52	22	556	279 319
hsa-miR-6860	TCONS_00249651	-24.37	22	22054	21166 12940 5312
hsa-miR-6860	TCONS_00212979	-24.64	22	8324	8180 5940 3458 6572
hsa-miR-6861-3p	TCONS_00172288	-27.8	18	1549	135 119
hsa-miR-6862-5p	TCONS_00029912	-21.76	22	6300	2956 2185
hsa-miR-6862-3p	TCONS_00212984	-31.48	24	8398	1991 2530 2896
hsa-miR-6862-3p	TCONS_00212979	-31.48	24	8324	1917 2456 2822
hsa-miR-6862-3p	TCONS_00122249	-30.39	24	366	325 229
hsa-miR-6864-5p	TCONS_00249651	-25.94	24	22054	20644 11501
hsa-miR-6865-5p	TCONS_00013403	-25.09	23	6358	5993 6140
hsa-miR-6865-5p	TCONS_00053251	-27.23	23	1552	894 1074
hsa-miR-6865-5p	TCONS_00212984	-25.38	23	8398	3325 3961
hsa-miR-6865-5p	TCONS_00168467	-23.47	23	356	330 124
hsa-miR-6865-5p	TCONS_00212979	-25.38	23	8324	3251 3887
hsa-miR-6865-5p	TCONS_00231724	-33.11	23	207	128 166
hsa-miR-6866-5p	TCONS_00119884	-20.5	23	525	472 242
hsa-miR-6867-5p	TCONS_00268337	-27.52	23	635	480 450 526 578
hsa-miR-6867-5p	TCONS_00249651	-25.34	23	22054	1373 224
hsa-miR-6867-3p	TCONS_00212984	-22.51	21	8398	7682 7777
hsa-miR-6867-3p	TCONS_00212979	-22.51	21	8324	7608 7703
hsa-miR-6868-5p	TCONS_00249651	-20.44	22	22054	1159 1448
hsa-miR-6868-3p	TCONS_00029912	-25.63	21	6300	2054 402
hsa-miR-6868-3p	TCONS_00187422	-26.3	21	1274	364 71
hsa-miR-6869-5p	TCONS_00076053	-24.52	22	466	179 394
hsa-miR-6869-3p	TCONS_00026157	-26.18	21	440	124 103
hsa-miR-6870-5p	TCONS_00118839	-28.12	19	2213	430 532
hsa-miR-6870-5p	TCONS_00013403	-27.06	19	6358	3580 5048
hsa-miR-6870-5p	TCONS_00212984	-26.45	19	8398	2386 3495
hsa-miR-6870-5p	TCONS_00125109	-25.33	19	1443	1148 549
hsa-miR-6870-5p	TCONS_00172447	-32.31	19	883	503 451
hsa-miR-6870-5p	TCONS_00241736	-23.83	19	1300	1008 191
hsa-miR-6870-5p	TCONS_00236975	-22.11	19	404	371 188
hsa-miR-6870-5p	TCONS_00249651	-29.18	19	22054	5427 7699 8858 211
hsa-miR-6870-5p	TCONS_00212979	-26.45	19	8324	2312 3421
hsa-miR-6871-5p	TCONS_00249651	-29.81	22	22054	4826 16391
hsa-miR-6871-3p	TCONS_00013403	-26.39	22	6358	6085 5714
hsa-miR-6871-3p	TCONS_00149993	-27.28	22	261	22 48
hsa-miR-6872-3p	TCONS_00024081	-24.67	21	1126	1 537
hsa-miR-6873-5p	TCONS_00172230	-26.4	22	1388	977 675
hsa-miR-6873-3p	TCONS_00022423	-26.22	23	871	349 143
hsa-miR-6874-5p	TCONS_00244334	-23.15	23	456	434 176
hsa-miR-6874-5p	TCONS_00136131	-27.94	23	1132	367 713
hsa-miR-6874-5p	TCONS_00273876	-22.87	23	481	181 344
hsa-miR-6874-3p	TCONS_00212984	-23.63	23	8398	2421 1301
hsa-miR-6874-3p	TCONS_00212979	-23.63	23	8324	2347 1227
hsa-miR-6875-5p	TCONS_00118839	-23.57	21	2213	45 1354
hsa-miR-6875-5p	TCONS_00085268	-31.91	21	223	179 118
hsa-miR-6876-5p	TCONS_00212979	-21.93	22	8324	2 5029
hsa-miR-6876-5p	TCONS_00148613	-27.74	22	1015	510 867
hsa-miR-6876-3p	TCONS_00013403	-21.84	24	6358	79 115
hsa-miR-6876-3p	TCONS_00212984	-25.87	24	8398	3763 724
hsa-miR-6876-3p	TCONS_00212979	-25.87	24	8324	3689 650
hsa-miR-6877-5p	TCONS_00118839	-33.55	22	2213	869 60
hsa-miR-6877-3p	TCONS_00212984	-30.54	21	8398	72 4894 6193
hsa-miR-6877-3p	TCONS_00136477	-23.03	21	549	190 424
hsa-miR-6877-3p	TCONS_00249651	-22.61	21	22054	10827 16580 21937
hsa-miR-6877-3p	TCONS_00212979	-25.76	21	8324	4820 6119
hsa-miR-6877-3p	TCONS_00113730	-32.66	21	548	431 391
hsa-miR-6879-5p	TCONS_00013403	-26.44	22	6358	5493 1959
hsa-miR-6879-5p	TCONS_00004347	-34.06	22	402	232 304
hsa-miR-6879-3p	TCONS_00013403	-22.98	21	6358	1320 1910
hsa-miR-6879-3p	TCONS_00249618	-25.06	21	314	53 35
hsa-miR-6880-5p	TCONS_00118839	-25.47	22	2213	1380 105
hsa-miR-6880-5p	TCONS_00212984	-26.25	22	8398	6387 3579 1323
hsa-miR-6880-5p	TCONS_00030397	-21.61	22	1875	1465 1262
hsa-miR-6880-5p	TCONS_00102304	-22.57	22	970	314 637
hsa-miR-6880-5p	TCONS_00225987	-24.45	22	327	167 297
hsa-miR-6880-5p	TCONS_00023519	-24.83	22	549	362 405
hsa-miR-6880-5p	TCONS_00249651	-25.12	22	22054	7985 3111
hsa-miR-6880-5p	TCONS_00212979	-26.25	22	8324	6313 3505 1249
hsa-miR-6880-3p	TCONS_00029692	-31.87	21	381	254 214
hsa-miR-6881-3p	TCONS_00026983	-25.1	22	457	342 207
hsa-miR-6883-5p	TCONS_00118839	-21.9	22	2213	431 1360
hsa-miR-6883-5p	TCONS_00172230	-26.67	22	1388	1065 343
hsa-miR-6883-5p	TCONS_00054323	-27.44	22	2094	717 1297 200
hsa-miR-6883-5p	TCONS_00212984	-27.92	22	8398	2644 5770 4244
hsa-miR-6883-5p	TCONS_00236975	-23.43	22	404	137 62
hsa-miR-6883-5p	TCONS_00081751	-26.42	22	542	274 311 348 385 422 459 496 235
hsa-miR-6883-5p	TCONS_00212979	-27.92	22	8324	2570 5696 4170
hsa-miR-6884-5p	TCONS_00139605	-26.16	22	367	325 201
hsa-miR-6884-5p	TCONS_00029912	-22.74	22	6300	2918 3388
hsa-miR-6884-5p	TCONS_00269313	-23.23	22	1836	355 490
hsa-miR-6884-5p	TCONS_00118839	-27.2	22	2213	2043 817 1901
hsa-miR-6884-5p	TCONS_00212984	-23.95	22	8398	6420 2656
hsa-miR-6884-5p	TCONS_00249651	-24.41	22	22054	13015 4781 5653 13151
hsa-miR-6884-5p	TCONS_00212979	-23.95	22	8324	6346 2582
hsa-miR-6884-5p	TCONS_00206481	-21.03	22	939	435 23
hsa-miR-6884-3p	TCONS_00213137	-23.81	23	1973	782 531
hsa-miR-6884-3p	TCONS_00113292	-28.59	23	653	25 9 49
hsa-miR-6884-3p	TCONS_00155742	-22.1	23	532	48 92 136 256
hsa-miR-6885-5p	TCONS_00047414	-24.2	25	396	34 49
hsa-miR-6886-5p	TCONS_00013403	-24.81	21	6358	2365 5403 3382
hsa-miR-6886-5p	TCONS_00155742	-21.71	21	532	42 86
hsa-miR-6887-5p	TCONS_00212984	-24.87	23	8398	2634 2382
hsa-miR-6887-5p	TCONS_00212979	-24.87	23	8324	2560 2308
hsa-miR-6887-3p	TCONS_00054323	-30.89	21	2094	1638 1912
hsa-miR-6887-3p	TCONS_00105206	-28.72	21	206	143 122
hsa-miR-6887-3p	TCONS_00151614	-23.78	21	760	598 735
hsa-miR-6889-5p	TCONS_00013403	-34.42	23	6358	5084 5024 6086
hsa-miR-6889-5p	TCONS_00031128	-25.9	23	915	565 627
hsa-miR-6889-5p	TCONS_00188330	-27.42	23	445	394 113 301
hsa-miR-6889-5p	TCONS_00206481	-27.45	23	939	441 843
hsa-miR-6889-3p	TCONS_00212984	-25.73	20	8398	7825 444
hsa-miR-6889-3p	TCONS_00212979	-25.73	20	8324	7751 370
hsa-miR-6889-3p	TCONS_00214382	-28.98	20	213	64 113 137
hsa-miR-6890-5p	TCONS_00146395	-31.62	21	550	379 86
hsa-miR-6891-5p	TCONS_00213137	-30.55	19	1973	1095 1077
hsa-miR-6891-5p	TCONS_00212984	-23.62	19	8398	1613 3057
hsa-miR-6891-5p	TCONS_00232910	-24.4	19	674	174 548
hsa-miR-6891-5p	TCONS_00249651	-21.91	19	22054	1366 8043
hsa-miR-6891-5p	TCONS_00212979	-23.62	19	8324	1539 2983
hsa-miR-6892-3p	TCONS_00192796	-24.04	21	658	365 327
hsa-miR-6893-5p	TCONS_00013403	-24.95	21	6358	2035 4106
hsa-miR-6893-5p	TCONS_00212984	-28.08	21	8398	6233 6416 6054 6684
hsa-miR-6893-5p	TCONS_00208011	-23.27	21	264	27 85 143
hsa-miR-6893-5p	TCONS_00212979	-28.08	21	8324	6159 6342 5980 6610
hsa-miR-6893-5p	TCONS_00208013	-23.27	21	473	34 92 150 268 327 386 445
hsa-miR-6893-5p	TCONS_00206481	-26.59	21	939	879 175
hsa-miR-6893-3p	TCONS_00048632	-25.42	22	975	402 881
hsa-miR-6893-3p	TCONS_00052037	-26.54	22	224	82 198
hsa-miR-6893-3p	TCONS_00249651	-28.29	22	22054	8777 173 5740
hsa-miR-6893-3p	TCONS_00070293	-38.46	22	205	158 1
hsa-miR-6894-5p	TCONS_00118839	-28.01	24	2213	1528 2024
hsa-miR-6894-5p	TCONS_00212984	-29.72	24	8398	1605 6675
hsa-miR-6894-5p	TCONS_00017837	-25.82	24	363	92 269
hsa-miR-6894-5p	TCONS_00242833	-29.55	24	516	62 334
hsa-miR-6894-5p	TCONS_00212979	-29.72	24	8324	1531 6601
hsa-miR-6894-3p	TCONS_00213137	-28.72	21	1973	937 595
hsa-miR-6894-3p	TCONS_00212984	-26.91	21	8398	1285 2
hsa-miR-6895-5p	TCONS_00212984	-24.84	21	8398	3642 7228
hsa-miR-6895-5p	TCONS_00212979	-24.84	21	8324	3568 7154
hsa-miR-7106-5p	TCONS_00230099	-31.08	20	1666	263 724
hsa-miR-7106-5p	TCONS_00118839	-28.59	20	2213	51 2034
hsa-miR-7106-5p	TCONS_00212984	-25.21	20	8398	3788 2385 2312
hsa-miR-7106-5p	TCONS_00031128	-32.51	20	915	600 628
hsa-miR-7106-5p	TCONS_00188329	-22.54	20	268	88 182
hsa-miR-7106-5p	TCONS_00188330	-23.9	20	445	22 116 304 398
hsa-miR-7106-5p	TCONS_00212979	-25.21	20	8324	3714 2311 2238
hsa-miR-7106-5p	TCONS_00206481	-24.08	20	939	842 908
hsa-miR-7106-3p	TCONS_00111229	-24.86	23	4810	2959 656
hsa-miR-7107-5p	TCONS_00174397	-29.96	22	684	340 201
hsa-miR-7107-5p	TCONS_00105296	-35.18	22	358	245 257
hsa-miR-7108-5p	TCONS_00013403	-35.57	21	6358	5900 4085
hsa-miR-7108-5p	TCONS_00255872	-26.14	21	2825	1834 380
hsa-miR-7108-5p	TCONS_00069727	-32.11	21	369	130 62 109
hsa-miR-7108-5p	TCONS_00211278	-28.97	21	663	594 549
hsa-miR-7108-5p	TCONS_00249651	-27.35	21	22054	3780 5534 12638
hsa-miR-7108-3p	TCONS_00013403	-30.37	20	6358	3473 1216
hsa-miR-7108-3p	TCONS_00043266	-35.1	20	464	114 9
hsa-miR-7109-5p	TCONS_00047414	-25	21	396	35 52
hsa-miR-7109-5p	TCONS_00054323	-33.23	21	2094	239 709
hsa-miR-7109-5p	TCONS_00172288	-29	21	1549	1497 1483
hsa-miR-7109-5p	TCONS_00188332	-31.29	21	201	160 91
hsa-miR-7110-5p	TCONS_00263656	-26.76	21	696	197 411
hsa-miR-7110-5p	TCONS_00172288	-27.71	21	1549	1495 1529
hsa-miR-7110-3p	TCONS_00054323	-30.18	22	2094	795 2006
hsa-miR-7111-5p	TCONS_00118839	-26.9	22	2213	426 227 528
hsa-miR-7111-5p	TCONS_00013403	-30.32	22	6358	5045 3576
hsa-miR-7111-5p	TCONS_00212984	-29.05	22	8398	2380 3493
hsa-miR-7111-5p	TCONS_00125109	-28.33	22	1443	546 1143
hsa-miR-7111-5p	TCONS_00172447	-29.16	22	883	502 449
hsa-miR-7111-5p	TCONS_00241736	-27.83	22	1300	189 1002
hsa-miR-7111-5p	TCONS_00249651	-27.12	22	22054	8855 5423 7697 208
hsa-miR-7111-5p	TCONS_00212979	-29.05	22	8324	2306 3419
hsa-miR-7111-3p	TCONS_00029912	-23.77	22	6300	896 1894
hsa-miR-7111-3p	TCONS_00054323	-25.6	22	2094	1420 143
hsa-miR-7111-3p	TCONS_00212984	-33.65	22	8398	8036 2515 2907
hsa-miR-7111-3p	TCONS_00159823	-22.59	22	3342	2620 2407
hsa-miR-7111-3p	TCONS_00212979	-33.65	22	8324	7962 2441 2833
hsa-miR-7112-5p	TCONS_00013403	-32.38	22	6358	4761 5958 5340
hsa-miR-7113-5p	TCONS_00212984	-28.5	21	8398	3090 7806
hsa-miR-7113-5p	TCONS_00081751	-21.71	21	542	277 314 351 388 425 462 499 242
hsa-miR-7113-5p	TCONS_00212979	-28.5	21	8324	3016 7732
hsa-miR-7113-3p	TCONS_00212984	-33.18	23	8398	7774 3725
hsa-miR-7113-3p	TCONS_00212979	-33.18	23	8324	7700 3651
hsa-miR-7114-5p	TCONS_00136131	-26.58	21	1132	799 1056
hsa-miR-7114-5p	TCONS_00184966	-21.38	21	204	89 27
hsa-miR-7114-5p	TCONS_00249651	-22.57	21	22054	11449 7847
hsa-miR-7150	TCONS_00119408	-28.53	18	297	154 186
hsa-miR-7152-3p	TCONS_00212984	-31.29	20	8398	1268 170
hsa-miR-7152-3p	TCONS_00212979	-31.29	20	8324	1194 96
hsa-miR-7153-5p	TCONS_00212984	-21.67	23	8398	4652 4962 2103
[truncated: 93 more rows]
