# Supplementary material for: Identification and integrated analysis of differentially expressed lncRNAs and circRNAs reveal the potential ceRNA networks during PDLSC osteogenic differentiation
Source: BMC Genet. 2017 Dec 2;18:100. doi: 10.1186/s12863-017-0569-4 (PMC5712120; doi:10.1186/s12863-017-0569-4)
Supplement: Supplementary file 9 — circRNA_miRNA_miRanda_2BindingSites.xlsx CircRNAs predicted to share at least two miRNA binding sites (XLSX 23183 kb) [file 12863_2017_569_MOESM9_ESM.xlsx]

## Sheet: circRNA_miRNA_2BindingSites
miRNA	circRNA ID	Max Energy	miRNA Length	circRNA Length	Positions
hsa-let-7a-5p	chrX|22212903-22245409	-23.03	22	32506	11151 18518 11752 25788 23671
hsa-let-7a-5p	chrX|24064200-24071727	-23	22	7527	7062 3462 6312 4316 4475
hsa-let-7a-5p	chrX|45010960-45020730	-23.34	22	9770	4239 5611 5442
hsa-let-7a-5p	chr7|5641153-5652510	-22.78	22	11357	10145 9454
hsa-let-7a-5p	chr7|11061790-11111467	-24.55	22	49677	14849 4541 25473 35261 13378 39031 30617 41607
hsa-let-7a-5p	chr7|33351218-33388144	-20.98	22	36926	9373 29479 25463
hsa-let-7a-5p	chr7|33966478-33974784	-22.78	22	8306	5496 5521
hsa-let-7a-5p	chr7|39987598-40047877	-24.14	22	60279	56791 35566 42126 34795 17763 19900 46666 40717 4830 18218 51169 44320 43014 3084 52485 350 28556 54950
hsa-let-7a-5p	chr7|43311762-43320742	-21.2	22	8980	5293 1647
hsa-let-7a-5p	chr7|47344754-47400914	-22.89	22	56160	29693 1070 42188 19600 45049 22561 5162 23017 16613 33847
hsa-let-7a-5p	chr7|48410519-48427871	-23.14	22	17352	162 2389 15070 6217 11789 6833
hsa-let-7a-5p	chr7|80789305-80810701	-21.93	22	21396	19541 16219
hsa-let-7a-5p	chr7|92123119-92131872	-21.38	22	8753	3201 150
hsa-let-7a-5p	chr7|102399547-102404683	-25.2	22	5136	4021 3399
hsa-let-7a-5p	chr7|107527236-107548332	-23.29	22	21096	927 950
hsa-let-7a-5p	chr7|127807483-127888012	-23	22	80529	62603 17996 46713 25854 11698 76051
hsa-let-7a-5p	chr7|128574719-128592017	-23.14	22	17298	5581 6564 977 14519 15003
hsa-let-7a-5p	chr7|130039463-130049144	-22.78	22	9681	3291 7396 7595 6548
hsa-let-7a-5p	chr7|130984052-131052555	-23.84	22	68503	43327 8950 14059 65972 67890 20171 8769 66211 23013 56548 56694 28503 43880 45235
hsa-let-7a-5p	chr7|137521865-137623554	-24.7	22	101689	91229 7956 72850 73561 36486 54245 54269 59461 54402 19508 2456 48798 86231 8280 82673
hsa-let-7a-5p	chr7|137678556-137690002	-22.92	22	11446	8651 6545
hsa-let-7a-5p	chr7|139398598-139407350	-24.02	22	8752	943 7525 5064 967
hsa-let-7a-5p	chr7|152220522-152250966	-22.24	22	30444	20749 16111 10367 15321 8701
hsa-let-7a-5p	chr7|152309965-152330739	-22.66	22	20774	15710 9760
hsa-let-7a-5p	chr7|156826604-156836885	-23.94	22	10281	3212 7662
hsa-let-7a-5p	chr7|157358546-157367483	-22.78	22	8937	2684 3900
hsa-let-7a-5p	chr7|158879683-158918869	-24.24	22	39186	6519 10962 20510 26847 7017 8860 32509
hsa-let-7a-5p	chr6|1930102-1960966	-22.16	22	30864	26771 13272 23840
hsa-let-7a-5p	chr6|20144219-20152769	-22.78	22	8550	5936 6415
hsa-let-7a-5p	chr6|20649292-20758643	-24.24	22	109351	83055 4231 27850 71286 44980 46316 74422 13091 61435 86886 106877 25402 90747 85511 57418
hsa-let-7a-5p	chr6|34606554-34646798	-23.23	22	40244	19224 11166 29132 17349 19852 31563
hsa-let-7a-5p	chr6|38577599-38598121	-22.4	22	20522	11888 10504 620 12021
hsa-let-7a-5p	chr6|84185186-84204096	-21.75	22	18910	3937 18496
hsa-let-7a-5p	chr6|85526125-85542043	-21.5	22	15918	13908 9119 14066 11468
hsa-let-7a-5p	chr6|100766564-100848707	-21.79	22	82143	12758 59639 7689 59798 73234 10131
hsa-let-7a-5p	chr6|104744159-104785319	-23.13	22	41160	36086 12929 33672 36555 37978 23174
hsa-let-7a-5p	chr6|110667433-110773937	-24.24	22	106504	106447 62067 48126 87118 34222 38690 10885 50340 68544 84852 87704 95043 67743 84232
hsa-let-7a-5p	chr6|111311068-111331784	-23.29	22	20716	13865 811 9072 11992 13003 18047 7575 835 2368 276 13359
hsa-let-7a-5p	chr6|147267083-147316407	-20.55	22	49324	47586 13009
hsa-let-7a-5p	chr6|157110471-157148951	-22.78	22	38480	2522 12279 29323 30232 21291
hsa-let-7a-5p	chr6|157867546-157875176	-22.64	22	7630	876 649
hsa-let-7a-5p	chr6|167870382-167902386	-22.93	22	32004	19265 23529 18534
hsa-let-7a-5p	chr5|6606819-6620298	-23.25	22	13479	4028 3386 8909
hsa-let-7a-5p	chr5|32390274-32397338	-23.32	22	7064	928 1205
hsa-let-7a-5p	chr5|37437921-37479987	-22.78	22	42066	4188 17395 34645 35494 6489 1211 31071 32749
hsa-let-7a-5p	chr5|55652528-55656774	-22.88	22	4246	1202 2541 3656 3976
hsa-let-7a-5p	chr5|72861807-72883232	-22.78	22	21425	910 19769
hsa-let-7a-5p	chr5|78955294-78969192	-22.72	22	13898	4762 56
hsa-let-7a-5p	chr5|79396822-79457018	-24.38	22	60196	56821 17330 52722 17652 23950 487 3606 42868 23506 59739
hsa-let-7a-5p	chr5|80150881-80169546	-24.47	22	18665	13733 17549 15787 14092 17664
hsa-let-7a-5p	chr5|109767534-109789527	-21.89	22	21993	12934 8073
hsa-let-7a-5p	chr5|119101934-119129423	-24.67	22	27489	11379 15166 422 6939 22703 12806 15336
hsa-let-7a-5p	chr5|126465425-126480527	-23.28	22	15102	3134 6542 2542 8087 6141
hsa-let-7a-5p	chr5|128357275-128395274	-22.48	22	37999	36203 15311 4276
hsa-let-7a-5p	chr5|128446480-128530693	-21.56	22	84213	45834 1458 63563
hsa-let-7a-5p	chr5|133064979-133076898	-22.91	22	11919	4341 8001
hsa-let-7a-5p	chr5|134537988-134552209	-23.02	22	14221	8252 4525 940 8032 5328
hsa-let-7a-5p	chr5|134703758-134718173	-24.8	22	14415	1255 383 2201 2813 7031
hsa-let-7a-5p	chr5|143037195-143057747	-23.85	22	20552	16270 16327 120 15708 5977
hsa-let-7a-5p	chr5|158731068-158796475	-25.39	22	65407	55293 4594 53222 61810 6008 39488 16717
hsa-let-7a-5p	chr5|170878096-170924550	-23.41	22	46454	38691 2784 36119 45639 28061 42267 33862
hsa-let-7a-5p	chr5|179152141-179158879	-22.78	22	6738	4315 4894 3122
hsa-let-7a-5p	chr4|2596083-2639859	-23.68	22	43776	22416 5220 3888 19507 21254 17442 12191 39521 41528 7831 17755 21574 31566 12167
hsa-let-7a-5p	chr4|2630934-2672372	-22.78	22	41438	22581 27888 14664 4670 34669 6677 37064 23350 37803
hsa-let-7a-5p	chr4|17886067-17909345	-22.78	22	23278	7803 22037 12522
hsa-let-7a-5p	chr4|38054198-38103157	-26.01	22	48959	11519 39158 2012 22838 9502 20635 46184 34678 15453 34491 9189 47501 17844 9151
hsa-let-7a-5p	chr4|39745751-39774933	-24.55	22	29182	2001 2699 5066 21069 1962 22861 2122 11346
hsa-let-7a-5p	chr4|42018110-42023384	-23.92	22	5274	3710 1755 4189 2472
hsa-let-7a-5p	chr4|47744401-47786925	-23.13	22	42524	28882 13608 18133 9908
hsa-let-7a-5p	chr4|52626017-52631144	-22.78	22	5127	377 4280
hsa-let-7a-5p	chr4|53379072-53425965	-23.29	22	46893	16918 2763 6362 24181
hsa-let-7a-5p	chr4|53383772-53428183	-23.29	22	44411	12218 1662 19481 44374
hsa-let-7a-5p	chr4|67662188-67682213	-22.32	22	20025	12753 9912 10597
hsa-let-7a-5p	chr4|77726166-77744875	-22.78	22	18709	11327 10288 8453
hsa-let-7a-5p	chr4|82821036-82829058	-21.02	22	8022	3239 5389
hsa-let-7a-5p	chr4|98391951-98421394	-21.32	22	29443	27176 4416 8232
hsa-let-7a-5p	chr4|106295093-106308989	-22.76	22	13896	8649 11221 1032
hsa-let-7a-5p	chr4|139061864-139073567	-22.78	22	11703	6228 3790 8208 1712 6292
hsa-let-7a-5p	chr4|140947653-140967873	-22.78	22	20220	4428 6633
hsa-let-7a-5p	chr4|147906637-147939899	-23.51	22	33262	1277 22539 6083 26132 9708
hsa-let-7a-5p	chr4|150415437-150491035	-24.1	22	75598	43037 38620 4272 34371 34876 43660 49672 11054
hsa-let-7a-5p	chr4|150798080-150817257	-22.51	22	19177	9637 12375
hsa-let-7a-5p	chr4|159186641-159210583	-21.68	22	23942	11160 11876 10819
hsa-let-7a-5p	chr4|168890921-168916027	-21.02	22	25106	12902 5982 16472
hsa-let-7a-5p	chr3|18378169-18420991	-21.85	22	42822	22525 25735 21125 21173
hsa-let-7a-5p	chr3|27411641-27452498	-24.14	22	40857	31462 35314 24735 30077
hsa-let-7a-5p	chr3|27418485-27452498	-24.14	22	34013	24618 28470 17891 23233
hsa-let-7a-5p	chr3|33051757-33068970	-22.78	22	17213	15317 9924 16224 8777
hsa-let-7a-5p	chr3|48793996-48807684	-23.33	22	13688	2105 7228 4028 5180
hsa-let-7a-5p	chr3|61748877-62078258	-28.99	22	329381	74384 319213 323782 87641 51837 9646 26265 42682 86528 87939 111635 191141 209321 243554 284962 73075 299619 312823 34158 227869 285118 162247 193398 276061 322104 153593 302239 314856 22749 86321 254715 32946 154382 204991 297747 285 72428 68980 309341 80676 114040 102576
hsa-let-7a-5p	chr3|105670232-105681818	-23.5	22	11586	11042 2908
hsa-let-7a-5p	chr3|107710451-107744710	-21.69	22	34259	23996 30015 17838
hsa-let-7a-5p	chr3|111945267-111962312	-24.96	22	17045	11399 5511
hsa-let-7a-5p	chr3|123626817-123667187	-26.56	22	40370	8105 27971 27995 5485 30503 24083
hsa-let-7a-5p	chr3|141260122-141287453	-22.24	22	27331	19743 22916 10863 20163 18190
hsa-let-7a-5p	chr3|155910691-155925366	-22.95	22	14675	2902 6355 4149 12063
hsa-let-7a-5p	chr3|179740246-179765848	-23.16	22	25602	592 6079 18807 19499 616 24671
hsa-let-7a-5p	chr3|183775914-183790980	-22.78	22	15066	6267 6581
hsa-let-7a-5p	chr3|185617479-185624082	-22.78	22	6603	3982 5409
hsa-let-7a-5p	chr3|197829563-197871462	-23.41	22	41899	12341 31480 7185 32505 29295 1886
hsa-let-7a-5p	chr2|8908620-8974435	-23.02	22	65815	50913 35315 51072 54755 25473 7790 20569 19811 63981 38830
hsa-let-7a-5p	chr2|10644319-10668723	-22.78	22	24404	17124 14141
hsa-let-7a-5p	chr2|15186741-15218968	-23.44	22	32227	15895 10485 16026 5396
hsa-let-7a-5p	chr2|15275483-15330765	-22.81	22	55282	44656 19524 24342 41266 32292 9954 48812
hsa-let-7a-5p	chr2|23880638-23885829	-22.72	22	5191	1157 1629
hsa-let-7a-5p	chr2|25482795-25531597	-23.28	22	48802	39977 38660 43672 17336 25300 21346 9228 24691 40573 31017
hsa-let-7a-5p	chr2|32377587-32416163	-24.24	22	38576	19208 37426 35961 33962 3724 12181 31644 33523 31668 21901 26802 12344 26412 33210 17906 30735
hsa-let-7a-5p	chr2|33186855-33222151	-23.1	22	35296	6358 28932 10932 7902
hsa-let-7a-5p	chr2|33252676-33315269	-24.79	22	62593	18314 44827 8537 41617 22018 35151
hsa-let-7a-5p	chr2|38568198-38591648	-23.63	22	23450	16094 18357 9228 14712 14184 16060
hsa-let-7a-5p	chr2|48642401-48671680	-23.13	22	29279	7008 10941 18311 19082 23876 6184
hsa-let-7a-5p	chr2|55349517-55388886	-23.01	22	39369	483 29300 31170 19036 27775 1364 29324 37241 23782 2058 4469 9440 15533
hsa-let-7a-5p	chr2|61278164-61319327	-23.36	22	41163	1375 3897 37280 24813
hsa-let-7a-5p	chr2|61284874-61350693	-22.78	22	65819	52676 30570 18103 41405
hsa-let-7a-5p	chr2|61296799-61350693	-22.78	22	53894	40751 18645 6178 29480
hsa-let-7a-5p	chr2|63484603-63571626	-24.54	22	87023	19375 33357 80270 16078 15256 28980
hsa-let-7a-5p	chr2|68490189-68545312	-23.28	22	55123	47250 53864
hsa-let-7a-5p	chr2|69356495-69363670	-23.02	22	7175	6680 6909 3152
hsa-let-7a-5p	chr2|71396140-71418639	-27.08	22	22499	7155 3944
hsa-let-7a-5p	chr2|159337566-159395834	-23.7	22	58268	43582 13076 30716 43900 52595 18847 15829 46376
hsa-let-7a-5p	chr2|169905113-169924173	-22.78	22	19060	2730 10192 8924 6672 13212
hsa-let-7a-5p	chr2|177482058-177513908	-21.55	22	31850	12975 20969 29113 12764
hsa-let-7a-5p	chr2|186740227-186754049	-22.78	22	13822	4675 4372 6323 2992
hsa-let-7a-5p	chr2|200611383-200668803	-22.54	22	57420	8887 52812 393 54120 15497 38200 417 24817 3853 45449 53434
hsa-let-7a-5p	chr2|202290322-202295837	-22.78	22	5515	1066 3320
hsa-let-7a-5p	chr2|203068392-203084569	-22.78	22	16177	409 8271 10020 14410 14555 2238 1337
hsa-let-7a-5p	chr2|210098085-210154611	-22.06	22	56526	17807 22067
hsa-let-7a-5p	chr2|213317218-213350645	-20.6	22	33427	3378 11514 25206
hsa-let-7a-5p	chr2|218546918-218560883	-22.78	22	13965	9667 4946 10180
hsa-let-7a-5p	chr2|222630112-222648795	-20.9	22	18683	2455 16290
hsa-let-7a-5p	chr2|229829192-229880128	-22.78	22	50936	7690 38045 39240 5749
hsa-let-7a-5p	chr2|241413306-241435030	-20.63	22	21724	18586 17145 11882
hsa-let-7a-5p	chr1|1256991-1267992	-26.69	22	11001	3422 1120 3471
hsa-let-7a-5p	chr1|1793244-1817875	-22.83	22	24631	12368 15471 16002 17495 23476 16149 4093
hsa-let-7a-5p	chr1|15544398-15567269	-22.78	22	22871	3488 20508 21339 13577
hsa-let-7a-5p	chr1|15630324-15651895	-25.4	22	21571	7795 21066 7139 8282 16957
hsa-let-7a-5p	chr1|39424027-39439500	-23.28	22	15473	13355 6102 11137
hsa-let-7a-5p	chr1|44308309-44339322	-22.54	22	31013	19366 16625 25911
hsa-let-7a-5p	chr1|53074605-53082188	-22.01	22	7583	1302 4234
hsa-let-7a-5p	chr1|58506059-58539310	-22.42	22	33251	18228 26563 30440
hsa-let-7a-5p	chr1|59321535-59346398	-20.86	22	24863	5065 12679 2072
hsa-let-7a-5p	chr1|62803718-62841547	-22.78	22	37829	32000 440 12038 22261 28241 36532 6535
hsa-let-7a-5p	chr1|66891153-66905375	-22.78	22	14222	380 9012 10863 10910
hsa-let-7a-5p	chr1|98684884-98698905	-22.78	22	14021	4092 9795
hsa-let-7a-5p	chr1|112591524-112616895	-20.88	22	25371	22436 17870
hsa-let-7a-5p	chr1|146076705-146094952	-21.98	22	18247	4033 8769 13490 18208 1904 6634 11361
hsa-let-7a-5p	chr1|151224244-151232703	-22.78	22	8459	1604 1297 1976
hsa-let-7a-5p	chr1|155395458-155459898	-25.02	22	64440	33887 57168 14917 30678 48597 53109 31773 30052 27124 13638 27701 12540 29419
hsa-let-7a-5p	chr1|180984676-181005463	-25.44	22	20787	2157 13778
hsa-let-7a-5p	chr1|198232552-198279061	-22.78	22	46509	9623 34963
hsa-let-7a-5p	chr1|205159546-205169832	-24.95	22	10286	3622 861 1308
hsa-let-7a-5p	chr1|233160282-233236980	-24.47	22	76698	63576 28312 50067 606 47745 58062 50283 50908 52349 59814
hsa-let-7a-5p	chr9|4117767-4286523	-23.29	22	168756	126879 155450 147729 15226 30751 165570 76386 43983 22015 41522 76362 9343 101226 11076 42744 127681
hsa-let-7a-5p	chr9|22029432-22056387	-23.78	22	26955	18449 22679
hsa-let-7a-5p	chr9|83663874-83678599	-26.41	22	14725	8106 6966
hsa-let-7a-5p	chr9|85642826-85646418	-27.94	22	3592	2285 1753
hsa-let-7a-5p	chr9|92055404-92068098	-21.26	22	12694	1527 12004
hsa-let-7a-5p	chr9|92055404-92080963	-23.16	22	25559	1527 13370 23743 12004
hsa-let-7a-5p	chr9|92715252-92722808	-20.92	22	7556	7115 3258
hsa-let-7a-5p	chr9|93476255-93498886	-24.7	22	22631	10350 2293 6004 9813 11888 8389 4150 5195
hsa-let-7a-5p	chr9|98745558-98771046	-23.68	22	25488	2253 3829 3908 8659 26
hsa-let-7a-5p	chr9|109080838-109108570	-20.9	22	27732	25990 22193
hsa-let-7a-5p	chr9|112408906-112459577	-26.1	22	50671	30166 44558 10174 14507 14879 20064 28125 45871 46029 26921 49132 25246 355 34085
hsa-let-7a-5p	chr9|116344542-116353793	-23.07	22	9251	2459 3751
hsa-let-7a-5p	chr9|128169051-128180799	-23.92	22	11748	3984 7925
hsa-let-7a-5p	chr8|25268844-25292172	-22.78	22	23328	16373 3279 19113 10571 15281
hsa-let-7a-5p	chr8|31076172-31100955	-23.87	22	24783	6496 18463 20807
hsa-let-7a-5p	chr8|32595827-32616885	-25.27	22	21058	18383 7722 13183 14926 18129
hsa-let-7a-5p	chr8|42906172-42974194	-23.03	22	68022	19768 21528 64846 18997 40668 43292 50509 49677 60870 20185 34847 10576 65740
hsa-let-7a-5p	chr8|42973288-42986795	-22.78	22	13507	10290 1008 7835 2647 5027
hsa-let-7a-5p	chr8|48043032-48049978	-21.2	22	6946	1038 3981
hsa-let-7a-5p	chr8|53756554-53801896	-22.58	22	45342	12363 5477 30004 21126
hsa-let-7a-5p	chr8|53769617-53801896	-21.67	22	32279	16941 8063
hsa-let-7a-5p	chr8|53970391-54010492	-22.78	22	40101	22633 19473 20065 8053
hsa-let-7a-5p	chr8|61633682-61644632	-23.1	22	10950	5347 10197
hsa-let-7a-5p	chr8|66828653-66836074	-23.1	22	7421	5110 5134 1291
hsa-let-7a-5p	chr8|71269739-71317674	-22.87	22	47935	38829 19746 17135 19946 37151 37637 34712 34217 21151
hsa-let-7a-5p	chr8|99142973-99156743	-20.72	22	13770	4210 6440
hsa-let-7a-5p	chr8|99511103-99661491	-23.75	22	150388	94864 38692 39118 24918 55889 78884 51249 57259 116510 9019 87202 106297 64969 31662 104412 143828 84964
hsa-let-7a-5p	chr8|99520898-99556653	-22.78	22	35755	28897 29323 15123 21867
hsa-let-7a-5p	chr8|115587000-115623758	-23.22	22	36758	29066 21917 28624 26947
hsa-let-7a-5p	chr13|20026611-20036909	-22.55	22	10298	8128 3258
hsa-let-7a-5p	chr13|23590149-23626792	-23.79	22	36643	34673 257 32316 24437 23438 34378 26505
hsa-let-7a-5p	chr13|101692584-101706902	-21.07	22	14318	7570 16
hsa-let-7a-5p	chr13|113495501-113503588	-24.33	22	8087	7260 3827
hsa-let-7a-5p	chr12|1180539-1190052	-23.02	22	9513	6363 5998
hsa-let-7a-5p	chr12|43760924-43783724	-22.78	22	22800	13392 2963
hsa-let-7a-5p	chr12|64062916-64097375	-24.53	22	34459	22523 10479 29673 6544 6262 834
hsa-let-7a-5p	chr12|77940318-78007445	-25.8	22	67127	66162 11 36267 22001 17418 1326
hsa-let-7a-5p	chr12|116928022-116949706	-24.52	22	21684	4439 860 1284 4585 14827 14229 14101 1637
hsa-let-7a-5p	chr12|122777490-122823459	-22.78	22	45969	15100 27466 14802 31266 37819 20146 30840 15576 44356
hsa-let-7a-5p	chr12|123166654-123198334	-24.9	22	31680	28038 15358 1359 3018 1271 18438
hsa-let-7a-5p	chr12|131986513-131994956	-22.78	22	8443	53 5139
hsa-let-7a-5p	chr12|132813306-132822311	-23.26	22	9005	5579 790
hsa-let-7a-5p	chr11|11903262-11920494	-21.59	22	17232	2487 5106
hsa-let-7a-5p	chr11|18558227-18578808	-23.08	22	20581	719 7743 10764 15322 15986 20038
hsa-let-7a-5p	chr11|33043749-33061726	-23.29	22	17977	9467 11172 7851
hsa-let-7a-5p	chr11|36610080-36648155	-23.28	22	38075	27872 28031 7787
hsa-let-7a-5p	chr11|46795593-46821268	-24.25	22	25675	15955 17279 21616 19529 17756
hsa-let-7a-5p	chr11|68166981-68190152	-22.78	22	23171	17558 5323 9005 14165 15827 16750 3386
hsa-let-7a-5p	chr11|68357649-68365702	-20.84	22	8053	2207 2234
hsa-let-7a-5p	chr11|72867864-72889945	-23.09	22	22081	18150 3341
hsa-let-7a-5p	chr11|86001034-86031611	-25.21	22	30577	2267 27630 9603
hsa-let-7a-5p	chr11|86007541-86031611	-21.51	22	24070	21123 3096
hsa-let-7a-5p	chr11|103311877-103323990	-22.21	22	12113	5971 802 10184
hsa-let-7a-5p	chr11|118779631-118786518	-22.78	22	6887	758 4899 1333
hsa-let-7a-5p	chr11|128758114-128782023	-23	22	23909	2485 6527 2729
hsa-let-7a-5p	chr10|366274-384146	-29.08	22	17872	5873 17665 4229 10826 17706 12956
hsa-let-7a-5p	chr10|440870-486530	-22.39	22	45660	35532 4192
hsa-let-7a-5p	chr10|5773841-5800705	-22.78	22	26864	12401 19248 18779
hsa-let-7a-5p	chr10|7243557-7285954	-22.78	22	42397	29307 34224 3631 12753 19980 40567
hsa-let-7a-5p	chr10|7276891-7285954	-21.18	22	9063	890 7233
hsa-let-7a-5p	chr10|12094072-12120267	-24.7	22	26195	17165 633 8728 13417 14279 22558 4076 10874 23889
hsa-let-7a-5p	chr10|12760947-12791233	-24.7	22	30286	5090 16497 20776 27570 18715
hsa-let-7a-5p	chr10|15548454-15575594	-22.78	22	27140	26008 17207 21161
hsa-let-7a-5p	chr10|35032434-35044868	-21.27	22	12434	2052 4138
hsa-let-7a-5p	chr10|45639815-45663842	-24.11	22	24027	15967 7016 747
hsa-let-7a-5p	chr10|50433475-50590247	-23.74	22	156772	54161 70722 49676 107825 31029 54610 130411 155326 54635 107905 103799 3210 117132 38700 122809
hsa-let-7a-5p	chr10|87767672-87814612	-23.09	22	46940	37372 28689 44676 38150
hsa-let-7a-5p	chr10|89751345-89762835	-21.17	22	11490	4478 10196
hsa-let-7a-5p	chr10|110124016-110130486	-25.76	22	6470	5584 5688
hsa-let-7a-5p	chr10|126970701-127000307	-23.28	22	29606	421 2599 4995 6104 13718 14351 1287 21648
hsa-let-7a-5p	chr10|131934457-131947791	-25.37	22	13334	4065 1762 2877 4227 9757
hsa-let-7a-5p	chr17|586269-632841	-23.06	22	46572	31204 20081 22574
hsa-let-7a-5p	chr17|29684562-29695523	-22.13	22	10961	3974 1358
hsa-let-7a-5p	chr17|32173830-32194107	-26.17	22	20277	4433 17037 4090 13512 4066 228
hsa-let-7a-5p	chr17|39490556-39494694	-21.2	22	4138	3589 776 2676
hsa-let-7a-5p	chr17|42223381-42232137	-24.39	22	8756	1030 1745 2625 5840 7351 1190 7063 7023
hsa-let-7a-5p	chr17|51041500-51056482	-24.92	22	14982	8176 13267
hsa-let-7a-5p	chr17|63193990-63200957	-23.29	22	6967	4277 1861 6822 6921
hsa-let-7a-5p	chr17|66496200-66689047	-26.13	22	192847	34296 15552 58751 92512 135314 167739 67950 60698 37360 71437 130057 170272 52702 58907 80899 58774 158284 130384 141221 159454 183355 75415 186043
hsa-let-7a-5p	chr17|67128650-67167796	-27.63	22	39146	14574 2526
hsa-let-7a-5p	chr17|67945408-67975958	-23.71	22	30550	14384 20775 7650 6991 6927
hsa-let-7a-5p	chr17|67959540-67975958	-23.71	22	16418	252 6643
hsa-let-7a-5p	chr17|78064721-78075278	-21.19	22	10557	836 9524
hsa-let-7a-5p	chr17|81604547-81608822	-21.7	22	4275	1346 3407
hsa-let-7a-5p	chr17|82763964-82814934	-23.72	22	50970	34547 45428 30033 3549 7526
hsa-let-7a-5p	chr17|82900650-82911789	-24.01	22	11139	5663 869
hsa-let-7a-5p	chr16|12126632-12129758	-22.78	22	3126	1892 2283 2695
hsa-let-7a-5p	chr16|12199600-12278036	-23.74	22	78436	41067 71518 27045 56799 63603 73830 75008 542 77426 58004 69042 64821 5623
hsa-let-7a-5p	chr16|21962459-21976243	-22.78	22	13784	5614 4607
hsa-let-7a-5p	chr16|49730770-49789546	-23.02	22	58776	32580 9160 11759 27464 51900 25155
hsa-let-7a-5p	chr16|56369192-56389375	-20.56	22	20183	13845 10656 14608
hsa-let-7a-5p	chr16|68121986-68191775	-24.1	22	69789	38770 18082 43482 49093 66794 55133 60606 69296 48578 53896 34552 9363
hsa-let-7a-5p	chr16|74491000-74532153	-24.25	22	41153	36321 4185 39701 19103 28592 40217
hsa-let-7a-5p	chr16|89305205-89313589	-20.59	22	8384	1453 5578
hsa-let-7a-5p	chr15|39713443-39776531	-23.95	22	63088	7798 3443 52030 55466 58162 24628 6223 34443
hsa-let-7a-5p	chr15|40709024-40728824	-22.78	22	19800	3926 10105 18356
hsa-let-7a-5p	chr15|42998167-43017181	-21.79	22	19014	11775 845 5160 1236
hsa-let-7a-5p	chr15|50637421-50663046	-22.62	22	25625	3821 7552 22342 23627 1336
hsa-let-7a-5p	chr15|50722123-50731039	-25.52	22	8916	405 1424 5669
hsa-let-7a-5p	chr15|50948019-50958794	-21.44	22	10775	3779 4828 10422
hsa-let-7a-5p	chr15|63532646-63563008	-22.78	22	30362	683 2357 5135 24496 28789 16119
hsa-let-7a-5p	chr15|63723181-63756748	-22.78	22	33567	17919 16801 2872 23135 9358
hsa-let-7a-5p	chr15|64393945-64445108	-23.36	22	51163	2403 5076 9283 25942 33502 34735 38013 44446 2035 10447 10835 7261 6458 27743
hsa-let-7a-5p	chr15|64976474-64983593	-23	22	7119	686 4887 5901 1121
hsa-let-7a-5p	chr15|65463760-65480399	-24.82	22	16639	11373 12221 12059 3848 11872
hsa-let-7a-5p	chr15|66528851-66533013	-22.51	22	4162	2681 2094
hsa-let-7a-5p	chr15|70676492-70699660	-23.75	22	23168	12558 1587 7573 8067 7690 4525
hsa-let-7a-5p	chr15|72345445-72356617	-24.34	22	11172	163 10443 4390 7290 10096 1898 7314 657
hsa-let-7a-5p	chr15|78160091-78166302	-23.29	22	6211	4333 5172 5693
hsa-let-7a-5p	chr15|85533583-85543955	-21.39	22	10372	948 2505
hsa-let-7a-5p	chr15|99598429-99706855	-22.78	22	108426	89845 88567 25475 581 18099 88726 75959
hsa-let-7a-5p	chr14|29638488-29725674	-25.03	22	87186	15755 41311 45734 3487 43846 20600 49769 60332 73790
hsa-let-7a-5p	chr14|35053277-35079024	-23.68	22	25747	2828 3149 4174 4868 6329 820 2853 13588 2228 2372 13829 16237 7613 11589 8537
hsa-let-7a-5p	chr14|61720381-61737109	-23.3	22	16728	5105 5510 12196
hsa-let-7a-5p	chr14|71045132-71089342	-22.39	22	44210	22130 36386 6764
hsa-let-7a-5p	chr14|71512742-71529370	-27.32	22	16628	10023 8241 3860
hsa-let-7a-5p	chr14|71671118-71685631	-21.91	22	14513	12464 2989
hsa-let-7a-5p	chr14|77437807-77454102	-22.71	22	16295	2171 6459 493 12775 12800 1936
hsa-let-7a-5p	chr14|92126121-92143294	-23.11	22	17173	13904 3856
hsa-let-7a-5p	chr14|102714422-102721377	-22.51	22	6955	6204 2700
hsa-let-7a-5p	chr19|9656546-9659467	-23.1	22	2921	1096 1232
hsa-let-7a-5p	chr19|16081912-16093753	-21.89	22	11841	3436 2111
hsa-let-7a-5p	chr19|34430575-34467014	-24.73	22	36439	16106 11929 13095 29595 25636 31420 23182 3364
hsa-let-7a-5p	chr19|34450264-34467014	-24.73	22	16750	9906 5947 11731 3493
hsa-let-7a-5p	chr18|32111753-32126800	-23.75	22	15047	1416 7743 4893
hsa-let-7a-5p	chr18|51054780-51067187	-22.78	22	12407	8148 3593 5924
hsa-let-7a-5p	chr18|62072672-62109973	-23.2	22	37301	4194 8351 8813
hsa-let-7a-5p	chr18|68691294-68698031	-22.51	22	6737	5254 5530 5109 4951 398
hsa-let-7a-5p	GL339449.2|1132484-1138342	-24.53	22	5858	932 4572 3882 4195
hsa-let-7a-5p	chr22|31701655-31738911	-24.26	22	37256	483 956 32389 2214 4998 4841 7957 8357 24547 639 31428 36496 13534 21402
hsa-let-7a-5p	chr22|40117054-40156182	-22.78	22	39128	29602 21283 29413 23816 23658
hsa-let-7a-5p	chr22|40868998-40886515	-22.78	22	17517	3524 9660 3547 14456 3586
hsa-let-7a-5p	chr22|41268096-41281082	-22.78	22	12986	4496 4788
hsa-let-7a-5p	chr22|41808874-41813822	-22.78	22	4948	2626 2365
hsa-let-7a-5p	chr22|45700281-45729590	-24.96	22	29309	12288 8430 16126 27148 26630 27942
hsa-let-7a-5p	chr22|46997633-47037198	-23.54	22	39565	6858 7857 22578 21600 15457 32213
hsa-let-7a-5p	chr22|50372019-50406875	-24.67	22	34856	8413 3893 10890 32147 13248 26725 32443 18043 4635 14195
hsa-let-7a-5p	chr20|3912457-3918796	-22.24	22	6339	2214 1546
hsa-let-7a-5p	chr20|9407916-9473365	-23.13	22	65449	27178 53864 39879 9351 61139 17658
hsa-let-7a-5p	chr20|34424479-34438631	-23.55	22	14152	6066 2367 2525
hsa-let-7a-5p	chr20|34438473-34492597	-23.46	22	54124	3183 16428 41796 21810 34456 13999 31659
hsa-let-7a-5p	chr20|34727258-34736758	-20.99	22	9500	3678 5312 5038
hsa-let-7a-5p	chr20|36898439-36912552	-23.29	22	14113	8424 1878 2199 5182 12754 8747 10594 5206 4370
hsa-let-7a-5p	chr20|47262287-47276795	-22.78	22	14508	2061 13551 3225
hsa-let-7a-5p	chr20|47623910-47633636	-22.78	22	9726	5491 6624 8549
hsa-let-7a-5p	chr20|48953555-48963898	-23.28	22	10343	3090 6126 6576
hsa-let-7a-5p	chr20|50940864-50955285	-22.78	22	14421	6836 8068 6860
hsa-let-7a-5p	chrX|13666316-13680598	-21.02	22	14282	2296 7032 7452
hsa-let-7a-5p	chr7|5711760-5741644	-21.93	22	29884	2570 25440 26560 21005
hsa-let-7a-5p	chr7|8003907-8071131	-24.33	22	67224	6218 59301 40702 17577 7308 42583 19922 15802
hsa-let-7a-5p	chr7|22291174-22318037	-23.62	22	26863	19922 24468 25553
hsa-let-7a-5p	chr7|33017438-33035988	-24.03	22	18550	18081 15248 3472
hsa-let-7a-5p	chr7|33349067-33388144	-20.98	22	39077	11524 31630 27614
hsa-let-7a-5p	chr7|80789305-80810701	-21.93	22	21396	19541 16219
hsa-let-7a-5p	chr7|129657342-129690546	-25.46	22	33204	9261 25660 11400 498 9868 26056
hsa-let-7a-5p	chr7|133475327-133917738	-24.7	22	442411	274137 434668 262178 400376 1438 46364 111575 149337 176429 71000 110438 262656 365251 424490 21069 219567 277961 309775 441171 262680 376967 120960 244750 71158 370880 63761 369292 350223 263029 440566 171042 248235 386279 56841 378739 107974 39049 70611 426066 287878 355460 371339 46506 79306 129996 318578 75156 262906 303677 44345 376951 14831 105769 349636 78086 179444 80633
hsa-let-7a-5p	chr7|134843883-134867804	-21.12	22	23921	20587 2152
hsa-let-7a-5p	chr7|158879683-158906091	-24.24	22	26408	6519 10962 20510 7017 8860
hsa-let-7a-5p	chr6|87555407-87569590	-23.45	22	14183	1007 5881 12594 989
hsa-let-7a-5p	chr6|111333122-111357125	-22.78	22	24003	15064 10479 8266
hsa-let-7a-5p	chr6|118632452-118652808	-22.37	22	20356	6966 7895 10592
hsa-let-7a-5p	chr6|144533084-144730486	-25.73	22	197402	45322 50795 2068 20025 41568 93627 141544 167721 191216 104115 102527 11244 57006 41592 153354 29204 157811 127626 68067 127596 109969 18649
hsa-let-7a-5p	chr6|149342684-149370099	-22.78	22	27415	13098 7319
hsa-let-7a-5p	chr6|157867546-157875176	-22.64	22	7630	876 649
hsa-let-7a-5p	chr6|158573419-158608750	-22.78	22	35331	21340 26818 22598 17996
hsa-let-7a-5p	chr5|353729-376716	-22.04	22	22987	1953 9856
hsa-let-7a-5p	chr5|34686871-34796027	-26.75	22	109156	64342 76449 21403 27006 73249 89967 8099 71768 82927 45663 23570 47232 80840 77051 1329 59605 33769 99646 67412 93095 1061
hsa-let-7a-5p	chr5|65242103-65291470	-20.7	22	49367	27588 14956 26985
hsa-let-7a-5p	chr5|65451474-65460338	-21.05	22	8864	903 7167
hsa-let-7a-5p	chr5|79439009-79457018	-22.51	22	18009	14634 10535 681 17552
hsa-let-7a-5p	chr5|128446480-128530693	-21.56	22	84213	45834 1458 63563
hsa-let-7a-5p	chr5|128464723-128519368	-21.11	22	54645	27591 45320
hsa-let-7a-5p	chr5|145796441-145826200	-23.61	22	29759	23732 26617 1111 7505 12830 24211
hsa-let-7a-5p	chr5|177041125-177050936	-23.13	22	9811	1464 857
hsa-let-7a-5p	chr5|179152141-179158879	-22.78	22	6738	4315 4894 3122
hsa-let-7a-5p	chr5|180529274-180571432	-22.78	22	42158	31771 22667 7265 33848 7408 22409 24801
hsa-let-7a-5p	chr4|2992214-3004334	-22.78	22	12120	9224 2068 8422 1047
hsa-let-7a-5p	chr4|7786193-7809763	-21.44	22	23570	8423 9328 2263 3697 2606
hsa-let-7a-5p	chr4|16759157-16898429	-22.96	22	139272	79172 63433 74457 121407 20358 28092 23425 12295 63866 125389 47946 6606 2137 58176 137782
hsa-let-7a-5p	chr4|39311444-39327756	-22.39	22	16312	9497 13858 6204 7949
hsa-let-7a-5p	chr4|39913610-39925933	-22.78	22	12323	1658 623
hsa-let-7a-5p	chr4|76130655-76136412	-23.89	22	5757	3690 356
hsa-let-7a-5p	chr4|78842384-78878891	-23.32	22	36507	11961 14978 24152 11183 7313 10299
hsa-let-7a-5p	chr4|87084119-87094969	-22.82	22	10850	9727 6841 4213 6285
hsa-let-7a-5p	chr4|87183202-87195690	-22.78	22	12488	2908 4088
hsa-let-7a-5p	chr4|99039373-99057818	-24.53	22	18445	12113 18125 12247 12622
hsa-let-7a-5p	chr4|113531215-113548729	-21.91	22	17514	16647 4746 5946
hsa-let-7a-5p	chr4|118728560-118752888	-26.51	22	24328	18778 22690 1511 21897 16483
hsa-let-7a-5p	chr4|120754552-120811449	-23.68	22	56897	39419 10954 30774 7089
hsa-let-7a-5p	chr4|122927633-122979386	-23.99	22	51753	33943 43272 11524 1322 47079 18658 18050 31509 40770 34433 19518
hsa-let-7a-5p	chr4|128992166-129003876	-20.38	22	11710	3554 9252
hsa-let-7a-5p	chr4|147906637-147955374	-23.51	22	48737	34989 1277 40837 22539 6083 44128 26132 9708
hsa-let-7a-5p	chr4|147909731-147955374	-23.51	22	45643	31895 37743 19445 2989 41034 23038 6614
hsa-let-7a-5p	chr4|159186641-159210583	-21.68	22	23942	11160 11876 10819
hsa-let-7a-5p	chr3|3137259-3140648	-22.51	22	3389	2539 2346
hsa-let-7a-5p	chr3|18378169-18420991	-21.85	22	42822	22525 25735 21125 21173
hsa-let-7a-5p	chr3|27256295-27352919	-24.66	22	96624	30158 692 17475 4576
hsa-let-7a-5p	chr3|27379248-27452498	-24.14	22	73250	11671 28254 63855 67707 2943 57128 62470 16836 17083 6462
hsa-let-7a-5p	chr3|27383152-27424152	-22.09	22	41000	7767 24350 12932 13179 2558
hsa-let-7a-5p	chr3|27383152-27434104	-22.09	22	50952	7767 24350 12932 13179 2558
hsa-let-7a-5p	chr3|27411641-27452498	-24.14	22	40857	31462 35314 24735 30077
hsa-let-7a-5p	chr3|27418485-27452498	-24.14	22	34013	24618 28470 17891 23233
hsa-let-7a-5p	chr3|33120343-33134265	-21.17	22	13922	7200 12235 13700
hsa-let-7a-5p	chr3|47425484-47435137	-22.09	22	9653	7288 9449
hsa-let-7a-5p	chr3|61748877-62003497	-28.99	22	254620	74384 87641 51837 9646 26265 42682 86528 87939 111635 191141 209321 243554 73075 34158 227869 162247 193398 153593 22749 86321 32946 154382 204991 285 72428 68980 80676 114040 102576
hsa-let-7a-5p	chr3|111112029-111126335	-22.61	22	14306	9613 525
hsa-let-7a-5p	chr3|119905754-119947351	-22.78	22	41597	41105 3336 35333 30664 26871 14556
hsa-let-7a-5p	chr3|142093060-142101841	-26.8	22	8781	4797 2883
hsa-let-7a-5p	chr3|146102754-146124229	-20.62	22	21475	10497 5521 21268
hsa-let-7a-5p	chr3|146110284-146124229	-20.62	22	13945	2967 13738
hsa-let-7a-5p	chr3|149846010-149895570	-25.42	22	49560	44007 4258 30840 16285 26690 3602 23803 4065 41520 45448 90 20520 27529
hsa-let-7a-5p	chr3|185675295-185689627	-24.48	22	14332	8746 41 10765
hsa-let-7a-5p	chr3|197085579-197116083	-24.14	22	30504	12073 13581 1475 21360
hsa-let-7a-5p	chr3|197085579-197119530	-24.14	22	33951	12073 13581 1475 21360
hsa-let-7a-5p	chr2|15461200-15478289	-22.78	22	17089	4732 16133
hsa-let-7a-5p	chr2|23798137-23834078	-23.29	22	35941	25883 27037
hsa-let-7a-5p	chr2|36396613-36464655	-21.55	22	68042	18975 43196
hsa-let-7a-5p	chr2|48621166-48671680	-23.31	22	50514	28243 32176 39546 4647 40317 45111 14508 27419
hsa-let-7a-5p	chr2|48642401-48671680	-23.13	22	29279	7008 10941 18311 19082 23876 6184
hsa-let-7a-5p	chr2|61278164-61293550	-23.36	22	15386	1375 3897
hsa-let-7a-5p	chr2|61498672-61522683	-24.42	22	24011	4365 10562 14764 6433 17814 6958 23614
hsa-let-7a-5p	chr2|68490189-68545312	-23.28	22	55123	47250 53864
hsa-let-7a-5p	chr2|85043563-85049648	-20.65	22	6085	883 623
hsa-let-7a-5p	chr2|105373558-105386540	-21.53	22	12982	9399 4150
hsa-let-7a-5p	chr2|109347673-109371681	-23.68	22	24008	19679 22638 9603 9047 22067 2134
hsa-let-7a-5p	chr2|134317528-134413015	-23.45	22	95487	35985 56807 23098 85162 83707 6738 60968 58679
hsa-let-7a-5p	chr2|186740227-186754049	-22.78	22	13822	4675 4372 6323 2992
hsa-let-7a-5p	chr2|197523623-197535630	-22.42	22	12007	6103 6871 8039 146
hsa-let-7a-5p	chr2|199323802-199328910	-21.95	22	5108	1619 2927
hsa-let-7a-5p	chr2|200662854-200666752	-22.51	22	3898	1341 2649 1963
hsa-let-7a-5p	chr2|201545542-201582217	-24.67	22	36675	36541 15312 34406 29585 33769
hsa-let-7a-5p	chr2|203444867-203455580	-22.3	22	10713	6611 1971 6577
hsa-let-7a-5p	chr2|213310058-213364145	-23.09	22	54087	10538 18674 5235 32366 43594 47250 52909 48092
hsa-let-7a-5p	chr2|215414836-215434824	-22.78	22	19988	10788 18492 7206
hsa-let-7a-5p	chr2|222900673-222934687	-23.66	22	34014	16487 31727 24312
hsa-let-7a-5p	chr2|229858771-229880128	-22.78	22	21357	8466 9661
hsa-let-7a-5p	chr2|232130618-232210405	-23.34	22	79787	33174 745 42684 74708 5772 27193
hsa-let-7a-5p	chr2|232210325-232300119	-25.25	22	89794	48748 61185 26498 2065 18307 71520 73161 18672 12242 58161 57637 64013 18132 5693 87736 4334 88483 75216
hsa-let-7a-5p	chr2|239990073-240007370	-21.38	22	17297	2688 15513
hsa-let-7a-5p	chr1|1815755-1825499	-26.13	22	9744	965 8183 6461
hsa-let-7a-5p	chr1|1825396-1839238	-22.78	22	13842	3732 12235 3149
hsa-let-7a-5p	chr1|8465924-8614686	-23.5	22	148762	113654 5959 118064 66742 84694 89910 148038 72415 74266 113776 131922 8042 72344 64151 113269 75568 147458 33017 116378
hsa-let-7a-5p	chr1|8465924-8541318	-23.3	22	75394	5959 66742 72415 74266 8042 72344 64151 33017
hsa-let-7a-5p	chr1|10348648-10365245	-24.81	22	16597	15628 222 4781 13244 13944
hsa-let-7a-5p	chr1|26432890-26460144	-23	22	27254	18810 2619 2796 3629 7585 2193 21466 1833 26539 21277 7539
hsa-let-7a-5p	chr1|41070594-41117010	-23.29	22	46416	19269 35352 24948 15318 30043 36167 36997 40817 44154 34433 39455 26969 45737 37155 27866 1462 27058 14863 19109
hsa-let-7a-5p	chr1|41113282-41117010	-23.02	22	3728	1466 3049
hsa-let-7a-5p	chr1|50490587-50535457	-22.21	22	44870	44766 16475 37569
hsa-let-7a-5p	chr1|51421785-51448135	-24.88	22	26350	9732 5514 7937 15769 12982
hsa-let-7a-5p	chr1|53800692-53832591	-23.28	22	31899	26915 1136 27991 7417 8754 31420 12665 14185
hsa-let-7a-5p	chr1|59339957-59378837	-23.91	22	38880	18987 12529 16172 36203 38400
hsa-let-7a-5p	chr1|61990167-62017947	-25.9	22	27780	9785 14811 2022 25437 4124
hsa-let-7a-5p	chr1|66247459-66266087	-22.78	22	18628	7697 4982 18591
hsa-let-7a-5p	chr1|67415165-67420186	-23.51	22	5021	2417 2882 2576
hsa-let-7a-5p	chr1|77580997-77633405	-25.27	22	52408	7954 18244 31997 13326 13142 5121 38243 33230 35418
hsa-let-7a-5p	chr1|90937484-90982370	-23.93	22	44886	38025 27651 37037
hsa-let-7a-5p	chr1|92563641-92704744	-24	22	141103	134548 18177 49729 104046 132361 125956 353 128979 43124 46053 1662 40324 81396 46636 62674 40182 60418 93103 52539 57741 92814
hsa-let-7a-5p	chr1|153665219-153668557	-22.34	22	3338	1034 2504 1060
hsa-let-7a-5p	chr1|171524820-171537473	-23.28	22	12653	2060 3540 5518 10711
hsa-let-7a-5p	chr1|179986168-180012075	-22.78	22	25907	12212 10255 12367
hsa-let-7a-5p	chr1|183114530-183133550	-23.96	22	19020	5512 6340 4212
hsa-let-7a-5p	chr1|197583151-197607174	-21.75	22	24023	16783 7875
hsa-let-7a-5p	chr1|215086367-215195092	-23.92	22	108725	52946 3531 69224 77702 18139 18523 82199 27053 96290 3840 37905 54115
hsa-let-7a-5p	chr1|233090060-233179175	-24.86	22	89115	21194 16364 58444 70828 50299 32559 41623 53100 61750 21573 37549
hsa-let-7a-5p	chr1|245915529-245929937	-21.95	22	14408	3945 9492 2053
hsa-let-7a-5p	chr9|5968018-5988545	-25.4	22	20527	1597 1074 10863 5312
hsa-let-7a-5p	chr9|13168365-13250372	-22.31	22	82007	17519 39111 67984 73524
hsa-let-7a-5p	chr9|33266009-33276564	-22.78	22	10555	8678 8138
hsa-let-7a-5p	chr9|33948373-33963791	-22.78	22	15418	5605 9818
hsa-let-7a-5p	chr9|33953284-33963791	-22.78	22	10507	694 4907
hsa-let-7a-5p	chr9|85642826-85646418	-27.94	22	3592	2285 1753
hsa-let-7a-5p	chr9|93471140-93498886	-26.74	22	27746	15465 7408 11119 14928 17003 13504 95 3119 9265 10310
hsa-let-7a-5p	chr9|104883038-104903771	-25.84	22	20733	15172 13787 19442 11681
hsa-let-7a-5p	chr9|112268048-112297916	-22.78	22	29868	2841 14733 6551 10032 17368
hsa-let-7a-5p	chr9|123757702-123879021	-23.78	22	121319	42624 61492 19469 1794 53128 61907 21869 94672 112806 48625 116136 37202 19562 55490 81605 54299 39491 93464
hsa-let-7a-5p	chr9|128600079-128604417	-24.95	22	4338	2209 2628 3994
hsa-let-7a-5p	chr9|128600079-128605477	-24.95	22	5398	2209 2628 3994
hsa-let-7a-5p	chr8|18765448-18804898	-21.69	22	39450	6493 11666 30143 30832 11007
hsa-let-7a-5p	chr8|32595827-32616885	-25.27	22	21058	18383 7722 13183 14926 18129
hsa-let-7a-5p	chr8|38788703-38820635	-25.84	22	31932	26788 15995 11623 4529 21766
hsa-let-7a-5p	chr8|61618977-61684188	-23.1	22	65211	48461 20052 24902
hsa-let-7a-5p	chr8|61633682-61653660	-23.1	22	19978	5347 10197
hsa-let-7a-5p	chr8|71244602-71299720	-22.78	22	55118	20070 44883 42272 45083 46288
hsa-let-7a-5p	chr8|76704042-76778439	-26.35	22	74397	65898 69112 67179 53 16039
hsa-let-7a-5p	chr8|91986123-91991889	-21.38	22	5766	4629 3849
hsa-let-7a-5p	chr8|97805352-97825153	-25.46	22	19801	6525 11034 15448 12690 2050 12526
hsa-let-7a-5p	chr8|99431536-99521010	-24.63	22	89474	66196 34762 24704 18338 5298 25567 79038 88586 54761 71515 73417 20571
hsa-let-7a-5p	chr8|100268784-100288267	-22.78	22	19483	5070 16920
hsa-let-7a-5p	chr8|107293935-107336271	-22.87	22	42336	30490 24650
hsa-let-7a-5p	chr8|115587000-115623758	-23.22	22	36758	29066 21917 28624 26947
hsa-let-7a-5p	chr8|132966559-133030023	-26.01	22	63464	40069 54519 37130 28662 58671 37856 16662 28713 47690 47152
hsa-let-7a-5p	chr8|140846259-140879637	-23.88	22	33378	27278 17810 14287 8246
hsa-let-7a-5p	chr13|23590149-23626792	-23.79	22	36643	34673 257 32316 24437 23438 34378 26505
hsa-let-7a-5p	chr13|28256291-28281379	-25.11	22	25088	3419 16350 24341 9004 13145 9216 10444
hsa-let-7a-5p	chr13|32648753-32678929	-24.25	22	30176	17399 21535 5124 1215 3175
hsa-let-7a-5p	chr13|45151686-45207505	-23.6	22	55819	24008 34360 30535 51462 25195 14198 48837 25171 53905 50922 14022
hsa-let-7a-5p	chr13|75560752-75569507	-22.78	22	8755	6867 4015
hsa-let-7a-5p	chr13|95970111-95996135	-21.95	22	26024	13443 18277
hsa-let-7a-5p	chr13|100307191-100449305	-22.97	22	142114	110746 86299 102648 109724 114565 94124 9654 35625 65620 16357 54660 92658 115036 88797 117359
hsa-let-7a-5p	chr13|113610995-113636700	-22.78	22	25705	2093 15345 20915 10940
hsa-let-7a-5p	chr12|1371832-1444750	-24.7	22	72918	58617 13094 60141 11582 72439
hsa-let-7a-5p	chr12|6587383-6588422	-21.92	22	1039	306 887
hsa-let-7a-5p	chr12|26954144-26957743	-22.59	22	3599	1264 596 2874
hsa-let-7a-5p	chr12|50625975-50640852	-23.29	22	14877	5323 2975 13186 5101 7033
hsa-let-7a-5p	chr12|68715626-68731719	-25.19	22	16093	3334 1501 13888 14238 10282 11767
hsa-let-7a-5p	chr12|81199340-81233471	-23.71	22	34131	5771 24666 10705 30263
hsa-let-7a-5p	chr12|106083863-106106525	-21.45	22	22662	5230 19352
hsa-let-7a-5p	chr12|108652271-108662158	-21.02	22	9887	1214 662 3450
hsa-let-7a-5p	chr12|121894738-121903107	-24.2	22	8369	178 4080 404
hsa-let-7a-5p	chr12|123688050-123704688	-23.71	22	16638	237 6015 12454 10064 777 4224 2892 397
hsa-let-7a-5p	chr12|132741418-132755133	-23.68	22	13715	9898 1993
hsa-let-7a-5p	chr11|9160712-9169949	-26.57	22	9237	3413 5461 2605
hsa-let-7a-5p	chr11|19868924-19892594	-22.78	22	23670	23106 21335 6360 7333 18730 16922
hsa-let-7a-5p	chr11|33286412-33328633	-25.84	22	42221	27525 11449 25149 8288 25679 17624 20930 10753 36903 14418 6799 32038
hsa-let-7a-5p	chr11|34108210-34122592	-26.32	22	14382	11480 8456 8280 1600
hsa-let-7a-5p	chr11|46076753-46092223	-22.78	22	15470	13228 969 1230 6428
hsa-let-7a-5p	chr11|47628952-47631087	-21.12	22	2135	1172 725
hsa-let-7a-5p	chr11|68175017-68185928	-22.78	22	10911	9522 969 6129 7791 8714
hsa-let-7a-5p	chr11|73707419-73718718	-21.82	22	11299	3754 9403
hsa-let-7a-5p	chr11|74789625-74810330	-21.93	22	20705	12374 2848 5410 4545 13691 6297
hsa-let-7a-5p	chr11|85974707-85981228	-22.05	22	6521	961 5105
hsa-let-7a-5p	chr11|87067693-87091395	-25.4	22	23702	6344 12220 2207
hsa-let-7a-5p	chr10|7276891-7285954	-21.18	22	9063	890 7233
hsa-let-7a-5p	chr10|13737843-13762680	-22.65	22	24837	11230 4085 18590 23511 7004
hsa-let-7a-5p	chr10|14919737-14935564	-23.66	22	15827	4517 7087
hsa-let-7a-5p	chr10|24619472-24635103	-23.68	22	15631	1968 14492 11091 8999 9595
hsa-let-7a-5p	chr10|30876997-30984426	-24.24	22	107429	61869 61350 42696 55596 46528 96328 18934 13537 77413 23359
hsa-let-7a-5p	chr10|50460672-50590247	-23.74	22	129575	26964 43525 22479 80628 3832 27413 103214 128129 27438 80708 76602 89935 11503 95612
hsa-let-7a-5p	chr10|51804584-51907570	-25.88	22	102986	61093 98127 40484 68386 69015 82473 51721 36034 9068 83367 83506 27045 67267 92001
hsa-let-7a-5p	chr10|67966682-68014186	-22.78	22	47504	39115 19742 35988 10628 41267
hsa-let-7a-5p	chr10|68025545-68044563	-21.74	22	19018	5388 622 10151
hsa-let-7a-5p	chr10|74838682-74843478	-22.78	22	4796	620 4763
hsa-let-7a-5p	chr10|101792838-101813606	-23.02	22	20768	12270 11982 3804 7106 13436 6599 11667 7130 6033
hsa-let-7a-5p	chr10|101792838-101810314	-23.02	22	17476	12270 11982 3804 7106 13436 6599 11667 7130 6033
hsa-let-7a-5p	chr10|101798841-101800400	-22.78	22	1559	1103 596 1127 30
hsa-let-7a-5p	chr10|110124016-110130486	-25.76	22	6470	5584 5688
hsa-let-7a-5p	chr10|126970701-127018835	-23.28	22	48134	421 2599 4995 6104 13718 14351 1287 21648 44562 35672
hsa-let-7a-5p	chr17|12054888-12095694	-22.78	22	40806	32030 18957
hsa-let-7a-5p	chr17|12054888-12113360	-22.78	22	58472	32030 18957
hsa-let-7a-5p	chr17|28122602-28172618	-25.64	22	50016	34661 33578 26692 39645 17212 10405 35601 19678
hsa-let-7a-5p	chr17|29684562-29695523	-22.13	22	10961	3974 1358
hsa-let-7a-5p	chr17|31155982-31206371	-23.54	22	50389	29517 31288 42704 41159 37420
hsa-let-7a-5p	chr17|51263273-51268904	-22.78	22	5631	835 3657 2362 1008 3976
hsa-let-7a-5p	chr17|62536169-62565137	-21.98	22	28968	12006 9784 623
hsa-let-7a-5p	chr17|64561499-64571956	-21.51	22	10457	10001 9182
hsa-let-7a-5p	chr17|64571797-64586170	-25.01	22	14373	5001 9491
hsa-let-7a-5p	chr17|66735488-66774067	-23.29	22	38579	26040 27374 35610 861 38095 35585
hsa-let-7a-5p	chr17|76741968-76776541	-25.19	22	34573	5012 14226 3931 8932 30685 11701
hsa-let-7a-5p	chr17|82900650-82911789	-24.01	22	11139	5663 869
hsa-let-7a-5p	chr16|1625972-1641187	-21.84	22	15215	9851 4275 3517
hsa-let-7a-5p	chr16|19616113-19647882	-24.68	22	31769	28354 12750 28721 15690 22201 29390
hsa-let-7a-5p	chr16|48296014-48303305	-22.78	22	7291	1368 5398
hsa-let-7a-5p	chr16|58670112-58676346	-21.38	22	6234	1686 4875
hsa-let-7a-5p	chr16|71663898-71679535	-24.08	22	15637	12922 3085
hsa-let-7a-5p	chr16|74459681-74463479	-22.78	22	3798	246 412
hsa-let-7a-5p	chr16|82858361-83032218	-23.33	22	173857	71755 143504 148632 8099 10757 102715 107242 115630 161206 35271 47711 34214 30111 115655 88830 25579 83437 148657 126213 76585 59418 64442
hsa-let-7a-5p	chr15|44328684-44338317	-22.78	22	9633	7202 5804 9446 6910
hsa-let-7a-5p	chr15|71878039-71905006	-22.52	22	26967	4860 8765 779 2093 4994 10765
hsa-let-7a-5p	chr15|71999850-72046634	-24.67	22	46784	15549 12516 15065 19971 24505 45485 17265 33230 21815 33072 40817 19409 27502 11448 29567
hsa-let-7a-5p	chr15|75490207-75527261	-22.78	22	37054	26609 36652 6529 14721
hsa-let-7a-5p	chr15|77252366-77365225	-23.3	22	112859	43235 15092 62074 2161 37673 52312 45011 8436 4156 40838
hsa-let-7a-5p	chr15|85064369-85109130	-23.28	22	44761	31046 31578 20795 16394 29723 41387
hsa-let-7a-5p	chr14|29599026-29626556	-28.59	22	27530	15744 19298 3475 3264 17594 20312 2289
hsa-let-7a-5p	chr14|30935162-30956242	-23.74	22	21080	12074 9528 6535
hsa-let-7a-5p	chr14|49813987-49834449	-22.78	22	20462	18416 9020 4763 20281
hsa-let-7a-5p	chr14|58318541-58330169	-24.08	22	11628	3501 1477
hsa-let-7a-5p	chr14|73147794-73173707	-22.78	22	25913	10603 5990 22454 3656
hsa-let-7a-5p	chr14|91470836-91485730	-22.77	22	14894	2083 10747 8149
hsa-let-7a-5p	chr14|100913431-100940450	-21.9	22	27019	5177 7480
hsa-let-7a-5p	chr14|102870184-102876525	-22.2	22	6341	4702 4561
hsa-let-7a-5p	chr14|105252506-105272894	-21.24	22	20388	2127 7937
hsa-let-7a-5p	chr19|10772478-10777216	-20.49	22	4738	1042 4599
hsa-let-7a-5p	chr19|37189660-37207254	-23.06	22	17594	15158 15317 1304 3204
hsa-let-7a-5p	chr19|40050323-40083237	-25	22	32914	4509 13878 26506 15900 26642
hsa-let-7a-5p	chr19|41268222-41281275	-22.78	22	13053	2445 9356 1203 10794
hsa-let-7a-5p	chr18|9182381-9195698	-25.55	22	13317	10397 10852
hsa-let-7a-5p	chr18|12999420-13019206	-24.47	22	19786	2355 12168
hsa-let-7a-5p	chr18|21765771-21804014	-22.78	22	38243	10810 11855 18201 16423 10072 554
hsa-let-7a-5p	chr18|21765771-21791557	-22.78	22	25786	10810 11855 18201 16423 10072 554
hsa-let-7a-5p	chr18|44701174-44869283	-23.91	22	168109	25212 120318 117430 66683 120224 119428 6228 29664 135095 19011 61360 56209 157074 34811 155215
hsa-let-7a-5p	chr18|45855572-45882487	-23.36	22	26915	1418 8394 23623 5632
hsa-let-7a-5p	chr18|79126266-79214038	-22.78	22	87772	1858 2541 34577 64349 72757 69076 57065 24057 72612
hsa-let-7a-5p	chr18|79126266-79277196	-22.78	22	150930	1858 2541 34577 64349 72757 128514 69076 136146 94610 132205 113897 89952 106264 57065 24057 112350 72612 128495
hsa-let-7a-5p	chr22|24302194-24369320	-26.76	22	67126	37662 41338 45553 31890 39761 10061 16860 64135
hsa-let-7a-5p	chr22|27873737-27914347	-22.25	22	40610	36310 11867 19642 31506 7114 3026 24727 15986
hsa-let-7a-5p	chr22|32478980-32485209	-22.78	22	6229	489 1536
hsa-let-7a-5p	chr22|45718412-45740538	-23.87	22	22126	12093 19358 9017 19382 12255 8499 9811
hsa-let-7a-5p	chr22|50372019-50394135	-23.29	22	22116	8413 3893 10890 13248 18043 4635 14195
hsa-let-7a-5p	chr20|9419806-9473365	-23.13	22	53559	15288 41974 27989 49249 5768
hsa-let-7a-5p	chr20|16494290-16515664	-23.74	22	21374	1471 4040 1630 14052 6255 5728 14374 3051
hsa-let-7a-5p	chr20|33619516-33629914	-25.93	22	10398	1852 1384 9337
hsa-let-7a-5p	chr20|35681887-35698590	-27.81	22	16703	11440 11287 12329 14257 4138 5423
hsa-let-7a-5p	chr20|35716739-35732135	-22.78	22	15396	4269 6771 4679 9020
hsa-let-7a-5p	chr20|45333022-45335920	-22.78	22	2898	1044 1538
hsa-let-7a-5p	chr20|47262287-47276795	-22.78	22	14508	2061 13551 3225
hsa-let-7a-5p	chr20|49067189-49077064	-24.69	22	9875	9411 6527 8275 7395 8738 618
hsa-let-7a-5p	chr20|49941560-49946250	-22.78	22	4690	4177 2580
hsa-let-7a-5p	chr20|62857394-62859526	-25.21	22	2132	1940 488
hsa-let-7a-5p	chr21|15777903-15833548	-21.11	22	55645	50807 42629
hsa-let-7a-5p	chr21|34834409-34859578	-22.05	22	25169	14097 24151
hsa-let-7a-5p	chr21|37420298-37472880	-21.44	22	52582	33889 6908 28630 21745
hsa-let-7a-5p	chr21|39247700-39298582	-23.41	22	50882	29935 29959 38670
hsa-let-7a-3p	chr5|119101934-119129423	-22.64	21	27489	22306 24274
hsa-let-7a-3p	chr11|68519500-68537891	-20.86	21	18391	10706 14130
hsa-let-7a-3p	chr10|5773841-5800705	-22.4	21	26864	8097 22433
hsa-let-7a-3p	chr16|68121986-68191775	-21.69	21	69789	57925 38404
hsa-let-7a-3p	chr14|71512742-71529370	-22.4	21	16628	15836 5467
hsa-let-7a-3p	chr7|133475327-133917738	-20.16	21	442411	201232 430693
hsa-let-7a-2-3p	KI270927.1|69872-73245	-22.72	22	3373	2053 2813
hsa-let-7a-2-3p	chr7|11061790-11111467	-22.96	22	49677	22054 44165 33587 45650 14372
hsa-let-7a-2-3p	chr7|16376091-16406337	-22.03	22	30246	7999 14699
hsa-let-7a-2-3p	chr7|33351218-33388144	-25.08	22	36926	24873 28441 7254 14833
hsa-let-7a-2-3p	chr7|47344754-47400914	-24.94	22	56160	2832 37691 40578 24684 1573 41851
hsa-let-7a-2-3p	chr7|80789305-80810701	-27.27	22	21396	828 1818
hsa-let-7a-2-3p	chr7|127807483-127888012	-23.87	22	80529	63251 40901 25282 68841 35363 43002 2162 58894
hsa-let-7a-2-3p	chr7|130984052-131052555	-27.52	22	68503	50672 12975 15895 59663 27329
hsa-let-7a-2-3p	chr7|137521865-137623554	-26.26	22	101689	64575 76770 66530 47205 47431
hsa-let-7a-2-3p	chr7|137678556-137690002	-31.26	22	11446	11387 6242
hsa-let-7a-2-3p	chr7|157358546-157367483	-25.27	22	8937	5336 7062 4469
hsa-let-7a-2-3p	chr7|158869854-158876691	-21.56	22	6837	6236 70
hsa-let-7a-2-3p	chr6|20649292-20758643	-25.02	22	109351	104178 83109 61143 42021 6176 95777 286
hsa-let-7a-2-3p	chr6|34606554-34646798	-21.89	22	40244	3107 11467 5801 32076
hsa-let-7a-2-3p	chr6|85526125-85542043	-24.41	22	15918	5828 695
hsa-let-7a-2-3p	chr6|100766564-100848707	-23.44	22	82143	11163 15537 45211
hsa-let-7a-2-3p	chr6|104744159-104785319	-25.49	22	41160	22942 34826
hsa-let-7a-2-3p	chr6|110667433-110773937	-24.63	22	106504	15105 34909 18708 33102 76218 83771 39933 90806
hsa-let-7a-2-3p	chr6|147267083-147316407	-30.15	22	49324	7467 35216
hsa-let-7a-2-3p	chr6|149632758-149638560	-23.51	22	5802	67 4585 41
hsa-let-7a-2-3p	chr6|157110471-157148951	-22.24	22	38480	2945 25107 9870 6437
hsa-let-7a-2-3p	chr6|167870382-167902386	-21.02	22	32004	29761 26630
hsa-let-7a-2-3p	chr5|32390274-32397338	-23.95	22	7064	4248 1193
hsa-let-7a-2-3p	chr5|37437921-37479987	-24.83	22	42066	27576 28229 24994 13590
hsa-let-7a-2-3p	chr5|38971876-38982036	-20.38	22	10160	5310 1592
hsa-let-7a-2-3p	chr5|80150881-80169546	-26.89	22	18665	17652 1537 12006 1370
hsa-let-7a-2-3p	chr5|128357275-128395274	-24.32	22	37999	8094 24487 32142
hsa-let-7a-2-3p	chr5|128446480-128530693	-30.7	22	84213	18287 23671 14872 57940 82548
hsa-let-7a-2-3p	chr5|158731068-158796475	-27.17	22	65407	41311 43544 63070 57475 42462
hsa-let-7a-2-3p	chr5|170878096-170924550	-24.95	22	46454	13459 25645 25985 29057 29928
hsa-let-7a-2-3p	chr4|2596083-2639859	-25.75	22	43776	43033 25556 35487 30147
hsa-let-7a-2-3p	chr4|2630934-2672372	-25.34	22	41438	8182 19630 636 18873 21012
hsa-let-7a-2-3p	chr4|38054198-38103157	-23.42	22	48959	38386 24152 30808
hsa-let-7a-2-3p	chr4|39745751-39774933	-27.42	22	29182	8432 16718 25812 25354
hsa-let-7a-2-3p	chr4|51863436-51891851	-27.2	22	28415	1996 21083
hsa-let-7a-2-3p	chr4|53379072-53425965	-22.63	22	46893	24168 31893 18399
hsa-let-7a-2-3p	chr4|53383772-53428183	-22.63	22	44411	19468 27193 13699
hsa-let-7a-2-3p	chr4|98391951-98421394	-22.48	22	29443	2278 21011 19860 5580 20888
hsa-let-7a-2-3p	chr4|143415476-143440382	-24.67	22	24906	14122 12811 19517
hsa-let-7a-2-3p	chr4|147906637-147939899	-32.31	22	33262	26077 20253 29643 1005 67
hsa-let-7a-2-3p	chr3|18378169-18420991	-21.31	22	42822	24394 21985 30526
hsa-let-7a-2-3p	chr3|61748877-62078258	-28.05	22	329381	264881 24821 302521 19670 1957 151926 11739 277633 296499 264570 313504 202844 270677 295041 107939 113163 19986 53869 61164 310664 61130
hsa-let-7a-2-3p	chr3|123626817-123667187	-27.77	22	40370	30491 36055 39336 40121 9693 25767 40052 7760 17449 35020
hsa-let-7a-2-3p	chr3|129461227-129469417	-23.02	22	8190	5186 3128
hsa-let-7a-2-3p	chr3|141260122-141287453	-22.98	22	27331	12631 17346
hsa-let-7a-2-3p	chr3|197829563-197871462	-24.41	22	41899	37777 10584
hsa-let-7a-2-3p	chr2|7014453-7030215	-32.14	22	15762	15431 10539
hsa-let-7a-2-3p	chr2|8908620-8974435	-25.63	22	65815	58245 2069
hsa-let-7a-2-3p	chr2|10644319-10668723	-24.75	22	24404	9908 14126
hsa-let-7a-2-3p	chr2|15186741-15218968	-25.03	22	32227	10475 20349 27650 20030
hsa-let-7a-2-3p	chr2|15275483-15330765	-26.3	22	55282	33875 38215 31592 35597
hsa-let-7a-2-3p	chr2|25482795-25531597	-25.41	22	48802	2055 23632 33109 9980
hsa-let-7a-2-3p	chr2|33186855-33222151	-25.59	22	35296	33722 26267 23230
hsa-let-7a-2-3p	chr2|55349517-55388886	-23.25	22	39369	22783 30117
hsa-let-7a-2-3p	chr2|61278164-61319327	-26.54	22	41163	34574 39913
hsa-let-7a-2-3p	chr2|61284874-61350693	-26.54	22	65819	27864 33203 64554
hsa-let-7a-2-3p	chr2|61296799-61350693	-26.54	22	53894	15939 21278 52629
hsa-let-7a-2-3p	chr2|63484603-63571626	-28.11	22	87023	81 85009 18222 61894 77268 46653
hsa-let-7a-2-3p	chr2|68490189-68545312	-25.39	22	55123	30417 42677 38398
hsa-let-7a-2-3p	chr2|71396140-71418639	-24.16	22	22499	13792 1745 3604 10784 8333
hsa-let-7a-2-3p	chr2|131038852-131043583	-23.76	22	4731	2812 1872
hsa-let-7a-2-3p	chr2|159337566-159395834	-30.28	22	58268	51259 18345 24925 23886 25383 34036
hsa-let-7a-2-3p	chr2|177482058-177513908	-22.85	22	31850	279 10592
hsa-let-7a-2-3p	chr2|200611383-200668803	-27.4	22	57420	27148 7351 3999 14660 54719 23026 11181 40654 1004 15878
hsa-let-7a-2-3p	chr2|222630112-222648795	-26.54	22	18683	14153 8923 10129
hsa-let-7a-2-3p	chr2|223991802-224001922	-24.94	22	10120	9348 6157
hsa-let-7a-2-3p	chr2|230442936-230449150	-23.63	22	6214	1260 880
hsa-let-7a-2-3p	chr2|241413306-241435030	-23.9	22	21724	2247 15968 1661
hsa-let-7a-2-3p	chr1|1256991-1267992	-22.12	22	11001	5862 5614
hsa-let-7a-2-3p	chr1|1793244-1817875	-22.32	22	24631	7729 4902 16378
hsa-let-7a-2-3p	chr1|12293523-12321964	-26.23	22	28441	10222 14785 13913
hsa-let-7a-2-3p	chr1|44308309-44339322	-26.93	22	31013	24730 8491 10934 9454 12189 15199 25837
hsa-let-7a-2-3p	chr1|53074605-53082188	-25.09	22	7583	1747 6500
hsa-let-7a-2-3p	chr1|59321535-59346398	-26.97	22	24863	6895 5553 21920
hsa-let-7a-2-3p	chr1|62803718-62841547	-24.5	22	37829	4923 2967 36252
hsa-let-7a-2-3p	chr1|98684884-98698905	-22.48	22	14021	3625 2959
hsa-let-7a-2-3p	chr1|155395458-155459898	-22.39	22	64440	3154 14794
hsa-let-7a-2-3p	chr1|206595717-206605507	-29.63	22	9790	4193 7608
hsa-let-7a-2-3p	chr9|4117767-4286523	-29.73	22	168756	63814 104407 35238 88519 156955 77544 166169 29726 85561 20536 102034 161799 45389 126003
hsa-let-7a-2-3p	chr9|22029432-22056387	-22.85	22	26955	23765 822
hsa-let-7a-2-3p	chr9|98745558-98771046	-28.69	22	25488	1381 6767 9962
hsa-let-7a-2-3p	chr9|109080838-109108570	-30.08	22	27732	13557 3163
hsa-let-7a-2-3p	chr9|112408906-112459577	-28.68	22	50671	32532 38238
hsa-let-7a-2-3p	chr9|116344542-116353793	-29.32	22	9251	7409 3968
hsa-let-7a-2-3p	chr8|25268844-25292172	-25.69	22	23328	5270 6020 14492 14293 11370 7646
hsa-let-7a-2-3p	chr8|42906172-42974194	-23.66	22	68022	29754 11027 14832 17036 6330 7362 13244
hsa-let-7a-2-3p	chr8|48043032-48049978	-24.97	22	6946	471 53 2652
hsa-let-7a-2-3p	chr8|53756554-53801896	-29.79	22	45342	14462 19410 39499
hsa-let-7a-2-3p	chr8|53769617-53801896	-29.79	22	32279	1399 6347 26436
hsa-let-7a-2-3p	chr8|53970391-54010492	-22.92	22	40101	19417 23711
hsa-let-7a-2-3p	chr8|71269739-71317674	-28.43	22	47935	15219 14368 28776
hsa-let-7a-2-3p	chr8|99511103-99661491	-26.31	22	150388	14502 109384 137520 74087 82878 117851 15363 13615 108693 14820
hsa-let-7a-2-3p	chr8|99520898-99556653	-24.04	22	35755	4707 5568 3820 5025
hsa-let-7a-2-3p	chr8|115587000-115623758	-23.48	22	36758	34233 4656
hsa-let-7a-2-3p	chr13|23590149-23626792	-24.98	22	36643	1992 27074 29613 27916 3876
hsa-let-7a-2-3p	chr13|95925679-95940091	-24.32	22	14412	3450 3026
hsa-let-7a-2-3p	chr13|100257594-100273346	-25.5	22	15752	9476 5566 1069
hsa-let-7a-2-3p	chr12|50094436-50096972	-31.95	22	2536	131 1614
hsa-let-7a-2-3p	chr12|77940318-78007445	-22.35	22	67127	65327 47958
hsa-let-7a-2-3p	chr12|108658737-108662158	-21.94	22	3421	43 3131
hsa-let-7a-2-3p	chr12|116928022-116949706	-24.82	22	21684	8161 17781 19927 19907
hsa-let-7a-2-3p	chr12|122777490-122823459	-25.76	22	45969	11668 9648 25252 22219
hsa-let-7a-2-3p	chr12|123166654-123198334	-22.86	22	31680	30653 1081 7007 10385
hsa-let-7a-2-3p	chr12|124419956-124430787	-25.75	22	10831	3390 111
hsa-let-7a-2-3p	chr12|131986513-131994956	-24.73	22	8443	1385 1902
hsa-let-7a-2-3p	chr11|68166981-68190152	-22.58	22	23171	13587 10486
hsa-let-7a-2-3p	chr11|86001034-86031611	-23.98	22	30577	4372 2404
hsa-let-7a-2-3p	chr11|128758114-128782023	-23.83	22	23909	212 8698 6031
hsa-let-7a-2-3p	chr10|366274-384146	-25.25	22	17872	2141 5054 6224
hsa-let-7a-2-3p	chr10|440870-486530	-24.37	22	45660	463 12291 15947 41591
hsa-let-7a-2-3p	chr10|5773841-5800705	-28.04	22	26864	25381 23840
hsa-let-7a-2-3p	chr10|7243557-7285954	-23.54	22	42397	7309 34816 15905 31147
hsa-let-7a-2-3p	chr10|12760947-12791233	-29.69	22	30286	26632 2088 11806 13709 18134 27347
hsa-let-7a-2-3p	chr10|15548454-15575594	-22.61	22	27140	6330 16207 5885 22408
hsa-let-7a-2-3p	chr10|35032434-35044868	-29.87	22	12434	8990 7139
hsa-let-7a-2-3p	chr10|50433475-50590247	-24.64	22	156772	75408 42371 14697 153098 14511 57728 73260
hsa-let-7a-2-3p	chr10|87767672-87814612	-24.24	22	46940	30032 18885 30314
hsa-let-7a-2-3p	chr10|102006539-102014024	-23.01	22	7485	6161 332
hsa-let-7a-2-3p	chr10|126970701-127000307	-26.13	22	29606	9386 21148 6432 20326
hsa-let-7a-2-3p	chr10|131934457-131947791	-30.12	22	13334	2735 4215 3365 2862
hsa-let-7a-2-3p	chr17|586269-632841	-24.17	22	46572	42580 9784 19729 30331 19881
hsa-let-7a-2-3p	chr17|12095574-12113360	-20.46	22	17786	16370 1926
hsa-let-7a-2-3p	chr17|51041500-51056482	-21.27	22	14982	1369 4661
hsa-let-7a-2-3p	chr17|66496200-66689047	-33.08	22	192847	168183 127774 183604 62011 90690 29668 71083 79970 128020 112015 165188 28566 93230 39623 172608 42234 43859
hsa-let-7a-2-3p	chr17|67945408-67975958	-22.17	22	30550	723 18045
hsa-let-7a-2-3p	chr17|82763964-82814934	-30.69	22	50970	45093 27614 44242 10891 41274 17473 36962 11489 30860 5453 13708
hsa-let-7a-2-3p	chr17|82900650-82911789	-24.01	22	11139	9441 5906 4446
hsa-let-7a-2-3p	chr16|12199600-12278036	-29.45	22	78436	59530 42324 22659 3592 62700 37708 20776 64737 7799 26124 68434 1887 4035 20874 59739 70710
hsa-let-7a-2-3p	chr16|49730770-49789546	-32.64	22	58776	2842 12059 28330 29042 58427 47935
hsa-let-7a-2-3p	chr16|53873785-53888951	-23.67	22	15166	1541 8869
hsa-let-7a-2-3p	chr16|56369192-56389375	-21.79	22	20183	16132 10644 10060 11967
hsa-let-7a-2-3p	chr16|68121986-68191775	-23.96	22	69789	15028 5627
hsa-let-7a-2-3p	chr15|39713443-39776531	-22.45	22	63088	23516 57252
hsa-let-7a-2-3p	chr15|42998167-43017181	-24.04	22	19014	4501 6257
hsa-let-7a-2-3p	chr15|50948019-50958794	-22.65	22	10775	5122 2607
hsa-let-7a-2-3p	chr15|63532646-63563008	-29.48	22	30362	29635 21100 15609
hsa-let-7a-2-3p	chr15|64393945-64445108	-27.77	22	51163	5484 4717 34053
hsa-let-7a-2-3p	chr15|65463760-65480399	-22.56	22	16639	16193 12426
hsa-let-7a-2-3p	chr15|70676492-70699660	-20.96	22	23168	20943 20825
hsa-let-7a-2-3p	chr15|72345445-72356617	-24.26	22	11172	10426 2855
hsa-let-7a-2-3p	chr15|94367604-94402019	-27.97	22	34415	27395 16990
hsa-let-7a-2-3p	chr15|99598429-99706855	-26.64	22	108426	3906 87600 16645 102998 63702
hsa-let-7a-2-3p	chr14|29638488-29725674	-28.31	22	87186	31889 27646 32534 46264
hsa-let-7a-2-3p	chr14|71036064-71052012	-22.02	22	15948	12486 227
hsa-let-7a-2-3p	chr14|71045132-71089342	-30.46	22	44210	43326 3418
hsa-let-7a-2-3p	chr14|71400793-71418196	-22.11	22	17403	2984 14183
hsa-let-7a-2-3p	chr19|16081912-16093753	-25.43	22	11841	6474 7018
hsa-let-7a-2-3p	chr19|17162987-17168064	-22.93	22	5077	3573 4618
hsa-let-7a-2-3p	chr19|34430575-34467014	-26.18	22	36439	12331 28284 35364
hsa-let-7a-2-3p	chr19|34450264-34467014	-21.41	22	16750	8595 15675
hsa-let-7a-2-3p	chr18|62072672-62109973	-26.39	22	37301	30791 1222 31383 31710
hsa-let-7a-2-3p	chr22|31701655-31738911	-22.91	22	37256	25980 12332 18207
hsa-let-7a-2-3p	chr22|40117054-40156182	-21	22	39128	15452 10714
hsa-let-7a-2-3p	chr22|41268096-41281082	-33.64	22	12986	11398 9386 3825
hsa-let-7a-2-3p	chr22|45700281-45729590	-29.03	22	29309	26097 23032 23099
hsa-let-7a-2-3p	chr22|46997633-47037198	-25.31	22	39565	34138 37733 34245 21912
hsa-let-7a-2-3p	chr22|50372019-50406875	-24.9	22	34856	20534 22013 7401 21080 17355 20756
hsa-let-7a-2-3p	chr20|9407916-9473365	-26.47	22	65449	40047 45280 7432 6266 44611 22825
hsa-let-7a-2-3p	chr20|34424479-34438631	-24.31	22	14152	11506 699
hsa-let-7a-2-3p	chr20|34438473-34492597	-22.96	22	54124	20516 22920 20773 50641
hsa-let-7a-2-3p	chr7|1898199-1936897	-26.55	22	38698	2121 14474 11741 4056 8470 15283
hsa-let-7a-2-3p	chr7|5711760-5741644	-27.15	22	29884	10287 5634
hsa-let-7a-2-3p	chr7|8003907-8071131	-22.1	22	67224	7066 65599
hsa-let-7a-2-3p	chr7|22291174-22318037	-24.27	22	26863	2913 11851
hsa-let-7a-2-3p	chr7|33349067-33388144	-25.08	22	39077	27024 30592 9405 16984
hsa-let-7a-2-3p	chr7|80789305-80810701	-27.27	22	21396	828 1818
hsa-let-7a-2-3p	chr7|80789305-80805758	-27.27	22	16453	828 1818
hsa-let-7a-2-3p	chr7|129657342-129690546	-23.53	22	33204	2733 4671 6383 7892
hsa-let-7a-2-3p	chr7|133475327-133917738	-28.5	22	442411	334937 339031 390286 186196 274784 130805 273718 157613 224129 69427 312243 84316 242083 54508 143363 236755 197930 382179 85320 379547 391152 42259 379327 391539 88053 165587 186587 214597 439072 113474 179717 308451 348413 432815 16262 36853
hsa-let-7a-2-3p	chr7|134843883-134867804	-21.14	22	23921	2375 16102 2308
hsa-let-7a-2-3p	chr7|158773340-158799072	-21.49	22	25732	7611 6298 7525 13673
hsa-let-7a-2-3p	chr6|41108304-41123249	-22.23	22	14945	208 3671
hsa-let-7a-2-3p	chr6|111333122-111357125	-27.41	22	24003	8601 14727 9219
hsa-let-7a-2-3p	chr6|144533084-144730486	-24.29	22	197402	16778 142779 46313 117024 28489 94841 26594 187253 54958 116217 104710 32799 164415 76192 58912 56
hsa-let-7a-2-3p	chr6|149342684-149370099	-24.78	22	27415	17611 19581
hsa-let-7a-2-3p	chr6|154773988-154795139	-22.34	22	21151	13220 7517 12089 8356
hsa-let-7a-2-3p	chr6|158573419-158608750	-22.46	22	35331	19748 524 34406
hsa-let-7a-2-3p	chr5|353729-376716	-23.4	22	22987	15957 22205 9496 15875
hsa-let-7a-2-3p	chr5|34686871-34796027	-28.29	22	109156	81220 79455 697 52448 23307 13294 104140 50037 29387 45041
hsa-let-7a-2-3p	chr5|128446480-128530693	-30.7	22	84213	18287 23671 14872 57940 82548
hsa-let-7a-2-3p	chr5|128464723-128519368	-25.54	22	54645	44 5428 39697
hsa-let-7a-2-3p	chr5|145796441-145826200	-23.43	22	29759	15195 15223
hsa-let-7a-2-3p	chr5|179823857-179825226	-23.97	22	1369	226 1087 1215
hsa-let-7a-2-3p	chr4|1900625-1904378	-25.67	22	3753	2216 1070
hsa-let-7a-2-3p	chr4|2992214-3004334	-21.63	22	12120	1742 3578 2472 10055
hsa-let-7a-2-3p	chr4|7786193-7809763	-24.31	22	23570	7645 1061
hsa-let-7a-2-3p	chr4|16759157-16898429	-27.7	22	139272	7904 17955 85959 50224 119070 70619 5665 70006 77872 119119
hsa-let-7a-2-3p	chr4|78842384-78878891	-22.58	22	36507	34760 33924 33286
hsa-let-7a-2-3p	chr4|99039373-99057818	-24.63	22	18445	6179 11212 6747
hsa-let-7a-2-3p	chr4|120754552-120811449	-25.46	22	56897	4896 54124 10765 39693 38985 43549
hsa-let-7a-2-3p	chr4|122927633-122979386	-22.37	22	51753	22600 28348 25963
hsa-let-7a-2-3p	chr4|147906637-147955374	-32.31	22	48737	47959 33951 26077 20253 29643 1005 43544 67
hsa-let-7a-2-3p	chr4|147909731-147955374	-25.11	22	45643	44865 30857 22983 17159 26549 40450
hsa-let-7a-2-3p	chr3|18378169-18420991	-21.31	22	42822	24394 21985 30526
hsa-let-7a-2-3p	chr3|27256295-27352919	-26.17	22	96624	35810 59260 95129 62524 94578 58509 92064
hsa-let-7a-2-3p	chr3|27379248-27452498	-21.45	22	73250	52257 27533 12306
hsa-let-7a-2-3p	chr3|27383152-27424152	-21.45	22	41000	23629 8402
hsa-let-7a-2-3p	chr3|27383152-27434104	-21.45	22	50952	48353 23629 8402
hsa-let-7a-2-3p	chr3|47097954-47106120	-23.06	22	8166	4270 5172
hsa-let-7a-2-3p	chr3|61748877-62003497	-28.05	22	254620	24821 19670 1957 151926 11739 202844 107939 113163 19986 53869 61164 61130
hsa-let-7a-2-3p	chr3|119905754-119947351	-22.94	22	41597	40160 31013
hsa-let-7a-2-3p	chr3|129265548-129267099	-23.52	22	1551	1151 63
hsa-let-7a-2-3p	chr3|149846010-149895570	-21.74	22	49560	3362 37703
hsa-let-7a-2-3p	chr2|36396613-36464655	-27.39	22	68042	18029 4168 66145 52600 28768 64793 64206 33597
hsa-let-7a-2-3p	chr2|48621166-48671680	-27.68	22	50514	7516 14495 46854
hsa-let-7a-2-3p	chr2|68490189-68545312	-25.39	22	55123	30417 42677 38398
hsa-let-7a-2-3p	chr2|105373558-105386540	-28.37	22	12982	47 11613 10056 2004
hsa-let-7a-2-3p	chr2|134317528-134413015	-23.96	22	95487	46086 57112 41762 90178 75776 54451 10806 45752
hsa-let-7a-2-3p	chr2|190655976-190673152	-23.69	22	17176	3228 12202
hsa-let-7a-2-3p	chr2|201545542-201582217	-22.59	22	36675	29894 22018
hsa-let-7a-2-3p	chr2|222900673-222934687	-22.9	22	34014	19484 33935
hsa-let-7a-2-3p	chr2|223991802-224001922	-24.94	22	10120	9348 6157
hsa-let-7a-2-3p	chr2|232130618-232210405	-28.36	22	79787	44123 69814 75443 74380 28859 56598 3643 15827 10928 71665
hsa-let-7a-2-3p	chr2|232210325-232300119	-26.85	22	89794	81989 49839 63578 57745 58148 38937 29927 15700 36838 19116 84467
hsa-let-7a-2-3p	chr2|239990073-240007370	-28.07	22	17297	5086 4800 8491 8958
hsa-let-7a-2-3p	chr1|8465924-8614686	-21.84	22	148762	7909 102083 5511 2127 19657 30478 44236 30164
hsa-let-7a-2-3p	chr1|8465924-8541318	-21.84	22	75394	7909 5511 2127 19657 30478 44236 30164
hsa-let-7a-2-3p	chr1|10348648-10365245	-24.51	22	16597	933 12287
hsa-let-7a-2-3p	chr1|53800692-53832591	-22.31	22	31899	2214 23441
hsa-let-7a-2-3p	chr1|59339957-59378837	-23.01	22	38880	17894 28970 3498 11688 18711 18499 14641
hsa-let-7a-2-3p	chr1|61990167-62017947	-27.1	22	27780	5731 19378 23519 26754 241 3535 7350 21784
hsa-let-7a-2-3p	chr1|77286940-77297947	-26.09	22	11007	76 4931
hsa-let-7a-2-3p	chr1|77580997-77633405	-26.94	22	52408	44074 12011 40719 22917
hsa-let-7a-2-3p	chr1|90937484-90982370	-26.59	22	44886	18507 27636 12225 22301 16575
hsa-let-7a-2-3p	chr1|92563641-92704744	-23.11	22	141103	39720 115250 36556 48192 43989
hsa-let-7a-2-3p	chr1|179986168-180012075	-24.08	22	25907	15908 22387
hsa-let-7a-2-3p	chr1|215086367-215195092	-23.07	22	108725	105480 48485
hsa-let-7a-2-3p	chr1|233090060-233179175	-23.59	22	89115	22954 54045 39077
hsa-let-7a-2-3p	chr9|13168365-13250372	-25.16	22	82007	47829 41806 51238 74453 36320 57785
hsa-let-7a-2-3p	chr9|33266009-33276564	-22.89	22	10555	1502 693
hsa-let-7a-2-3p	chr9|85692688-85712566	-21.17	22	19878	11578 10501
hsa-let-7a-2-3p	chr8|30700080-30709902	-23.2	22	9822	6134 6020
hsa-let-7a-2-3p	chr8|38788703-38820635	-23.42	22	31932	30394 17485 21749 28337
hsa-let-7a-2-3p	chr8|61618977-61684188	-27.37	22	65211	40150 17943 51715 56935 5260 308
hsa-let-7a-2-3p	chr8|67287954-67302466	-22.24	22	14512	7648 4093
hsa-let-7a-2-3p	chr8|71244602-71299720	-28.43	22	55118	40356 39505 53913
hsa-let-7a-2-3p	chr8|76704042-76778439	-24.65	22	74397	42214 26988 43245 72093 1262
hsa-let-7a-2-3p	chr8|97805352-97825153	-23.69	22	19801	659 15304
hsa-let-7a-2-3p	chr8|99431536-99521010	-24.65	22	89474	23793 37102 57314 38441 59084 51775 61415
hsa-let-7a-2-3p	chr8|115587000-115623758	-23.48	22	36758	34233 4656
hsa-let-7a-2-3p	chr8|132966559-133030023	-26.91	22	63464	37692 37515 25963 54805 45198 38663 10200
hsa-let-7a-2-3p	chr8|140846259-140879637	-23.58	22	33378	13578 15211 9584
hsa-let-7a-2-3p	chr13|23590149-23626792	-24.98	22	36643	1992 27074 29613 27916 3876
hsa-let-7a-2-3p	chr13|32648753-32678929	-24.19	22	30176	22190 25188
hsa-let-7a-2-3p	chr13|45151686-45207505	-23.86	22	55819	18863 48208 27130 55195 27932
hsa-let-7a-2-3p	chr13|98409337-98424650	-22.39	22	15313	12706 13735
hsa-let-7a-2-3p	chr13|100307191-100449305	-26.2	22	142114	87823 69170 74711 96201 47010 63526
hsa-let-7a-2-3p	chr13|113610995-113636700	-26.69	22	25705	8618 24741 3541 3496 12707 8842
hsa-let-7a-2-3p	chr12|1371832-1444750	-23.38	22	72918	60479 39654 64422 25019 49888
hsa-let-7a-2-3p	chr12|81109559-81152096	-22.01	22	42537	9777 22794
hsa-let-7a-2-3p	chr12|106083863-106106525	-24.01	22	22662	756 7511 15648 6497
hsa-let-7a-2-3p	chr12|108652271-108662158	-21.94	22	9887	6509 9597
hsa-let-7a-2-3p	chr12|123688050-123704688	-22.69	22	16638	1704 13325 14619
hsa-let-7a-2-3p	chr12|124419956-124430787	-25.75	22	10831	3390 111
hsa-let-7a-2-3p	chr11|43830975-43840064	-21.03	22	9089	1560 9065
hsa-let-7a-2-3p	chr11|68175017-68185928	-22.58	22	10911	5551 2450
hsa-let-7a-2-3p	chr10|1084402-1105267	-26.35	22	20865	18044 15917 324 13407
hsa-let-7a-2-3p	chr10|30876997-30984426	-23.78	22	107429	58310 11432 80922
hsa-let-7a-2-3p	chr10|33213385-33226289	-20.43	22	12904	11186 4130
hsa-let-7a-2-3p	chr10|50460672-50590247	-24.64	22	129575	48211 15174 125901 30531 46063
hsa-let-7a-2-3p	chr10|51804584-51907570	-27.81	22	102986	50108 102167
hsa-let-7a-2-3p	chr10|74838682-74843478	-30.55	22	4796	2769 3173
hsa-let-7a-2-3p	chr10|124681606-124706887	-27	22	25281	15592 22308
hsa-let-7a-2-3p	chr10|126970701-127018835	-26.13	22	48134	9386 21148 6432 20326 42703
hsa-let-7a-2-3p	chr17|12054888-12095694	-23.71	22	40806	617 22475 5529 11682 26926
hsa-let-7a-2-3p	chr17|12054888-12113360	-23.71	22	58472	617 22475 57056 5529 11682 26926 42612
hsa-let-7a-2-3p	chr17|28122602-28172618	-22.99	22	50016	31826 11723 41617
hsa-let-7a-2-3p	chr17|31155982-31206371	-21.88	22	50389	46304 4058 36572
hsa-let-7a-2-3p	chr17|64571797-64586170	-22.01	22	14373	5839 8850
hsa-let-7a-2-3p	chr17|66735488-66774067	-23.72	22	38579	17608 28251 3267 4911
hsa-let-7a-2-3p	chr17|75242335-75243570	-22.02	22	1235	1160 939
hsa-let-7a-2-3p	chr17|76741968-76776541	-21.33	22	34573	2009 15557
hsa-let-7a-2-3p	chr17|82900650-82911789	-24.01	22	11139	9441 5906 4446
hsa-let-7a-2-3p	chr16|1625972-1641187	-23.83	22	15215	173 5031 190 12663 11920
hsa-let-7a-2-3p	chr16|4681549-4683932	-26.05	22	2383	1562 1870
hsa-let-7a-2-3p	chr16|19616113-19647882	-23	22	31769	22038 30002
hsa-let-7a-2-3p	chr16|58670112-58676346	-23.46	22	6234	877 777
hsa-let-7a-2-3p	chr16|70560468-70564050	-26.49	22	3582	1384 3259
hsa-let-7a-2-3p	chr16|82858361-83032218	-27.05	22	173857	143529 45322 45374 23055 168333 138040 160626 149908 166690 20942 167922 57217 36363 44943 120579 131218 55462 106023 107685 95950 149973
hsa-let-7a-2-3p	chr16|88004294-88038011	-25.77	22	33717	615 26530 19075
hsa-let-7a-2-3p	chr16|88018427-88038011	-25.77	22	19584	12397 4942
hsa-let-7a-2-3p	chr15|71999850-72046634	-23.16	22	46784	19397 31808 23770 31559
hsa-let-7a-2-3p	chr15|75490207-75527261	-25.61	22	37054	33290 25320 9676
hsa-let-7a-2-3p	chr15|77252366-77365225	-23.32	22	112859	103994 89506 69257 100962
hsa-let-7a-2-3p	chr15|85064369-85109130	-25.72	22	44761	27715 40326 2807
hsa-let-7a-2-3p	chr14|49813987-49834449	-26.16	22	20462	20144 8514
hsa-let-7a-2-3p	chr14|100913431-100940450	-22.62	22	27019	9845 3548
hsa-let-7a-2-3p	chr14|102870184-102876525	-28.31	22	6341	5499 1617 1279 651
hsa-let-7a-2-3p	chr14|105252506-105272894	-27.24	22	20388	16327 15629
hsa-let-7a-2-3p	chr19|10913876-10916777	-29.54	22	2901	1003 1524 1175 1257 1535
hsa-let-7a-2-3p	chr18|12999420-13019206	-28.73	22	19786	5919 5542
hsa-let-7a-2-3p	chr18|21765771-21804014	-22.2	22	38243	18870 9594
hsa-let-7a-2-3p	chr18|21765771-21791557	-22.2	22	25786	18870 9594
hsa-let-7a-2-3p	chr18|44701174-44869283	-29.99	22	168109	114196 15725 163056 55870 90809 254 115104 134060 28010 81352 115173 106719 64694 46776 129849 66702 107333
hsa-let-7a-2-3p	chr18|54277702-54287411	-25.55	22	9709	7451 3051
hsa-let-7a-2-3p	chr18|79126266-79214038	-23.4	22	87772	26679 74782 69504 21406 5217 35946 40017 68705
hsa-let-7a-2-3p	chr18|79126266-79277196	-29.2	22	150930	90340 93955 26679 74782 114719 128276 138704 69504 100349 21406 5217 100510 125967 136356 124701 35946 40017 68705
hsa-let-7a-2-3p	chr22|24302194-24369320	-26.92	22	67126	51754 58234 20613 50380
hsa-let-7a-2-3p	chr22|27873737-27914347	-26.41	22	40610	17229 28240 32469
hsa-let-7a-2-3p	chr22|40273424-40285770	-25.43	22	12346	8449 10658
hsa-let-7a-2-3p	chr22|45718412-45740538	-29.03	22	22126	7966 21077 4901 4968
hsa-let-7a-2-3p	chr22|50372019-50394135	-24.9	22	22116	20534 22013 7401 21080 17355 20756
hsa-let-7a-2-3p	chr20|9419806-9473365	-26.47	22	53559	28157 33390 32721 10935
hsa-let-7a-2-3p	chr20|35681887-35698590	-20.97	22	16703	9143 4785 3418
hsa-let-7a-2-3p	chr21|15777903-15833548	-24.21	22	55645	37576 47932 33474
hsa-let-7a-2-3p	chr21|34834409-34859578	-23.74	22	25169	8010 5208 2928 25005 25022
hsa-let-7a-2-3p	chr21|37420298-37472880	-24.11	22	52582	49242 30076
hsa-let-7a-2-3p	chr21|39247700-39298582	-28.37	22	50882	9082 8862 8919
hsa-let-7b-5p	chrX|19683822-19695741	-23.8	22	11919	8931 549 6308 9850 583
hsa-let-7b-5p	chrX|22212903-22245409	-27.09	22	32506	11150 12288 25787 18518 11752 23025 23671 6944 20881 30214 5013 27295
hsa-let-7b-5p	chrX|24064200-24071727	-27.09	22	7527	7061 3461 6311 4315 7221 3069 4476 2911 2109 5561 2383
hsa-let-7b-5p	chrX|24699424-24704469	-23.84	22	5045	2400 2715
hsa-let-7b-5p	chrX|45010960-45020730	-26.62	22	9770	5610 1336 1311
hsa-let-7b-5p	chrX|123665641-123686714	-26.57	22	21073	3749 18055 18189 10307 18813 20521 8262 12695 11401 16736 4541 7864
hsa-let-7b-5p	KI270927.1|69872-73245	-26.58	22	3373	2469 2099 269
hsa-let-7b-5p	chr7|5641153-5652510	-26.62	22	11357	10144 9454 3892 3742 10309 5856 9273 9620 3120 7024 10566
hsa-let-7b-5p	chr7|6425987-6432959	-21.4	22	6972	2595 378 1463
hsa-let-7b-5p	chr7|6697338-6705223	-22.72	22	7885	5716 5629
hsa-let-7b-5p	chr7|7673308-7676208	-23.55	22	2900	1787 2165 865
hsa-let-7b-5p	chr7|11061790-11111467	-27.13	22	49677	14848 25472 35260 13379 4541 12516 14873 33266 13243 21766 28076 36339 12491 25630 39031 39983 5455 8518 12785 26634 30617 36731 12650 41607
hsa-let-7b-5p	chr7|16376091-16406337	-25.14	22	30246	28793 245 11954 935 25132 11988 1120
hsa-let-7b-5p	chr7|22960255-22991139	-22.9	22	30884	7790 27786 9364 20658 23671 6398 15695 13772 6107 22491
hsa-let-7b-5p	chr7|32812756-32823221	-26.62	22	10465	5957 7209 5982 6116
hsa-let-7b-5p	chr7|33015669-33026915	-27.81	22	11246	5241 977
hsa-let-7b-5p	chr7|33351218-33388144	-25.92	22	36926	30356 12826 18415 32224 35368 9373 15422 15556 15398 12866 16218 1579 3299
hsa-let-7b-5p	chr7|33966478-33974784	-27.14	22	8306	6164 5520 5495 3017 2068 7551
hsa-let-7b-5p	chr7|39987598-40047877	-27.66	22	60279	42125 35566 40716 34796 19899 56791 18219 35997 51169 2255 57109 56817 4828 11498 42150 44319 55275 46668 26566 36755 13700 16128 52484 56369 7879 609 3084 55095 45588 51327 2469 40012 55476 12921 42895
hsa-let-7b-5p	chr7|43311762-43320742	-26.62	22	8980	5293 1646 3168 7933 6326 1952
hsa-let-7b-5p	chr7|47344754-47400914	-30.05	22	56160	29693 42184 22492 25938 1070 19599 2933 40069 41025 19758 35241 46296 6876 45049 5162 23017 40283 7330 30745 52984 13454 21988 23647 13352 9493 49661 55621
hsa-let-7b-5p	chr7|47435281-47442055	-21.21	22	6774	5968 5668
hsa-let-7b-5p	chr7|48410519-48427871	-26.67	22	17352	2388 884 15318 2363 5919 6217 11789 15070 15358 1028
hsa-let-7b-5p	chr7|73702844-73703828	-23.62	22	984	527 448
hsa-let-7b-5p	chr7|75188074-75189256	-24.45	22	1182	1114 1145
hsa-let-7b-5p	chr7|80789305-80810701	-27.09	22	21396	19540 7168 1318 3991 6024 19755 16220
hsa-let-7b-5p	chr7|82060427-82084900	-23.67	22	24473	1847 18410 15579
hsa-let-7b-5p	chr7|92123119-92131872	-25.16	22	8753	3201 150
hsa-let-7b-5p	chr7|99333324-99338285	-24.94	22	4961	1615 3241 3265 3400
hsa-let-7b-5p	chr7|100077302-100079656	-22.12	22	2354	498 1174 358
hsa-let-7b-5p	chr7|102399547-102404683	-23.51	22	5136	4021 3399 1159 3558
hsa-let-7b-5p	chr7|107527236-107548332	-27.13	22	21096	926 951 19295 4916 2315 8812 17323 8254
hsa-let-7b-5p	chr7|127807483-127888012	-27.14	22	80529	62603 17995 46712 25854 49805 42792 9251 49780 74387 20744 23550 17856 76931 2013 79831 32581 75173 56021 9461 29260 30536 34827 36389 55767 11698 26070 35676 42016
hsa-let-7b-5p	chr7|128574719-128592017	-26.62	22	17298	6563 5581 14520 6724 9564 977 8882 5562 7530 9016 10359 9975 12268 4563 9539
hsa-let-7b-5p	chr7|130039463-130049144	-26.62	22	9681	3290 7395 7595 387 3316 7728 3792 2294
hsa-let-7b-5p	chr7|130984052-131052555	-28.86	22	68503	43326 66210 8949 14058 67889 8770 20171 24122 21215 66469 23013 29537 52158 56695 29512 60493 64452 1337 32181 38597 65209 65973 7693 57202 60518 6124 38731 56548 22988 31427 32543 8009 24301 18689 29865 42479 64002 39717 46769 53180 62314
hsa-let-7b-5p	chr7|137521865-137623554	-26.62	22	101689	54269 68898 54244 7956 72850 46380 36486 37302 54403 66707 36503 50077 51635 85640 75723 29826 33122 48797 48615 94094 66841 86231 88524 100281 8368 90572
hsa-let-7b-5p	chr7|137678556-137690002	-26.48	22	11446	6397 2567 4346
hsa-let-7b-5p	chr7|137901353-137916012	-22.14	22	14659	14377 10430 2747
hsa-let-7b-5p	chr7|139398598-139407350	-26.62	22	8752	942 7524 4366 7549 5064 6930 967 7850 2925
hsa-let-7b-5p	chr7|152220522-152250966	-27.6	22	30444	20748 16111 2266 10367 11453 19658 17072 20773 7848 11587 28872 15321 21062 17701 10111 20324
hsa-let-7b-5p	chr7|152309965-152330739	-23	22	20774	951 1248 15711 10379 15566 814 789 9928 9760
hsa-let-7b-5p	chr7|156826604-156836885	-24.77	22	10281	3213 4174 10073 7661 6675 1667
hsa-let-7b-5p	chr7|157358546-157367483	-27.96	22	8937	3899 2683 7189 2841 2708 4416 3293 5730
hsa-let-7b-5p	chr7|158788003-158798076	-25.68	22	10073	4861 3323 1424
hsa-let-7b-5p	chr7|158869854-158876691	-25.34	22	6837	5469 3159 3973
hsa-let-7b-5p	chr7|158879683-158918869	-30.51	22	39186	6518 26846 7016 8859 20509 10962 1866 4076 4457 9493 37694 37820 38030 9468 21458 32509 8437 8570 12854 17396 7148 727 9627 37652 37778 37904 37988 27512 17371 14445 38503 38527 35272 32401
hsa-let-7b-5p	chr6|1930102-1960966	-26.05	22	30864	26795 26770 2531 9726 18920 4599 9869 12675 7093 13272 17162 17112
hsa-let-7b-5p	chr6|7303549-7310029	-24.47	22	6480	6377 2689 55 3698
hsa-let-7b-5p	chr6|13639562-13658832	-25.07	22	19270	10071 8683 11928 17521 8658 9713 12458 2451 13976 10165 12068
hsa-let-7b-5p	chr6|20144219-20152769	-28.92	22	8550	1403 6414 2436 513
hsa-let-7b-5p	chr6|20649292-20758643	-27.12	22	109351	13889 70497 4230 27849 71285 72536 83055 10456 22542 44981 71310 100351 27874 63578 83079 107712 4549 19136 23133 63423 85648 87456 63449 90283 30846 38317 41187 106877 36443 39851 83778 100485 4533 86886 32782 34337 84457 73214 28182 9617
hsa-let-7b-5p	chr6|34606554-34646798	-26.62	22	40244	19223 11166 17348 29131 37244 19853 21562 21865 31564 19392 9430 26199 19367 38891 15942 17740 13087 11423 21220 31649 20538 24844
hsa-let-7b-5p	chr6|38577599-38598121	-25.78	22	20522	11888 619 12016 654 2609 19949 10611 10707 13801 15375
hsa-let-7b-5p	chr6|44249376-44253378	-22.44	22	4002	3215 3914
hsa-let-7b-5p	chr6|84185186-84204096	-23.84	22	18910	18496 3936 3961 5725 13187 17437 4141 9496 13162 17412
hsa-let-7b-5p	chr6|85526125-85542043	-26.26	22	15918	9120 13907 11469
hsa-let-7b-5p	chr6|85557975-85565419	-20.76	22	7444	4710 5487
hsa-let-7b-5p	chr6|100766564-100848707	-28.41	22	82143	59638 5411 15054 7689 7897 12759 1115 14915 59797 4863 50281 54682 15933 76222 25117 44225 10131 79419 50775 7655 7872 81566
hsa-let-7b-5p	chr6|104744159-104785319	-26.62	22	41160	12931 36086 33671 20014 30026 30296 17828 15172 37978 1377 17225 34726 20486 10585 23174
hsa-let-7b-5p	chr6|104833041-104843298	-21.93	22	10257	6386 1062
hsa-let-7b-5p	chr6|109140420-109146937	-24.11	22	6517	506 208 866
hsa-let-7b-5p	chr6|110667433-110773937	-28.92	22	106504	106447 48125 14107 50339 19689 48284 62067 4440 37703 50364 83498 96078 32592 47396 38690 68544 93746 48150 52393 87703 84853 10885 39210 106176 26329 66647 68368 86021 11685 62407 75050 21992 85567 86667 6480 63382 67744 89632 37678 41638 10513 48202 93785 46685 17681 26083 12792 7445 21796
hsa-let-7b-5p	chr6|111311068-111331784	-27.13	22	20716	13864 810 7574 9071 11991 13002 18046 835 7115 13889 7598 12016 2368 19945 276 9313
hsa-let-7b-5p	chr6|111349217-111359014	-25.29	22	9797	9457 2885 445 3022 2860 485 7494 9397
hsa-let-7b-5p	chr6|147267083-147316407	-25.07	22	49324	22150 28958 8570 14044 31244 44206 19702 27941 24041 34191 27382 29242 34005 47586 41460
hsa-let-7b-5p	chr6|149632758-149638560	-24.86	22	5802	446 3953 4114
hsa-let-7b-5p	chr6|155176815-155183500	-25.19	22	6685	1830 5516
hsa-let-7b-5p	chr6|157110471-157148951	-26.62	22	38480	2521 12278 29322 5051 30231 2546 11256 21315 34792 8153 5195 11231 21290 27997 25972 9376 22834 8964 17261
hsa-let-7b-5p	chr6|157867546-157875176	-28.71	22	7630	2758 649 876 4301 7133 2087
hsa-let-7b-5p	chr6|166430452-166432490	-22.36	22	2038	1260 1107 1707
hsa-let-7b-5p	chr6|167870382-167902386	-22.2	22	32004	19265 27360 19147 17170 18534 8190 28908 4304
hsa-let-7b-5p	chr5|225882-240476	-26.62	22	14594	10213 6570 11000 10425 6136 10826
hsa-let-7b-5p	chr5|6606819-6620298	-23.9	22	13479	4028 1482 3341 3386 12201 3812 264
hsa-let-7b-5p	chr5|32390274-32397338	-21.58	22	7064	3165 399 928
hsa-let-7b-5p	chr5|37437921-37479987	-26.89	22	42066	17394 34644 23792 4187 29686 35493 41519 1227 4212 37409 38020 41544 23633 17419 23658 35518 38725 19245 37384 6488 13048 37995 2495 33037 1211 21459 39475 14415
hsa-let-7b-5p	chr5|38971876-38982036	-22.94	22	10160	5815 4091 2244
hsa-let-7b-5p	chr5|55652528-55656774	-26.62	22	4246	1201 2542 3717
hsa-let-7b-5p	chr5|72861807-72883232	-26.62	22	21425	909 2872 8449 8424 19769 582
hsa-let-7b-5p	chr5|73749836-73753202	-23.36	22	3366	566 466
hsa-let-7b-5p	chr5|73832337-73852692	-22.46	22	20355	12624 12751 8020 863 12776
hsa-let-7b-5p	chr5|78955294-78969192	-25.71	22	13898	7329 5366 13151 56 4763 6291 11699 2366 5499 13285
hsa-let-7b-5p	chr5|79396822-79457018	-28.58	22	60196	41065 49911 49510 17329 17653 18468 52721 20416 54839 7977 3605 488 23950 5083 5263 49888 6211 17356 23506 39641 54879 49324 42868 12986 5414 23577 23651
hsa-let-7b-5p	chr5|80150881-80169546	-31.91	22	18665	17550 13733 14092 6766 2838 13571 6351 3369
hsa-let-7b-5p	chr5|96979137-96986670	-22.46	22	7533	3078 4380
hsa-let-7b-5p	chr5|109767534-109789527	-25.67	22	21993	18831 808 5206 12619 8073 12051 200
hsa-let-7b-5p	chr5|119101934-119129423	-27.96	22	27489	11378 15165 6938 22702 12805 25575 8950 10122 10257 11403 15337 17807 422 18017 6385 22863 23779
hsa-let-7b-5p	chr5|126465425-126480527	-26.62	22	15102	3133 3158 6542 5204 5423 13429 1071 5750 6142
hsa-let-7b-5p	chr5|128357275-128395274	-25.77	22	37999	15312 25037 36203 32560 7557 23260 4446 16416 33352
hsa-let-7b-5p	chr5|128446480-128530693	-25	22	84213	40056 45835 1922 31762 54194 4991 74328 9951 77587 1131 52920 65214 36984 44712 13225 1458 7435 12652 9343 76765 20596
hsa-let-7b-5p	chr5|128519272-128530693	-23.43	22	11421	1536 4795 3973
hsa-let-7b-5p	chr5|133064979-133076898	-24.3	22	11919	4341 2984 9395 3010 1807 9370 2246 515 7378 6734
hsa-let-7b-5p	chr5|134537988-134552209	-26.86	22	14221	8251 4524 1764 8033 939 1169 4975 13390 4155
hsa-let-7b-5p	chr5|134703758-134718173	-26.62	22	14415	2201 382 1255 2812 8085 9269 2225 6237 3667 3642 8563 7033 8125 3161 6524 40 1883 8931 1001
hsa-let-7b-5p	chr5|143037195-143057747	-24.33	22	20552	2108 16327 121 16270 8044 11136 14091 4982
hsa-let-7b-5p	chr5|158731068-158796475	-25.99	22	65407	65260 31563 9784 39488 24340 31697 50808 53222 10971 31010 31616 56290 6008 45765 44366
hsa-let-7b-5p	chr5|170878096-170924550	-27.13	22	46454	38690 31589 46129 2784 25955 36120 4080 8797 18872 22072 45639 24718 36998 41635 45972
hsa-let-7b-5p	chr5|179152141-179158879	-26.62	22	6738	4893 5919 6054 4315 2183 4503 3109 3122 1596 5021 2996
hsa-let-7b-5p	chr4|2596083-2639859	-27.09	22	43776	17441 22415 3887 19506 21253 6673 7469 12191 15849 23703 25135 5220 1917 6981 12903 19531 21278 27182 12878 31148 31730 39520 14750 19824 21411 31755 41529 23525 32031 14868 7830 17754 40051 5435 25026 31795 4336 8785 15256 10206 7132 8956 20572 10038 31565 6342 12016 27158 3724 7273 7590 21395 28981 2049 21574 35156 1892
hsa-let-7b-5p	chr4|2630934-2672372	-26.62	22	41438	22580 27887 14663 22605 34670 4669 10822 11869 34983 10202 37065 38004 6678 28056 5200 10177 37350 14442 13710 23349 37979 9330 37033 40428 19266 305 37805 30419
hsa-let-7b-5p	chr4|17886067-17909345	-26.62	22	23278	7802 22036 20690 20715 10831 16553 6212 1234 12392 20845 7122 21798 20313
hsa-let-7b-5p	chr4|20491760-20511137	-27.96	22	19377	7958 5118 9755 4067 18150
hsa-let-7b-5p	chr4|25252320-25255265	-23.37	22	2945	2164 1522 1657
hsa-let-7b-5p	chr4|38054198-38103157	-27.13	22	48959	11518 2012 43237 39158 9501 20634 43035 43212 12230 30248 46183 9661 10655 12774 43510 43797 26263 12205 29373 46928 30205 3072 34491 15453 18593 9151 12749 6097 9189
hsa-let-7b-5p	chr4|39737419-39745810	-24.47	22	8391	1704 2123 6849 6983 2256 2098 5606
hsa-let-7b-5p	chr4|39745751-39774933	-29.1	22	29182	2001 19231 1961 2699 5065 2146 6681 21668 1936 21069 6474 16979 21096 22861 26316 6815 10797 2121 17254 17571 18211 26899 11345 18124 4760 23311 11166 24783 2626 19758 27007
hsa-let-7b-5p	chr4|42018110-42023384	-26.62	22	5274	3710 1754 4188 3921
hsa-let-7b-5p	chr4|47744401-47786925	-26.25	22	42524	28882 25891 13608 385 21996 2204 5761 887 1891
hsa-let-7b-5p	chr4|51863436-51891851	-26.62	22	28415	23735 24121 12227 1274 15156 18783 4902
hsa-let-7b-5p	chr4|52626017-52631144	-26.67	22	5127	376 401 4280 4132 1367
hsa-let-7b-5p	chr4|53379072-53425965	-27.13	22	46893	16917 2762 35562 36206 13269 2163 2927 17562 26358
hsa-let-7b-5p	chr4|53383772-53428183	-27.13	22	44411	12217 30862 31506 43723 8569 12862 21658
hsa-let-7b-5p	chr4|53390520-53399839	-27.13	22	9319	5469 1821 6114
hsa-let-7b-5p	chr4|67662188-67682213	-23.28	22	20025	12753 347 4259 9912 12777 13931 4665 1649 5844 18465
hsa-let-7b-5p	chr4|77726166-77744875	-26.62	22	18709	11326 10286 11351 8453 15352 17506 16411 15384 11932 319
hsa-let-7b-5p	chr4|82821036-82829058	-24.86	22	8022	5413 3238 5388
hsa-let-7b-5p	chr4|84794518-84803467	-24.47	22	8949	3158 7837 3133 6372
hsa-let-7b-5p	chr4|98391951-98421394	-25.57	22	29443	27175 16271 24491 4416 7767 28510 10192 27050 27342 21081
hsa-let-7b-5p	chr4|106295093-106308989	-23.61	22	13896	9894 8650 11222 11072 1032 4026
hsa-let-7b-5p	chr4|139061864-139073567	-26.62	22	11703	6227 8209 402 3789 8522 3095 8497 377 6292
hsa-let-7b-5p	chr4|139116648-139125329	-24.47	22	8681	81 4556 5949 4037 5924 3197 3221 3496 7518 4596
hsa-let-7b-5p	chr4|140947653-140967873	-26.62	22	20220	4427 242 20153 9093 14161 1070 4589 10428 6632 14308
hsa-let-7b-5p	chr4|143415476-143440382	-26.63	22	24906	2002 12565 15530 22939 22666 18437
hsa-let-7b-5p	chr4|147906637-147939899	-26.62	22	33262	1276 22539 11594 29787 6082 11728 13182 10141 6294 24166
hsa-let-7b-5p	chr4|150415437-150491035	-29.75	22	75598	43037 4271 38620 17116 30323 34299 4431 34371 34060 55437 34874 40401 35023 49672 38805 43660 71356 35408 23094 11012
hsa-let-7b-5p	chr4|150798080-150817257	-26.35	22	19177	7674 9636 11153 1735 2587 10301 17511 5483 12374 11847 11869
hsa-let-7b-5p	chr4|159186641-159210583	-24.9	22	23942	19384 16200 13642 22345 11160 11504 11875 22843 19528 20016 16031 9896 2382
hsa-let-7b-5p	chr4|168890921-168916027	-24.94	22	25106	2401 14325 14974 6006 19492 5981 11921 12398 14949 6759 176 337 22276 12752 6596
hsa-let-7b-5p	chr3|9969718-9974488	-22.55	22	4770	3572 3706 1275
hsa-let-7b-5p	chr3|12516610-12519197	-22.66	22	2587	1131 2332
hsa-let-7b-5p	chr3|18378169-18420991	-25.57	22	42822	33898 14055 22116 21125 22525 8461 21173 20110 14756 26611
hsa-let-7b-5p	chr3|27411641-27452498	-26.62	22	40857	31461 35313 30077 25151 30342 35338 24735 35475 30475 12325 30325 9354 33817 21780 9367 12428 14080 29516
hsa-let-7b-5p	chr3|27418485-27452498	-26.62	22	34013	24617 28469 23233 18307 23498 28494 17891 28631 23631 5481 23481 2510 26973 14936 2523 5584 7236 22672
hsa-let-7b-5p	chr3|32532985-32537104	-23.73	22	4119	962 651
hsa-let-7b-5p	chr3|33051757-33068970	-26.62	22	17213	15316 16224 3799 15341 9924 8390 4573 2601 2813 8777 16999 13427
hsa-let-7b-5p	chr3|37083635-37091538	-27.3	22	7903	2042 6689 7025 3362 2017 2177 4636 2880 6654
hsa-let-7b-5p	chr3|42555929-42563686	-23.63	22	7757	865 3249 309
hsa-let-7b-5p	chr3|47675474-47678311	-21.5	22	2837	2148 1857
hsa-let-7b-5p	chr3|47686048-47693300	-22.99	22	7252	992 4923 455 3108
hsa-let-7b-5p	chr3|48793996-48807684	-26.62	22	13688	2106 4027 7227 4052 5959 6773 9524 7697 7836 1611 5934 2849 11933 7396
hsa-let-7b-5p	chr3|52926030-52928341	-25.75	22	2311	943 116
hsa-let-7b-5p	chr3|61748877-62078258	-27.4	22	329381	61760 74384 161876 319213 227868 288056 9645 86527 87938 111634 191140 209320 271033 284961 75498 134904 34159 152021 182596 285119 302239 26264 51837 169900 243553 312822 132799 147312 228330 24993 42682 121531 184066 191165 200966 268634 314856 323782 87641 92000 73075 129713 203701 265133 276061 32946 42706 63619 86552 95182 139552 201099 242424 244020 291672 113575 113607 222245 244581 119430…
hsa-let-7b-5p	chr3|61989624-62003497	-22.33	22	13873	2806 1677 3273 3834 4757 5291 1652 5695 9769 3664
hsa-let-7b-5p	chr3|71041327-71053773	-25.3	22	12446	7966 8612 8510 766 7904 8698
hsa-let-7b-5p	chr3|101585436-101590270	-23.92	22	4834	4070 4045
hsa-let-7b-5p	chr3|105670232-105681818	-26.62	22	11586	2907 11040 3457 8049 253
hsa-let-7b-5p	chr3|107710451-107744710	-25.25	22	34259	23997 21224 30015 4430 2734 31595 30350 26911 29019 520 4816
hsa-let-7b-5p	chr3|111945267-111962312	-25.24	22	17045	14390 11399 7994 5511
hsa-let-7b-5p	chr3|123626817-123667187	-33.95	22	40370	8106 24418 27970 6458 27995 14858 5288 12598 8712 29889 11913 1499 1702 5488 7654 33967 2639 15133 35847 36245 8249 12991 11561 17725 24083 26934 1972 23281
hsa-let-7b-5p	chr3|129461227-129469417	-26.28	22	8190	4511 6331 3283 4314 4339 5345
hsa-let-7b-5p	chr3|141260122-141287453	-27.22	22	27331	19743 10864 11166 22916 20318 22940 19125 22106 18190 25250 25095 22328 6263 13877 8475 26696 14328
hsa-let-7b-5p	chr3|155910691-155925366	-26.62	22	14675	2901 6354 3351 6379 4642 4806 6521 4148 3485 4939 3044 13260
hsa-let-7b-5p	chr3|179740246-179765848	-28.92	22	25602	18806 19498 616 591 6078 15144 18348 18831 7279 19656 15119 12577 11548 23552 11727
hsa-let-7b-5p	chr3|183775914-183790980	-26.62	22	15066	6266 3879 6291 6740 11269 4423 9929 6580 13692 1072 4408
hsa-let-7b-5p	chr3|185617479-185624082	-26.62	22	6603	561 3981 5408 2344 537 5733 3195
hsa-let-7b-5p	chr3|197829563-197871462	-27.99	22	41899	12340 31479 26424 32505 23855 21561 40898 7185 33794 23723 15125 33926 8667 12040 13077 10552 31638
hsa-let-7b-5p	chr2|7014453-7030215	-22.95	22	15762	3886 8356 12723 3994 7677
hsa-let-7b-5p	chr2|8908620-8974435	-26.86	22	65815	50912 51073 35314 54754 31767 42680 36619 25473 55741 55954 26435 6389 7789 42655 19811 31417 35473 53656 28311 10318 45699 33173 62638 62081 42868 53305 27445 31742 30180
hsa-let-7b-5p	chr2|10644319-10668723	-26.62	22	24404	17123 1310 9265 6076 16986 17148 6802 3729 359 5983 22107 13152 20994 9772 16827
hsa-let-7b-5p	chr2|15186741-15218968	-25.64	22	32227	610 28982 15894 20216 245 16027 5110 19042 15869 31753
hsa-let-7b-5p	chr2|15275483-15330765	-28.08	22	55282	37196 44656 19525 16378 41268 24344 32292 23091 31542 37024 49059 35187 9954 10240 13702 52699 36452 48851 28428 1819 26963 53323 48812 19926 24298 28778 54139 40092 2009
hsa-let-7b-5p	chr2|23880638-23885829	-26.56	22	5191	1156 819 1628 1181 794
hsa-let-7b-5p	chr2|24295663-24302102	-22.28	22	6439	2590 3462 2392 6146 2723 2085
hsa-let-7b-5p	chr2|25482795-25531597	-27.12	22	48802	39976 10645 33548 38659 43671 17335 24781 27808 40001 41202 12873 12341 25300 27783 28607 41177 30973 33522 40575 33065 25810 11617 21100
hsa-let-7b-5p	chr2|25628170-25639094	-24.18	22	10924	5336 5351 3999 8285 6754
hsa-let-7b-5p	chr2|32377587-32416163	-28.59	22	38576	19207 35962 37422 27171 26411 31668 3723 12180 12343 31643 33522 33209 33962 26801 12368 22847 38256 27145 5232 14899 19232 21901 29020 23033 35492 21569 5285 34039 16164 26957 30735 4029 5043
hsa-let-7b-5p	chr2|32467524-32479617	-22.32	22	12093	4613 4638 7614 10789
hsa-let-7b-5p	chr2|33186855-33222151	-27.9	22	35296	6357 28931 7227 22108 29088 31772 10927 2571 28956 26105 13462 10977 28203 7902
hsa-let-7b-5p	chr2|33252676-33315269	-26.76	22	62593	30856 18314 44826 1309 25249 50769 19006 41591 8537 41617 17336 32868 41998 57367 16327 30831 32843 57342 44550 22088 36552 36357 37223 3294 51601 24737 32578 41973
hsa-let-7b-5p	chr2|38568198-38591648	-24.63	22	23450	16094 6739 14208 14716 17919 21681 18053
hsa-let-7b-5p	chr2|48642401-48671680	-26.62	22	29279	18310 3343 19083 10941 4241 23875 28493 24633 3029 10364 24038 6184 18925 21382 21589
hsa-let-7b-5p	chr2|55349517-55388886	-26.62	22	39369	482 29299 19037 27776 963 31169 33304 507 1365 27545 19614 1925 4719 27410 29325 37243 2059 5142 2112 19653 23782 23718 4469 19995 19588
hsa-let-7b-5p	chr2|61278164-61319327	-26.62	22	41163	3896 37279 33476 1375 25528 21129 3921 4694 23495 21271 16325 4959 31464
hsa-let-7b-5p	chr2|61284874-61350693	-26.62	22	65819	52676 48304 63936 30569 26766 18818 14419 42005 44382 16785 14561 58524 9615 41404 44218 62570 45037 60993 55029 50851 49477 62796 24754
hsa-let-7b-5p	chr2|61296799-61350693	-26.62	22	53894	40751 36379 52011 18644 14841 6893 2494 30080 32457 4860 2636 46599 29479 32293 50645 33112 49068 43104 38926 37552 50871 12829
hsa-let-7b-5p	chr2|61325374-61333971	-24.86	22	8597	7804 1505 3882 904 3718 4537
hsa-let-7b-5p	chr2|61339350-61350693	-26.12	22	11343	9460 4048 8094 6517 553 8320
hsa-let-7b-5p	chr2|63484603-63571626	-27.1	22	87023	81342 80270 19375 33356 16078 17109 86397 15258 46616 69540 28977 80245 21498 27576 79163 86538 57213 41955 65626 66433 45244 42705 53253 25626 25720 49999 52904 74565 25157 49437 77387 28948 36591
hsa-let-7b-5p	chr2|65500628-65501147	-20.6	22	519	199 496
hsa-let-7b-5p	chr2|68490189-68545312	-27.17	22	55123	47249 53863 6008 47274 53888 5983 35631 36569 14945 48640 35709 38039 23651 24475 44617
hsa-let-7b-5p	chr2|69356495-69363670	-26.86	22	7175	6679 6909 4310 466 1070 2159
hsa-let-7b-5p	chr2|71396140-71418639	-29.02	22	22499	7155 15088 14953 13397 7867 8691
hsa-let-7b-5p	chr2|85368685-85369830	-22.46	22	1145	72 1046
hsa-let-7b-5p	chr2|95914107-95916171	-22.36	22	2064	1391 1991
hsa-let-7b-5p	chr2|99402243-99408131	-21.78	22	5888	4917 5485 3317 3409 1983
hsa-let-7b-5p	chr2|99462495-99464985	-22.34	22	2490	1225 1410
hsa-let-7b-5p	chr2|101027382-101033758	-23.12	22	6376	2634 2048 3444 504 3935 1096 3965
hsa-let-7b-5p	chr2|106112645-106125679	-24.8	22	13034	2707 1471 7672 2628 4548 3372 6622 9778
hsa-let-7b-5p	chr2|127335869-127343194	-24.94	22	7325	5216 5350
hsa-let-7b-5p	chr2|131038852-131043583	-21.78	22	4731	2075 3615 816
hsa-let-7b-5p	chr2|131506311-131508608	-25.46	22	2297	1643 1331
hsa-let-7b-5p	chr2|135865012-135870361	-25.86	22	5349	3048 1197 1662
hsa-let-7b-5p	chr2|159337566-159395834	-27.47	22	58268	13075 30717 43582 11421 33335 18846 11469 44973 52595 34059 15829 16855 43900 6118 45095 33454 36574 54477 33306 5548 18422 21720 38811 20357
hsa-let-7b-5p	chr2|168129540-168140758	-27.29	22	11218	3969 10177 2824 4477 8322 3172
hsa-let-7b-5p	chr2|169905113-169924173	-26.62	22	19060	2729 10191 3806 3781 12685 15948 3940 12660 7182 8924 17429 2889 1984 13212 12178 17207
hsa-let-7b-5p	chr2|177482058-177513908	-24.34	22	31850	12975 7122 6388 7256 9271 30856 2802 29112
hsa-let-7b-5p	chr2|182962158-182967361	-24.52	22	5203	1804 4198
hsa-let-7b-5p	chr2|186740227-186754049	-26.62	22	13822	4674 4371 13017 8746 12992 8259 3390 5276
hsa-let-7b-5p	chr2|200611383-200668803	-26.4	22	57420	392 8886 54119 417 1078 52812 10465 56818 3854 15497 24816 45449 24894 25520 12110 48233 23348 12836 56793
hsa-let-7b-5p	chr2|202290322-202295837	-26.62	22	5515	1730 1066 3319 1900 3344
hsa-let-7b-5p	chr2|203068392-203084569	-27.6	22	16177	408 8270 10019 14555 14410 2238 11360 10920 3581
hsa-let-7b-5p	chr2|203444867-203448836	-23	22	3969	1972 3640
hsa-let-7b-5p	chr2|210098085-210154611	-24.58	22	56526	4117 9539 9514 2218 41727 53001 8745 22068 11367 35600
hsa-let-7b-5p	chr2|213317218-213350645	-25.53	22	33427	3378 13136 11514 33091 8643 11340 7014
hsa-let-7b-5p	chr2|218546918-218560883	-26.62	22	13965	9666 10181 4945 2642 4970 2617 10523 1478 8772 11943 9825 5104
hsa-let-7b-5p	chr2|222630112-222648795	-25.12	22	18683	14185 2455 11960 13915 4872 16258 294 16290 12831 12128
hsa-let-7b-5p	chr2|223991802-224001922	-22.03	22	10120	1984 5514 4781
hsa-let-7b-5p	chr2|229829192-229880128	-26.62	22	50936	38044 7690 4191 38204 49484 18067 26455 39241 21484 45360 47742 22526 13067 34079 22080 28395
hsa-let-7b-5p	chr2|241160331-241163401	-24.47	22	3070	2447 2422 2579 2133
hsa-let-7b-5p	chr2|241413306-241435030	-25.52	22	21724	18585 4256 15727 5084 14555 18611 7409 5027 17145 15120 1277 318 5716 4019
hsa-let-7b-5p	chr1|1256991-1267992	-29.01	22	11001	1119 3422 3471 4751 8732 9993
hsa-let-7b-5p	chr1|1793244-1817875	-26.62	22	24631	12367 15470 17494 23475 23500 16001 5772 16149 13065 1541 4423 5906 1517 14695 9626 20309 16079 5812 8014 17051 6944 23884 3796
hsa-let-7b-5p	chr1|12293523-12321964	-26.62	22	28441	23481 14041 12556 24278 14067 28184 15197 15758 11847 15352 8050 21961 5097 19676
hsa-let-7b-5p	chr1|15544398-15567269	-26.62	22	22871	3488 20507 6567 9315 13578 20226 21339 2845 2978 8932 3471 14770 18158 8387 20201 5367
hsa-let-7b-5p	chr1|15630324-15651895	-29.24	22	21571	14365 4539 21065 7795 7139 20626 5177 749 8281 16959 12719
hsa-let-7b-5p	chr1|21715388-21724095	-24.33	22	8707	3266 5235 3398
hsa-let-7b-5p	chr1|23030468-23044486	-24.47	22	14018	12080 2502 2526 11070 12511 8301 11045 9237 4805 11203
hsa-let-7b-5p	chr1|36361220-36362656	-29.15	22	1436	209 233
hsa-let-7b-5p	chr1|39424027-39439500	-27.12	22	15473	13354 2989 12036 13524
hsa-let-7b-5p	chr1|44308309-44339322	-26.84	22	31013	4845 12001 19366 21343 29500 1351 16268 16864 25878 27980 16243 22847 3132 3875 16625 4554 24235 10509 1259 324 15829 24151 25910
hsa-let-7b-5p	chr1|47368468-47373107	-26.95	22	4639	1164 1322 2731 1542
hsa-let-7b-5p	chr1|53074605-53082188	-26.14	22	7583	1302 3144 4100 4233 3043 3790 4332 972
hsa-let-7b-5p	chr1|58506059-58539310	-24.47	22	33251	14082 26564 23892 23917 26697 30439 1326 24567 9466 6130 25878 12894 17247 24650 24513
hsa-let-7b-5p	chr1|59321535-59346398	-25.05	22	24863	3221 17113 2837 8155 18025 12678 6753 982 7659
hsa-let-7b-5p	chr1|62803718-62841547	-26.62	22	37829	439 12037 22260 32000 28241 36533 21011 22748 8645
hsa-let-7b-5p	chr1|66891153-66905375	-26.62	22	14222	379 10864 10910 9012 6456 9585 12410 541 5544
hsa-let-7b-5p	chr1|98684884-98698905	-27.9	22	14021	4091 9794 4249 9819 700 12373
hsa-let-7b-5p	chr1|103021706-103031244	-24.47	22	9538	236 2516 3796 1722 389 6395
hsa-let-7b-5p	chr1|112591524-112616895	-28.11	22	25371	22434 19156 11287 10852 8587 23546 19136
hsa-let-7b-5p	chr1|146076705-146094952	-22.53	22	18247	4033 8769 13490 18208 3011 7747 12468 17186 1904 6634 11361
hsa-let-7b-5p	chr1|151224244-151232703	-26.62	22	8459	5040 1603 1939 1321 5213 1914 1978 5188 5347 2071 2445
hsa-let-7b-5p	chr1|155395458-155459898	-26.62	22	64440	33886 54157 26750 14916 30677 48596 53108 46100 51259 57168 30051 20768 30526 34613 41134 49821 50503 53132 57192 29890 30501 31773 34749 13662 18947 26774 28497 29045 30076 31945 36387 13637 2164 53325 36663 927 27703 37348 49228 49796 50911 51080 53546 56651 28342 30206 56358 40802 21148 27261 46378 60778 27327 27721 22560 6497 17360 54210 21707 49957 56811 60025 29418 52060 41109 54275 38260 1…
hsa-let-7b-5p	chr1|155925845-155926675	-22.03	22	830	580 556
hsa-let-7b-5p	chr1|169798856-169807929	-20.59	22	9073	5922 6057
hsa-let-7b-5p	chr1|170719725-170726401	-23.22	22	6676	2024 5805 1131
hsa-let-7b-5p	chr1|180984676-181005463	-25.54	22	20787	2534 2157 2272 7895 18753 7375 13777 2551 17173 11967 16179 994 2340 6459 10515 14947 16265 4042
hsa-let-7b-5p	chr1|198232552-198264235	-28.79	22	31683	9625 10006 12274 23075 7488 20983
hsa-let-7b-5p	chr1|198232552-198279061	-28.79	22	46509	9625 34962 10006 12274 23075 7488 35241 32622 20983
hsa-let-7b-5p	chr1|205159546-205169832	-26.62	22	10286	3622 860 1307 3744 3769 5012 5145
hsa-let-7b-5p	chr1|206595717-206605507	-22.39	22	9790	3153 440 538 2391 1064 6541
hsa-let-7b-5p	chr1|213104453-213117410	-24.5	22	12957	4914 2559 396
hsa-let-7b-5p	chr1|215171996-215195092	-21.55	22	23096	478 19670 3876 10524
hsa-let-7b-5p	chr1|215575900-215579137	-22	22	3237	264 763
hsa-let-7b-5p	chr1|233160282-233236980	-28.24	22	76698	63576 56199 50607 28311 47744 50066 72650 58062 12701 58037 21146 53642 606 17035 51110 50908 12955 6727 52345 38643 28014 38524 24637 36541 27761 30639
hsa-let-7b-5p	chr1|235135651-235138174	-23.52	22	2523	1172 56
hsa-let-7b-5p	chr9|4117767-4286523	-27.13	22	168756	126878 155452 76386 148247 165569 100607 165594 15224 38526 136226 43982 46346 62594 84454 100582 123986 19519 23127 45420 107762 148381 167985 105492 20101 105560 116120 22582 143996 157404 31741 90024 10960 123741 127680 55900 93119 120755 42746 100741 132428 139903 105646 136189 11076 43074 158108 14343 45949 70805 97950 73876 79028 155951 70877 148448 13818 17109 25776 146772 152592 128859 14…
hsa-let-7b-5p	chr9|5069021-5081861	-24.47	22	12840	4315 11970
hsa-let-7b-5p	chr9|22029432-22056387	-23.06	22	26955	16681 7104 4410 25390 18449 24154 3023 10261 22401 25604
hsa-let-7b-5p	chr9|35295695-35313989	-27.6	22	18294	139 1950 15507 756 56 1005 5491
hsa-let-7b-5p	chr9|36581643-36583712	-24.47	22	2069	424 399
hsa-let-7b-5p	chr9|76067954-76096102	-25.02	22	28148	2142 9322 22159 25236 2791 25289 26886 20778 23990 23449 23745 14724 27344 11220
hsa-let-7b-5p	chr9|76629191-76636557	-25.17	22	7366	1429 1404 5874 126 3600
hsa-let-7b-5p	chr9|83663874-83678599	-27.72	22	14725	8109 14243 8176 7153 13228
hsa-let-7b-5p	chr9|85642826-85646418	-27.43	22	3592	2285 1753 964 3566
hsa-let-7b-5p	chr9|92055404-92068098	-25.42	22	12694	1529 7885 921 3049
hsa-let-7b-5p	chr9|92055404-92080963	-28.6	22	25559	1529 13369 7885 23742 921 23902 15181 25205 3049 21256 23125 25031 20428 25375 17055 20460 19869 22777
hsa-let-7b-5p	chr9|92715252-92722808	-23.18	22	7556	5046 922 2178 4652 3256
hsa-let-7b-5p	chr9|93476255-93498886	-27.58	22	22631	9813 2292 6166 10350 6003 6028 11002 18109 8389 55 12189 13241 5195
hsa-let-7b-5p	chr9|98745558-98771046	-27.05	22	25488	2252 2641 3829 3737 13029 9327 21793 26 8662 20619 21739 21924 21909
hsa-let-7b-5p	chr9|98780188-98782573	-26.39	22	2385	1849 784
hsa-let-7b-5p	chr9|109080838-109108570	-26.05	22	27732	14964 25030 2479 25005 4581 22193 22570 7138 25164 20225
hsa-let-7b-5p	chr9|111417882-111433372	-24.96	22	15490	12647 4023 13939 9039
hsa-let-7b-5p	chr9|112078537-112080165	-21.89	22	1628	347 1207
hsa-let-7b-5p	chr9|112408906-112459577	-27.13	22	50671	30165 44557 50296 10173 14506 14878 20063 45870 36203 46030 28124 26690 26922 40251 379 23069 25250 39741 49134 16918 354 18219 41699 34084 17400 36068 30951 40469 9633 49490 27281
hsa-let-7b-5p	chr9|113256113-113258862	-24.27	22	2749	1443 1468
hsa-let-7b-5p	chr9|116344542-116353793	-23.24	22	9251	2571 70 3613
hsa-let-7b-5p	chr9|124908376-124912026	-21.81	22	3650	20 1459
hsa-let-7b-5p	chr9|125337017-125346941	-23.41	22	9924	8234 954 3074
hsa-let-7b-5p	chr9|128169051-128180799	-26.62	22	11748	3984 7924 5703 7949 10717 951 11560 4190 11647 8352 9658 7748 9294
hsa-let-7b-5p	chr8|19826425-19830559	-26.62	22	4134	3314 1068
hsa-let-7b-5p	chr8|25268844-25292172	-26.48	22	23328	16372 3280 19112 19137 6279 7740 7517 10834 20226
hsa-let-7b-5p	chr8|30175084-30180630	-22.67	22	5546	4790 195 2784
hsa-let-7b-5p	chr8|31076172-31100955	-27.09	22	24783	6495 1164 18463 11909 7897 9368 9528
hsa-let-7b-5p	chr8|32595827-32616885	-29.06	22	21058	7721 18383 13183 13940 7587 18131 6298 7878 1773 5223 12422
hsa-let-7b-5p	chr8|42906172-42974194	-27.54	22	68022	21528 19768 42952 58742 60606 64846 40667 56700 25053 18997 40692 50508 51755 25330 21663 39233 40827 65190 64022 20184 21503 39208 62228 65579 49677 65166 65741 34844 47021 56305 45976 6512 20690 25678 26906 36282 24928 60833 10577 34908 55685 55974 23200
hsa-let-7b-5p	chr8|42973288-42986795	-27.88	22	13507	10291 1007 7834 6771 1048 1024 6746 2647 6948
hsa-let-7b-5p	chr8|47929091-47934090	-27.9	22	4999	2895 3356 1411 2462 3063 3222 2569 1469
hsa-let-7b-5p	chr8|48043032-48049978	-26.62	22	6946	2464 3980 3158 1038 3010 3183
hsa-let-7b-5p	chr8|53756554-53801896	-24.46	22	45342	5478 12363 30003 21126 30815 23188 35191 36298 29309
hsa-let-7b-5p	chr8|53769617-53801896	-24.46	22	32279	16940 8063 17752 10125 22128 23235 16246
hsa-let-7b-5p	chr8|53970391-54010492	-27.96	22	40101	14718 23139 22975 22632 19474 4232 26604 26747 30464 15167 20066 7202 14693 30440 8053 16200 30607 24119 12636 15821
hsa-let-7b-5p	chr8|61548070-61553120	-21.06	22	5050	4944 399
hsa-let-7b-5p	chr8|61633682-61644632	-23.28	22	10950	4879 10203 1319 9329 3610
hsa-let-7b-5p	chr8|66828653-66836074	-26.62	22	7421	5109 5134 1290 4448 4583 1433
hsa-let-7b-5p	chr8|71269739-71317674	-28.08	22	47935	19746 42796 37636 17134 19946 7643 3276 18643 37151 41306 21151 34217 12581 11248 45877 14273 32944 46456
hsa-let-7b-5p	chr8|99142973-99156743	-24.49	22	13770	4369 8631 4209 6440 1573 5727 10356 5672 2463 6415
hsa-let-7b-5p	chr8|99511103-99661491	-29.51	22	150388	123931 97142 94863 24917 51248 38722 29072 68390 143041 13300 57258 38692 24942 57804 68690 71648 93492 106321 116511 55889 143016 23179 39118 43256 51274 132683 95621 103270 78882 50107 106463 57949 135703 106296 116383 87203 136949 79783 21907 31662 19788 57418 57474 143832 84964 102912 104412 66425 95596 103245 126207 112025 148758 32050 7468 49643 123251
hsa-let-7b-5p	chr8|99520898-99556653	-26.62	22	35755	15122 28927 19277 3505 28897 15147 13384 29323 33461 12112 21867 9993 22255
hsa-let-7b-5p	chr8|108449822-108455930	-21.99	22	6108	1620 1781
hsa-let-7b-5p	chr8|115587000-115623758	-23.82	22	36758	21916 28626 36492 26947 15952 3866
hsa-let-7b-5p	chr13|19730238-19741649	-23.63	22	11411	10732 5680 1406 5812 10866 228 7956 8857
hsa-let-7b-5p	chr13|20026611-20036909	-24.47	22	10298	8128 3883 3257 6093 3423 5330 6068
hsa-let-7b-5p	chr13|23590149-23626792	-26.62	22	36643	13827 34672 256 35275 26660 34697 35409 32316 19023 24437 30950 4377 1859 23437 7840 31054 7277 5919 35070
hsa-let-7b-5p	chr13|24249476-24251862	-23.73	22	2386	402 2194
hsa-let-7b-5p	chr13|46003138-46020557	-22.36	22	17419	4609 606 7191 7131 12926 17114
hsa-let-7b-5p	chr13|100257594-100273346	-25.04	22	15752	7986 1968 2898 2873 3842 11326
hsa-let-7b-5p	chr13|101692584-101706902	-22.81	22	14318	7570 12308 12948 148 5348
hsa-let-7b-5p	chr13|112516439-112527484	-26.45	22	11045	2868 10388 8649 3428 9974
hsa-let-7b-5p	chr13|113495501-113503588	-22.32	22	8087	7260 6808 3827 1089 6783
hsa-let-7b-5p	chr12|1180539-1190052	-26.86	22	9513	6362 368 4714 84
hsa-let-7b-5p	chr12|43760924-43783724	-26.62	22	22800	13391 13416 15188 15402 13553 21683 2963 753
hsa-let-7b-5p	chr12|48662559-48667789	-24.72	22	5230	2118 1451 2093 952 4110 1933
hsa-let-7b-5p	chr12|49486249-49490731	-24.11	22	4482	2024 1866 1419 180
hsa-let-7b-5p	chr12|50435487-50437838	-24.99	22	2351	385 939
hsa-let-7b-5p	chr12|62549667-62553174	-26.62	22	3507	1323 969 2383 2206
hsa-let-7b-5p	chr12|64062916-64097375	-28.41	22	34459	22523 26217 13801 6262 4134 29675 19605 6810 10479 1813 2525 22496 20378
hsa-let-7b-5p	chr12|77940318-78007445	-32.86	22	67127	57148 50936 66162 36587 50803 16519 44594 60281 23366 11476 34060 53309 36269 5500 65661 17417 40571 20243 37044 22001 6721 16655 59156 50778
hsa-let-7b-5p	chr12|108818248-108823361	-24.65	22	5113	3443 4473 3956
hsa-let-7b-5p	chr12|116928022-116949706	-26.62	22	21684	4439 859 4584 14826 1284 884 14102 14423 4740 14229 14582 14985 19693 20881
hsa-let-7b-5p	chr12|122777490-122823459	-26.62	22	45969	5039 15099 27465 5833 31267 37819 8753 12656 13744 14826 27949 28120 37534 38052 20146 28096 15124 27490 33817 37087 44684 25020 28259 14054 12631 20121 22574 23008 22440 13724 32370 39418 44844 22126 39337 30841 20280 22656 15576 40468 7805 16195 27925 33792 42819
hsa-let-7b-5p	chr12|123166654-123198334	-27.43	22	31680	15357 28038 8592 3042 3719 7814 15382 17939 23594 28063 2301 30624 1783 2326 3584 5774 11965 18438 3017 1271 6298
hsa-let-7b-5p	chr12|124419956-124430787	-23.8	22	10831	8892 3854 10232 1806 8195 9716
hsa-let-7b-5p	chr12|131986513-131994956	-29.25	22	8443	53 5138 5163 150 2741 6609 2001 4306 6161
hsa-let-7b-5p	chr12|132813306-132822311	-27.09	22	9005	789 514 294 5579 489 3778
hsa-let-7b-5p	chr11|18298791-18311451	-25.37	22	12660	5496 3134 7034 5521 8843 7326 11168
hsa-let-7b-5p	chr11|18558227-18578808	-29.57	22	20581	10763 718 7742 1202 7902 1042 15985 858 7820 18961 3928 20038
hsa-let-7b-5p	chr11|33043749-33061726	-27.13	22	17977	9466 7135 12456 11172 12297 7850 12139 14520 7514 12774 574
hsa-let-7b-5p	chr11|34082824-34089456	-24.47	22	6632	4605 1064 5249
hsa-let-7b-5p	chr11|34086063-34092056	-24.47	22	5993	1366 5454 2010 4912
hsa-let-7b-5p	chr11|36610080-36648155	-27.12	22	38075	27871 28032 32669
hsa-let-7b-5p	chr11|46795593-46821268	-26.82	22	25675	15954 17280 19553 21617 14449 19528 14786 13254 225 19685 15391 3554 24609
hsa-let-7b-5p	chr11|47625673-47627127	-21.81	22	1454	469 323 408
hsa-let-7b-5p	chr11|57692610-57696043	-26.62	22	3433	1822 1477 1612
hsa-let-7b-5p	chr11|68166981-68190152	-27.09	22	23171	13132 15826 5322 9004 14164 16774 1425 2147 21114 20248 6290 15851 16749 21434 544 6130 21273 6353 21933
hsa-let-7b-5p	chr11|68357649-68365702	-23.08	22	8053	2808 2234
hsa-let-7b-5p	chr11|68515027-68519651	-24.13	22	4624	1024 1276
hsa-let-7b-5p	chr11|68519500-68537891	-22.36	22	18391	3743 11908 457 9947 10293 7078
hsa-let-7b-5p	chr11|72867864-72889945	-24.69	22	22081	9214 1138 9185 20988 19911 18180 1113
hsa-let-7b-5p	chr11|86001034-86031611	-22.63	22	30577	10912 2268 24620 27633 10933 9209 28018 27678 8237 28818 14829
hsa-let-7b-5p	chr11|86007541-86031611	-22.63	22	24070	4405 18113 21126 4426 2702 21511 21171 1730 22311 8322
hsa-let-7b-5p	chr11|86022366-86031611	-20.95	22	9245	3288 6301 6686 6346 7486
hsa-let-7b-5p	chr11|103311877-103323990	-22.14	22	12113	5971 802 10184 6408 7827
hsa-let-7b-5p	chr11|118551785-118559864	-22.62	22	8079	4776 1092 2361
hsa-let-7b-5p	chr11|118779631-118786518	-28.47	22	6887	757 5056 3109 3229 1420
hsa-let-7b-5p	chr11|120440128-120445464	-26.38	22	5336	1965 3122
hsa-let-7b-5p	chr11|128758114-128782023	-27.09	22	23909	2484 23361 2642 6529 14611 14845 20244 71 9173 2828 3726 16192 11653 9325 6491 3058 21735 20271 20377
hsa-let-7b-5p	chr10|366274-384146	-30.67	22	17872	17665 4211 5872 10826 17706 4734 4229 5898 6567 4132 15585 3199
hsa-let-7b-5p	chr10|440870-486530	-25.39	22	45660	736 35532 38534 15627 31470 28517 43042 29567 4191 25360 40457 10400 33419 17304 18296 951 9586 16552 35631 17265 33643 41542 24409 17220 29705 1387 20138
hsa-let-7b-5p	chr10|1124217-1125024	-21.51	22	807	659 601
hsa-let-7b-5p	chr10|5773841-5800705	-27	22	26864	11821 12400 21129 19249 11605 14537 7365 19564 26506 12880 25109 21351
hsa-let-7b-5p	chr10|7243557-7285954	-29.9	22	42397	33067 29306 33042 3655 16541 22628 3630 13772 34224 8593 12752 27047 19981 5023 19656 25024 38383 8913 20221 16728 33508 4662 17118 25242 19740
hsa-let-7b-5p	chr10|7276891-7285954	-23.66	22	9063	890 5049 174
hsa-let-7b-5p	chr10|12094072-12120267	-27.12	22	26195	632 8727 14278 13416 17165 3296 4588 13008 17189 21954 22859 495 20320 20820 3271 4563 7602 10592 9592 13144 24406 16847 23001 23343 25797 5785 23889 7461 6150
hsa-let-7b-5p	chr10|12760947-12791233	-26.62	22	30286	16496 5090 20775 7021 22141 20800 22116 23321 1420 18714 3048 27571 22276 7943 16832 22660 6996
hsa-let-7b-5p	chr10|15548454-15575594	-26.62	22	27140	27018 26007 3778 7337 7668 17231 7643 17207 7473 5982 7805
hsa-let-7b-5p	chr10|22591628-22609717	-24.63	22	18089	4868 8117 12658 10308 3309
hsa-let-7b-5p	chr10|35032434-35044868	-22.59	22	12434	4139 1672 4370 2052 10048 2408 2389
hsa-let-7b-5p	chr10|35516522-35553185	-27.27	22	36663	34052 17595 31872 6754 16955 465 6402 34020
hsa-let-7b-5p	chr10|43158714-43167098	-22.67	22	8384	3090 655 2677
hsa-let-7b-5p	chr10|45639815-45663842	-26.62	22	24027	15967 905 19329 7019 746 771 3344 3202 3173 5237 19711 1835 14457 2147
hsa-let-7b-5p	chr10|50433475-50590247	-27.34	22	156772	70722 124691 49675 54158 87877 7205 31028 54609 155325 2725 107825 129164 154459 139710 38901 151196 24976 133567 116823 94076 49700 101986 112056 54635 72449 96203 59563 74175 85174 125177 128927 27478 153312 28310 2862 68952 112096 5827 117133 152105 38293 233 46692 103883 49221 81146 122567 137567 122678 69924 35680 92990 106935 65016 78129 122809 142510 38701 55799 54823 120562 135039 62645 1…
hsa-let-7b-5p	chr10|68911067-68919981	-26.62	22	8914	6928 6766 6953 5687 7439
hsa-let-7b-5p	chr10|68936935-68943257	-26.62	22	6322	3555 4800 721 5774 4775
hsa-let-7b-5p	chr10|68963290-68967203	-23.88	22	3913	1435 3248 240
hsa-let-7b-5p	chr10|68967017-68974743	-23.96	22	7726	382 3731 2333 4026 4177 843 1213
hsa-let-7b-5p	chr10|84417770-84438707	-26.56	22	20937	16952 12961 16144 20013
hsa-let-7b-5p	chr10|87767672-87814612	-26.62	22	46940	44675 28689 42204 38147 38130 37640 38083 35788 39264 17637
hsa-let-7b-5p	chr10|89751345-89762835	-22.73	22	11490	4479 10197 2371
hsa-let-7b-5p	chr10|102006539-102014024	-23.54	22	7485	253 2109 2084 599 5522 1536
hsa-let-7b-5p	chr10|102025155-102033339	-23.16	22	8184	7341 4997 3787 5701 5975 8112 558 6679 3812 4836
hsa-let-7b-5p	chr10|102485608-102489138	-24.47	22	3530	2119 2523 2965
hsa-let-7b-5p	chr10|110124016-110130486	-23.92	22	6470	4496 5230 5584 5688 5204
hsa-let-7b-5p	chr10|126970701-127000307	-29.12	22	29606	1286 420 2598 4994 6103 13717 14350 8351 1311 10342 29071 21648 1000 10159 9930 23454
hsa-let-7b-5p	chr10|127052680-127061776	-22.21	22	9096	2786 3621
hsa-let-7b-5p	chr10|130166506-130171636	-24.94	22	5130	2034 2171
hsa-let-7b-5p	chr10|131934457-131947791	-25.61	22	13334	11099 11595 4064 1761 4513 1291 11902 1619
hsa-let-7b-5p	chr17|586269-632841	-27.77	22	46572	1033 11369 24840 28510 12034 22860 42026 30258 31203 12049 11784 44775 6731 11701 22574 28381
hsa-let-7b-5p	chr17|1508114-1513979	-25.58	22	5865	2742 3513 2173 4352 2608 3202
hsa-let-7b-5p	chr17|2186662-2188515	-22.07	22	1853	372 1199
hsa-let-7b-5p	chr17|5346789-5350629	-22.28	22	3840	2197 1842 1259 1867 2002
hsa-let-7b-5p	chr17|8569719-8577338	-20.36	22	7619	5397 2336
hsa-let-7b-5p	chr17|12095574-12113360	-24.89	22	17786	10194 14710
hsa-let-7b-5p	chr17|19909180-19924517	-24.68	22	15337	13993 12058 7031 4202 14442 3511 14576 14629 13968 6503
hsa-let-7b-5p	chr17|28350437-28351800	-22.08	22	1363	10 1172
hsa-let-7b-5p	chr17|29684562-29695523	-26.62	22	10961	1357 7024 3974 1382 1895 2202 1870 3999 1516 5023 6392 8820
hsa-let-7b-5p	chr17|32173830-32194107	-30.01	22	20277	4432 17036 4090 15998 4457 11510 17061 18937 10911 10429 13511 19065 4065 12629 4717 18190 1175 1108 13696 4702
hsa-let-7b-5p	chr17|39490556-39494694	-26.62	22	4138	3588 776 2532 1947 1611 1770 1922 2823 2677 1987 129
hsa-let-7b-5p	chr17|42223381-42232137	-30.11	22	8756	1029 1744 2624 5839 7350 1191 8031 7063 947
hsa-let-7b-5p	chr17|51041500-51056482	-24.94	22	14982	13032 1486 1461 8195 1620 9680 13166 13150 5241
hsa-let-7b-5p	chr17|54985613-54990957	-24.47	22	5344	3565 3590
hsa-let-7b-5p	chr17|59912683-59914703	-24.86	22	2020	1113 1088
hsa-let-7b-5p	chr17|63193990-63200957	-27.13	22	6967	4276 1861 1992 4435
hsa-let-7b-5p	chr17|66496200-66689047	-29.3	22	192847	53738 14642 15551 58750 92511 167738 34296 71437 24016 37360 39502 43299 52703 58908 99355 135314 143418 183076 170274 85346 117445 16588 16723 56877 66492 88117 96688 131953 143283 155854 187630 190707 67950 24296 80900 42618 107594 539 143471 83269 141406 158281 48463 143258 50575 146025 6105 80745 137688 156300 48489 170392 191105 6550 58293 174607 130384 141222 182948 7120 117874 192574 52976…
hsa-let-7b-5p	chr17|67128650-67167796	-26.2	22	39146	14574 19064 34844 34819 28696 2526 6790 36522 35040 4935 10612 28619 34982 9438 20442
hsa-let-7b-5p	chr17|67945408-67975958	-28.28	22	30550	20775 14382 7649 16079 21829 25766 14309 7943 4900 6991 21797 6926 28170 28382 19175 29372 27942 26898 26973 28537
hsa-let-7b-5p	chr17|67959540-67975958	-28.28	22	16418	6643 250 1947 7697 11634 177 7665 14038 14250 5043 15240 13810 12766 12841 14405
hsa-let-7b-5p	chr17|73235475-73243003	-24.47	22	7528	5778 4832 3558 3046 4114 5061 5516
hsa-let-7b-5p	chr17|78064721-78075278	-24.74	22	10557	179 5914 835 6760 6646
hsa-let-7b-5p	chr17|78086502-78093763	-20.7	22	7261	7229 2561
hsa-let-7b-5p	chr17|81604547-81608822	-24.86	22	4275	1345 3835
hsa-let-7b-5p	chr17|82763964-82814934	-27.9	22	50970	14769 9858 27357 34108 9833 48926 50647 43886 30033 45428 34546 3548 28869 31974 34746 7525 49089 41421 42114 47365 17814 43615 2999 16138 25019 14556 16751 15872 42564
hsa-let-7b-5p	chr17|82900650-82911789	-23.27	22	11139	5665 2425 10011 2438 831 866 1002 3127 3166 3205 3244 3283 3322 3361 3400 3439 3517 3634
hsa-let-7b-5p	chr16|4651962-4652824	-23.55	22	862	675 809
hsa-let-7b-5p	chr16|8920358-8930397	-23.78	22	10039	7454 8995 1205
hsa-let-7b-5p	chr16|11120614-11126146	-24.86	22	5532	2018 2360 1504 2942 5429
hsa-let-7b-5p	chr16|12126632-12129758	-26.62	22	3126	1891 1916 860
hsa-let-7b-5p	chr16|12199600-12278036	-26.67	22	78436	24423 11134 52743 27044 56798 63602 73829 75007 41067 10823 19270 27069 57768 58004 60326 9660 23065 48866 5944 71518 978 31342 56823 70356 69295 47794 41930 23040 48380 43150 36815 57097 5623 73988 41218 14295 17717 58560
hsa-let-7b-5p	chr16|21962459-21976243	-26.62	22	13784	1100 5613 625 7474
hsa-let-7b-5p	chr16|22248754-22251322	-26.62	22	2568	1098 1123 2031
hsa-let-7b-5p	chr16|49730770-49789546	-26.86	22	58776	32579 33161 21360 9159 26857 56356 30763 27464 34072 51900 31924 40665 13979 47715 24264 32604 32871 40503 25155 39979 57270 2264 2538 24591 2060 21345 38972 10409 27439 23419 49947 49960 6570 3880
hsa-let-7b-5p	chr16|53873785-53888951	-22.77	22	15166	11409 12266 5879 5266 12111
hsa-let-7b-5p	chr16|56369192-56389375	-23.55	22	20183	15705 16004 15042 13843 15680 17458 14608 17313
hsa-let-7b-5p	chr16|56837607-56839604	-23.65	22	1997	1302 749
hsa-let-7b-5p	chr16|68121986-68191775	-27.97	22	69789	38769 18081 49092 66793 23523 66011 43481 55132 60605 15723 45942 54087 2546 65928 2357 2838 26125 31723 60630 63097 22958 7788 43506 45917 46570 54063 69296 14431 69532 9362 15844 66145 2677 4128 31857 32026 48737 53899 12237 37667 16120 37198 51559 37508 53644 63066
hsa-let-7b-5p	chr16|74491000-74532153	-28.41	22	41153	36320 857 19102 39701 36980 4185 38882 733 4209 13571 19127 21359 40414 40557 3635 4344 6533 17617 28593 3477 18243 24428 38037 5246 36797 11800 32333 13518 25882 23598
hsa-let-7b-5p	chr16|87755193-87762040	-24.97	22	6847	1369 1716 602 6015
hsa-let-7b-5p	chr16|89305205-89313589	-23.26	22	8384	419 1077 444 523 859 965 994 1131 1189 1405 1567 1675 1700 6788 1048 1160 1326 1538 1621 2067 1898 4959
hsa-let-7b-5p	chr16|89758576-89762022	-26.39	22	3446	3119 3280
hsa-let-7b-5p	chr15|39713443-39776531	-27.73	22	63088	7798 51696 52031 3443 9881 10904 59243 9856 10879 46333 3467 19683 43181 12412 37155 58456 58920 24628 34506 24374 25208 58162 996 10016 61668 53458 15765
hsa-let-7b-5p	chr15|39939504-39949268	-24	22	9764	5023 8413 5418 4645 2892 9014
hsa-let-7b-5p	chr15|40709024-40728824	-27.75	22	19800	10104 18355 15971 3926 7732 15750 7707 4678 17323 18380 18931 3951 19066 15726 18906 815 16158 17298
hsa-let-7b-5p	chr15|42998167-43017181	-25.43	22	19014	845 11774 5159 869 2897 5184 5319 15810 6444 2737 16072 11935 1236 7788 17343 3210 15713 18480 3304
hsa-let-7b-5p	chr15|43753823-43765566	-24.94	22	11743	6801 9500
hsa-let-7b-5p	chr15|50637421-50663046	-26.35	22	25625	20679 3821 22342 7551 19145 14538 7851 23626 20814 1335 8059 23784 9780 17417
hsa-let-7b-5p	chr15|50722123-50731039	-26.67	22	8916	404 1423 5443 1583 3403 6316 6291 3538 6786 5669 6761
hsa-let-7b-5p	chr15|50948019-50958794	-24.21	22	10775	3778 9728 3849 3362
hsa-let-7b-5p	chr15|63532646-63563008	-26.62	22	30362	687 2356 5135 6130 14049 20615 24712 5970 24495 15775 17469 5996 16118 65 24847 15894 20944
hsa-let-7b-5p	chr15|63690540-63694894	-22.01	22	4354	564 906
hsa-let-7b-5p	chr15|63723181-63756748	-26.62	22	33567	32127 16800 17918 32768 18239 2871 16112 22637 13523 13498 26476 13656 25185 8235
hsa-let-7b-5p	chr15|64393945-64445108	-28.92	22	51163	2034 2402 5075 25941 33501 34734 38012 44445 20802 42992 10446 2427 5786 7285 9283 10471 25509 44470 47147 10835 13268 2059 7557 8373 9307 23795 26674 38037 43643 7260 21611 16177 26273 38170 18329 4026 26247 43618 45649 6459 12416 970 23133 8811 2469 20707 34759 25966 24602 16151 20642
hsa-let-7b-5p	chr15|64976474-64983593	-27.09	22	7119	4886 5902 1122 1444 4911 1419 956 4742
hsa-let-7b-5p	chr15|65463760-65480399	-25.56	22	16639	12222 3848 13865 12058 13840 1891 5311 8629 10481 14002 1866
hsa-let-7b-5p	chr15|66528851-66533013	-26.35	22	4162	2680 2742
hsa-let-7b-5p	chr15|68357150-68358585	-21.37	22	1435	1169 924 1013
hsa-let-7b-5p	chr15|70676492-70699660	-23.25	22	23168	12558 22501 4179 7573 8067 4525 14787 12653 4352 21664
hsa-let-7b-5p	chr15|72345445-72356617	-28.92	22	11172	163 1897 7289 10447 4389 10096 7314 1003 4414 5885 6443 9651 2580 657 2637
hsa-let-7b-5p	chr15|76728594-76765638	-25.53	22	37044	19493 25495 99 1316 4280 1620 19626 19467 11457
hsa-let-7b-5p	chr15|78160091-78166302	-27.13	22	6211	4332 5171 633 5693 3529 2551 2525
hsa-let-7b-5p	chr15|85067013-85083644	-29.37	22	16631	13243 13750 1098 5664
hsa-let-7b-5p	chr15|85533583-85543955	-26.23	22	10372	5343 5318 947 1085 922 2365
hsa-let-7b-5p	chr15|85655416-85669830	-23.21	22	14414	1102 1126 2701 12754 5641 14189
hsa-let-7b-5p	chr15|92885514-92892072	-24.47	22	6558	5711 4788
hsa-let-7b-5p	chr15|94367604-94402019	-23.86	22	34415	19413 4180 23221 9780 18837 23196 8257 8856
hsa-let-7b-5p	chr15|99598429-99706855	-27.18	22	108426	49127 89845 88566 25474 104094 45233 68887 5014 78237 40562 39310 108326 6587 64116 106365 42223 85048 18098 49068 50586 65773 88727 75959 13033 44141 17251 8752 53965 5039 25054 22487
hsa-let-7b-5p	chr14|29638488-29725674	-27.12	22	87186	10262 45758 8300 15755 41310 45733 74432 3486 41336 43846 2839 13327 26888 20600 58213 62597 6897 59615 67138 82659 59332 8770 31026 60332 67163
hsa-let-7b-5p	chr14|30913523-30919106	-24.47	22	5583	2847 2822 900
hsa-let-7b-5p	chr14|35053277-35079024	-26.62	22	25747	4173 4867 6328 13587 16079 2828 3149 5754 13223 17148 17815 19889 2853 4198 8034 16104 25305 2227 2372 5878 6500 24301 6767 12485 4014 13829 12885 11589 11469 18003 16961 11675 17116 10747 20938 3547 17370
hsa-let-7b-5p	chr14|61720381-61737109	-27.14	22	16728	5104 5509 1990 4391 1839 5722 12196
hsa-let-7b-5p	chr14|71036064-71052012	-24.82	22	15948	4733 9118 4031 15832 4754
hsa-let-7b-5p	chr14|71045132-71089342	-25.57	22	44210	8281 50 22128 36384 7149 11617 6764 13101 11825 28643 31817 8256
hsa-let-7b-5p	chr14|71400793-71418196	-21.78	22	17403	9447 14975 5028
hsa-let-7b-5p	chr14|71512742-71529370	-27.63	22	16628	10022 2966 8242 4829 12536 3861 12883 14695 12302 14501 10219
hsa-let-7b-5p	chr14|71671118-71685631	-24.47	22	14513	12467 3542 355 2707
hsa-let-7b-5p	chr14|76171842-76180849	-26.62	22	9007	5274 2888 140 266 3621 3843
hsa-let-7b-5p	chr14|77437807-77454102	-25.65	22	16295	2171 6459 6861 7247 492 3007 517 7382 12774 12343 10218 4926 12800
hsa-let-7b-5p	chr14|92126121-92143294	-26.67	22	17173	6244 13903 13648 3858 14541 5333
hsa-let-7b-5p	chr14|102714422-102721377	-23.63	22	6955	717 4731 1564 3984
hsa-let-7b-5p	chr14|102889559-102903429	-22.02	22	13870	2594 2570 5213 2729 6731
hsa-let-7b-5p	chr19|9532844-9535279	-24.77	22	2435	1981 1432 1457 1821
hsa-let-7b-5p	chr19|9656546-9659467	-25.27	22	2921	1096 1071 1231 1874 2400
hsa-let-7b-5p	chr19|12714820-12715739	-24.83	22	919	793 177 404
hsa-let-7b-5p	chr19|16081912-16093753	-24.01	22	11841	3437 2110 9236 9211 10694 11354 4988 1917 2437 7614 10912 6918
hsa-let-7b-5p	chr19|16647119-16654125	-26.62	22	7006	5153 432 859 3129 3668
hsa-let-7b-5p	chr19|17162987-17168064	-26.62	22	5077	1464 4588 5039 3126 3286 611 1930
hsa-let-7b-5p	chr19|34430575-34467014	-26.82	22	36439	16106 11928 15543 5820 12962 16261 18590 21068 21201 13095 16129 25139 25636 26053 23183 4799 626 2053
hsa-let-7b-5p	chr19|34434867-34438766	-22.71	22	3899	1528 507
hsa-let-7b-5p	chr19|34450264-34467014	-26.82	22	16750	1379 1512 5450 5947 6364 3494
hsa-let-7b-5p	chr19|39354005-39357089	-23.34	22	3084	2342 20 2147
hsa-let-7b-5p	chr18|24165064-24172483	-26.1	22	7419	3132 6066 6972 6198
hsa-let-7b-5p	chr18|31897785-31901025	-22.52	22	3240	1467 2493
hsa-let-7b-5p	chr18|32111753-32126800	-27.59	22	15047	7742 1416 4894 10002
hsa-let-7b-5p	chr18|51054780-51067187	-29.6	22	12407	8147 8170 3593 7815 7790 8703
hsa-let-7b-5p	chr18|62072672-62109973	-26.32	22	37301	4193 8209 8351 3359 5790 35989 33111 3334 19168
hsa-let-7b-5p	chr18|68691294-68698031	-26.35	22	6737	5253 4975 5108 6107 4540 2611 4270
hsa-let-7b-5p	GL339449.2|1132484-1138342	-24.6	22	5858	5654 932 4574 5093 4195 4497
hsa-let-7b-5p	chr22|29988479-29991670	-23.54	22	3191	820 2881 845 2172
hsa-let-7b-5p	chr22|31701655-31738911	-27.96	22	37256	24842 482 32388 4997 638 4840 7956 8356 956 2214 6742 24546 2238 6767 8208 21107 24571 27652 32413 5821 7981 8868 5496 16503 16176 22816 25649 21402 12269 36496 9029 19150 5675
hsa-let-7b-5p	chr22|40117054-40156182	-26.62	22	39128	29601 21282 29412 23817 13943 24816 24791 38305 19441 23682 26531 35368 7493 29741 23657 24222 35647 10793 24936 10385 33523 6417
hsa-let-7b-5p	chr22|40868998-40886515	-26.62	22	17517	3523 9659 4202 15402 9820 12143 14457 3548 12118 14777 5523 3588 4335 214
hsa-let-7b-5p	chr22|41125863-41127748	-23.05	22	1885	977 1846
hsa-let-7b-5p	chr22|41268096-41281082	-26.62	22	12986	4495 4787 9077 10036 2116 3163 5542 2422 10173 12075
hsa-let-7b-5p	chr22|45700281-45729590	-26.62	22	29309	8429 16125 12288 12901 13449 27148 5248 9677 5383 9365 14726 16203 9242 22485
hsa-let-7b-5p	chr22|46997633-47037198	-22.82	22	39565	6858 18313 7851 36555 21601 19184 16228 24159 16594
hsa-let-7b-5p	chr22|50372019-50406875	-27.13	22	34856	8412 26592 3892 10889 32146 32442 26726 13247 29283 29719 29563 10914 13592 14219 18068 15137 740 13567 18043 30576 14194 14829 32493 4635 11049 27681 32532 9213 9257 9279 9345 9389 9455 9323 9367 9411 7029 9235 9301 26567 29259
hsa-let-7b-5p	chr20|1452492-1458274	-27.83	22	5782	3203 339 1585 1751
hsa-let-7b-5p	chr20|3912457-3918796	-23.81	22	6339	2213 982 2937 2912 957 3393 1546 1109
hsa-let-7b-5p	chr20|9407916-9473365	-26.6	22	65449	53866 56145 50824 62904 27178 12643 23645 39876 48015 50717 23295 8560 6066 9351 61138 24661 39600 14172 14236 47154 50242 57262 31181 58802 56695 42803 26734
hsa-let-7b-5p	chr20|21340720-21346550	-21.31	22	5830	2147 5174 442
hsa-let-7b-5p	chr20|32366383-32371874	-24.83	22	5491	2936 3441 4723
hsa-let-7b-5p	chr20|34424479-34438631	-26.62	22	14152	6065 2525 6090 2367 4529 10756
hsa-let-7b-5p	chr20|34438473-34492597	-29.39	22	54124	3807 41795 14165 16427 25924 21811 3183 15760 25597 29308 48634 29632 34456 47638 16452 17085 41656 41820 17244 26308 41496 13999 48753 15800 25745 47677 38670 6239 48769 18339 50221 20553 26475 29283
hsa-let-7b-5p	chr20|34727258-34736758	-23.57	22	9500	3679 7195 3992 561 7490 536 3526 7169 5939 6877 7465
hsa-let-7b-5p	chr20|36898439-36912552	-27.13	22	14113	8423 2198 5181 10593 1877 5206 8748 5351 4394 10618 2223 11267 2796 4369 5408 3813
hsa-let-7b-5p	chr20|47262287-47276795	-26.62	22	14508	3858 2060 3249 6102 9861 2085 4063 9465 8894 13551 3224 13386 13412 14394
hsa-let-7b-5p	chr20|47623910-47633636	-28.08	22	9726	5490 6623 8548 8573 6648 933 8869 5651 6782 9001 490
hsa-let-7b-5p	chr20|48953555-48963898	-29.07	22	10343	3089 6125 4977 6999 1604 5117 6576
hsa-let-7b-5p	chr20|50940864-50955285	-26.62	22	14421	7299 8067 6835 6860 2566 13229 2124 6993
hsa-let-7b-5p	chr20|51669996-51676208	-24.39	22	6212	4912 1873 325 4450
hsa-let-7b-5p	chr21|45180329-45185091	-22.02	22	4762	4352 4190
hsa-let-7b-5p	chrX|13666316-13680598	-24.86	22	14282	5617 7476 5777 2295 7031 7451 1448 13181
hsa-let-7b-5p	chrX|24699424-24704469	-23.84	22	5045	2400 2715
hsa-let-7b-5p	chr7|1898199-1936897	-27.76	22	38698	2931 17342 14589 37264 21061 26492 8069 15922 22463 17676 15826 19840 23844 37441 3566 12951 38617 32739
hsa-let-7b-5p	chr7|2213211-2222754	-28.93	22	9543	249 8958 8933 2532 5359 2656 7353 5124
hsa-let-7b-5p	chr7|5711760-5741644	-28.72	22	29884	9255 2569 28462 10726 28437 2594 10860 4052 24702 13544 26561 20180 6093 24717 19664 7017 27921 19098 13328 9573 15543
hsa-let-7b-5p	chr7|8003907-8071131	-29.96	22	67224	63026 6995 6218 40133 48761 40702 17576 8004 19204 57288 59326 7979 57263 59301 19787 3557 68 7308 61039 10373 59469 40532 19922 42723 57423 23793 34433
hsa-let-7b-5p	chr7|22291174-22318037	-30.04	22	26863	25554 26162 19922 21130 1191 26296 24468 19353 7074 3511
hsa-let-7b-5p	chr7|22960255-22991139	-22.9	22	30884	7790 27786 9364 20658 23671 6398 15695 13772 6107 22491
hsa-let-7b-5p	chr7|22976209-22991139	-21.9	22	14930	11832 4704 7717 6537
hsa-let-7b-5p	chr7|33017438-33035988	-27.81	22	18550	15249 12883 17852 16683 3472 13638
hsa-let-7b-5p	chr7|33349067-33388144	-25.92	22	39077	32507 594 14977 20566 34375 37519 11524 17573 17707 17549 15017 18369 3730 5450
hsa-let-7b-5p	chr7|43396813-43407731	-24.46	22	10918	5268 10195 10601 9915
hsa-let-7b-5p	chr7|74705163-74718941	-27.12	22	13778	1758 7596 494 1917 860 4580 6857 11412
hsa-let-7b-5p	chr7|80789305-80810701	-27.09	22	21396	19540 7168 1318 3991 6024 19755 16220
hsa-let-7b-5p	chr7|80789305-80805758	-24.47	22	16453	7168 1318 3991 6024 16220
hsa-let-7b-5p	chr7|100349730-100355240	-23.73	22	5510	1200 630 3786 4696
hsa-let-7b-5p	chr7|105142007-105146658	-23.8	22	4651	2304 1082 3958
hsa-let-7b-5p	chr7|129657342-129690546	-29.3	22	33204	30029 30881 9260 25659 499 9285 25684 1807 26388 26218 26521 11400 11701 31015 11676 19739 30004 30855 26363 22694 23638 29506 17670
hsa-let-7b-5p	chr7|131387119-131399433	-24.51	22	12314	5556 5582 9024
hsa-let-7b-5p	chr7|133475327-133917738	-27.48	22	442411	394907 274136 383964 69902 89075 145955 155036 422478 46363 111574 149336 176428 219566 21070 133450 262680 365251 425638 441172 434668 70999 110437 120960 262178 262655 376966 424489 190595 400376 405229 33139 46388 71159 135707 149361 154309 257241 313261 355733 365384 372477 434692 277961 354805 117186 282888 245900 309774 406403 22199 110598 119262 119395 169995 176583 219591 280112 282913 33…
hsa-let-7b-5p	chr7|134843883-134867804	-24.96	22	23921	13381 14782 20007 14915 14757 20586 11708 12767 17570 2156 14554
hsa-let-7b-5p	chr7|158773340-158799072	-25.68	22	25732	19524 6687 17986 12405 6347 16087
hsa-let-7b-5p	chr7|158879683-158906091	-30.51	22	26408	6518 7016 8859 20509 10962 1866 4076 4457 9493 9468 21458 8437 8570 12854 17396 7148 727 9627 17371 14445
hsa-let-7b-5p	chr6|41108304-41123249	-23.68	22	14945	6750 7311 7134 4071 4710 3938 2014
hsa-let-7b-5p	chr6|53071056-53076543	-26.62	22	5487	4150 4758 4420 4918
hsa-let-7b-5p	chr6|85517755-85530275	-20.7	22	12520	2698 230
hsa-let-7b-5p	chr6|87555407-87569590	-31.7	22	14183	12594 990 5881 1007 6027 2949 6619 2907
hsa-let-7b-5p	chr6|89743149-89750532	-24.39	22	7383	6384 1349 6332 2425 3890 2802
hsa-let-7b-5p	chr6|107921796-107929514	-23.51	22	7718	1548 5362 5337 7473 4649
hsa-let-7b-5p	chr6|111333122-111357125	-26.62	22	24003	448 10478 15062 15908 18980 16540 19117 887 18955 16580 15598 23589 12415 14832 7989
hsa-let-7b-5p	chr6|118632452-118652808	-24.67	22	20356	1874 848 6998 14707 12824 19326 14979 11853
hsa-let-7b-5p	chr6|130083619-130104575	-23.08	22	20956	1281 18031 18647
hsa-let-7b-5p	chr6|144533084-144730486	-28.92	22	197402	10558 141543 191215 10586 104116 2067 20024 41567 167720 41592 45322 50794 57007 79555 184647 93626 102526 187614 69143 100241 94811 99733 103980 134204 162355 167579 157810 20050 188223 12338 54981 82541 127843 167919 59515 60570 119189 194078 11244 13105 41053 151036 7870 74866 102208 148565 12312 59639 48969 134041 167554 127626 42853 101571 128718 189967 103955 18650 145580 10391 89333 106573…
hsa-let-7b-5p	chr6|149342684-149370099	-26.62	22	27415	21536 7318 3865 11483 13949 23946 3592 23564
hsa-let-7b-5p	chr6|154441291-154450258	-24.47	22	8967	288 3410 5609 5743 8102 5649 5011 1659 735 4985 7775
hsa-let-7b-5p	chr6|154773988-154795139	-24.47	22	21151	15653 5115 20004 12018 16618
hsa-let-7b-5p	chr6|157867546-157875176	-28.71	22	7630	2758 649 876 4301 7133 2087
hsa-let-7b-5p	chr6|158573419-158608750	-26.62	22	35331	21339 26817 17140 22598 25325 21364 15101 25351 25472 1980 27121 14141 19149 17995 2235 27282 1117 15362 13172
hsa-let-7b-5p	chr6|158580939-158589782	-24.58	22	8843	7581 6621 7842 5652
hsa-let-7b-5p	chr6|166430452-166432490	-22.36	22	2038	1260 1107 1707
hsa-let-7b-5p	chr5|353729-376716	-24.79	22	22987	20974 1953 21044 18309 19034 9856 19549 13960
hsa-let-7b-5p	chr5|14390900-14406672	-24.84	22	15772	1466 3971 5640 993
hsa-let-7b-5p	chr5|31421271-31424471	-23.09	22	3200	1449 2893
hsa-let-7b-5p	chr5|34686871-34796027	-30.32	22	109156	71768 21402 73248 45663 59464 103030 94609 8098 27005 56472 64342 76449 82926 15931 27030 47886 59330 65992 73406 28706 47233 45638 64367 74411 74987 77050 50092 89967 64052 48018 9365 12586 59604 65967 68725 56496 96588 34910 85100 15077 16914 67645 46055 74386 1329 15682 48071 58714 102302 60649 92244 52373 84271 1061 28036 33769 64970 67412 99646 105593 9338 15906 46994
hsa-let-7b-5p	chr5|40764513-40777586	-22.92	22	13073	8060 6175 6149 12248 7086 2588 11607
hsa-let-7b-5p	chr5|50750150-50797233	-23.66	22	47083	41286 21344 35326 21080 29008 18840 31334 43377 32630 17095
hsa-let-7b-5p	chr5|61472680-61494410	-23.89	22	21730	12675 16642 737 16337 21216
hsa-let-7b-5p	chr5|65242103-65291470	-26.34	22	49367	183 37309 8264 37444 12876 39129 6660 14957 32652 1668 30212 32677 10235 34767 22475 7590 30807 27761 20754
hsa-let-7b-5p	chr5|65451474-65460338	-25.14	22	8864	5017 903 6348 7166 6481 7008 3032
hsa-let-7b-5p	chr5|77449759-77464809	-23.13	22	15050	4858 3385
hsa-let-7b-5p	chr5|79439009-79457018	-26.35	22	18009	7724 7323 10534 12652 7701 12692 7137 681
hsa-let-7b-5p	chr5|128446480-128530693	-25	22	84213	40056 45835 1922 31762 54194 4991 74328 9951 77587 1131 52920 65214 36984 44712 13225 1458 7435 12652 9343 76765 20596
hsa-let-7b-5p	chr5|128464723-128519368	-25	22	54645	21813 27592 13519 35951 34677 46971 18741 26469 2353
hsa-let-7b-5p	chr5|128519272-128530693	-23.43	22	11421	1536 4795 3973
hsa-let-7b-5p	chr5|145796441-145826200	-25.85	22	29759	23731 14943 8322 14762 12831 7506 1111 26426 7623 27595 4808
hsa-let-7b-5p	chr5|177041125-177050936	-24.05	22	9811	1464 4300 1957 4461 6019 7755 7891 1797 857 1822 1676 201 9653
hsa-let-7b-5p	chr5|177280564-177283928	-23.78	22	3364	2461 2485 2620 2975
hsa-let-7b-5p	chr5|179152141-179158879	-26.62	22	6738	4893 5919 6054 4315 2183 4503 3109 3122 1596 5021 2996
hsa-let-7b-5p	chr5|179705678-179710065	-23.05	22	4387	2254 3264 2229
hsa-let-7b-5p	chr5|179823857-179825226	-29.19	22	1369	686 329
hsa-let-7b-5p	chr5|180529274-180571432	-26.62	22	42158	10411 31772 22666 6817 13880 36300 15223 12273 22825 34037 6792 13061 13855 34012 33848 26542 18530 7407 19265 13230 14632 27347 8995 12408
hsa-let-7b-5p	chr4|1900625-1904378	-24.47	22	3753	3205 789 2026 1670
hsa-let-7b-5p	chr4|2339452-2354073	-23.18	22	14621	2008 4633
hsa-let-7b-5p	chr4|2992214-3004334	-26.62	22	12120	7375 9223 11216 2067 2227 8421 10518 2145 8584 1878
hsa-let-7b-5p	chr4|7786193-7809763	-28.58	22	23570	15537 8563 8424 9327 15511 9303 16527 2263 1326 1792 9462 141 3325 3390 21444
hsa-let-7b-5p	chr4|10097710-10103986	-30.13	22	6276	2971 2431 4979 444 2017 3198 4380
hsa-let-7b-5p	chr4|16759157-16898429	-29.53	22	139272	121407 79172 63432 74456 88555 132251 20358 34838 39789 41613 62322 74481 104599 4642 54785 104574 101282 7444 10235 23423 63866 84691 111571 111547 123148 54811 106744 47725 7419 84535 125254 111819 107596 6609 77814 111760 117811 126731 124501 2139 31193 43825 69899 11740 109565 26598 56429 58176 62462 71187 16258 101331 16183 69177 111442 30753 71678 84671 109316 22328 58055 106653 26543 35964…
hsa-let-7b-5p	chr4|39311444-39327756	-22.04	22	16312	2827 7199 2907 3935 3699 3897 3277 13785 7864 14319 7948
hsa-let-7b-5p	chr4|39913610-39925933	-29.34	22	12323	1659 11827 622 5354 4060 8149 1820 11841 780
hsa-let-7b-5p	chr4|76130655-76136412	-23.59	22	5757	2746 3689 2866
hsa-let-7b-5p	chr4|78842384-78878891	-27.09	22	36507	11960 28635 14980 12118 24363 21458 10149 7311 29528 10299
hsa-let-7b-5p	chr4|87084119-87094969	-23.48	22	10850	3010 9727 1690 6285
hsa-let-7b-5p	chr4|87183202-87195690	-26.62	22	12488	2907 2202
hsa-let-7b-5p	chr4|99039373-99057818	-24.59	22	18445	12114 14119 316 1266 7144 12248 17708 13947 18125 9227 17426 12622
hsa-let-7b-5p	chr4|113531215-113548729	-23.72	22	17514	16647 12236 12963 10960
hsa-let-7b-5p	chr4|118728560-118752888	-27.14	22	24328	18777 22689 20110 18802 1511 22848 3645 16482 7230 15034 16095 12149 5724 13646 21897
hsa-let-7b-5p	chr4|120754552-120811449	-25.45	22	56897	4299 56283 11503 178 6758 39419 40142 46901 30772 15707 56254 7089 8198 47010 10952 27144 50478 51041
hsa-let-7b-5p	chr4|122927633-122979386	-26.95	22	51753	20049 11523 33942 43271 47078 11548 22802 11053 47103 26540 9787 26653 50976 18659 18049 37056 34433 31510 41704 25454 40770 49074
hsa-let-7b-5p	chr4|128074459-128077962	-24.19	22	3503	738 1055 1374
hsa-let-7b-5p	chr4|128846374-128852268	-23.24	22	5894	4628 5151 3030 1875 2921
hsa-let-7b-5p	chr4|128992166-129003876	-22.85	22	11710	3554 4604 9252
hsa-let-7b-5p	chr4|147906637-147955374	-26.62	22	48737	1276 40836 22539 11594 34989 33910 29787 33440 6082 38623 41400 11728 13182 10141 39250 35133 6294 41512 41374 24166
hsa-let-7b-5p	chr4|147909731-147955374	-26.62	22	45643	37742 19445 8500 31895 30816 26693 30346 2988 35529 38306 8634 10088 7047 36156 32039 3200 38418 38280 21072
hsa-let-7b-5p	chr4|159186641-159210583	-24.9	22	23942	19384 16200 13642 22345 11160 11504 11875 22843 19528 20016 16031 9896 2382
hsa-let-7b-5p	chr3|9669431-9671170	-22.79	22	1739	1581 1436
hsa-let-7b-5p	chr3|12516610-12519197	-22.66	22	2587	1131 2332
hsa-let-7b-5p	chr3|18378169-18420991	-25.57	22	42822	33898 14055 22116 21125 22525 8461 21173 20110 14756 26611
hsa-let-7b-5p	chr3|27256295-27352919	-27.37	22	96624	69160 30158 1589 29886 30182 35443 61603 691 35418 53285 9740 17475 46078 35635 63124 23508 29861 15002 18824 33220 68268 58494 149 1298 20808 57700 78011 44661 34356 44740 80532 4574 66193 50233
hsa-let-7b-5p	chr3|27379248-27452498	-26.62	22	73250	11671 28254 63854 67706 8630 62470 2942 57544 62735 67731 2967 17876 57128 67868 16836 62868 44718 62718 13205 17082 41747 66210 24569 54173 6461 18414 21948 41760 44821 28680 46473 6499 61909
hsa-let-7b-5p	chr3|27383152-27424152	-24.92	22	41000	7767 24350 4726 13972 12932 40814 9301 13178 37843 20665 2557 14510 18044 37856 40917 24776 2595
hsa-let-7b-5p	chr3|27383152-27434104	-24.92	22	50952	7767 24350 4726 13972 12932 40814 9301 13178 37843 20665 50269 2557 14510 18044 37856 40917 24776 42569 2595
hsa-let-7b-5p	chr3|27411641-27452498	-26.62	22	40857	31461 35313 30077 25151 30342 35338 24735 35475 30475 12325 30325 9354 33817 21780 9367 12428 14080 29516
hsa-let-7b-5p	chr3|27418485-27452498	-26.62	22	34013	24617 28469 23233 18307 23498 28494 17891 28631 23631 5481 23481 2510 26973 14936 2523 5584 7236 22672
hsa-let-7b-5p	chr3|33120343-33134265	-25.1	22	13922	7200 9290 12986 11030 1384 3830 13137 13755
hsa-let-7b-5p	chr3|37108072-37121691	-24.81	22	13619	8295 10481 5460 384 10079 1048 5091 3678
hsa-let-7b-5p	chr3|47097954-47106120	-26.22	22	8166	8024 1804 5790
hsa-let-7b-5p	chr3|47425484-47435137	-26.93	22	9653	1049 7289 1183 1441 9446 394 5769 8623 7977 2927
hsa-let-7b-5p	chr3|52926030-52928341	-25.75	22	2311	943 116
hsa-let-7b-5p	chr3|61748877-62003497	-27.4	22	254620	61760 74384 161876 227868 9645 86527 87938 111634 191140 209320 75498 134904 34159 152021 182596 26264 51837 169900 243553 132799 147312 228330 24993 42682 121531 184066 191165 200966 87641 92000 73075 129713 203701 32946 42706 63619 86552 95182 139552 201099 242424 244020 113575 113607 222245 244581 119430 161263 201382 245504 246038 29713 31164 65119 107081 164572 206549 14320 144644 14431 8176…
hsa-let-7b-5p	chr3|71041327-71053773	-25.3	22	12446	7966 8612 8510 766 7904 8698
hsa-let-7b-5p	chr3|107710451-107733023	-21.98	22	22572	21224 4430 2734 520 4816
hsa-let-7b-5p	chr3|111112029-111126335	-22.97	22	14306	9070 739 998
hsa-let-7b-5p	chr3|119503531-119517315	-22.28	22	13784	3105 1903 3
hsa-let-7b-5p	chr3|119905754-119947351	-26.62	22	41597	18860 41108 3335 35332 30663 35357 36640 19984 29753 34981 14556 25956 23665 32179
hsa-let-7b-5p	chr3|123089167-123092442	-22	22	3275	1663 1172 1012
hsa-let-7b-5p	chr3|128795359-128798069	-24.47	22	2710	488 622 1374
hsa-let-7b-5p	chr3|129265548-129267099	-20.64	22	1551	519 811
hsa-let-7b-5p	chr3|134188836-134195182	-25.37	22	6346	4443 1474 1377 1920
hsa-let-7b-5p	chr3|142093060-142101841	-26.62	22	8781	4796 2026 7596 6798 2883 1315
hsa-let-7b-5p	chr3|142736378-142748460	-26.62	22	12082	2664 2689
hsa-let-7b-5p	chr3|146102754-146124229	-24.44	22	21475	6701 18064 4986 5522 5497 11075 4953
hsa-let-7b-5p	chr3|146110284-146124229	-21.49	22	13945	10534 3545
hsa-let-7b-5p	chr3|149846010-149895570	-33.73	22	49560	44008 4256 49285 30839 21351 24091 4065 10833 41520 43390 43740 26689 43024 16285 23806 25128 21485 38895 699 43365 3602 10663 45450 33394 31596 27648 4200 16380 21543 30549 31093 48892
hsa-let-7b-5p	chr3|168036835-168041474	-24.8	22	4639	2525 3924
hsa-let-7b-5p	chr3|179413411-179419505	-24.61	22	6094	2170 4067 2608
hsa-let-7b-5p	chr3|179616982-179618521	-23.68	22	1539	226 883
hsa-let-7b-5p	chr3|184849070-184870805	-20.85	22	21735	11847 7676 11478
hsa-let-7b-5p	chr3|185675295-185689627	-23.84	22	14332	41 8746 11628 7078 9180 10580 803 4933 7434 7616
hsa-let-7b-5p	chr3|197085579-197116083	-26.86	22	30504	12072 13582 15902 13026 7808 27247 7017 6817 26041 1358 1475
hsa-let-7b-5p	chr3|197085579-197119530	-26.86	22	33951	12072 33129 13582 15902 13026 7808 27247 7017 6817 26041 1358 1475
hsa-let-7b-5p	chr3|197773402-197777001	-20.92	22	3599	3051 2899 1607
hsa-let-7b-5p	chr2|15394226-15402301	-22.47	22	8075	7612 365 5279
hsa-let-7b-5p	chr2|15461200-15478289	-27.15	22	17089	3345 16132 13456 12049 14345 3166 9068 664 6897 13422
hsa-let-7b-5p	chr2|23798137-23823569	-22.3	22	25432	3598 9249 20546
hsa-let-7b-5p	chr2|23798137-23834078	-27.13	22	35941	25882 27039 3598 27268 9249 20546
hsa-let-7b-5p	chr2|27642428-27647943	-26.35	22	5515	3372 231 206
hsa-let-7b-5p	chr2|31917925-31920910	-23.6	22	2985	1294 1320
hsa-let-7b-5p	chr2|36396613-36464655	-25.98	22	68042	35938 48223 18975 25093 21761 60341 44888 21817 43639 43102 61275 60277 34974 39051
hsa-let-7b-5p	chr2|48621166-48671680	-26.62	22	50514	39545 24578 40318 4647 32176 11312 13175 25476 45110 49728 45868 24264 31599 14579 45273 14508 27419 40160 42617 42824
hsa-let-7b-5p	chr2|48642401-48671680	-26.62	22	29279	18310 3343 19083 10941 4241 23875 28493 24633 3029 10364 24038 6184 18925 21382 21589
hsa-let-7b-5p	chr2|61278164-61293550	-26.62	22	15386	3896 1375 3921 4694 4959
hsa-let-7b-5p	chr2|61498672-61522683	-27.9	22	24011	4365 10563 17813 4982 6434 10424 12685 17838 14764 5044 14883 6957 10399 12522 14453 23615 13157 12813 4740 18459 18328 19142 4653
hsa-let-7b-5p	chr2|65097970-65104806	-24.75	22	6836	3875 5904 936 6476 717 5306 5869 3850
hsa-let-7b-5p	chr2|65500628-65501147	-20.6	22	519	199 496
hsa-let-7b-5p	chr2|68490189-68545312	-27.17	22	55123	47249 53863 6008 47274 53888 5983 35631 36569 14945 48640 35709 38039 23651 24475 44617
hsa-let-7b-5p	chr2|69804532-69810673	-22.53	22	6141	4360 4200 5333
hsa-let-7b-5p	chr2|85043563-85049648	-20.57	22	6085	5621 1186
hsa-let-7b-5p	chr2|99462495-99464985	-22.34	22	2490	1225 1410
hsa-let-7b-5p	chr2|105373558-105386540	-25.37	22	12982	9398 11020 10206
hsa-let-7b-5p	chr2|109347673-109371681	-30.51	22	24008	22637 13896 19679 19704 1430 5582 22662 2870 9047 14033 5487 5472 9738 22854 6552 2134 6775 17706
hsa-let-7b-5p	chr2|134253094-134254644	-23.25	22	1550	441 713
hsa-let-7b-5p	chr2|134317528-134413015	-29.69	22	95487	35986 66271 79847 71328 66382 17678 43352 91430 23100 75741 71304 953 4049 50256 74290 76327 83706 14751 46202 60052 42358 7957 6738 43269 52382 38221 61376 11898
hsa-let-7b-5p	chr2|159743060-159748903	-24.8	22	5843	130 1023 1158
hsa-let-7b-5p	chr2|168012633-168017095	-23.61	22	4462	770 3509
hsa-let-7b-5p	chr2|169872235-169878574	-28.92	22	6339	4393 5672 2577 3190 4418 953 3942 3073 4612
hsa-let-7b-5p	chr2|186740227-186754049	-26.62	22	13822	4674 4371 13017 8746 12992 8259 3390 5276
hsa-let-7b-5p	chr2|190655976-190673152	-22.33	22	17176	11303 15870 2310 8686 4602
hsa-let-7b-5p	chr2|197523623-197535630	-25.31	22	12007	7520 6102 6872 8038 5450 8150 6127 5089 5575 5799 8013 2923 11015 7651 11150 10990
hsa-let-7b-5p	chr2|199323802-199328910	-23.03	22	5108	1619 2927 1842
hsa-let-7b-5p	chr2|200662854-200666752	-26.4	22	3898	2648 1341
hsa-let-7b-5p	chr2|201545542-201582217	-26.62	22	36675	15311 36541 36162 15337 16376 34405 36137 29585 33768 30880 14059 29092 9160
hsa-let-7b-5p	chr2|203444867-203455580	-23	22	10713	6610 1972 6578 3640
hsa-let-7b-5p	chr2|208285725-208288818	-22.59	22	3093	677 1644
hsa-let-7b-5p	chr2|213310058-213364145	-25.92	22	54087	10538 20296 18674 5237 40251 15803 18500 47249 48990 14174 49437
hsa-let-7b-5p	chr2|214767481-214781509	-24.22	22	14028	4581 4223 4707 4879 7356
hsa-let-7b-5p	chr2|215414836-215434824	-26.62	22	19988	10787 11408 11383 4197 12269 14677 18492 18466
hsa-let-7b-5p	chr2|222900673-222934687	-27.87	22	34014	2034 31751 7332 16487 6037 33065 29326 31726 24312 8545 1782 32862 757 13686 29469 5924
hsa-let-7b-5p	chr2|223991802-224001922	-22.03	22	10120	1984 5514 4781
hsa-let-7b-5p	chr2|229858771-229880128	-26.62	22	21357	8465 8625 19905 9662 15781 18163 4500
hsa-let-7b-5p	chr2|231075510-231087181	-27.09	22	11671	140 3380 2737 10677 3515
hsa-let-7b-5p	chr2|232130618-232210405	-27.96	22	79787	744 33174 894 42684 8702 769 17527 42708 55443 56920 5772 17502 51091 30528 31383 76530 5885 27193 57053 77763 6245 51264 26768 65895 77542 30194 59210 30370 31225 41765 42853
hsa-let-7b-5p	chr2|232210325-232300119	-29.29	22	89794	69274 48748 26497 61185 18305 71520 2065 46931 11713 73162 37206 87803 64789 3968 12241 17737 26522 72366 79043 18673 7177 18739 64013 64448 86291 18206 11688 18132 24095 47000 89736 76526 51086 57637 68842 69434 58161 68170 42777 9466 50898 58400 66068 4334 5693 68683 79018 82499 3849 5139 24266
hsa-let-7b-5p	chr2|239990073-240007370	-27.16	22	17297	12465 2688 12602 15514 5614 5835 3913 14619 9534
hsa-let-7b-5p	chr2|241403827-241413421	-23.62	22	9594	2691 3076 6699 2876
hsa-let-7b-5p	chr1|1815755-1825499	-26.62	22	9744	964 989 6644 8183 6415 2270 3854 9108 1373
hsa-let-7b-5p	chr1|1825396-1839238	-26.62	22	13842	3731 12234 4960 10126 5243 6283 6123 11225 1906 13287 3149 4413
hsa-let-7b-5p	chr1|8465924-8614686	-29.15	22	148762	126442 18595 5958 66741 84693 116549 107978 113654 74267 134926 111772 118064 72415 113776 1816 14311 14607 19970 46205 63461 64863 66766 79989 92967 141717 148039 18572 131922 4433 4990 5983 15288 130926 131399 135191 141897 139438 29461 34628 66567 92942 139279 77787 5121 94925 135060 15263 96635 29618 34643 901 15341 15420 64151 113268 8042 69651 90072 100963 22552 138962 6118 8120 89232 11637…
hsa-let-7b-5p	chr1|8465924-8541318	-29.15	22	75394	18595 5958 66741 74267 72415 1816 14311 14607 19970 46205 63461 64863 66766 18572 4433 4990 5983 15288 29461 34628 66567 5121 15263 29618 34643 901 15341 15420 64151 8042 69651 22552 6118 8120 413 6421 30694 64981 25829 37031 20104 42045 72344 41886 49683 24077 47169
hsa-let-7b-5p	chr1|10348648-10365245	-27.03	22	16597	15627 223 10330 12273 13244 12366
hsa-let-7b-5p	chr1|11073933-11076948	-22.28	22	3015	575 550
hsa-let-7b-5p	chr1|23816674-23820593	-22.43	22	3919	1973 2102 3118
hsa-let-7b-5p	chr1|26432890-26460144	-27.9	22	27254	18809 2618 2795 2215 18136 3629 18834 18968 21159 2820 4676 8130 8404 16441 16764 7584 23733 26934 2190 15511 19291 21469 22292 27118 1833 17540 20073 21277 21625 6112 8105
hsa-let-7b-5p	chr1|30992389-31007102	-25.91	22	14713	7269 4091 1139 2724
hsa-let-7b-5p	chr1|37885637-37891454	-26.71	22	5817	683 781 2165
hsa-let-7b-5p	chr1|41070594-41117010	-29.09	22	46416	19268 35351 44178 39457 15317 30042 36166 36996 40816 44153 26970 34432 4364 27055 4606 26685 36333 15342 35376 36191 37021 37154 1462 38181 35767 1139 33062 3082 39439 39876 1950 38099 39471 2247 32325 35113 12272 20683 19171 31414 13223 33281
hsa-let-7b-5p	chr1|41070594-41075451	-28.08	22	4857	4364 4606 1462 1139 3082 1950 2247
hsa-let-7b-5p	chr1|41113282-41117010	-26.62	22	3728	1490 1465
hsa-let-7b-5p	chr1|50490587-50535457	-27.44	22	44870	38169 44766 27949 37569 16338 36338 35956 16478 31728 7191 43764 18494 25599 34369 28083 34434 4660 36498
hsa-let-7b-5p	chr1|51421785-51448135	-27.09	22	26350	9731 7936 15768 11366 18035 12982 24764 5514 24739 713 11693 13648 1500
hsa-let-7b-5p	chr1|51823663-51827869	-21.5	22	4206	558 1113 744
hsa-let-7b-5p	chr1|53800692-53832591	-27.12	22	31899	20089 26919 1135 27990 1160 3880 8755 3109 28015 10967 24828 12665 25047 28203 4787 14185
hsa-let-7b-5p	chr1|59339957-59378837	-29.33	22	38880	22359 16462 18983 14552 16172 13861 29481 12527 27689 22619 7690 11017 27204 33791 17868 18455 32844 32281
hsa-let-7b-5p	chr1|61990167-62017947	-26.67	22	27780	2021 9785 4483 9809 21805 6646 17669 4458 7983 20734 8290 24455 6166 15325 24639
hsa-let-7b-5p	chr1|66247459-66266087	-26.62	22	18628	7696 4982 7721 18591
hsa-let-7b-5p	chr1|67415165-67420186	-26.62	22	5021	2416 2881 358 1246 2577 708 33 3570
hsa-let-7b-5p	chr1|77580997-77633405	-26.04	22	52408	7954 6772 34044 6363 21704 6339 6823 21679 18244 33749 36756 21837 28118 28583
hsa-let-7b-5p	chr1|90937484-90982370	-26.62	22	44886	27943 38024 34031 38190 16993 33 43428 19308 38778
hsa-let-7b-5p	chr1|92563641-92704744	-31.74	22	141103	126939 125957 352 49728 132360 18176 128980 24712 64219 104045 19236 55339 134548 1134 108125 43122 64244 53167 65306 107178 109921 40324 54265 26156 57767 24657 3236 45787 82229 46053 81855 26006 40183 50083 87828 41702 18583 40782 83554 83620 137626 29110 30616 90787 51987 122648 62590 64386 92818 108660 14210 100337 112919 41733 97247 75052 90596 120719 134654
hsa-let-7b-5p	chr1|93210801-93216746	-24.36	22	5945	4752 4415 3403
hsa-let-7b-5p	chr1|103021706-103031244	-24.47	22	9538	236 2516 3796 1722 389 6395
hsa-let-7b-5p	chr1|153665219-153668557	-23.05	22	3338	1060 1036 1412
hsa-let-7b-5p	chr1|155813633-155814449	-22.54	22	816	110 730
hsa-let-7b-5p	chr1|156563552-156569463	-21.81	22	5911	4733 4758 3385
hsa-let-7b-5p	chr1|169230717-169287408	-24.68	22	56691	39284 3733 40513 32490 5685 32307 2272 55405
hsa-let-7b-5p	chr1|170719725-170730348	-23.22	22	10623	2024 5805 1131
hsa-let-7b-5p	chr1|171524820-171537473	-27.9	22	12653	2059 3539 3564 2084 5519 9032 10949 1588 2216 4594 2383
hsa-let-7b-5p	chr1|179114877-179121867	-22.28	22	6990	2051 1704
hsa-let-7b-5p	chr1|179986168-180012075	-28.92	22	25907	12211 24672 103 4027 10255 5219 15161 4674 15885 25344 7325
hsa-let-7b-5p	chr1|179990506-179992221	-22.27	22	1715	881 336
hsa-let-7b-5p	chr1|183114530-183133550	-23.5	22	19020	5511 18451 18476 14626 14788 17932 4439
hsa-let-7b-5p	chr1|197583151-197607174	-23.1	22	24023	16779 793 7878 7696 20182
hsa-let-7b-5p	chr1|197642710-197658369	-24.72	22	15659	10137 9041 7431 9175 677 1521
hsa-let-7b-5p	chr1|213167857-213176492	-24.47	22	8635	861 2020 36 2164
hsa-let-7b-5p	chr1|215086367-215195092	-27.43	22	108725	52945 3530 66571 69223 86107 36473 44589 49463 15496 27050 85601 80300 18524 45872 77702 4563 73428 83349 49799 49596 105299 23900 17430 36513 54115 89505 22992 69733 96153 33768
hsa-let-7b-5p	chr1|220102128-220106060	-22.75	22	3932	1008 983 3343
hsa-let-7b-5p	chr1|230943805-230961303	-22.37	22	17498	15672 4915 5082 13994 7526 17263
hsa-let-7b-5p	chr1|230945388-230961303	-22.37	22	15915	14089 3332 3499 12411 5943 15680
hsa-let-7b-5p	chr1|233090060-233179175	-26.62	22	89115	8728 58443 21194 32559 41239 11410 16363 38370 40522 82923 61867 16388 64114 50296 70828 87257 6913 55001 41947 42909 61685 64089 64420 65101 39256 63101 21419 67861 83177 38505 52410 21574 76949 36952 37549 53102 39021 41623 40653 64250 2799 55572 56023
hsa-let-7b-5p	chr1|236824118-236826896	-24.26	22	2778	1701 1955
hsa-let-7b-5p	chr1|245915529-245929937	-28.67	22	14408	1989 531 1571 8149
hsa-let-7b-5p	chr9|5968018-5988545	-29.24	22	20527	1596 1621 10862 10804 10762 5314
hsa-let-7b-5p	chr9|6477621-6482099	-24.41	22	4478	1223 2176
hsa-let-7b-5p	chr9|13168365-13250372	-29.53	22	82007	39113 70251 67983 17519 69831 73812 68008 73525 4088 51821 61250 9669 10670 17934 38999 55029 38460 63073 2713 7701 3607 10846
hsa-let-7b-5p	chr9|33266009-33276564	-26.73	22	10555	1898 8137 8677 7056 8163 8702 6445 1719
hsa-let-7b-5p	chr9|33948373-33963791	-26.62	22	15418	5604 9819 1788 13419 1928 3044 1458
hsa-let-7b-5p	chr9|33953284-33963791	-26.62	22	10507	693 4908 8508
hsa-let-7b-5p	chr9|76067954-76071898	-21.56	22	3944	2142 2791
hsa-let-7b-5p	chr9|76629191-76636557	-25.17	22	7366	1429 1404 5874 126 3600
hsa-let-7b-5p	chr9|85642826-85646418	-27.43	22	3592	2285 1753 964 3566
hsa-let-7b-5p	chr9|85692688-85712566	-25.17	22	19878	4860 6100 13098 15945 2259 1837 3249 8637 9600 8300 8612 10134 2555 15014 11813 18822 15531
hsa-let-7b-5p	chr9|93471140-93498886	-27.58	22	27746	14928 7407 11281 15465 11118 11143 16117 23224 100 2236 3118 3549 13504 5170 17304 18356 10310
hsa-let-7b-5p	chr9|95955913-95978215	-21.34	22	22302	11941 9688 3308
hsa-let-7b-5p	chr9|96458378-96465778	-26.62	22	7400	4947 340 6674 1061
hsa-let-7b-5p	chr9|98780188-98782573	-26.39	22	2385	1849 784
hsa-let-7b-5p	chr9|104883038-104903771	-25.53	22	20733	13788 15172 3163 19442 17932 18753 20602 6712 11683 16529
hsa-let-7b-5p	chr9|112268048-112297916	-26.62	22	29868	19388 2840 4247 7183 21212 6551 14733 28612 28886 13817 14262 2874 9204 24349 12392 24164
hsa-let-7b-5p	chr9|123757702-123879021	-27.83	22	121319	42624 61492 113452 1194 1793 48624 53127 61906 67647 60498 21868 47802 112805 61931 116136 113613 1329 22382 45096 112830 46713 94672 95313 1169 112638 19698 10705 43463 45840 28604 55491 16957 92914 25741 34369 7184 61324 67861 112963 19562 12249 45288 77806 82016
hsa-let-7b-5p	chr9|124908376-124912026	-21.81	22	3650	20 1459
hsa-let-7b-5p	chr9|128600079-128604417	-26.62	22	4338	2208 2627 679 814 3994 975
hsa-let-7b-5p	chr9|128600079-128605477	-26.62	22	5398	2208 2627 679 814 3994 975
hsa-let-7b-5p	chr9|136823524-136825826	-22.18	22	2302	1318 902 301
hsa-let-7b-5p	chr9|137728348-137744090	-24.47	22	15742	122 12724 12525 577 11769 7507
hsa-let-7b-5p	chr8|18765448-18804898	-26.43	22	39450	15201 9589 11665 30047 6492 30831 11078 11007 22193 28799 11158
hsa-let-7b-5p	chr8|30700080-30709902	-24.47	22	9822	5278 878
hsa-let-7b-5p	chr8|32595827-32616885	-29.06	22	21058	7721 18383 13183 13940 7587 18131 6298 7878 1773 5223 12422
hsa-let-7b-5p	chr8|38788703-38820635	-26.62	22	31932	4533 13783 26787 3686 3858 28839 15995 11623 15970 13281 23106 15837 4328
hsa-let-7b-5p	chr8|39021642-39023325	-21.82	22	1683	1167 1142 1302
hsa-let-7b-5p	chr8|42957093-42964474	-25.61	22	7381	5779 834 5384 4764 5053
hsa-let-7b-5p	chr8|51845660-51861246	-23.85	22	15586	14796 10642 6066 5838 7653
hsa-let-7b-5p	chr8|58623219-58643073	-27.08	22	19854	11040 14043 17798 2975 16173 13216 17988 3013 17773 17941
hsa-let-7b-5p	chr8|61618977-61684188	-26.62	22	65211	59916 48460 25971 52927 19584 48485 34046 6930 24908 16024 24034 41485 64486 30761 33413 35747 51529 55947 18315
hsa-let-7b-5p	chr8|61633682-61653660	-23.28	22	19978	11266 4879 19341 10203 1319 9329 16056 18708 3610
hsa-let-7b-5p	chr8|67287954-67302466	-26.43	22	14512	7399 8928 1948 12545 9339 10882
hsa-let-7b-5p	chr8|71244602-71299720	-28.08	22	55118	20071 44883 42271 720 18672 45083 854 23042 32780 28413 43780 11388 9804 14672 16835 46288 37718 36385 3876 39410
hsa-let-7b-5p	chr8|76704042-76708048	-21.18	22	4006	256 2779
hsa-let-7b-5p	chr8|76704042-76778439	-25.55	22	74397	7970 13650 65898 44624 65540 67179 50825 256 22970 54523 25153 52988 2779 9471 13019 47345 38332
hsa-let-7b-5p	chr8|91986123-91991889	-22.94	22	5766	4630 20 3851
hsa-let-7b-5p	chr8|97805352-97825153	-29.3	22	19801	6524 11033 15447 12691 15472 9437 14981 18118 12193 12526 6938 17560 18093 2050 16259 7371 7562 18587
hsa-let-7b-5p	chr8|99431536-99521010	-26.62	22	89474	66196 24703 12658 9267 25566 79037 2365 18364 42881 47007 61052 18340 54785 72225 69040 73641 54761 37870 13343 44962 71515 20583 60887 87035
hsa-let-7b-5p	chr8|100268784-100288267	-26.62	22	19483	5069 3824 16919 8663
hsa-let-7b-5p	chr8|107293935-107336271	-24.47	22	42336	10046 24852 23791 29940 19738 19602 27505 30490 8213 29753 35609
hsa-let-7b-5p	chr8|115587000-115623758	-23.82	22	36758	21916 28626 36492 26947 15952 3866
hsa-let-7b-5p	chr8|131949968-131955905	-26.46	22	5937	504 2515
hsa-let-7b-5p	chr8|132966559-133030023	-27.68	22	63464	54519 37175 40069 14478 33165 55211 7530 60535 13253 63120 28662 59532 37130 24606 33345 9820 7505 37855 23982 58461 62904 37301 28715 47690 16016 51298 60130 18356 25094 42316 47154 22978 50115 48397 1951
hsa-let-7b-5p	chr8|134509618-134521001	-24.41	22	11383	3675 2011 10071
hsa-let-7b-5p	chr8|140846259-140879637	-27.13	22	33378	27277 378 30869 1621 16286 17731 16403 25833 14286 25856 17809 10894 11054 8244 30672 19818
hsa-let-7b-5p	chr13|23590149-23626792	-26.62	22	36643	13827 34672 256 35275 26660 34697 35409 32316 19023 24437 30950 4377 1859 23437 7840 31054 7277 5919 35070
hsa-let-7b-5p	chr13|24249476-24251862	-23.73	22	2386	402 2194
hsa-let-7b-5p	chr13|28256291-28281379	-27.09	22	25088	3418 16349 7137 9538 24341 2932 16374 24366 3086 23579 10444 13145 3577 24419
hsa-let-7b-5p	chr13|32648753-32678929	-26.99	22	30176	17398 21534 17423 17565 11639 5124 11427 7914 3174 25133
hsa-let-7b-5p	chr13|45151686-45207505	-26.89	22	55819	14411 24007 34359 22027 25195 54062 1419 30535 51461 19487 22161 48838 11241 32240 30622 43464 7800 14198 25170 39136 53904 3482 15629 34676 5982 22391 6198 22067 44200 19351 14024 18408 19462 48023
hsa-let-7b-5p	chr13|52180581-52186823	-26.04	22	6242	3141 3116 3278 2686
hsa-let-7b-5p	chr13|72821848-72827914	-26.62	22	6066	2236 2261 5496 5613
hsa-let-7b-5p	chr13|75560752-75569507	-26.62	22	8755	6866 4014 2989
hsa-let-7b-5p	chr13|95970111-95996135	-25.14	22	26024	13443 18277 5265 8125 863 9820 19273
hsa-let-7b-5p	chr13|98409337-98424650	-24.18	22	15313	13336 9033 3160 10953 4778 807 14642
hsa-let-7b-5p	chr13|100307191-100449305	-28.92	22	142114	70374 104629 86298 94123 110746 102647 109723 114564 119350 97569 21731 79286 35625 138200 9678 70399 137347 9653 65619 79261 137322 763 16355 21598 35168 39778 42028 54660 86323 93530 102302 114589 115037 89581 104105 9812 129411 141230 10713 39970 21573 42003 83897 103122 109068 137084 39914 138995 62963 131034 43299 45606 8277 27191 88796 73864 80090 96720 136699 59197 16201 75329 141067 22869…
hsa-let-7b-5p	chr13|112806212-112810726	-30.97	22	4514	4318 2128 2174
hsa-let-7b-5p	chr13|113610995-113636700	-26.62	22	25705	2092 2117 12927 16675 17528 20915 19887 11107 862 18511 17683
hsa-let-7b-5p	chr12|1371832-1444750	-24.52	22	72918	36041 71171 58617 13546 29199 60142 68468 48694 51276 14303 58641 11582 44190 68740 3976 54342 68886 60114 68962 26222 11268 41963 48719 48853 54046 7971 10729 27740 61689 40671 17242 51481 1579 13741 14434
hsa-let-7b-5p	chr12|6587383-6588422	-22.98	22	1039	302 887
hsa-let-7b-5p	chr12|11839139-11853561	-24.47	22	14422	5788 7829 10042 10435 14029 11946
hsa-let-7b-5p	chr12|24829822-24832863	-22.09	22	3041	593 189
hsa-let-7b-5p	chr12|26954144-26957743	-25.5	22	3599	596 1264 2871
hsa-let-7b-5p	chr12|50625975-50640852	-27.13	22	14877	5322 13185 2975 5347 5480 7034 4070 5101 4203 4045 6632 12798 596 506 13746 6482 10032 1429 11049
hsa-let-7b-5p	chr12|68715626-68731719	-32.31	22	16093	1502 3333 13887 1367 681 10281 14240 5907
hsa-let-7b-5p	chr12|69253050-69260197	-23.49	22	7147	272 2717 1925
hsa-let-7b-5p	chr12|81109559-81152096	-22.75	22	42537	12469 15793 23922 12445 25143 9847 36855
hsa-let-7b-5p	chr12|81199340-81233471	-27.83	22	34131	14781 24658 12566 5771 8446 14756 30263 7935 18476 14925
hsa-let-7b-5p	chr12|96323947-96334865	-20.98	22	10918	3535 7227
hsa-let-7b-5p	chr12|106083863-106106525	-25.42	22	22662	15062 5232 19350 21239 21320 11210 14210 16454 18526 16380 4564 15500 20273 17890
hsa-let-7b-5p	chr12|108652271-108662158	-23.97	22	9887	2527 1788 3466 3113
hsa-let-7b-5p	chr12|109857525-109858741	-24.45	22	1216	313 459
hsa-let-7b-5p	chr12|112075677-112078741	-24.82	22	3064	276 553
hsa-let-7b-5p	chr12|112203635-112210252	-23.75	22	6617	5786 2972 596 2999 5762 5362
hsa-let-7b-5p	chr12|121894738-121903107	-27.9	22	8369	4079 4346 7033 178 403 3873 1198 6671
hsa-let-7b-5p	chr12|123688050-123704688	-27.96	22	16638	1107 14931 236 776 6014 12453 4225 10063 6039 6173 7889 16052 801 936 2914 3940 5498 12611 2889 3915 12023 15201 3752 6309 7864 4902
hsa-let-7b-5p	chr12|124419956-124430787	-23.8	22	10831	8892 3854 10232 1806 8195 9716
hsa-let-7b-5p	chr12|132741418-132755133	-27.9	22	13715	1992 9897 3358 7833 11181 1315 13028 3492 2018 5296 1345 7349 2170 10355 9515
hsa-let-7b-5p	chr12|132747831-132755133	-27.9	22	7302	3484 1420 4768 6615 936 3942 3102
hsa-let-7b-5p	chr11|6941570-6955782	-23.2	22	14212	4434 4823
hsa-let-7b-5p	chr11|9160712-9169949	-27.96	22	9237	5462 4518 2606 5670 7647 5437
hsa-let-7b-5p	chr11|19868924-19892594	-26.62	22	23670	23105 21334 6360 16080 7197 7332 18730 19385 12200 2971 16922 1180 3525 1609 2565 259 8778 18385 20938 16388 13749
hsa-let-7b-5p	chr11|33286412-33328633	-29.89	22	42221	28677 11473 16785 27526 35683 8288 6419 12530 12665 35817 36927 11448 25678 29043 30790 31469 17624 11776 10752 36902 38443 14419 21082 20930 29177 6799 19550
hsa-let-7b-5p	chr11|34108210-34122592	-26.62	22	14382	8455 11480 8279
hsa-let-7b-5p	chr11|46076753-46092223	-27.16	22	15470	13228 1229 971 6428 8022 7997 15396 15031 13090
hsa-let-7b-5p	chr11|68175017-68185928	-27.09	22	10911	5096 7790 968 6128 8738 7815 8713
hsa-let-7b-5p	chr11|73707419-73718718	-23.15	22	11299	3932 3425 5027 845 5529 7803 9732 5002 7993 3407 4300 10096
hsa-let-7b-5p	chr11|74789625-74810330	-27.09	22	20705	2847 5411 12374 13391 7323 13556 1768 3015 13690 3436 12333 11034 14901 1878 6297
hsa-let-7b-5p	chr11|85974707-85981228	-24.44	22	6521	960 986 5107
hsa-let-7b-5p	chr11|87067693-87091395	-29.24	22	23702	13711 6343 12219 6045 11408 6070 12244 16710 2209 38 7561 10089 12284 11383 20114 19167
hsa-let-7b-5p	chr11|94821529-94831541	-21.77	22	10012	2282 3103 2420
hsa-let-7b-5p	chr10|472438-486530	-22.31	22	14092	3964 6966 11474 8889 1851 4063 2075 9974
hsa-let-7b-5p	chr10|1084402-1105267	-24.23	22	20865	658 16530 13996 630 4826 6153 800 13372 2423
hsa-let-7b-5p	chr10|7276891-7285954	-23.66	22	9063	890 5049 174
hsa-let-7b-5p	chr10|7797046-7802854	-24.94	22	5808	3245 1456 1286 3544 5289
hsa-let-7b-5p	chr10|13737843-13762680	-26.62	22	24837	11230 4084 6473 19996 18590 3054 13746 18614 15772 3821 15125 23636 848
hsa-let-7b-5p	chr10|14919737-14935564	-24.63	22	15827	15181 653 6184 4517 9116 8925 10766 10935
hsa-let-7b-5p	chr10|24619472-24635103	-26.62	22	15631	11090 14492 4963 9594 13744 8447 4938
hsa-let-7b-5p	chr10|30876997-30984426	-28.22	22	107429	97058 42695 61349 105200 13445 61869 41827 95043 9530 10487 42720 95202 105334 91883 91517 56142 55596 12479 46528 72909 101665 20543 22096 105954 21581 60710 98425 42494 62027 74143 92292 96304 13709 61562 34462 42441 73580 105699 27940 96204
hsa-let-7b-5p	chr10|33213385-33226289	-24.47	22	12904	6647 2848 5056 9231 5031 5190 1220 11330 3969 2981 8321
hsa-let-7b-5p	chr10|50460672-50590247	-27.34	22	129575	43525 97494 22478 26961 60680 3831 27412 128128 80628 101967 127262 112513 11704 123999 106370 89626 66879 22503 74789 84859 27438 45252 69006 32366 46978 57977 97980 101730 281 126115 1113 41755 84899 89936 124908 11096 19495 76686 22024 53949 95370 110370 95481 42727 8483 65793 79738 37819 50932 95612 115313 11504 28602 27626 93365 107842 35448 86608
hsa-let-7b-5p	chr10|51804584-51907570	-28.85	22	102986	61095 98130 56008 69014 82472 97603 19385 36058 97628 37170 9070 36033 77851 37194 45688 11444 87128 23774 38583 39952 51721 58868 87446 2558 14769 32892 41629 45805 95253 22060 2284 14887 51500 21013 27042
hsa-let-7b-5p	chr10|67966682-68014186	-26.62	22	47504	39115 19741 35987 8763 41267 268 17996 10628 243 31312 32152 31445 45252 17971 39760 8097 25287 39092 33873 14441
hsa-let-7b-5p	chr10|68025545-68044563	-25.08	22	19018	16567 4289 11645 6435 11353 4264 621 5020 4423 9072 9841
hsa-let-7b-5p	chr10|72562894-72566794	-24.41	22	3900	3249 3220
hsa-let-7b-5p	chr10|74838682-74843478	-26.62	22	4796	619 4762
hsa-let-7b-5p	chr10|101792838-101813606	-26.86	22	20768	12269 11983 3803 7105 13435 2516 3828 13460 5671 6599 3494 17968 11530 11665 4359 8007 6030
hsa-let-7b-5p	chr10|101792838-101810314	-26.86	22	17476	12269 11983 3803 7105 13435 2516 3828 13460 5671 6599 3494 11530 11665 4359 8007 6030
hsa-let-7b-5p	chr10|101798841-101800400	-26.62	22	1559	1102 596 27
hsa-let-7b-5p	chr10|110124016-110130486	-23.92	22	6470	4496 5230 5584 5688 5204
hsa-let-7b-5p	chr10|112527086-112538330	-22.85	22	11244	4147 271 584 8589
hsa-let-7b-5p	chr10|113876520-113884380	-22.01	22	7860	2103 2239 2078 1505
hsa-let-7b-5p	chr10|124681606-124706887	-24.15	22	25281	17255 644 21535 9003 2984 4696 7429
hsa-let-7b-5p	chr10|126970701-127018835	-29.12	22	48134	1286 420 2598 4994 6103 13717 14350 8351 35604 1311 10342 29071 21648 43374 37467 35672 44714 44928 34991 44562 1000 35688 10159 9930 36209 23454
hsa-let-7b-5p	chr17|8569719-8577338	-20.36	22	7619	5397 2336
hsa-let-7b-5p	chr17|12054888-12095694	-26.62	22	40806	34119 32029 11897 28590 18955 8581 34254 11712 1261 27082
hsa-let-7b-5p	chr17|12054888-12113360	-26.62	22	58472	34119 32029 11897 28590 50880 18955 8581 34254 11712 1261 27082 55396
hsa-let-7b-5p	chr17|19920035-19924517	-22.33	22	4482	3138 1203 3587 3721 3774 3113
hsa-let-7b-5p	chr17|28122602-28172618	-26.62	22	50016	34660 17209 39509 42000 20538 34485 34828 39643 46379 26331 26692 21514 33578 20512 30092 23174 10405 2893 7563 35008 30921 34872 4095 1952 9044 36098
hsa-let-7b-5p	chr17|29684562-29695523	-26.62	22	10961	1357 7024 3974 1382 1895 2202 1870 3999 1516 5023 6392 8820
hsa-let-7b-5p	chr17|31155982-31206371	-30.18	22	50389	29517 41158 31287 42703 2110 31312 33875 34009 31131 9778 30041 24505 12186 23947 22344
hsa-let-7b-5p	chr17|49311311-49312845	-22.33	22	1534	599 925
hsa-let-7b-5p	chr17|51263273-51268904	-26.67	22	5631	834 2362 4807 859 2519 1008 4832 1640 2061 1480
hsa-let-7b-5p	chr17|59081096-59088407	-23.6	22	7311	36 5237 4569 6095 5212 7271
hsa-let-7b-5p	chr17|62536169-62565137	-24.47	22	28968	19409 3210 1962 9808 14745 24580 1937 12183 8953 10482 12208 13906 23439 12638 13550 22071 4326 12800 625 10457
hsa-let-7b-5p	chr17|64561499-64571956	-25.73	22	10457	5442 6279 6450 10002 6254 9182 9352 1092 951
hsa-let-7b-5p	chr17|64571797-64586170	-25.58	22	14373	12657 3427 10898 5001 10872 11404 5894 12710 5934
hsa-let-7b-5p	chr17|64583460-64586170	-22.62	22	2710	994 1047
hsa-let-7b-5p	chr17|64598381-64606640	-21.88	22	8259	5434 336 71
hsa-let-7b-5p	chr17|66735488-66774067	-27.13	22	38579	27374 26039 36203 35663 22332 38096 16694 35610 27398 10760 15921 26166 3466 17253 12632 19977 31023 35722 12125
hsa-let-7b-5p	chr17|76741968-76776541	-29.03	22	34573	5011 14225 3930 28165 30645 8931 13951 17719 13926 27481 5437 16862 18633 21367 34081 16899 23565 30687 22951 8485 11277 30408 8618 1719
hsa-let-7b-5p	chr17|82900650-82911789	-23.27	22	11139	5665 2425 10011 2438 831 866 1002 3127 3166 3205 3244 3283 3322 3361 3400 3439 3517 3634
hsa-let-7b-5p	chr16|1625972-1641187	-27.03	22	15215	9851 4275 12955 14339 13914 10764 6333 4247 3907
hsa-let-7b-5p	chr16|18845428-18850467	-22.28	22	5039	483 458 3308
hsa-let-7b-5p	chr16|19616113-19647882	-26.62	22	31769	28355 12749 14316 15691 16080 25047 29272 6127 12774 23511 15231 7260 2888 8073 9631 1950 29390 14996 17707
hsa-let-7b-5p	chr16|19644885-19647882	-24.47	22	2997	500 618
hsa-let-7b-5p	chr16|48296014-48303305	-26.62	22	7291	1367 5397 88
hsa-let-7b-5p	chr16|48553538-48562444	-22.49	22	8906	1459 446 8719 1778 5971 8493
hsa-let-7b-5p	chr16|58670112-58676346	-23.67	22	6234	2758 1546 1687 3352 3482 3784
hsa-let-7b-5p	chr16|68121986-68126610	-22.5	22	4624	2546 2357 2838 2677 4128
hsa-let-7b-5p	chr16|70560468-70564050	-23.52	22	3582	2790 623
hsa-let-7b-5p	chr16|71663898-71679535	-26.67	22	15637	12921 5234 3084 13076 8158 14349 10250 11896 7395 3595
hsa-let-7b-5p	chr16|74459681-74463479	-27.12	22	3798	245 411 1557
hsa-let-7b-5p	chr16|82858361-83032218	-27.71	22	173857	60378 166246 71754 148633 97876 108882 8098 10756 107241 115629 161205 36838 38515 38650 125659 134587 84582 112134 129111 142314 46185 47715 143504 153863 8123 36764 63039 102715 161365 35269 107883 71855 88830 18691 34214 60243 148658 6981 37555 115655 39078 97702 46391 59770 99822 147116 96456 171836 13289 141958 25582 35365 7852 99191 47213 159987 78765 128138 166203 170190 5115 53792 83437 1…
hsa-let-7b-5p	chr16|88004294-88038011	-26.54	22	33717	14258 8882 7911 15010 26851 14571 6234 30285
hsa-let-7b-5p	chr16|88018427-88038011	-26.39	22	19584	125 877 12718 438 16152
hsa-let-7b-5p	chr16|89544647-89548113	-22.86	22	3466	3196 3037
hsa-let-7b-5p	chr16|89758576-89762022	-26.39	22	3446	3119 3280
hsa-let-7b-5p	chr15|42829937-42840433	-25.13	22	10496	1843 5342 321 5384 8825
hsa-let-7b-5p	chr15|44328684-44338317	-27.72	22	9633	5128 7201 1322 4344 1297 7368 7226 7528 2401 5804 2564 7663
hsa-let-7b-5p	chr15|51949807-51958826	-21.79	22	9019	5225 4346
hsa-let-7b-5p	chr15|52605132-52611777	-21.08	22	6645	6310 4999
hsa-let-7b-5p	chr15|55385599-55389433	-22.02	22	3834	754 2016
hsa-let-7b-5p	chr15|63706779-63716473	-24.05	22	9694	7865 5225 7998 7487 5027 2281
hsa-let-7b-5p	chr15|71878039-71905006	-27.16	22	26967	4861 11513 814 778 21830 26592 4995 8765 946 2093 9974 11961 14237
hsa-let-7b-5p	chr15|71999850-72046634	-27.4	22	46784	45484 15064 19970 24504 17266 33231 45509 12516 2493 6481 33096 36935 46500 15934 43629 32127 33071 40816 21812 40189 44691 27504 11281 16068 2468 6298
hsa-let-7b-5p	chr15|75490207-75527261	-26.62	22	37054	488 26608 26192 28997 34237 6530 26633 35859 35732 14721 16373 3876 513 26766 32294 9269 15118 30788 31729 35696 4216
hsa-let-7b-5p	chr15|77252366-77365225	-31.61	22	112859	15092 52178 37854 52312 37672 62073 2162 22182 79346 66395 91824 96769 52153 26692 37697 61196 62099 110585 33076 86968 61171 96744 8438 99974 40836 38254 86815 91332 17285 103935 46196 4156 83413 79480 105138 83102 83784 70659 1737 11068 29885 32207 41051 70092 74566 81477 104977 110560
hsa-let-7b-5p	chr15|85064369-85109130	-29.37	22	44761	15887 1549 16394 31045 31577 23061 31205 22477 31602 29724 3742 23720 30476 39461 30224 28635 34459 39704 41384 8308 27814 29261 22452 36220 29626
hsa-let-7b-5p	chr15|90481959-90486132	-25.03	22	4173	2645 2780 4119
hsa-let-7b-5p	chr14|29599026-29626556	-31.38	22	27530	3474 15743 19297 3264 3499 10763 17594 19460 8637 10585 6043 10663 20312 7199 6066 22522 7744 925 8581 2425 2824
hsa-let-7b-5p	chr14|30935162-30956242	-27.23	22	21080	18563 7860 943 9527 12074 6534 18064
hsa-let-7b-5p	chr14|49813987-49834449	-26.62	22	20462	18415 17407 4196 5498 6060 9020 13270 15287 4762 6035 7613 20282
hsa-let-7b-5p	chr14|50475076-50486194	-23.26	22	11118	6492 8855
hsa-let-7b-5p	chr14|58318541-58330169	-26.62	22	11628	3500 1502 1635 5459 1478 1075 9201 5434 756 5593
hsa-let-7b-5p	chr14|73147794-73173707	-26.62	22	25913	10602 5989 4213 8964 24674 9402 9427 3832 17233 20212 21673 13929
hsa-let-7b-5p	chr14|91470836-91485730	-25.09	22	14894	2083 10748 1723 3029 5825 8242 5800 8149 4453 2331 5959 2173
hsa-let-7b-5p	chr14|100913431-100940450	-24.83	22	27019	7480 5177 1329 5915 18527 5153 2157
hsa-let-7b-5p	chr14|102870184-102876525	-22.94	22	6341	4703 4537 2578 4561
hsa-let-7b-5p	chr14|105252506-105272894	-29.39	22	20388	1846 531 17765 1821 2286 7961 2126 7936 559 15727 14868 8100 16362 5129 7213 2464 1584 4367
hsa-let-7b-5p	chr19|1031070-1032696	-28.67	22	1626	778 615
hsa-let-7b-5p	chr19|1032391-1036562	-23.17	22	4171	483 4121
hsa-let-7b-5p	chr19|3433517-3435207	-23	22	1690	1442 715 539
hsa-let-7b-5p	chr19|10772478-10777216	-22.66	22	4738	2020 572 1220 323
hsa-let-7b-5p	chr19|10913876-10916777	-23.95	22	2901	892 2649
hsa-let-7b-5p	chr19|34327420-34330347	-23.05	22	2927	1283 1258
hsa-let-7b-5p	chr19|37189660-37207254	-26.82	22	17594	15158 15318 14064 8607 13078 15182 17279 976 3206 12426 6960
hsa-let-7b-5p	chr19|40050323-40083237	-30.97	22	32914	4508 13877 12802 13902 26506 10459 32335 26644 20082 3215 21902 22251
hsa-let-7b-5p	chr19|41268222-41281275	-26.89	22	13053	2444 9355 2603 1856 9933 12120 10794 8945 12897
hsa-let-7b-5p	chr18|9182381-9195698	-30.52	22	13317	10396 11004 4466 10853 9639 4610
hsa-let-7b-5p	chr18|12999420-13019206	-26.62	22	19786	2354 12168 16396 10703 18309 11837 18985 12389
hsa-let-7b-5p	chr18|21765771-21804014	-26.62	22	38243	14646 11854 18202 18373 20421 1872 4779 9404 16447 3829 16422 37846 21137 17542
hsa-let-7b-5p	chr18|21765771-21791557	-26.62	22	25786	14646 11854 18202 18373 20421 1872 4779 9404 16447 3829 16422 21137 17542
hsa-let-7b-5p	chr18|44701174-44869283	-28.74	22	168109	50829 66683 117431 120320 25211 63394 66780 57279 162583 64647 149427 43270 76128 91471 8243 135097 155362 164268 11881 121455 108497 6228 87912 47520 123094 157074 9348 21189 78648 153642 155215 3930 9506 12013 63528 10834 59899 61360 84177 15815 67080 70929 34808 145261 83257 142242 150853 37914 102427 154220 168071
hsa-let-7b-5p	chr18|45855572-45882487	-24.79	22	26915	10643 23891 8634 1418 25805 8394 1046 11104 1608 2461 11185 12837 2347 21282
hsa-let-7b-5p	chr18|54277702-54287411	-24.29	22	9709	1611 4734 2312 4166
hsa-let-7b-5p	chr18|58245426-58252054	-26.62	22	6628	4794 1109 4936
hsa-let-7b-5p	chr18|79126266-79214038	-29.86	22	87772	69077 34576 64348 72756 27763 27788 45718 75399 79770 79745 27925 34602 1889 29592 79904 33435 11593 33697 60519 37788 48910 8881 44609 39381 66232
hsa-let-7b-5p	chr18|79126266-79277196	-29.86	22	150930	69077 34576 64348 72756 27763 27788 45718 75399 79770 91014 79745 27925 89519 149999 34602 91157 94610 94962 1889 29592 136148 149901 111491 106267 135631 79904 108837 147076 33435 11593 94762 96104 139686 89952 106247 33697 60519 37788 48910 8881 44609 39381 108677 66232
hsa-let-7b-5p	chr18|79303603-79307234	-23.86	22	3631	220 2400
hsa-let-7b-5p	chr22|24302194-24369320	-29.55	22	67126	37662 41337 45552 31914 53263 28670 32048 31889 3807 11640 5576 39760 63044 66683 10063 38025 64135 16862 25584 66100 3585 11773 45712 22200 32630 60562 51084 12978 61085 23830
hsa-let-7b-5p	chr22|27873737-27914347	-26.8	22	40610	11868 31506 4847 18370 36310 19643 25681 6981 19776 36113 7114 26707 31481 36284 3026 633 708 16455 25315 31091 28179 19914 33692 14060
hsa-let-7b-5p	chr22|32478980-32485209	-26.62	22	6229	488 512 1486 1533
hsa-let-7b-5p	chr22|40273424-40285770	-26.62	22	12346	5386 1092 9707 1067 7181 2142
hsa-let-7b-5p	chr22|45718412-45740538	-26.62	22	22126	12092 19357 19382 12255 9017 16568 4354
hsa-let-7b-5p	chr22|50372019-50394135	-27.13	22	22116	8412 3892 10889 13247 10914 13592 14219 18068 15137 740 13567 18043 14194 14829 4635 11049 9213 9257 9279 9345 9389 9455 9323 9367 9411 7029 9235 9301
hsa-let-7b-5p	chr20|9419806-9473365	-26.6	22	53559	41976 44255 38934 51014 15288 753 11755 27986 36125 38827 11405 49248 12771 27710 2282 2346 35264 38352 45372 19291 46912 44805 30913 14844
hsa-let-7b-5p	chr20|16494290-16515664	-27.47	22	21374	1470 1631 4040 11629 14049 18521 71 11070 13650 5728 14240 14374
hsa-let-7b-5p	chr20|32366383-32371874	-24.83	22	5491	2936 3441 4723
hsa-let-7b-5p	chr20|33619516-33629914	-25.42	22	10398	1852 1384 1876 9023 3706
hsa-let-7b-5p	chr20|35681887-35698590	-29.9	22	16703	11441 11286 4138 12328 13095 15802 5600 5423 15737
hsa-let-7b-5p	chr20|35716739-35732135	-26.62	22	15396	4268 6770 1215 9020 9488 11006 1190 4422 3274 8994 10157
hsa-let-7b-5p	chr20|38057531-38066256	-22.17	22	8725	4087 5139
hsa-let-7b-5p	chr20|45333022-45335920	-26.62	22	2898	1043 1537 1562 1068 1695 2137
hsa-let-7b-5p	chr20|47262287-47276795	-26.62	22	14508	3858 2060 3249 6102 9861 2085 4063 9465 8894 13551 3224 13386 13412 14394
hsa-let-7b-5p	chr20|49067189-49077064	-26.21	22	9875	6527 9411 8738 8713 8530 5184 617 1856 4851
hsa-let-7b-5p	chr20|49941560-49946250	-26.62	22	4690	4176 2194 2579 4201
hsa-let-7b-5p	chr20|58895611-58905480	-22.97	22	9869	6929 7216 4137 7181
hsa-let-7b-5p	chr20|62857394-62859526	-28.52	22	2132	1940 488
hsa-let-7b-5p	chr21|15762890-15791664	-21.43	22	28774	3176 4258 23178
hsa-let-7b-5p	chr21|15777903-15833548	-24.96	22	55645	36258 38863 50806 50831 39458 40328 40134 8165 35741 45318
hsa-let-7b-5p	chr21|29326058-29329693	-20.89	22	3635	3450 2665
hsa-let-7b-5p	chr21|31245487-31266983	-25.41	22	21496	17497 2139 14821 12580 8269 14982 12659
hsa-let-7b-5p	chr21|34834409-34859578	-27.59	22	25169	14096 6364 19500 10007 14729 2159 23847 23293 6297 14394 12241
hsa-let-7b-5p	chr21|37420298-37472880	-24.72	22	52582	33890 9677 11244 34026 19229 26328 29768 6910 27141 37005 49472 33865 28469 28630 52523 32879 21745 37340 27107 40156
hsa-let-7b-5p	chr21|39247700-39298582	-24.98	22	50882	29934 47582 10769 29959 38410 46014 43417 24978 12281 38910 11687 12670 38885 32247 6925 21698 38676 30219 44317 50648 11558 38532 39044 40891 47717 8957
hsa-let-7b-3p	chr7|5641153-5652510	-21.45	22	11357	10110 8853
hsa-let-7b-3p	chr7|39987598-40047877	-24.15	22	60279	23008 46150 27675 12689
hsa-let-7b-3p	chr7|47344754-47400914	-20.86	22	56160	27413 34325
hsa-let-7b-3p	chr7|127807483-127888012	-21.96	22	80529	69305 80092 28098 52065 54378
hsa-let-7b-3p	chr7|128574719-128592017	-24.97	22	17298	2625 16658
hsa-let-7b-3p	chr7|137521865-137623554	-23.02	22	101689	59562 2858
hsa-let-7b-3p	chr7|152220522-152250966	-27.28	22	30444	11820 13785
hsa-let-7b-3p	chr7|152309965-152330739	-27.02	22	20774	5872 17108 4619
hsa-let-7b-3p	chr6|20649292-20758643	-22.4	22	109351	62801 47396 78200
hsa-let-7b-3p	chr6|34606554-34646798	-29.99	22	40244	2860 30577
hsa-let-7b-3p	chr6|100766564-100848707	-26.85	22	82143	45211 55184
hsa-let-7b-3p	chr6|110667433-110773937	-29.16	22	106504	102175 44464 105223
hsa-let-7b-3p	chr6|157110471-157148951	-26.08	22	38480	448 19622 36274
hsa-let-7b-3p	chr5|79396822-79457018	-32.61	22	60196	34635 473 12534
hsa-let-7b-3p	chr5|119101934-119129423	-30.98	22	27489	22305 24273 21022
hsa-let-7b-3p	chr5|128446480-128530693	-21.67	22	84213	58319 9627
hsa-let-7b-3p	chr5|134703758-134718173	-27.05	22	14415	5377 14081
hsa-let-7b-3p	chr4|2596083-2639859	-27.15	22	43776	37240 26272
hsa-let-7b-3p	chr4|2630934-2672372	-27.15	22	41438	2389 26158
hsa-let-7b-3p	chr4|53379072-53425965	-27.67	22	46893	37816 41281
hsa-let-7b-3p	chr4|53383772-53428183	-27.67	22	44411	33116 36581
hsa-let-7b-3p	chr4|98391951-98421394	-23.64	22	29443	3133 8060
hsa-let-7b-3p	chr4|147906637-147939899	-20.73	22	33262	20111 592
hsa-let-7b-3p	chr4|150415437-150491035	-22.89	22	75598	28491 13989
hsa-let-7b-3p	chr3|61748877-62078258	-29.99	22	329381	313500 208376 61334 76673 246725 316442 329045 152183 245656
hsa-let-7b-3p	chr3|61989624-62003497	-22.32	22	13873	5978 4909
hsa-let-7b-3p	chr3|197829563-197871462	-29.75	22	41899	34667 34971
hsa-let-7b-3p	chr2|33186855-33222151	-27.02	22	35296	29333 3096
hsa-let-7b-3p	chr2|159337566-159395834	-20.48	22	58268	27189 27223
hsa-let-7b-3p	chr2|210098085-210154611	-23.45	22	56526	42643 54469
hsa-let-7b-3p	chr2|213317218-213350645	-22.86	22	33427	341 13464 13092
hsa-let-7b-3p	chr1|12293523-12321964	-30.45	22	28441	13912 11269
hsa-let-7b-3p	chr1|44308309-44339322	-21.51	22	31013	27542 18022
hsa-let-7b-3p	chr1|155395458-155459898	-29.96	22	64440	4798 22424
hsa-let-7b-3p	chr9|4117767-4286523	-28.2	22	168756	142724 12241 136997 13297 64729 18898
hsa-let-7b-3p	chr9|22029432-22056387	-21.61	22	26955	16155 17002
hsa-let-7b-3p	chr9|112408906-112459577	-25.86	22	50671	784 22255
hsa-let-7b-3p	chr8|31076172-31100955	-20.87	22	24783	2477 18043
hsa-let-7b-3p	chr8|42906172-42974194	-26.71	22	68022	22452 13423 47316 38571
hsa-let-7b-3p	chr8|99511103-99661491	-23.89	22	150388	108692 72397
hsa-let-7b-3p	chr13|95925679-95940091	-26.08	22	14412	3168 8050
hsa-let-7b-3p	chr12|77940318-78007445	-23.14	22	67127	47062 15476 16471
hsa-let-7b-3p	chr12|122777490-122823459	-27.7	22	45969	6955 7502 10185
hsa-let-7b-3p	chr12|123166654-123198334	-29.75	22	31680	16184 26342 14143 19497
hsa-let-7b-3p	chr11|18558227-18578808	-30.4	22	20581	7516 3294
hsa-let-7b-3p	chr11|34082824-34089456	-20.44	22	6632	1912 1169
hsa-let-7b-3p	chr11|68519500-68537891	-27.12	22	18391	14129 10766
hsa-let-7b-3p	chr11|128758114-128782023	-22.87	22	23909	13099 17585
hsa-let-7b-3p	chr10|440870-486530	-22.98	22	45660	12633 29376
hsa-let-7b-3p	chr10|5773841-5800705	-30.64	22	26864	8096 22432
hsa-let-7b-3p	chr10|12760947-12791233	-22.03	22	30286	27346 2087
hsa-let-7b-3p	chr10|50433475-50590247	-29.75	22	156772	150948 15193
hsa-let-7b-3p	chr10|100990435-100991010	-30.35	22	575	267 319
hsa-let-7b-3p	chr17|55401468-55411417	-22.94	22	9949	5487 5017
hsa-let-7b-3p	chr17|66496200-66689047	-23.9	22	192847	86496 63980 133369 81442 1220
hsa-let-7b-3p	chr17|67945408-67975958	-27.7	22	30550	23497 24442
hsa-let-7b-3p	chr17|67959540-67975958	-27.7	22	16418	9365 10310
hsa-let-7b-3p	chr17|82763964-82814934	-29.96	22	50970	37678 37721 4370 6559
hsa-let-7b-3p	chr16|12199600-12278036	-28.54	22	78436	19922 22658 57434 67537 68722 46965
hsa-let-7b-3p	chr16|49730770-49789546	-20.48	22	58776	6451 44324
hsa-let-7b-3p	chr16|68121986-68191775	-27.7	22	69789	38403 57924 42068
hsa-let-7b-3p	chr15|76728594-76765638	-27.57	22	37044	1701 34763 6202
hsa-let-7b-3p	chr15|99598429-99706855	-21.92	22	108426	1510 46401 36229
hsa-let-7b-3p	chr14|71512742-71529370	-30.64	22	16628	15835 5466
hsa-let-7b-3p	chr19|16081912-16093753	-26.6	22	11841	9787 9523
hsa-let-7b-3p	chr22|40117054-40156182	-27.02	22	39128	13830 33766 16840
hsa-let-7b-3p	chr22|41268096-41281082	-30.4	22	12986	7607 1570 6427
hsa-let-7b-3p	chr20|34438473-34492597	-27.36	22	54124	36834 2723 14896
hsa-let-7b-3p	chr7|133475327-133917738	-28.51	22	442411	274784 212852 198633 218548 224159 198706 348412 298831 111316
hsa-let-7b-3p	chr6|144533084-144730486	-27.02	22	197402	110338 148765 108521 186417
hsa-let-7b-3p	chr5|14390900-14406672	-25.62	22	15772	11765 11953 12250 12196 12485 12323 12377 12398 12419 12470 12503 12521 12539 12671 12713 12788 12806 12863 12881 13046 13097 13115 13136
hsa-let-7b-3p	chr5|34686871-34796027	-30.4	22	109156	33428 2925 10489 54723 23306
hsa-let-7b-3p	chr5|128446480-128530693	-21.67	22	84213	58319 9627
hsa-let-7b-3p	chr5|145796441-145826200	-27.02	22	29759	15223 7993
hsa-let-7b-3p	chr4|16759157-16898429	-21.23	22	139272	71899 43284
hsa-let-7b-3p	chr4|122927633-122979386	-22.08	22	51753	15483 44689 29275
hsa-let-7b-3p	chr4|147906637-147955374	-22.7	22	48737	36568 20111 592 42403
hsa-let-7b-3p	chr4|147909731-147955374	-22.7	22	45643	33474 17017 39309
hsa-let-7b-3p	chr3|27379248-27452498	-29.6	22	73250	983 52257
hsa-let-7b-3p	chr3|61748877-62003497	-22.32	22	254620	208376 61334 76673 246725 152183 245656
hsa-let-7b-3p	chr3|149846010-149895570	-22.92	22	49560	2380 3361
hsa-let-7b-3p	chr2|36396613-36464655	-23.59	22	68042	67799 4171 31107
hsa-let-7b-3p	chr2|48621166-48671680	-30.64	22	50514	47340 1592
hsa-let-7b-3p	chr2|134317528-134413015	-23.67	22	95487	80136 89291
hsa-let-7b-3p	chr2|190655976-190673152	-22.02	22	17176	12198 3224
hsa-let-7b-3p	chr2|213310058-213364145	-22.86	22	54087	7501 20624 20252
hsa-let-7b-3p	chr2|232130618-232210405	-27.05	22	79787	3294 64203
hsa-let-7b-3p	chr2|232210325-232300119	-23.65	22	89794	43426 2711
hsa-let-7b-3p	chr1|26432890-26460144	-23.14	22	27254	8930 6348
hsa-let-7b-3p	chr1|41070594-41117010	-20.47	22	46416	33597 42698
hsa-let-7b-3p	chr1|59339957-59378837	-27.08	22	38880	37676 15769
hsa-let-7b-3p	chr1|77580997-77633405	-22.97	22	52408	40047 43833
hsa-let-7b-3p	chr1|92563641-92704744	-20.88	22	141103	4666 41086 110481
hsa-let-7b-3p	chr1|215086367-215195092	-21.97	22	108725	5729 56903 52089
hsa-let-7b-3p	chr9|123757702-123879021	-26.5	22	121319	84149 98259
hsa-let-7b-3p	chr8|38788703-38820635	-22.53	22	31932	21799 20260 9875 28325
hsa-let-7b-3p	chr8|61618977-61684188	-27.05	22	65211	23792 51948
hsa-let-7b-3p	chr8|76704042-76778439	-23.63	22	74397	8519 71653 68192 28298
hsa-let-7b-3p	chr13|28256291-28281379	-24.31	22	25088	4027 21982 20102
hsa-let-7b-3p	chr13|98409337-98424650	-22.09	22	15313	12704 8222
hsa-let-7b-3p	chr13|100307191-100449305	-24.62	22	142114	102215 111564 34245 95510
hsa-let-7b-3p	chr12|50625975-50640852	-22.37	22	14877	5888 12831
hsa-let-7b-3p	chr12|81109559-81152096	-29.99	22	42537	3983 39445
hsa-let-7b-3p	chr10|30876997-30984426	-22.91	22	107429	72583 82675
hsa-let-7b-3p	chr10|51804584-51907570	-22.68	22	102986	14594 95231
hsa-let-7b-3p	chr10|67966682-68014186	-30.4	22	47504	30230 8431
hsa-let-7b-3p	chr10|100990435-100991010	-30.35	22	575	267 319
hsa-let-7b-3p	chr17|31155982-31206371	-23.88	22	50389	43734 34419 1908 17540
hsa-let-7b-3p	chr19|40050323-40083237	-30.61	22	32914	17923 26625
hsa-let-7b-3p	chr18|44701174-44869283	-24.69	22	168109	85632 81759 102843 88541 18182 110909 115103
hsa-let-7b-3p	chr18|79126266-79277196	-20.63	22	150930	114772 139763 103057
hsa-let-7b-3p	chr22|45718412-45740538	-23.95	22	22126	4902 12316
hsa-let-7b-3p	chr21|37420298-37472880	-23.17	22	52582	28820 34426 34817
hsa-let-7c-5p	chrX|22212903-22245409	-25.13	22	32506	11150 25787 18518 11752 23671 23178 5013 6944
hsa-let-7c-5p	chrX|24064200-24071727	-25.13	22	7527	7061 3461 6311 4315 3069 4476 2911 5562 2383
hsa-let-7c-5p	chrX|24699424-24704469	-21.84	22	5045	2400 2715
hsa-let-7c-5p	chrX|45010960-45020730	-24.62	22	9770	4239 5610 1336 5442
hsa-let-7c-5p	chrX|123665641-123686714	-24.97	22	21073	18055 3749 10307 20517 16891
hsa-let-7c-5p	KI270927.1|69872-73245	-23.32	22	3373	2471 2099
hsa-let-7c-5p	chr7|5641153-5652510	-24.62	22	11357	10144 9452 3742 10309 3894 5856 9620
hsa-let-7c-5p	chr7|6425987-6432959	-20.64	22	6972	2595 5291
hsa-let-7c-5p	chr7|7673308-7676208	-23.55	22	2900	1787 2165
hsa-let-7c-5p	chr7|11061790-11111467	-25.13	22	49677	14848 4541 25472 35260 12516 13379 14873 36339 33266 13243 21766 25630 28076 39032 30617 8518 41607
hsa-let-7c-5p	chr7|16376091-16406337	-24.02	22	30246	245 28793 678 11953 25132 11988 15653
hsa-let-7c-5p	chr7|22960255-22991139	-24.79	22	30884	27786 20658 23671 9364 28627 13772 18609
hsa-let-7c-5p	chr7|22983943-22991139	-24.79	22	7196	4098 4939
hsa-let-7c-5p	chr7|32812756-32823221	-24.62	22	10465	5957 5982 7210 6116
hsa-let-7c-5p	chr7|33015669-33026915	-27.84	22	11246	5241 6221
hsa-let-7c-5p	chr7|33351218-33388144	-22.85	22	36926	30357 9374 32224 15422 12827 35369 15398 16218 15556
hsa-let-7c-5p	chr7|33966478-33974784	-24.62	22	8306	5495 5520 3017 7551
hsa-let-7c-5p	chr7|39987598-40047877	-24.72	22	60279	34796 56792 35566 42126 17762 19899 4828 11498 18219 57134 40718 56817 2280 42150 44319 55275 51169 46668 36754 26566 35998 350 13700 52484 56369 43014 3084 42895 54552
hsa-let-7c-5p	chr7|43311762-43320742	-24.84	22	8980	5294 1647 7933
hsa-let-7c-5p	chr7|47344754-47400914	-23.87	22	56160	29693 42186 1070 19599 2933 22492 11271 19758 13480 40069 45049 41025 139 5162 40283 30747 23647 7330 45147
hsa-let-7c-5p	chr7|48410519-48427871	-26.33	22	17352	162 884 2389 15319 5919 15070 11789
hsa-let-7c-5p	chr7|80789305-80810701	-24.52	22	21396	19541 3991 7169 1317 16220
hsa-let-7c-5p	chr7|82060427-82084900	-21.64	22	24473	1847 13244 18410 3806 19704
hsa-let-7c-5p	chr7|92123119-92131872	-25.19	22	8753	3201 150 1143 6074
hsa-let-7c-5p	chr7|99333324-99338285	-24.16	22	4961	3241 1615 3265 3400
hsa-let-7c-5p	chr7|100077302-100079656	-20.32	22	2354	498 357
hsa-let-7c-5p	chr7|102399547-102404683	-24.34	22	5136	4021 3399 1159
hsa-let-7c-5p	chr7|107527236-107548332	-25.13	22	21096	926 951 19295 4916
hsa-let-7c-5p	chr7|127807483-127888012	-25.18	22	80529	62603 17995 46712 42791 25854 20744 49805 75173 2013 23550 56021 11698 34827 35676
hsa-let-7c-5p	chr7|128574719-128592017	-24.77	22	17298	5581 6563 6724 977 9564 8882 14519 5562 12268 10359 9016
hsa-let-7c-5p	chr7|130039463-130049144	-24.62	22	9681	3290 7395 7595 387 3315 7728
hsa-let-7c-5p	chr7|130984052-131052555	-26.49	22	68503	43326 20171 8949 14058 67889 8770 23013 66210 66469 65972 56695 24122 38597 21215 7693 29538 52159 31884 56548 6124 24303 32543 38731 64002 57177 56773 26790
hsa-let-7c-5p	chr7|137521865-137623554	-24.62	22	101689	54269 7956 72850 54244 73561 36486 54403 36503 51635 29826 50076 37303 66708 85640 28372 33122 48797 66841 86231 8368
hsa-let-7c-5p	chr7|137678556-137690002	-20.91	22	11446	6397 8651
hsa-let-7c-5p	chr7|139398598-139407350	-24.84	22	8752	942 7525 7549 5064 4366 967
hsa-let-7c-5p	chr7|152220522-152250966	-24.63	22	30444	20748 10367 19658 2268 17072 20773 11454 15321 11587 8375 28549
hsa-let-7c-5p	chr7|152309965-152330739	-23	22	20774	951 1250 15711 10379 15566 814 9760
hsa-let-7c-5p	chr7|156826604-156836885	-22.72	22	10281	3212 4174 7661 10073 6675
hsa-let-7c-5p	chr7|157358546-157367483	-24.62	22	8937	2683 3900 7189 6322 2841 4416
hsa-let-7c-5p	chr7|158869854-158876691	-25.37	22	6837	3159 5471 5032 3973
hsa-let-7c-5p	chr7|158879683-158918869	-25.02	22	39186	6518 26846 10962 7016 20510 32509 8860 8437 12854 17396 727 1867 4077 4458 9494 8570 17372 17544
hsa-let-7c-5p	chr6|1930102-1960966	-24.62	22	30864	26770 26795 2532 12675 13272
hsa-let-7c-5p	chr6|13639562-13658832	-22.85	22	19270	8683 17521 11929 12124 13976
hsa-let-7c-5p	chr6|20144219-20152769	-26.92	22	8550	6414 2436 513 1444
hsa-let-7c-5p	chr6|20649292-20758643	-25.12	22	109351	13889 83055 4230 27849 72536 10455 44981 71310 71286 27874 83079 107712 19136 100352 23133 41187 63423 85648 63449 39851 63578 4551 38317 86886 36443 13091 87456 106877 4533 84457 25402 44644 100485
hsa-let-7c-5p	chr6|34606554-34646798	-25.62	22	40244	19223 11166 29131 37244 19392 19853 21562 26057 31564 17349 26199 9430 21866 19367 37219 38891
hsa-let-7c-5p	chr6|38577599-38598121	-25.81	22	20522	11888 10504 619 12016 10611 13801
hsa-let-7c-5p	chr6|84185186-84204096	-23.84	22	18910	18496 3961 13187 17437 5727 4141
hsa-let-7c-5p	chr6|85526125-85542043	-27.33	22	15918	12717 9120 13907 14939 11469
hsa-let-7c-5p	chr6|85557975-85565419	-20.79	22	7444	4710 5487
hsa-let-7c-5p	chr6|100766564-100848707	-25.14	22	82143	12759 7689 1140 7897 59797 59639 5411 14915 15054 54682 73234 15935 10131 7657 50775 81567
hsa-let-7c-5p	chr6|104744159-104785319	-24.62	22	41160	36086 33671 12930 20014 30296 30027 37979 17828 23174
hsa-let-7c-5p	chr6|109140420-109146937	-21.1	22	6517	507 210 866
hsa-let-7c-5p	chr6|110667433-110773937	-26.92	22	106504	106447 48125 19689 62067 87118 4440 37703 38691 39077 50364 83498 96078 47396 50340 84853 93746 10885 39210 48150 52393 87703 66647 86021 6480 68544 62407 85567 32247 63382 67744 106176 95043 10513 26083 75050 46685 32474 37679 65122 72831
hsa-let-7c-5p	chr6|111311068-111331784	-26.16	22	20716	13864 810 9071 11991 13002 18046 835 7575 2368 7598 12016 7116 13890 19942 276
hsa-let-7c-5p	chr6|111329531-111333367	-26.16	22	3836	2636 1479
hsa-let-7c-5p	chr6|111349217-111359014	-22.69	22	9797	9457 2885 445 3022 2860 413
hsa-let-7c-5p	chr6|147267083-147316407	-26.54	22	49324	28958 20215 22150 8571 14044 44206 19702 24041 34182 47586
hsa-let-7c-5p	chr6|149632758-149638560	-22.86	22	5802	446 846 3953
hsa-let-7c-5p	chr6|155176815-155183500	-27	22	6685	1807 1830 5516
hsa-let-7c-5p	chr6|157110471-157148951	-24.62	22	38480	2521 12278 29322 2546 11256 21315 30231 5052 4335 11231 15914 21290 20283 9376 1532 764 17855 22836 27828
hsa-let-7c-5p	chr6|157867546-157875176	-22.37	22	7630	649 876 4301 2758 7133
hsa-let-7c-5p	chr6|166430452-166432490	-22.39	22	2038	1260 1107 1236
hsa-let-7c-5p	chr6|167870382-167902386	-23.13	22	32004	19265 27360 19147 17170 18534 23529 22528 22655 28908
hsa-let-7c-5p	chr5|225882-240476	-24.62	22	14594	10213 6570 11000 10826
hsa-let-7c-5p	chr5|6606819-6620298	-24.15	22	13479	4028 1614 3386
hsa-let-7c-5p	chr5|32390274-32397338	-21.61	22	7064	3165 399 928 1205
hsa-let-7c-5p	chr5|37437921-37479987	-24.67	22	42066	4187 17394 34644 29686 35493 41519 1092 4212 37409 38020 41544 17419 23792 35518 38725 1229 6488 37995 23659 19246 37385 39642 2495 13049 1211
hsa-let-7c-5p	chr5|55652528-55656774	-24.62	22	4246	1201 2542 3717 3656 3976
hsa-let-7c-5p	chr5|72861807-72883232	-24.62	22	21425	909 2872 8449 8424 19769
hsa-let-7c-5p	chr5|73832337-73852692	-22.46	22	20355	12624 8022
hsa-let-7c-5p	chr5|78955294-78969192	-22.2	22	13898	5366 13149 7330 56 2368
hsa-let-7c-5p	chr5|79396822-79457018	-26.58	22	60196	23916 41065 49911 49511 56821 17329 35401 17653 18468 52721 7977 3605 23950 20417 54840 488 49324 49888 42868 48371 23651 48734
hsa-let-7c-5p	chr5|80150881-80169546	-27.27	22	18665	13733 17550 14092 13571 6766
hsa-let-7c-5p	chr5|96979137-96986670	-23	22	7533	4380 518
hsa-let-7c-5p	chr5|103167178-103184744	-27.14	22	17566	7408 17384
hsa-let-7c-5p	chr5|109767534-109789527	-28.48	22	21993	808 12934 8073 18830 5068 12620 200
hsa-let-7c-5p	chr5|119101934-119129423	-25.13	22	27489	11378 15165 6938 22702 10122 12805 25575 422 8950 11403 15337 17807 23726 10257 18017
hsa-let-7c-5p	chr5|126465425-126480527	-24.62	22	15102	3133 6542 3158 5204 2542 5750 5423 8087 6142
hsa-let-7c-5p	chr5|128357275-128395274	-23	22	37999	15312 25037 36203 32560
hsa-let-7c-5p	chr5|128446480-128530693	-25	22	84213	45835 1922 4991 74330 1131 54196 9951 1458 756 63563
hsa-let-7c-5p	chr5|133064979-133076898	-23.65	22	11919	4342 8001 2984 9395 3010 2246 9371 515
hsa-let-7c-5p	chr5|134537988-134552209	-24.86	22	14221	8251 4524 939 8032 4975 1170 4815
hsa-let-7c-5p	chr5|134703758-134718173	-24.62	22	14415	1255 382 2201 2812 2225 6237 8086 9270 3642 8563 7032 5982 40
hsa-let-7c-5p	chr5|143037195-143057747	-22.62	22	20552	2108 16270 16327 120 11136 14091 15708 5977
hsa-let-7c-5p	chr5|158731068-158796475	-24.42	22	65407	55293 65260 9784 6311 31563 50808 53222 59497 31699 6008 39488 24340 44368
hsa-let-7c-5p	chr5|170878096-170924550	-25.13	22	46454	38690 2784 46129 36118 4080 8797 45639 28061 18872 33862 36998
hsa-let-7c-5p	chr5|179152141-179158879	-24.62	22	6738	4893 4315 5919 6054 1569 3122
hsa-let-7c-5p	chr4|2596083-2639859	-25.13	22	43776	22415 3887 19506 21253 5221 12191 23703 17442 1917 19531 21278 27182 32865 31148 6673 7469 14750 15849 19824 32031 6982 12904 7830 17754 40051 21411 31756 8785 15256 4336 8956 10038 31565 3724 21574 28981 7132 7590 20094 21395 30521
hsa-let-7c-5p	chr4|2630934-2672372	-24.62	22	41438	22580 27887 11894 22605 34670 11869 14664 19818 10202 37065 38004 5200 10177 37350 23349 14442 37033 37803
hsa-let-7c-5p	chr4|17886067-17909345	-24.62	22	23278	7802 10831 20690 20715 22037 12521 6212 12392 7122 20315
hsa-let-7c-5p	chr4|20491760-20511137	-23.26	22	19377	5118 9755 7958
hsa-let-7c-5p	chr4|25252320-25255265	-21.95	22	2945	1522 1657 2817
hsa-let-7c-5p	chr4|38054198-38103157	-28.79	22	48959	11518 2012 39158 9501 20635 29835 43035 43797 12230 46183 12774 43237 43510 34678 12884 10655 12205 30205 3313 34491 15453 9189 9151 405 47501
hsa-let-7c-5p	chr4|39737419-39745810	-23.34	22	8391	2123 1705 6850 6983 2256
hsa-let-7c-5p	chr4|39745751-39774933	-24.81	22	29182	19231 2003 2699 5065 1962 2146 21070 6815 16979 21096 22861 26316 6475 6682 10797 21669 2121 17254 17571 18211 11345 4760 24783 19758 11166
hsa-let-7c-5p	chr4|42018110-42023384	-24.62	22	5274	3711 1754 4188 3922
hsa-let-7c-5p	chr4|47744401-47786925	-26.28	22	42524	28882 25891 13608 2204 23152 9908 18463 38708
hsa-let-7c-5p	chr4|51863436-51891851	-24.62	22	28415	23735 15156 13523 18002 18783
hsa-let-7c-5p	chr4|52626017-52631144	-24.67	22	5127	376 401 4280
hsa-let-7c-5p	chr4|53379072-53425965	-25.13	22	46893	16917 2762 13269
hsa-let-7c-5p	chr4|53383772-53428183	-25.13	22	44411	12217 8569
[truncated: 353,172+ more rows]
