# Supplementary material for: Identification and integrated analysis of differentially expressed lncRNAs and circRNAs reveal the potential ceRNA networks during PDLSC osteogenic differentiation
Source: BMC Genet. 2017 Dec 2;18:100. doi: 10.1186/s12863-017-0569-4 (PMC5712120; doi:10.1186/s12863-017-0569-4)
Supplement: Supplementary file 10 — lncRNA-circRNA-miRNA-mRNA.xlsx LncRNAs and circRNAs predicted to share miRNA binding sites in common with target mRNAs (XLSX 8696 kb) [file 12863_2017_569_MOESM10_ESM.xlsx]

## Sheet: 1382circRNA 148miRNA
miRNA	circRNA ID	Max Energy	miRNA Length	circRNA Length	Positions
hsa-let-7e-5p	chrX|19683822-19695741	-23.63	22	11919	6333 6309 6467 9850
hsa-let-7e-5p	chrX|22212903-22245409	-24.93	22	32506	11151 23477 18518 12288 6812 11176 14422 25788 6928 7544 15060 11292 27294 10654 23225
hsa-let-7e-5p	chrX|24064200-24071727	-25.31	22	7527	7062 3462 6312 4316 7220 5587 3068 4475 7087 2912 3600
hsa-let-7e-5p	chrX|24699424-24704469	-25.31	22	5045	2741 2401 2716 2857 1180 2425 1156
hsa-let-7e-5p	chrX|45010960-45020730	-25.49	22	9770	4239 5611 1336 8260 4384 1982 1456 5442
hsa-let-7e-5p	chrX|123665641-123686714	-25.6	22	21073	1416 18055 20517 12721 13127 4675 6725 18190 4982 6592 11786 12696 18959 13144 18814 13738 3887 12838 17094
hsa-let-7e-5p	chr7|5641153-5652510	-25.39	22	11357	10145 6277 1292 1557 3893 7185 10591 3743 10708 1538 10308 4533 3125 7050 9620 1028
hsa-let-7e-5p	chr7|6425987-6432959	-25.34	22	6972	2595 4884 2914 378 5289
hsa-let-7e-5p	chr7|7673308-7676208	-25.34	22	2900	954 1786 2165
hsa-let-7e-5p	chr7|11061790-11111467	-27	22	49677	14849 4541 12516 25473 35261 13378 14873 13243 21766 28076 32657 25632 35420 8517 12634 21885 30617 38126 41607 4564 28193 36731
hsa-let-7e-5p	chr7|16376091-16406337	-23.06	22	30246	5712 5452 27144 12115 3506 11987 6842
hsa-let-7e-5p	chr7|22960255-22991139	-25.4	22	30884	7787 9364 15695 9481 15558 8991 18609
hsa-let-7e-5p	chr7|27629370-27632445	-24.59	22	3075	1001 863
hsa-let-7e-5p	chr7|32812756-32823221	-24.01	22	10465	5958 7210 5982 6115 7161
hsa-let-7e-5p	chr7|33015669-33026915	-24.13	22	11246	7686 7481 11056 10899
hsa-let-7e-5p	chr7|33351218-33388144	-25.34	22	36926	871 9373 32225 12827 35369 15422 24444 15540 13605 25463 11980 12944 15398 35490 12097 24469 9397
hsa-let-7e-5p	chr7|33966478-33974784	-27.09	22	8306	5496 5521 3018 7551 5639
hsa-let-7e-5p	chr7|39987598-40047877	-28.25	22	60279	26953 34795 56791 56817 4830 18218 35566 42126 46666 57134 16439 44320 17763 19900 35998 55274 42150 52509 13726 32699 51169 56950 2280 43014 10067 52065 56395 4695 350 18358 13701 52485 54976 56370 24000 2400 28556 51765 13831 26683 52046 57252 19925 17912 54950
hsa-let-7e-5p	chr7|43311762-43320742	-25.62	22	8980	5293 4824 1647 7933 1672 3944 8636 5556
hsa-let-7e-5p	chr7|47344754-47400914	-26.55	22	56160	1070 29693 42188 40415 14056 50300 19600 2933 11271 13480 19625 19757 13232 35511 41025 40283 2603 8964 45049 16613 8347 18723 41749 7737 9052 15997 16564 16778 45146 27545 51030
hsa-let-7e-5p	chr7|47435281-47442055	-22.17	22	6774	5968 5994 6126
hsa-let-7e-5p	chr7|48410519-48427871	-27.14	22	17352	162 2389 884 15319 7068 3802 15436 16019 6243 13638
hsa-let-7e-5p	chr7|73702844-73703828	-26.47	22	984	324 525
hsa-let-7e-5p	chr7|80789305-80810701	-24.13	22	21396	19541 7169 19566
hsa-let-7e-5p	chr7|82060427-82084900	-25.4	22	24473	7492 13896 22297 17073 13270 2408 13405 10084 13386 3526 11269
hsa-let-7e-5p	chr7|92123119-92131872	-25.38	22	8753	564 7368 6074
hsa-let-7e-5p	chr7|99333324-99338285	-25.74	22	4961	3241 1616 3265 3400 1734 533 1428
hsa-let-7e-5p	chr7|102399547-102404683	-25.31	22	5136	4021 3399 4866 1185 1320 1160 4046
hsa-let-7e-5p	chr7|107527236-107548332	-25.42	22	21096	927 950 19294 4916 19271 17323 5033
hsa-let-7e-5p	chr7|127807483-127888012	-24.83	22	80529	31944 17996 42792 74387 46713 60350 66044 58220 49806 25854 20743 49757 68497 20610 55549 41429 32252 32581 6292 20726 54087 47733 79607 6896 51603 59270 49934 6175 17724 39897 54769
hsa-let-7e-5p	chr7|128574719-128592017	-26.08	22	17298	5581 6564 6724 8882 9564 14519 846 15948 728 977 14660 15003 2014 10360
hsa-let-7e-5p	chr7|130039463-130049144	-27.75	22	9681	7595 3291 7396 387 7420 8783 2162 3316 7846 1820 9445 2137
hsa-let-7e-5p	chr7|130984052-131052555	-30.71	22	68503	43327 65972 20171 8769 38412 23013 8950 14059 67890 7693 46795 29538 52159 1338 32182 66211 8622 38597 66469 57203 14084 67915 60523 24734 6150 21019 21158 46215 54573 66235 43880 6125 46081 28503 52281 60629 68031 1199 44327 57320 38715 54548 66354 11541 41370 16549 57178 20146 40654
hsa-let-7e-5p	chr7|137521865-137623554	-29.11	22	101689	7956 54269 72850 46381 36486 36504 54245 68898 33934 37303 66708 56512 7980 50076 51635 72278 28230 54402 59461 60130 33123 36173 48798 86231 33148 36897 47409 6103 69484 36625 37420 72394 48450 96503 90392 82673 4739 66683 48937 81865 94094 100486 48239 32883 43637
hsa-let-7e-5p	chr7|137678556-137690002	-23.45	22	11446	8651 8686 4915
hsa-let-7e-5p	chr7|139398598-139407350	-25.34	22	8752	943 7525 7549 2951 7685 5064 7850
hsa-let-7e-5p	chr7|139412550-139417729	-28.73	22	5179	4720 2593 2140
hsa-let-7e-5p	chr7|152220522-152250966	-26.58	22	30444	20749 16111 10367 2268 11454 17071 20773 24132 15321 10391 5941 8701 11571 28873 28898 17191 16266
hsa-let-7e-5p	chr7|152309965-152330739	-28.31	22	20774	951 15710 10379 4207 814 9865 15567 15590 790 9760 10355 15396 15258 9629
hsa-let-7e-5p	chr7|156826604-156836885	-23.94	22	10281	3212 10073 8629 3553
hsa-let-7e-5p	chr7|157358546-157367483	-23.28	22	8937	2684 3900 2841 7617 7331 2708 7214 7501 3432
hsa-let-7e-5p	chr7|158788003-158798076	-26.12	22	10073	4861 9241 1091 1450 4979 6892 7626
hsa-let-7e-5p	chr7|158869854-158876691	-23.83	22	6837	5469 595 750 4736
hsa-let-7e-5p	chr7|158879683-158918869	-27.75	22	39186	6519 7017 10962 15927 20510 26847 1867 4077 4458 9494 38354 8437 8860 12854 17396 7149 3631 20668 34122 34256 5755 4575 29854 25689 6543 1984 38095 4195 9611 17372 3767 10396 13735 3748 6663 28021 38482 20535 37674 37716 37758 37800 37842 37926 21482 37652 37778 37904 37988
hsa-let-7e-5p	chr6|1930102-1960966	-24.93	22	30864	13701 26771 2532 26796 12270 7370 2650 21508
hsa-let-7e-5p	chr6|7303549-7310029	-26.12	22	6480	6375 2690 4089 2808
hsa-let-7e-5p	chr6|13639562-13658832	-27.72	22	19270	8683 11929 10668 12052 12528 15858 12785
hsa-let-7e-5p	chr6|20144219-20152769	-24.13	22	8550	6415 6440
hsa-let-7e-5p	chr6|20649292-20758643	-27.98	22	109351	10592 83055 72536 4231 26089 27850 44980 70495 71309 19134 22542 100352 71286 85673 27874 83079 4256 10455 63449 4419 23581 22854 74422 19868 107713 108168 4550 4822 28009 63579 30846 96114 4533 23134 25402 63424 85649 28336 38318 71420 72653 9773 3006 61435 86886 85511 74858 83207 90747 100469 107853 20446 100643
hsa-let-7e-5p	chr6|25495110-25500235	-20.92	22	5125	2512 4598 4952
hsa-let-7e-5p	chr6|34606554-34646798	-27.48	22	40244	11166 19224 37244 29132 19852 19392 21562 26057 21866 13032 17349 31563 22845 229 36923 17841 38892 31427 38915 17865 23925 37218 21246 11881 17992 21992 14020 33057 39048
hsa-let-7e-5p	chr6|38577599-38598121	-24.49	22	20522	10504 10747 620 7804 634 7940 4599
hsa-let-7e-5p	chr6|84185186-84204096	-28.62	22	18910	18496 17437 3961 13187 3937 9364 5726 18355 13306
hsa-let-7e-5p	chr6|85526125-85542043	-28.31	22	15918	9119 7455 13908 13932 14066 14940 6974 14964 15080
hsa-let-7e-5p	chr6|85557975-85565419	-25.34	22	7444	4710 5488 5511
hsa-let-7e-5p	chr6|89853165-89855544	-24.93	22	2379	481 598
hsa-let-7e-5p	chr6|89853165-89857199	-24.93	22	4034	3481 3345 481 598
hsa-let-7e-5p	chr6|100766564-100848707	-28.66	22	82143	12758 7689 1140 7897 5412 59639 73234 14915 59798 78971 15054 42647 54551 54681 73858 15038 59663 8171 1266 19078 44757
hsa-let-7e-5p	chr6|104744159-104785319	-25.53	22	41160	7659 33672 20014 30027 33697 30297 36986 40915 10585 30145 24972 25105 31081 33812 1353 1653
hsa-let-7e-5p	chr6|104833041-104843298	-24.72	22	10257	1062 401
hsa-let-7e-5p	chr6|109140420-109146937	-25.04	22	6517	507 76 209 892 624 867 192 1007 6220
hsa-let-7e-5p	chr6|110667433-110773937	-26.3	22	106504	106447 62067 21324 93746 48126 87118 4440 18238 37703 38690 39077 47396 50364 83498 96078 810 10646 50340 48150 52393 10885 16365 24311 39212 48283 71506 16507 37838 38851 62406 72292 8007 10513 64550 87704 66648 86022 103799 38833 47530 67743 72436 85590 87262 76669 34687 85568 86668 95043 60534 6392 76786 86045 87820 100135 10967 69113 87679 82411 86691
hsa-let-7e-5p	chr6|111311068-111331784	-27.69	22	20716	13865 9097 811 9072 11992 13003 18047 835 7116 13890 7575 7598 12016 18071 3879 8858 8939 17266 4179 276 2368 950 9675 9210 14007 18188 17794
hsa-let-7e-5p	chr6|111329531-111333367	-25.1	22	3836	2636 2754
hsa-let-7e-5p	chr6|111349217-111359014	-26.11	22	9797	9464 2885 445 3021
hsa-let-7e-5p	chr6|147267083-147316407	-25.1	22	49324	27273 20215 8571 17310 14187 20333 8546 8688 13009
hsa-let-7e-5p	chr6|149632758-149638560	-23.96	22	5802	446 3954 5314 1640 563 4096
hsa-let-7e-5p	chr6|155176815-155183500	-25.31	22	6685	4892 1856 5759 3883 1831 1659
hsa-let-7e-5p	chr6|157110471-157148951	-25.85	22	38480	35487 2522 12279 29323 5052 11256 21315 7375 2546 9046 23982 30381 11232 21291 20280 5170 8145 30610 29465
hsa-let-7e-5p	chr6|157867546-157875176	-28.23	22	7630	876 1636 2003
hsa-let-7e-5p	chr6|166430452-166432490	-26.77	22	2038	1260 707 1236 571
hsa-let-7e-5p	chr6|167870382-167902386	-26.97	22	32004	19265 27360 17170 19147 4330 14697 23846 27476 19123 20431 29577
hsa-let-7e-5p	chr5|225882-240476	-25.93	22	14594	9295 6570 10214 1225 1774 10994 6423 10826 12719
hsa-let-7e-5p	chr5|6606819-6620298	-24.89	22	13479	4028 3341
hsa-let-7e-5p	chr5|32390274-32397338	-25.4	22	7064	3165 399 1556 1205
hsa-let-7e-5p	chr5|37437921-37479987	-25.4	22	42066	2655 4188 17395 34645 2520 1092 4212 37409 38020 41544 35494 29889 1228 17419 35518 38725 6514 23659 23792 6651 30470 6489 37996 19246 37385 24477 2496 4614 13073 30007 13049 17552 14440 31071 33058 24453 1211 15793
hsa-let-7e-5p	chr5|38971876-38982036	-25.4	22	10160	9973 5815 5923
hsa-let-7e-5p	chr5|55652528-55656774	-28.25	22	4246	1227 2541 1202 2406
hsa-let-7e-5p	chr5|72861807-72883232	-25.4	22	21425	7552 9266 910 8449 610 19400 8425 17766 9383 19516
hsa-let-7e-5p	chr5|73832337-73852692	-25.05	22	20355	5188 8022 7874
hsa-let-7e-5p	chr5|78955294-78969192	-25.34	22	13898	7330 13151 5366 5483 13125 13269 4762 2368 11699
hsa-let-7e-5p	chr5|79396822-79457018	-28.31	22	60196	35397 41066 49912 17652 24374 17330 56816 18468 20417 52722 54840 7977 24879 23950 3606 5578 28752 35144 20534 487 24998 49889 17355 18328 30781 40927 17786 8099 23651
hsa-let-7e-5p	chr5|80150881-80169546	-27.22	22	18665	13733 17549 14092 17409 6706 17677 3394 6324 13572 11589 13597 5371 12068 12186
hsa-let-7e-5p	chr5|96979137-96986670	-23.16	22	7533	4380 4404 5799
hsa-let-7e-5p	chr5|103167178-103184744	-20.82	22	17566	7408 5026
hsa-let-7e-5p	chr5|109767534-109789527	-26.35	22	21993	5206 12620 5067 16428 978 12739 1197
hsa-let-7e-5p	chr5|119101934-119129423	-27.42	22	27489	11379 15166 422 10122 6939 22703 8950 11403 23726 12806 12829 15336 6964 17806 18541 10257 22728 8925 10241 23844 5869 6385 22844 20100
hsa-let-7e-5p	chr5|126465425-126480527	-25.31	22	15102	789 5881 3134 6542 13846 3158 5205 3275 1096 5750
hsa-let-7e-5p	chr5|128357275-128395274	-29.35	22	37999	15311 31663 32559 14355 25663 37605 6127 7557 15288 30617 6011 11609 4276 5280
hsa-let-7e-5p	chr5|128446480-128530693	-26.63	22	84213	38640 27198 40057 27219 1922 5015 1131 54333 54195 77353 4991 6400 3715 54178 1898 2039 5132 49264 7432 1458 77413 80842
hsa-let-7e-5p	chr5|128519272-128530693	-24	22	11421	4561 4621 8050
hsa-let-7e-5p	chr5|133064979-133076898	-25.34	22	11919	4341 9395 3009 2246 3145 9530 1807 9031 9371 1949 7492
hsa-let-7e-5p	chr5|134537988-134552209	-29.26	22	14221	8252 8032 4525 940 1170 5142 966 4550 4974 1442 4685 4816 13335 4957 3122 6849 8424
hsa-let-7e-5p	chr5|134703758-134718173	-25.34	22	14415	383 1255 2201 2813 8086 9270 2225 6237 13217 2068 408 3029 8957 3643 8564 1414 2838 3785 8203 6706 13333 8061 8589 6213 3308
hsa-let-7e-5p	chr5|143037195-143057747	-26.54	22	20552	10722 2108 16270 10145 16327 5977 9556 11137 2224
hsa-let-7e-5p	chr5|158731068-158796475	-27.35	22	65407	65260 55293 56272 6311 31564 7085 61810 50808 6008 31698 24335 39488 53222 35927 37919 31802 6430 31539 31681 20557 50525 13685
hsa-let-7e-5p	chr5|170878096-170924550	-25.4	22	46454	38691 46130 2784 4082 28061 8796 38849 38716 6752 8661 28341 36998 3700 44684 32459
hsa-let-7e-5p	chr5|179152141-179158879	-24.93	22	6738	4894 3122 5920 4919 5459 3106 312 5021 6038 135 3532 4431 485
hsa-let-7e-5p	chr5|180238331-180241155	-23.52	22	2824	1874 349
hsa-let-7e-5p	chr4|2596083-2639859	-26.2	22	43776	22416 5220 23703 3888 19507 21254 31149 17442 12191 19531 21278 27182 32865 6674 6982 7470 12904 15850 1917 14750 17466 19824 41528 5852 31756 39521 10064 22441 31591 32033 40077 21412 28292 7831 17755 17785 23315 10039 31566 5827 7590 7972 8786 15257 21395 40194 18476 21574 29740 5968 6343 6480 11046 19648 20697 22724 22861 39667 25248 26708 3725 15967 12167 30811
hsa-let-7e-5p	chr4|2630934-2672372	-25.4	22	41438	37508 22581 27888 11894 22605 37064 6677 10202 14664 38004 19818 4670 5226 16308 34669 37376 39620 10344 10178 14442 23373 37803 27629 5343 23350 28029 37980 15331 20805 4816 15450
hsa-let-7e-5p	chr4|17886067-17909345	-25.4	22	23278	7803 20715 22037 6238 7961 9183 22196 6213 20346 2368 10427 22061
hsa-let-7e-5p	chr4|20491760-20511137	-24.81	22	19377	7958 9754 9620 6905 7942 10356
hsa-let-7e-5p	chr4|25252320-25255265	-25.31	22	2945	1523 2307 1658 387
hsa-let-7e-5p	chr4|38054198-38103157	-26.61	22	48959	11519 39158 22838 9502 20635 43036 29835 1902 12229 43060 43238 12774 20658 10522 46184 9662 10829 20406 43509 13642 15140 17422 26986 12206 29950 43358 28957 15453 9189 10497 10952 11664 39547 47414 28806 12364 47501
hsa-let-7e-5p	chr4|39737419-39745810	-25.4	22	8391	2123 1705 6850 7677 6984 1826 6967 1355 2399
hsa-let-7e-5p	chr4|39745751-39774933	-25.4	22	29182	19231 2001 5066 2146 21069 9512 6475 6682 21669 13620 16979 21096 22861 6817 17597 26315 11506 21231 26185 2122 17255 17572 19348 5422 11346 13745 18210 20891 27031 11370 1542 17095 21212 23287 5089
hsa-let-7e-5p	chr4|42018110-42023384	-24.01	22	5274	3710 1755 3922 4189 4214
hsa-let-7e-5p	chr4|47744401-47786925	-27.09	22	42524	28882 13608 18133 35131 10631 35266 16552 13727 2345 16827 13584 31715
hsa-let-7e-5p	chr4|51863436-51891851	-25.75	22	28415	23736 24119 1801 23760 8941 8883 18246 3440
hsa-let-7e-5p	chr4|52626017-52631144	-25.4	22	5127	377 401 4280
hsa-let-7e-5p	chr4|53379072-53425965	-24.58	22	46893	16918 3383 2763 1928 16943 40598 40719 28734 8203 28490 17429 9477 17405 17546 28994 43874
hsa-let-7e-5p	chr4|53383772-53428183	-24.19	22	44411	12218 12243 35898 36019 24034 3503 23790 12729 4777 12705 12846 24294 39174 44374
hsa-let-7e-5p	chr4|53390520-53399839	-24.13	22	9319	5470 5495 5981 5957 6098
hsa-let-7e-5p	chr4|67662188-67682213	-25.34	22	20025	12753 12777 13931 12894 10597
hsa-let-7e-5p	chr4|77726166-77744875	-23.32	22	18709	11327 8453 11351 14735
hsa-let-7e-5p	chr4|82821036-82829058	-25.4	22	8022	3399 5413 3239 3263 5389
hsa-let-7e-5p	chr4|84794518-84803467	-25.4	22	8949	7837 3159 7661 8681 7642 4518 7964
hsa-let-7e-5p	chr4|98391951-98421394	-25.92	22	29443	4416 16271 24492 27176 28510 3752 4215 24060 16309 27201 8232 16394 7572 2289 16247
hsa-let-7e-5p	chr4|106295093-106308989	-26.41	22	13896	11221 11072 2779 8649 1032 2588
hsa-let-7e-5p	chr4|139061864-139073567	-28.79	22	11703	8208 6228 8072 402 8522 1712 8498 538 7100 378 6252 6369 6292
hsa-let-7e-5p	chr4|139116648-139125329	-25.34	22	8681	81 4270 4557 5950 3198 5925 3221 4674 3720
hsa-let-7e-5p	chr4|140947653-140967873	-22.78	22	20220	4428 7237 17361 6633 11391 4574
hsa-let-7e-5p	chr4|143415476-143440382	-25.06	22	24906	2003 23340 18975 2163 11636 22648 22939 13698
hsa-let-7e-5p	chr4|147906637-147939899	-32.06	22	33262	3617 13038 21482 1277 11595 29788 22539 6083 3786 11729 1301 29906 26686 18444 11712 26132 7817 4822 19506 29656
hsa-let-7e-5p	chr4|150415437-150491035	-28.94	22	75598	34371 43037 4272 17117 30322 4430 43660 4413 17222 50382 56950 63233 38736 11054 63992 23095
hsa-let-7e-5p	chr4|150798080-150817257	-24.54	22	19177	7674 1761 9637 12618 9662 9800 1736 13517 5483 11847 12375 1877
hsa-let-7e-5p	chr4|159186641-159210583	-27.93	22	23942	19385 11160 22345 380 11876 12017 16173 19503 16056 22321
hsa-let-7e-5p	chr4|168890921-168916027	-25.34	22	25106	2401 22312 14326 6006 14974 15050 6761 16472 5982 11922 14441 16165 6622 10177 14950 22430 18643 11945
hsa-let-7e-5p	chr3|9969718-9974488	-27.99	22	4770	3572 3206 1301 1417
hsa-let-7e-5p	chr3|18378169-18420991	-25.4	22	42822	33898 22525 21125 42652 21173 20146 26750
hsa-let-7e-5p	chr3|27411641-27452498	-27.75	22	40857	30077 31462 35314 30342 24735 35338 30475 35476 9365 30326 31486 31602 10858 15139
hsa-let-7e-5p	chr3|27418485-27452498	-27.75	22	34013	23233 24618 28470 23498 17891 28494 23631 28632 2521 23482 24642 24758 4014 8295
hsa-let-7e-5p	chr3|33051757-33068970	-25.43	22	17213	10642 15317 3799 15341 16224 10507 8390 4577 15636 9046 8777 15458 5099
hsa-let-7e-5p	chr3|37083635-37091538	-26.18	22	7903	6689 2042 4050 7021 2018 4166 6807 3295 2161
hsa-let-7e-5p	chr3|41224020-41238076	-22.9	22	14056	8885 1787 9583
hsa-let-7e-5p	chr3|42555929-42563686	-24.92	22	7757	866 5691 890 1006 1436
hsa-let-7e-5p	chr3|47675474-47678311	-23.76	22	2837	1722 2165 1839 2276
hsa-let-7e-5p	chr3|47686048-47693300	-22.31	22	7252	914 3107 1810
hsa-let-7e-5p	chr3|48793996-48807684	-26.17	22	13688	4052 7228 5959 9524 6774 4028 7697 7836 8009 3269 7253 1612 5935 1194 4169 8125 12989 251 2594 7 1637 2570 6749 7505 12847
hsa-let-7e-5p	chr3|61748877-62078258	-28.04	22	329381	74384 147312 61760 134905 222272 129854 244436 34158 285118 51837 129713 132799 161876 228330 9646 26265 42682 86528 87939 111635 191141 209321 243554 284962 314856 323782 24993 121531 164438 191165 191882 200966 299619 193398 22749 32946 268635 312823 227869 319695 42706 86552 92000 95182 117817 153865 162247 171614 198763 242424 291672 74410 29716 113606 139553 302239 312847 51131 51863 77003 8…
hsa-let-7e-5p	chr3|61989624-62003497	-25.68	22	13873	3689 2807 1677 3273 9518 1653 2144 2991 7092 9635 1794
hsa-let-7e-5p	chr3|71041327-71053773	-23.13	22	12446	7967 8513 8611 4749
hsa-let-7e-5p	chr3|101585436-101590270	-25.4	22	4834	4070 4046 1259
hsa-let-7e-5p	chr3|105670232-105681818	-22.78	22	11586	2908 8183 1022
hsa-let-7e-5p	chr3|107710451-107744710	-28.05	22	34259	30015 13088 4430 19615 3621 30112 866 14943 24405 1336 9797 4405 10554 25243
hsa-let-7e-5p	chr3|111945267-111962312	-23.41	22	17045	614 8636 11399 850 4536 10280 5511
hsa-let-7e-5p	chr3|123626817-123667187	-27.69	22	40370	31831 24418 8105 27971 14852 5148 27995 27800 11913 12161 6209 29889 5287 15456 22566 20964 28447 1704 15132 1499 5267 6380 6073 14000 22618 28803 15923
hsa-let-7e-5p	chr3|129461227-129469417	-25.81	22	8190	4512 7348 4315 7777 4629 4339 7330 1016 5370
hsa-let-7e-5p	chr3|141260122-141287453	-28.91	22	27331	19743 22916 10863 22180 22940 18190 25250 5879 17426 1249 25096 4621 8470 25119
hsa-let-7e-5p	chr3|155910691-155925366	-25.62	22	14675	2902 6355 13285 11472 3352 4642 4806 4174 2926 12063 4149 6495 3469 4291
hsa-let-7e-5p	chr3|179740246-179765848	-25.4	22	25602	592 6079 18807 19499 15144 20133 18349 18831 6283 11574 19658 6638 15120 23552 15266 18087 20251 5363 19523 1323 18466 18949 6532
hsa-let-7e-5p	chr3|183775914-183790980	-25.4	22	15066	6267 3879 6291 6723 6606 6739 13718 11270 3092 11136 6581 11253 13693 3209 6407 10683 14287 13839
hsa-let-7e-5p	chr3|185617479-185624082	-26.13	22	6603	561 3982 5409 5759 2345 2486 2828 4007 2655 537 4123 5873
hsa-let-7e-5p	chr3|194433771-194441461	-21.05	22	7690	3665 6246 3299
hsa-let-7e-5p	chr3|197829563-197871462	-25.34	22	41899	12341 31480 7185 32503 23856 33794 40898 30670 29295 32529 12364 23723 15150 15126 32645 36034 7327 748 23839 41015 5862 29191 27053 1496
hsa-let-7e-5p	chr2|7014453-7030215	-26.08	22	15762	3888 2719
hsa-let-7e-5p	chr2|8908620-8974435	-26.44	22	65815	50913 17603 51072 35315 42679 31767 41903 54755 43850 6415 35340 54780 20569 56628 6550 7790 46467 51487 6390 20802 33996 50937 56794 20260 34022 42021 26245 21610 25624 11375 12245
hsa-let-7e-5p	chr2|10644319-10668723	-26.12	22	24404	17124 1311 6077 17148 9866 16853 16985 22106 1424 5936 14141 16093 21694 8371 20317 1286 5213 16070
hsa-let-7e-5p	chr2|15186741-15218968	-25.62	22	32227	31452 31778 15498 13388 16010 13258 16026 1222 10485
hsa-let-7e-5p	chr2|15275483-15330765	-26.06	22	55282	44656 1349 19524 19450 24342 50067 37025 31543 52695 8012 11107 23092 35252 30195 30064 10241 49057 36887 15599 5345 49178 21433 50347 10266 30176 10518 42720 19969 35242
hsa-let-7e-5p	chr2|23880638-23885829	-25.4	22	5191	819 1157 1629 1180 4115
hsa-let-7e-5p	chr2|24295663-24302102	-25.9	22	6439	3461 2590 2007 2418 2393
hsa-let-7e-5p	chr2|25235706-25237005	-23.97	22	1299	590 431 571
hsa-let-7e-5p	chr2|25482795-25531597	-27.75	22	48802	39977 33548 17336 42143 38660 43672 27808 40001 41202 18516 43697 18680 25300 28768 33013 41337 12342 27784 28608 31959 5929 33523 43813 17197 41178 25835 27925 28749 32876 32994 18656 42657 38683 10683
hsa-let-7e-5p	chr2|25628170-25639094	-25.58	22	10924	5089 5337 5351
hsa-let-7e-5p	chr2|32377587-32416163	-28.5	22	38576	19208 27171 12486 35961 37424 21901 33962 3724 12181 31644 33523 12368 12679 6041 12206 26802 12344 26412 5232 19232 22847 4055 3749 14898 5556 17906 21570 33547 14881 5349 12940 22964 33664 967 3866 16163 21712
hsa-let-7e-5p	chr2|32467524-32479617	-21.99	22	12093	4614 4639
hsa-let-7e-5p	chr2|32510525-32513154	-25.05	22	2629	880 1019 1680
hsa-let-7e-5p	chr2|33186855-33222151	-26.12	22	35296	6358 22108 7228 28932 17821 6383 29940 28956 29088 2570 10932 2412 2553 7344 29072 22230 7902 2437 31638
hsa-let-7e-5p	chr2|33252676-33315269	-27.87	22	62593	30857 18314 41617 41592 44827 25251 1310 50770 21269 17336 32868 41998 57367 8537 42132 36780 41426 60258 5504 44852 30832 32844 57343 22018 36919 1420 17451 25370 32578 44551 50888 30974 4741 18229
hsa-let-7e-5p	chr2|38568198-38591648	-27.06	22	23450	13696 9228 14208 18357 22084 15084 14184 14712 17920 18037 19166 15958
hsa-let-7e-5p	chr2|48642401-48671680	-24.29	22	29279	7006 10941 18311 3344 17265 19082 18949 21335 24660 12214 18471 7431 10365 23876 1510 12195 24634 29032 12077 28897 3461 19065
hsa-let-7e-5p	chr2|55349517-55388886	-28.31	22	39369	35210 19036 27775 483 29300 31170 1364 507 19613 29324 1239 1926 7730 4719 37241 23782 27410 31195 27546 14075 2058 4845 5142 6055 4695 5118 31312 17150 20031 26223 614 37167 28164 19731 22342 8445 27870 26106 27385
hsa-let-7e-5p	chr2|61278164-61319327	-25.34	22	41163	1375 3897 37280 25529 3921 16351 5547 25133 4959 16326 5228 16469 24813 25645 21884 25807
hsa-let-7e-5p	chr2|61284874-61350693	-28.26	22	65819	52676 52811 30570 18819 42005 9641 44381 56985 62596 44244 18423 60992 62731 55028 9616 41405 41565 44219 62571 65254 9759 18103 58523 62712 18935 60855 57522 15174 57650 19097 56958 42649
hsa-let-7e-5p	chr2|61296799-61350693	-28.26	22	53894	40751 40886 18645 6894 30080 32456 45060 50671 32319 6498 49067 50806 43103 29480 29640 32294 50646 53329 6178 46598 50787 7010 48930 45597 3249 45725 7172 45033 30724
hsa-let-7e-5p	chr2|61325374-61333971	-25.34	22	8597	1505 3881 3744 905 1065 3719 2149
hsa-let-7e-5p	chr2|61339350-61350693	-25.99	22	11343	2509 8120 6516 8255 552 8095 10778 4047 8236 6379 3046 3174 2482
hsa-let-7e-5p	chr2|63484603-63571626	-26.39	22	87023	19375 81343 67420 33357 10969 81368 17109 86397 16078 46614 28978 41658 65902 79165 80246 79772 17085 86522 33381 17225 29659 80388 17843 74909 44597 67046
hsa-let-7e-5p	chr2|68490189-68545312	-25.34	22	55123	47250 53864 6008 47274 53888 36595 44577 5984 35632 36570 9328 6128 47393 5516 24485 39863 45137 24537
hsa-let-7e-5p	chr2|69356495-69363670	-25.81	22	7175	6680 6704 339 4311 5730 4165
hsa-let-7e-5p	chr2|71396140-71418639	-31.12	22	22499	7155 14953 15088 5037 19149 15072 17323
hsa-let-7e-5p	chr2|72731006-72733118	-21.66	22	2112	1239 1387
hsa-let-7e-5p	chr2|99402243-99408131	-24.13	22	5888	4916 4942
hsa-let-7e-5p	chr2|101027382-101033758	-24.99	22	6376	2634 5831 5629 396 5945 3073
hsa-let-7e-5p	chr2|106112645-106125679	-27.03	22	13034	7666 5314 5327 3372 1471
hsa-let-7e-5p	chr2|120278614-120289757	-24.13	22	11143	5881 4498 5998
hsa-let-7e-5p	chr2|127335869-127343194	-24.99	22	7325	6739 5217 5351 5877
hsa-let-7e-5p	chr2|131038852-131043583	-24.48	22	4731	1598 1986 4441 2928
hsa-let-7e-5p	chr2|131506311-131508608	-24.05	22	2297	1643 1331
hsa-let-7e-5p	chr2|159337566-159395834	-28.31	22	58268	30716 13076 43582 32900 34016 33335 16881 43900 16856 12734 27033 39595 33307 33454 13100 33020 36573 14990 28985 20356 34601
hsa-let-7e-5p	chr2|168129540-168140758	-22.4	22	11218	1170 3215
hsa-let-7e-5p	chr2|169905113-169924173	-25.34	22	19060	2730 10192 3807 12685 3941 10216 11579 2019 3924 12661 2871 7762 6672 1994
hsa-let-7e-5p	chr2|177482058-177513908	-25.27	22	31850	22257 12975 6250 7122 6390 8894 7257 1331 9272 30857 30880 2381 7240 12764 2500 6226 19822 31132 29113
hsa-let-7e-5p	chr2|182962158-182967361	-22.41	22	5203	4341 4223
hsa-let-7e-5p	chr2|186740227-186754049	-25.9	22	13822	4675 4372 13016 3701 2142 7926 12993 4242 4815
hsa-let-7e-5p	chr2|190244886-190252307	-21.73	22	7421	6012 7311
hsa-let-7e-5p	chr2|200412310-200419496	-21.84	22	7186	6521 1539
hsa-let-7e-5p	chr2|200611383-200668803	-27.69	22	57420	8887 417 52812 393 54120 10465 56818 17093 38200 10582 15497 56957 900 24817 3717 30239 48212 21609 37171 9038 24958 15972 6793 34522 40420
hsa-let-7e-5p	chr2|202290322-202295837	-25.4	22	5515	1066 3320 3344 1767 1901 3465
hsa-let-7e-5p	chr2|203068392-203084569	-22.97	22	16177	409 8271 10020 8296 433 8431 2603 14410 2238 1499 8412 10919 10044 1337
hsa-let-7e-5p	chr2|203444867-203448836	-28.31	22	3969	1971 3640
hsa-let-7e-5p	chr2|210098085-210154611	-25.31	22	56526	10747 17807 31248 9540 9680 53802 6295 4464 33686 41728 53002 53026
hsa-let-7e-5p	chr2|213317218-213350645	-22.87	22	33427	5346 31676 8637 30720 31231 29149
hsa-let-7e-5p	chr2|218546918-218560883	-29.13	22	13965	10180 9667 2642 4946 4971 2618 9097 9692 2759 9807 6665
hsa-let-7e-5p	chr2|222630112-222648795	-25.31	22	18683	2392 16925 294 11961 882
hsa-let-7e-5p	chr2|223991802-224001922	-25.34	22	10120	5514 6892 5630
hsa-let-7e-5p	chr2|229829192-229880128	-26.41	22	50936	15703 18768 38045 4190 38203 38070 49485 4328 11964 39240 47566 49604
hsa-let-7e-5p	chr2|230442936-230449150	-22.76	22	6214	1465 5953 3402
hsa-let-7e-5p	chr2|241160331-241163401	-24.01	22	3070	2448 2581
hsa-let-7e-5p	chr2|241348133-241350203	-24.13	22	2070	166 191 310
hsa-let-7e-5p	chr2|241413306-241435030	-25.34	22	21724	18586 14424 14555 18611 15024 1277 14674 17279 5991 11882 12411
hsa-let-7e-5p	chr1|1256991-1267992	-25.34	22	11001	1120 3422 4751 8732 9993 4963 3471 5078 10110
hsa-let-7e-5p	chr1|1793244-1817875	-25.58	22	24631	12368 15471 16002 17495 23476 23500 16917 10269 5773 14856 16149 1541 5554 17519 4424 5907 23635 12391 22771 5890 12510 14679 17035 17636 1518 20343 7879 17937 20079 23616 4290
hsa-let-7e-5p	chr1|12293523-12321964	-26.12	22	28441	14042 14067 12557 11998 5229 14200 15198 15759 15351 26599 12675 11848 17624 19881 15783 22390 22427 6780
hsa-let-7e-5p	chr1|15544398-15567269	-27.48	22	22871	3488 20508 13577 21339 20226 6567 8932 11932 2980 7312 2845 16567 3471 14018 18159 13878 14754 20343 18184 20532 9048 20649 14638 7705 3259 6682 18319
hsa-let-7e-5p	chr1|15630324-15651895	-25.4	22	21571	4540 14366 7795 21066 615 20627 5177 16920 21091 750 3984 8282 2834 733 1694 5293 20743 1021 14483 21208 16633 4521
hsa-let-7e-5p	chr1|21715388-21724095	-25.01	22	8707	3266 7800
hsa-let-7e-5p	chr1|23030468-23044486	-26.83	22	14018	2526 2503 12081 11070 12377 12510 8301 4965 11046 4830 12198 4946
hsa-let-7e-5p	chr1|39424027-39439500	-23.28	22	15473	13355 1513 2989 6102
hsa-let-7e-5p	chr1|44308309-44339322	-25.4	22	31013	19366 16864 3132 1352 16269 22845 23361 23264 16387 25850 1468 16980 8760 25911 16840 1690
hsa-let-7e-5p	chr1|47368468-47373107	-25.06	22	4639	2729 3490 1165 1322 1543 3696 1663
hsa-let-7e-5p	chr1|53074605-53082188	-21.45	22	7583	4100 1302 620 4234 3043 3789 3319
hsa-let-7e-5p	chr1|58506059-58539310	-28.31	22	33251	14080 26563 26696 23918 18228 25746 18079 9462 13430
hsa-let-7e-5p	chr1|59321535-59346398	-25.4	22	24863	5065 17115 21126 8155 18025 2838 12703 12679 2955 12821 6856 21832
hsa-let-7e-5p	chr1|62803718-62841547	-28.04	22	37829	440 12038 22261 36532 7611 22613 28241 13724 21046 21709 465 11651 11884 35569 22732 22589 6535
hsa-let-7e-5p	chr1|66891153-66905375	-27.75	22	14222	10863 380 8987 10910 405 12437 9044 12411 10846 12554 691 5544
hsa-let-7e-5p	chr1|98684884-98698905	-24.99	22	14021	4092 9795 9820 4117 4249 6129 9938 4233 8329
hsa-let-7e-5p	chr1|102979381-102989571	-21.72	22	10190	2397 5700
hsa-let-7e-5p	chr1|103021706-103031244	-25.31	22	9538	2516 237 3796 1748 6396 1723
hsa-let-7e-5p	chr1|112591524-112616895	-27.75	22	25371	22436 4959 11288 4124 16593 10850 8613 22298 9935 24287 23693 12310
hsa-let-7e-5p	chr1|146076705-146094952	-21.82	22	18247	4033 8769 13490 18208 1904 6634 11361
hsa-let-7e-5p	chr1|151224244-151232703	-26.26	22	8459	5040 1604 1321 5213 1939 4004 4135 1297 1915 6393 5346
hsa-let-7e-5p	chr1|155395458-155459898	-28.47	22	64440	21570 33887 54158 57168 7325 14917 30678 48597 53109 20768 34613 41134 49821 53132 57192 62490 46101 63834 30052 30527 34748 50503 51260 27422 36388 13662 18947 21173 26774 29045 30076 31773 29608 40830 31945 27701 28499 30703 48622 53572 27286 56358 14942 40803 13638 29916 56494 928 28343 49229 49797 50912 52961 53547 56652 46402 952 3326 27262 30957 35903 39898 54275 35928 27584 46585 29728 303…
hsa-let-7e-5p	chr1|155925845-155926675	-25.4	22	830	580 556 683
hsa-let-7e-5p	chr1|169798856-169807929	-26.72	22	9073	5921 1099 792 6056 6298 928 1272 1418
hsa-let-7e-5p	chr1|170719725-170726401	-21.61	22	6676	869 6599 2024
hsa-let-7e-5p	chr1|180984676-181005463	-25.23	22	20787	2272 1962 10383 11991 2157 13778 11968 17557 4106 1006
hsa-let-7e-5p	chr1|198232552-198264235	-25.62	22	31683	8239 10006 5881 9643 4953 20572 4080 10124 9981 21465
hsa-let-7e-5p	chr1|198232552-198279061	-25.62	22	46509	35490 8239 34963 10006 40022 5881 9643 4953 35122 20572 4080 10124 9981 21465 40658
hsa-let-7e-5p	chr1|205159546-205169832	-27.67	22	10286	3622 861 1308 5012 3769 6455 5129
hsa-let-7e-5p	chr1|206595717-206605507	-26.79	22	9790	6805 1040 2550 2415 4221 2392
hsa-let-7e-5p	chr1|213104453-213117410	-26.55	22	12957	2559 2585 4915 4427 4898 11912 4779 4299 4755 395
hsa-let-7e-5p	chr1|214383310-214386922	-24.27	22	3612	233 2300
hsa-let-7e-5p	chr1|215171996-215195092	-27.49	22	23096	10661 15068 757 2957 10781
hsa-let-7e-5p	chr1|215575900-215579137	-26.17	22	3237	264 739 764 882
hsa-let-7e-5p	chr1|233160282-233236980	-27.75	22	76698	58062 28312 50067 606 50092 3443 47745 53642 51226 12981 21145 28337 22321 10173 12956 47769 28453 42716 50209 13096 21128 50908 64388 22383 58182 19418 63887 44147
hsa-let-7e-5p	chr1|243415701-243426558	-23.81	22	10857	8147 4228 6361
hsa-let-7e-5p	chr9|4117767-4286523	-27.75	22	168756	18383 126879 147793 146052 30751 146741 155450 76386 123987 6839 15224 19519 165593 84479 100608 148248 155155 165570 23127 32406 62594 11076 43983 136225 22015 41522 76362 108812 126904 9343 148382 3331 54511 139903 44150 40722 10460 72039 141254 31741 71779 167983 165711 55901 59069 140020 148365 42744 162349 166956 23245 73876 144930 1023 127681 147422 160173 58928 112653
hsa-let-7e-5p	chr9|5069021-5081861	-24.01	22	12840	4315 11971 11946
hsa-let-7e-5p	chr9|22029432-22056387	-30.65	22	26955	18449 25415 26691 25391 8087 18426 25532 21690 10261
hsa-let-7e-5p	chr9|35295695-35313989	-24.93	22	18294	1951 15506 58 15374 2068 2856 10971
hsa-let-7e-5p	chr9|36581643-36583712	-25.1	22	2069	1426 425 539 1402
hsa-let-7e-5p	chr9|71866798-71875083	-24.13	22	8285	367 6696 6967
hsa-let-7e-5p	chr9|73159328-73166192	-22.85	22	6864	4231 6043
hsa-let-7e-5p	chr9|76067954-76096102	-27.03	22	28148	24176 4927 3325 2142 11245 25236 26727 25370 9408 27579 23744 27344 2260 26012 2373
hsa-let-7e-5p	chr9|76629191-76636557	-25.34	22	7366	3461 5874 1430 3599 5993
hsa-let-7e-5p	chr9|83663874-83678599	-24.37	22	14725	8106 14244 8207 5033 6967 10024 14361 13229 13841
hsa-let-7e-5p	chr9|85642826-85646418	-27.17	22	3592	2285 1753
hsa-let-7e-5p	chr9|92055404-92068098	-22.65	22	12694	3482 921 33 1272 8156 12004
hsa-let-7e-5p	chr9|92055404-92080963	-26.26	22	25559	13370 3482 23743 23151 921 23901 21703 15181 23126 25206 33 19399 20074 23767 1272 8156 24482 12004 15246
hsa-let-7e-5p	chr9|92715252-92722808	-22.57	22	7556	7115 7243
hsa-let-7e-5p	chr9|93476255-93498886	-27.76	22	22631	10350 9813 2293 2939 6028 6004 6165 11002 2318 8415 7897 9949 11888 8389 4150 3057 10491 6612
hsa-let-7e-5p	chr9|98745558-98771046	-25.25	22	25488	2642 2253 3829 23136 1449 9147 16316 8659 19831 13384
hsa-let-7e-5p	chr9|98780188-98782573	-23.73	22	2385	1849 785
hsa-let-7e-5p	chr9|109080838-109108570	-25.31	22	27732	27178 25990 25030 26072 25006 4581 25148 18858
hsa-let-7e-5p	chr9|111417882-111433372	-22.02	22	15490	1673 8786 10051 6291
hsa-let-7e-5p	chr9|112078537-112080165	-26.61	22	1628	1162 348 1137 1207
hsa-let-7e-5p	chr9|112408906-112459577	-27.75	22	50671	30166 28149 44558 36202 46029 26684 4084 10174 14507 14879 20064 28125 40252 45871 26921 16918 25253 379 23069 39741 498 45896 14633 49515 1077 355 12708 15037 23577 24082 30189 36713 49132 14616 17542 18220 28266 36067 40393 46012 48830 15020 9636 35813 40152 18361 40469 45516 36996
hsa-let-7e-5p	chr9|113256113-113258862	-25.34	22	2749	1444 1468 1587
hsa-let-7e-5p	chr9|116344542-116353793	-24.32	22	9251	4086 8113 2459 4895 3751 8164
hsa-let-7e-5p	chr9|124908376-124912026	-21.28	22	3650	1649 3098
hsa-let-7e-5p	chr9|125337017-125346941	-24.13	22	9924	3100 8260 3075
hsa-let-7e-5p	chr9|128169051-128180799	-26.07	22	11748	3984 1706 7925 949 5703 4190 10717 7949 11562 4009 4308 11646 9969
hsa-let-7e-5p	chr8|19826425-19830559	-22.78	22	4134	3315 1068 2362
hsa-let-7e-5p	chr8|25268844-25292172	-28.31	22	23328	3279 16373 19137 19113 7072 17914 19273 10571 4358 18066 20539 19254 9593
hsa-let-7e-5p	chr8|31076172-31100955	-26.13	22	24783	6521 6496 16869 3805 6847 1164 18270 17159 3780 8320
hsa-let-7e-5p	chr8|32595827-32616885	-25.4	22	21058	7722 13940 18383 13183 14926 14861 12448
hsa-let-7e-5p	chr8|42906172-42974194	-28.41	22	68022	21528 19768 60606 64846 33219 21663 46475 18997 40668 25355 40692 21181 51754 60870 19979 42473 56331 39233 65190 49677 50927 44610 55709 40828 35648 3522 65165 66459 20185 21504 39209 56006 62229 65580 56462 65740 34987 36281 44984 34847 25474 25679 39351 44585 44727 56306 47020 56726 27388 40811 56842 20210 20618 34908 11190 25004 24615
hsa-let-7e-5p	chr8|42973288-42986795	-28.82	22	13507	10290 1008 6771 7835 1048 2647 6747 5027 7860 5218 5338 5052 1164 2489
hsa-let-7e-5p	chr8|47929091-47934090	-25.31	22	4999	1277 3088 2896 3224 3356 1412 3064 3340 1253 1395 2569
hsa-let-7e-5p	chr8|48043032-48049978	-24.14	22	6946	2464 3981 4006 4622 3010 3183 5758 1223 4728 3659
hsa-let-7e-5p	chr8|53756554-53801896	-24.99	22	45342	12363 5477 27795 38024 37907 23093 2382 21918 25973
hsa-let-7e-5p	chr8|53769617-53801896	-24.99	22	32279	14732 24961 24844 10030 8855 12910
hsa-let-7e-5p	chr8|53970391-54010492	-28.31	22	40101	23072 14718 19473 22633 4232 30464 26605 20065 36543 26747 4370 14694 30441 34625 11456 4351 14838 19876 26731 8053 22813 11432 18297 22794 37019
hsa-let-7e-5p	chr8|61633682-61644632	-22.09	22	10950	3610 10197 6586 1578
hsa-let-7e-5p	chr8|66828653-66836074	-25.4	22	7421	5110 4448 1291 4582 2783
hsa-let-7e-5p	chr8|71269739-71317674	-25.09	22	47935	38829 42795 33348 17135 19946 7642 37151 37637 41304 13352 34217 18644 47673 47474 12264 11248 6681
hsa-let-7e-5p	chr8|99142973-99156743	-24.63	22	13770	4368 6440 6576 4210 8632 4351 8656 3696
hsa-let-7e-5p	chr8|99511103-99661491	-30.33	22	150388	97142 31706 55889 94864 68390 24918 90108 116510 24942 55433 68690 106321 145165 43868 54119 123929 9019 29073 51249 57259 57805 71649 93493 143042 95621 103270 51274 97275 113811 33966 98549 117340 57950 50104 79784 102912 44550 101355 106297 116384 64969 63703 100370 94889 21908 29190 57933 68666 111677 129394 21932 22792 57283 110826 133103 31662 124810 144579 68366 106436 588 100044 31000 631…
hsa-let-7e-5p	chr8|99520898-99556653	-25.4	22	35755	21911 15123 15147 34073 19278 24171 34755 12113 19395 12137 12997 21867 21205 28744 8627
hsa-let-7e-5p	chr8|115587000-115623758	-24.63	22	36758	4995 35525 28054 21917 11233 28297 11378 28624 11946 4040 26947 31023 7254 26460 8903 30385
hsa-let-7e-5p	chr8|130124012-130128090	-22.78	22	4078	3276 3417 927
hsa-let-7e-5p	chr13|19705661-19709599	-21.86	22	3938	915 1403 183
hsa-let-7e-5p	chr13|19730238-19741649	-25.34	22	11411	5680 10732 5814 1405 10865 10848
hsa-let-7e-5p	chr13|20026611-20036909	-25.34	22	10298	2720 3258 3884 6093 5356 3414 3715 6069 3859 7987 858
hsa-let-7e-5p	chr13|23590149-23626792	-27.83	22	36643	13825 34673 34697 257 35276 282 1673 26659 32316 26530 34834 35410 23438 16361 26642 35251 35393 25324 23356 29756 24437 1971 10693 5918 18720
hsa-let-7e-5p	chr13|46003138-46020557	-21.13	22	17419	1865 13485 3778
hsa-let-7e-5p	chr13|95925679-95940091	-25.1	22	14412	8098 963 8729 8930 8219 10244 13592
hsa-let-7e-5p	chr13|100257594-100273346	-25.34	22	15752	2898 1968 1837 2874 11327 3867
hsa-let-7e-5p	chr13|101692584-101706902	-23.3	22	14318	7570 10185 4057
hsa-let-7e-5p	chr13|112516439-112527484	-22.52	22	11045	8854 2111 1900
hsa-let-7e-5p	chr13|113495501-113503588	-29.89	22	8087	3827 7260 6808
hsa-let-7e-5p	chr12|1180539-1190052	-25.34	22	9513	6363 4309 368 4714 4468 5140 4584
hsa-let-7e-5p	chr12|43760924-43783724	-25.34	22	22800	13392 13416 13555 15188 2963 5085 753
hsa-let-7e-5p	chr12|48662559-48667789	-27.28	22	5230	1451 2118 952 1933 2094 1816
hsa-let-7e-5p	chr12|49486249-49490731	-25.31	22	4482	1892 53 2025 1867 1577 1420 3146 2008
hsa-let-7e-5p	chr12|50094436-50096972	-25.34	22	2536	457 986
hsa-let-7e-5p	chr12|62549667-62553174	-24.13	22	3507	1324 1349 1069
hsa-let-7e-5p	chr12|64062916-64097375	-25.31	22	34459	11555 26440 6836 10479 16179 19606 2724 6811 5515 6544 13940 19746 22496 834 6262
hsa-let-7e-5p	chr12|77940318-78007445	-32.67	22	67127	66162 16521 50803 34060 44594 45492 17561 36587 50936 36457 5525 59156 5501 17418 57576 57945 11 34192 44712 60399 37206 66312 1326 8493 16637 64656 14763
hsa-let-7e-5p	chr12|108818248-108823361	-23.85	22	5113	4534 3980 1703 718 1859 3249
hsa-let-7e-5p	chr12|116928022-116949706	-30.55	22	21684	4439 14229 14101 860 1284 4585 14827 884 20829 4610 14449 20965 4741 14583 1309 2882 3982
hsa-let-7e-5p	chr12|122777490-122823459	-27.75	22	45969	16936 31266 37819 15100 27466 13743 37533 12656 18029 20146 27949 25020 8754 14802 14826 28121 38053 29085 5833 15124 27490 33817 13145 31250 12791 36263 44846 14054 19485 13725 44685 17410 37436 5064 45541 44188 12632 20122 22575 23009 36238 18883 5950 23033 25712 45566 8872 19461 27607 40046 42548 16801 13861 39930 44709 12039 20264 23149 28377 37230 15576 16195 22599
hsa-let-7e-5p	chr12|123166654-123198334	-26.22	22	31680	28038 30624 15358 23594 3042 15382 23546 28063 3585 7815 8593 17940 1783 5774 11965 8924 1359 7340 11483 24733 3720 8363 30747 15695 1902 3018 6434 7932 15804 28180 6746 5251 5891 1271 372 9308
hsa-let-7e-5p	chr12|124419956-124430787	-22.05	22	10831	4941 3856 6104
hsa-let-7e-5p	chr12|131986513-131994956	-25.4	22	8443	53 5139 5163 2740 6609 6724 2001
hsa-let-7e-5p	chr12|132734384-132737065	-24.93	22	2681	1664 1780 1639
hsa-let-7e-5p	chr12|132813306-132822311	-24.99	22	9005	5579 790 515 632 5049
hsa-let-7e-5p	chr11|18298791-18311451	-25.34	22	12660	5497 7035 5521 3696 10335 7155
hsa-let-7e-5p	chr11|18558227-18578808	-25.31	22	20581	17651 719 7743 1201 7901 15322 744 857 1043 15986 3929 10881 1067 1184 4390 20038
hsa-let-7e-5p	chr11|33043749-33061726	-25.4	22	17977	9467 12456 12926 17303 11172 7851 14521 7515 17436 6039 12907 14662 5954
hsa-let-7e-5p	chr11|34082824-34089456	-25.82	22	6632	5250 4606 5275 4723 5394
hsa-let-7e-5p	chr11|34086063-34092056	-25.82	22	5993	2011 1367 5454 2036 1484 2155
hsa-let-7e-5p	chr11|36610080-36648155	-25.68	22	38075	27896 15111 27872 38003 28031 7787 26056
hsa-let-7e-5p	chr11|46795593-46821268	-27	22	25675	15955 17279 19553 17453 21616 14450 19529 20586 14787 14610 7771 15980
hsa-let-7e-5p	chr11|47625673-47627127	-25.34	22	1454	469 1036 1152
hsa-let-7e-5p	chr11|57692610-57696043	-25.4	22	3433	1823 1477 3346
hsa-let-7e-5p	chr11|68166981-68190152	-25.79	22	23171	17558 13132 20248 1426 5323 9005 14165 15827 15851 16473 2470 5348 6156 6289 16775 18321 20110 1586 16750 3266 545 16448 18439 21257 1450 4874 1567 9030 3386 19405
hsa-let-7e-5p	chr11|68357649-68365702	-27.71	22	8053	2234 2207 538
hsa-let-7e-5p	chr11|68515027-68519651	-22.31	22	4624	1024 720
hsa-let-7e-5p	chr11|68519500-68537891	-25.69	22	18391	3741 9815 1949 7908 17111 11909 1343 6836
hsa-let-7e-5p	chr11|68760224-68762761	-21.66	22	2537	1616 935
hsa-let-7e-5p	chr11|72867864-72889945	-26.73	22	22081	9214 1138 21186 6557 18150 2539 3957 9185 20826 3341 1256 7678
hsa-let-7e-5p	chr11|86001034-86031611	-25.62	22	30577	27899 10912 24620 9389 2267 1339 26533 26550
hsa-let-7e-5p	chr11|86007541-86031611	-25.62	22	24070	21392 4405 18113 2882 20026 20043
hsa-let-7e-5p	chr11|86022366-86031611	-25.62	22	9245	6567 3288 5201 5218
hsa-let-7e-5p	chr11|103115176-103121496	-22.78	22	6320	4235 4259
hsa-let-7e-5p	chr11|103311877-103323990	-21.19	22	12113	802 7007 1163
hsa-let-7e-5p	chr11|118551785-118559864	-28.49	22	8079	4776 4334 2362 2485 7295
hsa-let-7e-5p	chr11|118779631-118786518	-27.73	22	6887	758 3109 5215 4899 5056 917 3083 3213 3230 782 1333
hsa-let-7e-5p	chr11|120440128-120445464	-26.12	22	5336	2990 2119 3121 3896
hsa-let-7e-5p	chr11|128484822-128490576	-22.97	22	5754	5537 4427 3388
hsa-let-7e-5p	chr11|128758114-128782023	-26.07	22	23909	2485 396 2643 14842 2509 2828 11365 4077 9325 2627 3058 2729
hsa-let-7e-5p	chr10|366274-384146	-34.31	22	17872	4229 17665 5873 5898 17706 10826 6013 8981 12956
hsa-let-7e-5p	chr10|440870-486530	-29.26	22	45660	35532 38560 43677 17587 17722 17792 17861 28948 43170 30978 31470 43042 29567 3107 40457 1742 16335 27285 28518 34308 10205 20137
hsa-let-7e-5p	chr10|5773841-5800705	-29.07	22	26864	12401 19474 19248 19383 428 11283 11630 15157 15676 14536 18779 15139 12538 11605 12425
hsa-let-7e-5p	chr10|7243557-7285954	-30.54	22	42397	33067 29307 29332 3655 22628 33043 19781 3631 25050 38383 3772 25025 25166 19980 24053 29451 19897 22745 21741 37001 8222 30530 40567
hsa-let-7e-5p	chr10|7276891-7285954	-23.23	22	9063	5049 3667 7233
hsa-let-7e-5p	chr10|12094072-12120267	-31.14	22	26195	8497 17165 633 8728 13008 13417 14279 341 3296 4588 17189 21954 20820 20320 22859 22558 494 10874 22088 5820 4076 9673 22725 10898 4564 7603 475 23889 10593 20937 23150 23342 24407 360 11340 23574 3414 8752 11000 24030 13128 25797
hsa-let-7e-5p	chr10|12760947-12791233	-25.4	22	30286	5090 16497 7021 20776 22141 20800 5115 6327 16521 10079 27572 4192 5249 22117 23322 5230 10195 20913 22258 18579 23346 23463 5741
hsa-let-7e-5p	chr10|15548454-15575594	-26.12	22	27140	23738 26008 3779 7338 8465 12667 7668 17231 17207 7644 21195 9197 17088 3898 17367 7788 19530 26032 7457 853 25599 26915
hsa-let-7e-5p	chr10|22591628-22609717	-20.77	22	18089	8119 10078
hsa-let-7e-5p	chr10|35032434-35044868	-22.13	22	12434	4530 4396 4371 10213
hsa-let-7e-5p	chr10|35516522-35553185	-26.11	22	36663	17595 31872 34052 35129 16955 34508 1175 22758 17714
hsa-let-7e-5p	chr10|43158714-43167098	-26.12	22	8384	681 656
hsa-let-7e-5p	chr10|45639815-45663842	-30.98	22	24027	15967 19329 906 7016 747 771 3202 889 5238 17293 21383 3317 10539 3174 18284
hsa-let-7e-5p	chr10|50433475-50590247	-30.06	22	156772	11089 124691 70722 107825 130406 7205 54161 49676 54635 31029 54610 154459 133567 116823 2726 24977 85174 129165 138571 155326 49700 101986 112056 26025 60419 155351 125747 155486 87498 153276 25098 5826 134348 155881 156089 7366 71399 78158 23144 26141 77708 83613 112175 133543 124525 151189 2846 13560 60394 69924 71967 129283 133684 122111 29369 7230 92990 2038 37283 65994
hsa-let-7e-5p	chr10|68911067-68919981	-26.4	22	8914	6929 6953 5714 5688 7068 7572
hsa-let-7e-5p	chr10|68936935-68943257	-24.71	22	6322	3556 4619 4800 5774 746 863
hsa-let-7e-5p	chr10|68963290-68967203	-25.34	22	3913	3248 1435 1168 2999
hsa-let-7e-5p	chr10|68967017-68974743	-25.31	22	7726	1367 3731 2359 6395 3867 2334 839 3848 7036 4347
hsa-let-7e-5p	chr10|77853353-77854370	-22.92	22	1017	438 104
hsa-let-7e-5p	chr10|84417770-84438707	-21.7	22	20937	10236 4186 6622
hsa-let-7e-5p	chr10|87059149-87062835	-22.51	22	3686	2539 2564 2706
hsa-let-7e-5p	chr10|87767672-87814612	-27.13	22	46940	37372 38053 8892 44676 36265 43177 42203 14204 37247 28737 36929 42415 38294 36910 42186 36793 4023 28488
hsa-let-7e-5p	chr10|89751345-89762835	-28.04	22	11490	4478 10196 2371 5952 2487 10971
hsa-let-7e-5p	chr10|99969114-99972134	-21.95	22	3020	52 2319 2845
hsa-let-7e-5p	chr10|102006539-102014024	-25.85	22	7485	252 2110
hsa-let-7e-5p	chr10|102025155-102033339	-26.12	22	8184	7341 4997 7760 591 3788 5702 3949 4862 7457
hsa-let-7e-5p	chr10|102485608-102489138	-24.93	22	3530	2120 1273 2237 2965 3434
hsa-let-7e-5p	chr10|110124016-110130486	-25.12	22	6470	1107 5230 5584 4615
hsa-let-7e-5p	chr10|120880825-120890009	-25.1	22	9184	8508 8051 8629
hsa-let-7e-5p	chr10|126970701-127000307	-25.68	22	29606	3412 21041 6128 8351 421 2599 4519 4995 6104 13718 14351 1287 1311 4290 10342 29071 2624 18720 29189 9931 3394 13396 14375 11214 23027 564 13742 15240 20925 14494 18855 17095
hsa-let-7e-5p	chr10|127026351-127032320	-21.06	22	5969	4425 265
hsa-let-7e-5p	chr10|127052680-127061776	-23.28	22	9096	3621 6796
hsa-let-7e-5p	chr10|130166506-130171636	-23.96	22	5130	2035 2172 2155
hsa-let-7e-5p	chr10|131934457-131947791	-22.51	22	13334	11225 11098 10748 1762 4227 12263
hsa-let-7e-5p	chr17|586269-632841	-26.12	22	46572	11369 36527 24840 22862 8117 12035 20094 38814 11785 5932 31204 11530 31227 12049 37801 45582 20081 22574 10387 15955 24816 37712 11672
hsa-let-7e-5p	chr17|1508114-1513979	-25.31	22	5865	2742 2607 2174 4350 342 2199 4561
hsa-let-7e-5p	chr17|2186662-2188515	-21.14	22	1853	1192 372
hsa-let-7e-5p	chr17|5346789-5350629	-25.31	22	3840	1260 1868 1285
hsa-let-7e-5p	chr17|8569719-8577338	-25.1	22	7619	1551 6355
hsa-let-7e-5p	chr17|12095574-12113360	-22.99	22	17786	12230 10195 13139 1263
hsa-let-7e-5p	chr17|18305111-18306966	-27.92	22	1855	1326 1351
hsa-let-7e-5p	chr17|19909180-19924517	-25.4	22	15337	13993 12059 14560 3893 14443 4186 12084
hsa-let-7e-5p	chr17|28350437-28351800	-23.05	22	1363	680 847
hsa-let-7e-5p	chr17|29684562-29695523	-25.34	22	10961	3974 2326 7025 1358 1382 1895 2202 8846 3544 1871 8615 3998
hsa-let-7e-5p	chr17|32173830-32194107	-28.92	22	20277	4090 4433 17037 4459 11511 13512 15998 17061 18937 11377 13835 202 19066 4066 11672 11987 4717 12630 10757 228 4207 10068 12749 4703 1697
hsa-let-7e-5p	chr17|39423326-39424738	-24.01	22	1412	628 923 653
hsa-let-7e-5p	chr17|39490556-39494694	-27.75	22	4138	776 1948 2533 3589 1637 1771 2999 2676 3613 2067 3729
hsa-let-7e-5p	chr17|42223381-42232137	-27	22	8756	1030 1745 2625 5840 7351 1190 2650 5865 7063 7855 8057 1769 1886 2766
hsa-let-7e-5p	chr17|51041500-51056482	-25.4	22	14982	12688 1486 8176 13033 9681 13150 8310 9821 13267
hsa-let-7e-5p	chr17|54985613-54990957	-24.93	22	5344	3591 3696
hsa-let-7e-5p	chr17|55401468-55411417	-21.9	22	9949	9565 9215
hsa-let-7e-5p	chr17|59912683-59914703	-25.34	22	2020	1113 1089
hsa-let-7e-5p	chr17|63193990-63200957	-24.04	22	6967	4277 4434 6822 6921
hsa-let-7e-5p	chr17|66496200-66689047	-28.77	22	192847	14641 125722 135314 34296 9286 15552 37360 58751 92512 132986 167739 52702 67950 24016 58774 85371 130257 180975 15577 139829 16588 43300 156645 183077 58907 80899 143282 39153 88117 96688 130057 155854 156711 165235 187630 67975 99356 16723 31352 539 56877 66492 55111 30980 68110 168553 99475 107879 23283 76396 82582 131550 191105 48464 85489 104196 143259 183195 76526 130082 136274 143474 15883…
hsa-let-7e-5p	chr17|67128650-67167796	-27.55	22	39146	14574 19065 34845 35114 11694 4959 21710 14203 2526 34966 21576 6940 18759 18899
hsa-let-7e-5p	chr17|67945408-67975958	-27.14	22	30550	20775 7650 8263 21829 25766 6951 7943 11006 6927 8239 28171 8856 8384 25883 25627 28987
hsa-let-7e-5p	chr17|67959540-67975958	-25.4	22	16418	6643 7697 11634 14039 11751 11495 14855
hsa-let-7e-5p	chr17|73235475-73243003	-26.06	22	7528	5779 3558 6823 4115 4139 4258
hsa-let-7e-5p	chr17|78064721-78075278	-26.34	22	10557	4759 6760 5797 5738
hsa-let-7e-5p	chr17|78086502-78093763	-25.4	22	7261	7228 2561 845 2678
hsa-let-7e-5p	chr17|78396307-78398351	-22.78	22	2044	1225 315
hsa-let-7e-5p	chr17|81604547-81608822	-24.13	22	4275	1370 1346
hsa-let-7e-5p	chr17|82763964-82814934	-26.12	22	50970	12670 1952 43885 9859 48952 34108 34547 50647 42400 30033 36779 27357 7549 45428 34875 3549 28870 29028 49088 7526 7667 14910 27341 18609 9979 14271 16896 2057 49292 14589 14565
hsa-let-7e-5p	chr17|82900650-82911789	-24.92	22	11139	1874 5663 10531 10011 10452 8384 869
hsa-let-7e-5p	chr16|8920358-8930397	-25.29	22	10039	7780 1205
hsa-let-7e-5p	chr16|11120614-11126146	-22.87	22	5532	2361 2385 3785 2502 1910
hsa-let-7e-5p	chr16|11774235-11779363	-25.34	22	5128	4574 4691
hsa-let-7e-5p	chr16|12126632-12129758	-25.4	22	3126	1892 1916 861 2033
hsa-let-7e-5p	chr16|12199600-12278036	-27.69	22	78436	4826 57769 542 41067 77426 27045 56799 63603 73830 75008 10822 51614 27069 58004 19271 978 31342 56823 70356 5944 21391 71518 23064 35283 48892 55692 67260 42305 63628 67394 2504 48381 17650 41931 43149 4326 37253 38936 42074 63740 69042 31484 58157 75031 9685 48642 78044 26288 70473 43277 75419 76505 2852 43940 57646 64821 44634 25425
hsa-let-7e-5p	chr16|21962459-21976243	-26.64	22	13784	1101 5614 625 1241 4607 7506 3454 2525 5638
hsa-let-7e-5p	chr16|22248754-22251322	-25.4	22	2568	1123 1097 446 1388
hsa-let-7e-5p	chr16|49730770-49789546	-27.87	22	58776	32580 30415 3959 27464 9160 27272 34072 15338 40666 40528 6596 32329 38894 54540 25155 40504 47713 57270 24589 33947 55710 34201 20548 31144 31273 54403 55856 32192 56700 9185 15575 15915 11468 45561 27440 49960 43281
hsa-let-7e-5p	chr16|53873785-53888951	-26.12	22	15166	12059 5703 5266 1480 6306 14515 6424 6281
hsa-let-7e-5p	chr16|56369192-56389375	-25.4	22	20183	15705 15042 15839 16004 3032 19351 10896 15681 14874 14142 19587 10656 18737
hsa-let-7e-5p	chr16|56837607-56839604	-23.85	22	1997	1053 749
hsa-let-7e-5p	chr16|68121986-68191775	-26.83	22	69789	2838 38770 49899 18082 25823 43482 48578 49093 66794 2546 31724 45942 54087 55195 63097 7788 16146 22768 30627 15724 55133 60606 2358 53668 69296 26125 60630 46270 47378 43505 46596 55158 66819 69533 9388 23035 45918 46571 54064 12438 32026 15844 9363 16121 31841 60745 2678 7923 66953 2661 4110 9504 16266 31699 37651 46246 46712 50061 63203 14376 66145 66934 49873 1639
hsa-let-7e-5p	chr16|74491000-74532153	-25.81	22	41153	36321 857 4185 19103 4209 19127 21359 40414 734 36981 6534 4343 13384 40556 3636 11639 40698 3478 18244 38038 40217 841 6651 21477 36798 37214 5247 4326 11784 38181 23597
hsa-let-7e-5p	chr16|87755193-87762040	-25.4	22	6847	1716 585 6405 6015
hsa-let-7e-5p	chr16|88033108-88038011	-23.94	22	4903	2450 136 1470
hsa-let-7e-5p	chr16|89305205-89313589	-25.4	22	8384	1077 6788 604 2067 7374 6292 1453
hsa-let-7e-5p	chr16|89758576-89762022	-24.71	22	3446	3120 3280
hsa-let-7e-5p	chr15|39713443-39776531	-27.75	22	63088	52030 9882 10905 55466 3443 3467 19683 59243 42145 58162 43017 12413 5142 58944 12437 51894 61669 11023 19659 58921 62451 62245
hsa-let-7e-5p	chr15|39939504-39949268	-24.99	22	9764	5024 8411 5143 5705 5808
hsa-let-7e-5p	chr15|40709024-40728824	-25.34	22	19800	3926 10105 18356 222 3951 7733 15751 15972 11183 17323 18380 4679 6687 18931 19067 5035 10129 4069 11159 16089 7554 7850 10247 17442
hsa-let-7e-5p	chr15|42260957-42268032	-25.1	22	7075	772 891
hsa-let-7e-5p	chr15|42998167-43017181	-26.07	22	19014	472 11775 5320 845 869 5184 5160 6307 2896 14967 15811 6444 16058 2738 4777 5301 6569 11919 16072 10249 14950 14810
hsa-let-7e-5p	chr15|43753823-43765566	-25.06	22	11743	6802 10741 10874 6922 9501 10716
hsa-let-7e-5p	chr15|48610727-48613092	-25.1	22	2365	629 765
hsa-let-7e-5p	chr15|50637421-50663046	-27.75	22	25625	22342 19146 20679 8002 7552 7850 20816 23627 7577 1336 23651 8956 2952 3096 9460 22459 23768 9094 20717 15081
hsa-let-7e-5p	chr15|50722123-50731039	-25.4	22	8916	405 1424 3403 6317 429 6786 1582 3537 6437 546 3520 4161 6903 5669 6615 7042 1449
hsa-let-7e-5p	chr15|50948019-50958794	-23.66	22	10775	3779 3939 409 2067 5526 4744 5451 7683
hsa-let-7e-5p	chr15|63532646-63563008	-27.75	22	30362	683 25691 5135 2357 24712 5996 3124 14050 15775 17469 24496 6131 16119 28959 2497 14176 15892 24846 14025
hsa-let-7e-5p	chr15|63723181-63756748	-25.4	22	33567	17919 18239 32768 16801 16112 2872 13523 23788 18357 2896 8915 9032 13499 20176 2391 13638 18060 20152 25967
hsa-let-7e-5p	chr15|64393945-64445108	-28.14	22	51163	22681 16312 2403 5076 9283 25942 33502 34735 38013 44446 2035 10835 2427 4051 7285 9010 10471 44470 16177 26273 10447 25510 38037 47148 23432 2059 9307 11305 24262 43643 42992 5785 7113 7556 19739 30927 8373 26675 7261 20802 33662 38171 17950 24238 26248 33526 43619 45650 47265 2563 6458 23296 48569 5100 12415 11423 23134 25627 27603 10972 45675 20787 34759 20668 7404 8793 10577 42976 5653 8675 5…
hsa-let-7e-5p	chr15|64976474-64983593	-27.2	22	7119	686 4887 5901 1444 4911 1121 1589 1420 981 803 5766 1248
hsa-let-7e-5p	chr15|65463760-65480399	-27.75	22	16639	11373 2028 12221 3848 12059 13866 8628 14004 1891 5311 1504 5444 4407 7658 7681 14595 14712 12085 10817 2590 5427 3429 1478
hsa-let-7e-5p	chr15|66528851-66533013	-22.51	22	4162	2681 2818 295
hsa-let-7e-5p	chr15|68357150-68358585	-23.39	22	1435	925 133
hsa-let-7e-5p	chr15|70676492-70699660	-23.1	22	23168	7573 8067 1587 9379 4525 4350 20190
hsa-let-7e-5p	chr15|72345445-72356617	-29.15	22	11172	10443 163 7314 4390 7290 1898 4414 1003 5885 6444 6193 6482 2249
hsa-let-7e-5p	chr15|76728594-76765638	-25.51	22	37044	19493 9268 25495 9210 34292 4519 4278 28167 99 4073 25572
hsa-let-7e-5p	chr15|78160091-78166302	-28.77	22	6211	4333 5693 5172 632 887 4358 5197 495 2550 4474 5478
hsa-let-7e-5p	chr15|84687624-84691644	-25.4	22	4020	809 2079 3546 2196
hsa-let-7e-5p	chr15|85067013-85083644	-25.31	22	16631	1124 7122 1099 8354 1318
hsa-let-7e-5p	chr15|85533583-85543955	-25.1	22	10372	5002 5344 1973 9426 923 5120 2312 1067
hsa-let-7e-5p	chr15|85655416-85669830	-25.12	22	14414	1127 11229 12754 5337 8340 4608
hsa-let-7e-5p	chr15|89790459-89793126	-24.13	22	2667	1075 1206
hsa-let-7e-5p	chr15|92885514-92892072	-24.99	22	6558	4789 4906
hsa-let-7e-5p	chr15|94367604-94402019	-25.96	22	34415	23220 4180 17507 23197 16241 9794
hsa-let-7e-5p	chr15|99598429-99706855	-25.54	22	108426	3151 88567 89845 15686 24369 45258 104094 68888 64141 6800 39310 71334 91148 78237 5015 42222 50590 65776 6588 38140 64117 69008 45393 76545 24485 56575 84567 85049 88726 39428 108356 6613 22802 36357 75954 22759 76098 89982
hsa-let-7e-5p	chr14|29638488-29725674	-26.34	22	87186	10262 45758 15755 13352 49716 41311 45734 74432 39182 41335 3511 43846 26889 15070 3487 3646 49769 73790 13328 64623 48160 20600 82604 3627 10380 13470 38079 60332 14874
hsa-let-7e-5p	chr14|30913523-30919106	-25.31	22	5583	2848 1060 901 925 2966 3138 3709
hsa-let-7e-5p	chr14|35053277-35079024	-27.11	22	25747	2853 2828 3149 4174 4868 6329 13223 17148 19889 2372 5755 13588 13611 25304 4198 16104 3787 6352 8036 17816 5880 6502 6793 16237 2228 4013 12486 3174 13340 16961 24419 12884 12510 21144 12639 25171 2970 25146 6911 11589 12325 11470
hsa-let-7e-5p	chr14|61720381-61737109	-24.61	22	16728	5105 4644 5510 12801 9731 5265 1797 5535 5670 5651 12196 12917 10940 1937 10686
hsa-let-7e-5p	chr14|71036064-71052012	-21.18	22	15948	14359 15832 3979
hsa-let-7e-5p	chr14|71045132-71089342	-26.12	22	44210	8281 7178 37278 5291 6764 32823 7150 11618 14348 18459
hsa-let-7e-5p	chr14|71400793-71418196	-24.35	22	17403	2373 15134 7971 1652 16171 1627
hsa-let-7e-5p	chr14|71512742-71529370	-30.07	22	16628	846 10023 8241 12536 3860 12328 10048 11937 3131 14694 3739 14501 2992 12303 8107 12655
hsa-let-7e-5p	chr14|71671118-71685631	-24.93	22	14513	3543 3660 4964 2989 7008
hsa-let-7e-5p	chr14|71702380-71709664	-23.79	22	7284	2085 6039 3925 6174
hsa-let-7e-5p	chr14|76171842-76180849	-25.4	22	9007	5275 2888 2863 3005 6961
hsa-let-7e-5p	chr14|77437807-77454102	-27	22	16295	2171 493 3007 6862 7248 4162 517 8591 9950 10244 12775 7383 7710 12933 12800 10219 9313 1936 6989 2309 10068 16065 9925
hsa-let-7e-5p	chr14|92126121-92143294	-27.02	22	17173	6243 13904 3856 13649 13929 14408 13514 14383 6226 2988
hsa-let-7e-5p	chr14|100982503-100988790	-21.87	22	6287	2801 2641 2782
hsa-let-7e-5p	chr14|102438021-102440609	-25.66	22	2588	937 1057 912
hsa-let-7e-5p	chr14|102714422-102721377	-24.92	22	6955	4732 742 4757 5838
hsa-let-7e-5p	chr14|102889559-102903429	-25.4	22	13870	2594 2568 5214 11321
hsa-let-7e-5p	chr19|9532844-9535279	-26.51	22	2435	1980 1457 1433 1822 1575
hsa-let-7e-5p	chr19|9656546-9659467	-25.31	22	2921	1072 1232 1875 1375
hsa-let-7e-5p	chr19|13135199-13136405	-21.06	22	1206	151 825
hsa-let-7e-5p	chr19|16081912-16093753	-28.76	22	11841	3436 2111 9235 11380 7492 9212 10695 11355 7851 8042 1918 9352 10836 7672
hsa-let-7e-5p	chr19|16647119-16654125	-25.34	22	7006	5154 432 1234 549
hsa-let-7e-5p	chr19|17162987-17168064	-25.31	22	5077	1465 4588 3127 4704 1489 4277
hsa-let-7e-5p	chr19|34430575-34467014	-27.71	22	36439	16244 13095 16106 25636 11929 21069 20931 5820 12962 13578 18590 16130 3631 14960 16260 26079 5955 20523 25140 26054 23182 3771 6599 21185 2078 5937 25164 31420 26195 25279 36414 3364
hsa-let-7e-5p	chr19|34434867-34438766	-25.34	22	3899	1528 1663 2307 1645
hsa-let-7e-5p	chr19|34450264-34467014	-27.71	22	16750	5947 1380 1242 6390 834 5451 6365 3493 1496 5475 11731 6506 5590 16725
hsa-let-7e-5p	chr18|196636-199316	-25.31	22	2680	1673 699
hsa-let-7e-5p	chr18|14799100-14808744	-23.47	22	9644	7672 1296
hsa-let-7e-5p	chr18|24165064-24172483	-27.75	22	7419	3132 6066 6972 2149 5679 7089 4213
hsa-let-7e-5p	chr18|32111753-32126800	-30.62	22	15047	1416 7743 4893 11996 5380 7767 5361 12112 2764
hsa-let-7e-5p	chr18|50806703-50809404	-23.79	22	2701	1827 1983 1850
hsa-let-7e-5p	chr18|51054780-51067187	-25.31	22	12407	8148 7815 8170 7791 3593 10005 6171 3186 5948 5924 6541
hsa-let-7e-5p	chr18|62072672-62109973	-27.24	22	37301	4194 8351 3359 35990 8813 36128 22513 33799
hsa-let-7e-5p	chr18|68691294-68698031	-25.4	22	6737	4975 5254 5109 5279 434 4951 5395
hsa-let-7e-5p	KI270825.1|92045-93062	-22.92	22	1017	438 104
hsa-let-7e-5p	GL339449.2|1132484-1138342	-27.48	22	5858	4572 932 3882 4195 5118 5094 4497 4001
hsa-let-7e-5p	KI270763.1|427809-438666	-23.81	22	10857	8147 4228 6361
hsa-let-7e-5p	chr22|29121356-29125416	-25.4	22	4060	3233 3368 3555 3986
hsa-let-7e-5p	chr22|29988479-29991670	-25.34	22	3191	845 2173
hsa-let-7e-5p	chr22|31701655-31738911	-26.88	22	37256	24841 4998 32389 2214 4841 7957 8357 2238 6767 8893 16696 24571 32413 664 7267 24547 27653 639 25673 5821 7981 31428 4866 8208 21107 16504 24707 16177 22817 247 16368 36496 24110 932 9013 22841 24824 374 7380 8098 16485 16813 20939 21091 31546 21402 19150 14340 18310 32547
hsa-let-7e-5p	chr22|40117054-40156182	-27.12	22	39128	29602 21283 29413 23816 26532 19442 37026 13944 24817 18679 23682 35368 7494 21308 22374 35649 22347 6437 2161 9633 4137 23658 24223 32841 11564 31325 7363 14080 23799 26656 22509 11820 24496 24356 24920 38447 21424 26507
hsa-let-7e-5p	chr22|40868998-40886515	-25.75	22	17517	9684 3524 9660 15403 4202 14456 12143 15427 9819 5523 12119 14595 3665 15548
hsa-let-7e-5p	chr22|41125863-41127748	-27.75	22	1885	977 1112
hsa-let-7e-5p	chr22|41168448-41173784	-25.74	22	5336	1057 2309 3396 3377 2347
hsa-let-7e-5p	chr22|41268096-41281082	-25.34	22	12986	4496 9078 1834 10036 6195 4521 2280 2448 2116 3889 229 2423 3946 9196 255 369 2141 12098 10295
hsa-let-7e-5p	chr22|41656902-41658352	-20.99	22	1450	849 1016
hsa-let-7e-5p	chr22|41808874-41813822	-24.13	22	4948	2626 1718 2365
hsa-let-7e-5p	chr22|45700281-45729590	-27.08	22	29309	8430 16126 12288 13451 27148 26068 26630 5384 5248 20150 21240 28705 27942
hsa-let-7e-5p	chr22|46997633-47037198	-25.37	22	39565	6858 18313 22578 7857 20851 35290 30959 34071 22736 15457 6812 36581
hsa-let-7e-5p	chr22|50372019-50406875	-27.42	22	34856	8413 3917 26592 3893 10890 32147 26725 1318 13900 13248 29284 29720 10913 32443 13592 14219 18068 15136 17676 26249 32172 18043 4635 13728 14353 31943 32307 32289 741 12816 12960 1438 2095 8266 11031 13392 14018 14195 14334 18185 29402 19801 1294 8554 13876 17782 4500 8438 15113 28468 7594 6815 9185
hsa-let-7e-5p	chr20|1452492-1458274	-22.23	22	5782	5102 3519
hsa-let-7e-5p	chr20|3912457-3918796	-25.4	22	6339	2214 982 2937 1955 2913 2365 1546
hsa-let-7e-5p	chr20|9407916-9473365	-26.59	22	65449	63726 27178 23645 48015 26555 12642 51537 24662 6065 9351 18967 6331 12625 61139 18558 19432 39489 42945 48132 61160 47991
hsa-let-7e-5p	chr20|32366383-32371874	-22.57	22	5491	3100 2937 3441 4999 3417
hsa-let-7e-5p	chr20|34424479-34438631	-30.42	22	14152	6066 2367 2525 12921 6090 4530 13558 6206 10902 13813 11686 4555
hsa-let-7e-5p	chr20|34438473-34492597	-28.31	22	54124	14165 21810 24912 16428 41796 29308 32342 34456 15761 25598 41820 48635 3183 16452 17085 47638 1034 3209 30912 41655 47306 19924 47949 48084 29775 48753 8554 6240 14769 15878 26450 31029 17848 32216 2079 25950 2192 3885 25729 41941 44309 31659 1725 27137
hsa-let-7e-5p	chr20|34727258-34736758	-26.64	22	9500	7196 3678 3857 537 3991 5312 7490 561 3527 6878 1788 3975 7170 3553 5939 1905 7319
hsa-let-7e-5p	chr20|36898439-36912552	-28.1	22	14113	8424 8747 5206 1878 2199 5182 4394 10594 9196 10618 12754 1903 3839 2223 2038 9668 2797 4370 2820 9023 3956 9252 10735 4512
hsa-let-7e-5p	chr20|47262287-47276795	-25.4	22	14508	3852 2061 3249 6103 2085 4090 9491 12476 9466 10004 13411 9886 792 3225 6220 9608 13387 4064 3368 4385 5229 5420
hsa-let-7e-5p	chr20|47623910-47633636	-25.4	22	9726	5491 6624 8573 959 6649 8549 8868 5516 5650 1445 934 1075 6766
hsa-let-7e-5p	chr20|48953555-48963898	-25.31	22	10343	3090 6126 9949 4978 7025 1711 7000 3121 5101 5589 1676 3237 6276
hsa-let-7e-5p	chr20|50940864-50955285	-27.69	22	14421	7299 13060 6836 8068 2971 6860 2592 8093 2567 3090 8209 4710 2710
hsa-let-7e-5p	chr20|51669996-51676208	-25.85	22	6212	4912 419 5047
hsa-let-7e-5p	chr21|45180329-45185091	-23	22	4762	1182 4351 4217 4191
hsa-let-7e-5p	chrX|13666316-13680598	-25.4	22	14282	7476 5778 7057 2296 7032 7452 5761 10670
hsa-let-7e-5p	chrX|24699424-24704469	-25.31	22	5045	2741 2401 2716 2857 1180 2425 1156
hsa-let-7e-5p	chr7|1898199-1936897	-26.6	22	38698	10094 16511 10277 14892 21061 13097 23215 10158 3569 32771
hsa-let-7e-5p	chr7|2213211-2222754	-27.48	22	9543	8958 252 8934 6140 1566 3617 4428
hsa-let-7e-5p	chr7|5711760-5741644	-27.23	22	29884	9255 2729 2570 10727 28463 2594 24453 24703 10861 26560 6119 4053 20183 21005 6094 24717 4077 4195 10256
hsa-let-7e-5p	chr7|8003907-8071131	-25.34	22	67224	6995 63026 40558 8633 59301 40702 8005 17577 19205 40134 57289 59326 19787 49355 1988 37778 49649 7308 19322 19922 44293 59468 19179 48689 8609 19763 20390 40533 57972 61483 8140 10179 17602 57407 42723 17708 15802
hsa-let-7e-5p	chr7|22291174-22318037	-25.34	22	26863	19922 2135 26163 21130 22004 23383 25553 26280 20072 24468 25413 7099 3367 21806
hsa-let-7e-5p	chr7|22960255-22991139	-25.4	22	30884	7787 9364 15695 9481 15558 8991 18609
hsa-let-7e-5p	chr7|33017438-33035988	-27.47	22	18550	18081 17852 15248 16548 5917 5712 16667 9287 9130
hsa-let-7e-5p	chr7|33349067-33388144	-25.34	22	39077	3022 11524 34376 14978 37520 593 17573 26595 17691 15756 27614 14131 15095 17549 37641 464 14248 26620 11548
hsa-let-7e-5p	chr7|43396813-43407731	-21.55	22	10918	4166 9272 9076
hsa-let-7e-5p	chr7|74705163-74718941	-26.12	22	13778	1759 1918 494 7596 632 6883 861 4581 6858 1782 4181 613 4722 7000 2260
hsa-let-7e-5p	chr7|80789305-80810701	-24.13	22	21396	19541 7169 19566
hsa-let-7e-5p	chr7|100349730-100355240	-25.43	22	5510	1225 4711 631 4864
hsa-let-7e-5p	chr7|105142007-105146658	-24.07	22	4651	1082 1833 1887
hsa-let-7e-5p	chr7|129657342-129690546	-26.26	22	33204	30881 30029 9261 25660 9285 11975 25684 498 10523 26522 26217 26388 11701 17322 31014 26056 9868 1832 11677 11835 19740 30005 30856 8377 10652 8352 8503 18989 9401 26424 17459 28095
hsa-let-7e-5p	chr7|131387119-131399433	-26.22	22	12314	5557 5582 9025 6362 10303
hsa-let-7e-5p	chr7|133475327-133917738	-30.55	22	442411	274137 240344 312803 361435 434668 262178 14478 365251 21069 156024 441171 422715 46364 111575 149337 176429 244750 46387 149360 370880 63761 154309 310441 313261 355733 372477 434692 376992 71000 110438 157396 178415 262656 386302 424490 71158 135706 203380 219567 314282 440566 109347 119262 219591 280112 282913 369292 376967 421434 425638 146744 187893 361215 369159 406403 133450 204062 71025 1…
hsa-let-7e-5p	chr7|134843883-134867804	-27.99	22	23921	13382 14782 8742 14917 20612 14758 20587 23545 208 19601 20729
hsa-let-7e-5p	chr7|158773340-158799072	-26.12	22	25732	19524 23904 15754 3202 16113 11015 5362 6205 19642 3609 3584 21555 22289
hsa-let-7e-5p	chr7|158879683-158906091	-27.75	22	26408	6519 7017 10962 15927 20510 1867 4077 4458 9494 8437 8860 12854 17396 7149 3631 20668 5755 4575 25689 6543 1984 4195 9611 17372 3767 10396 13735 3748 6663 20535 21482
hsa-let-7e-5p	chr6|41108304-41123249	-25.82	22	14945	6776 13956 1891 8208 10237 14766 4071 11114 2014 1867 13137
hsa-let-7e-5p	chr6|53071056-53076543	-25.81	22	5487	4151 3256 4784 4419 1879 4402
hsa-let-7e-5p	chr6|85517755-85530275	-25.4	22	12520	2698 2383
hsa-let-7e-5p	chr6|87555407-87569590	-26.12	22	14183	989 11598 12594 6779 4181 12460 1007 6652 7587 2228 12578
hsa-let-7e-5p	chr6|89743149-89750532	-23.07	22	7383	6384 1325 1348 1485 768
hsa-let-7e-5p	chr6|104744159-104750472	-21.08	22	6313	1353 1653
hsa-let-7e-5p	chr6|107921796-107929514	-28.26	22	7718	1547 5361 4673 5338 1936 4234 4650 7473
hsa-let-7e-5p	chr6|111333122-111357125	-28.57	22	24003	15064 448 10479 18980 16540 7112 9596 19116 3076 888 14767 566 8138 15599 913 10504
hsa-let-7e-5p	chr6|118632452-118652808	-24.01	22	20356	14859 6966 8169 849 7895 4286 18859 15004 15123 966 8290 12617 12822
hsa-let-7e-5p	chr6|130083619-130104575	-25.86	22	20956	4475 5018 1282 1306 15215 7073 9351 18086
hsa-let-7e-5p	chr6|144533084-144730486	-27.58	22	197402	10595 45322 2068 20025 41568 93627 141544 167721 184647 191216 57006 69143 89199 103981 153354 167919 100242 102527 151061 2927 13107 119189 94811 99733 162355 167579 127626 20049 45481 59383 104115 134067 167746 191241 60573 11244 20185 59516 134203 188219 188354 157811 13704 148565 151037 12312 29204 81087 102161 146554 93651 102551 82927 98219 103956 128718 151938 141706 7554 11684 94929 15117…
hsa-let-7e-5p	chr6|149342684-149370099	-27.28	22	27415	13098 21536 7319 3865 17933 15111 15229 18546 3840
hsa-let-7e-5p	chr6|154441291-154450258	-27.75	22	8967	288 1703 3410 5610 6974 5745 7328 3528 8103 5585
hsa-let-7e-5p	chr6|154773988-154795139	-24.93	22	21151	15654 15217 5116 15771 16619 20005 20172 370 5141 10980 11127 20030
hsa-let-7e-5p	chr6|157867546-157875176	-28.23	22	7630	876 1636 2003
hsa-let-7e-5p	chr6|158573419-158608750	-27.09	22	35331	22598 21340 17140 25351 33886 21364 24999 15127 26818 2128 20911 26844 14140 25473 29392 27148 1981 15102 27122 12500 19149 8938 17996 24176 24447 1313 2111 21480 22715 25456 26943 27264 24160
hsa-let-7e-5p	chr6|158580939-158589782	-25.37	22	8843	7607 6620 7582 4980 1418
hsa-let-7e-5p	chr6|159682473-159688242	-22.93	22	5769	2841 2865
hsa-let-7e-5p	chr6|166430452-166432490	-26.77	22	2038	1260 707 1236 571
hsa-let-7e-5p	chr5|353729-376716	-24.07	22	22987	9005 8901 9356
hsa-let-7e-5p	chr5|14390900-14406672	-25.04	22	15772	3165 5665 5641 5782
hsa-let-7e-5p	chr5|34686871-34796027	-28.04	22	109156	76449 60381 45663 64342 21403 27006 71768 73249 15931 27030 33635 47886 59629 65992 77051 37242 7778 8099 26532 59331 82927 48020 74412 74988 18872 64367 46779 9364 59464 64078 77076 85544 23321 56494 73406 99646 37376 88203 16066 47232 59131 18153 33769 59605 65968 9178 15038 28642 49763 98943 1329 9479 59448 73390 74115 105577 1291 16047 18988 27145 29613 64484 74387 77192 82157 83070 8124 5588…
hsa-let-7e-5p	chr5|40764513-40777586	-25.53	22	13073	10396 6174 6150 12731 7588 12596 6290 12712 4048
hsa-let-7e-5p	chr5|50750150-50797233	-25.31	22	47083	45195 8982 21081 21221 35189 36311 32147
hsa-let-7e-5p	chr5|61472680-61494410	-22.15	22	21730	2363 191
hsa-let-7e-5p	chr5|65242103-65291470	-25.4	22	49367	32017 27588 35385 37310 22162 37443 46313 14958 34077 11836 32653 5693 32677 27787 36937 10855 11954 37424
hsa-let-7e-5p	chr5|65451474-65460338	-25.4	22	8864	903 6348 2196 7033 7730 7167 6482 7009 6465
hsa-let-7e-5p	chr5|79439009-79457018	-26.63	22	18009	7725 14629 10535 12653 7702
hsa-let-7e-5p	chr5|79679578-79682061	-23.29	22	2483	1653 1101 1678
hsa-let-7e-5p	chr5|128446480-128530693	-26.63	22	84213	38640 27198 40057 27219 1922 5015 1131 54333 54195 77353 4991 6400 3715 54178 1898 2039 5132 49264 7432 1458 77413 80842
hsa-let-7e-5p	chr5|128464723-128519368	-26.63	22	54645	20397 8955 21814 8976 36090 35952 35935 31021
hsa-let-7e-5p	chr5|128519272-128530693	-24	22	11421	4561 4621 8050
hsa-let-7e-5p	chr5|145796441-145826200	-24.34	22	29759	23732 14942 17093 26617 21191 23757 67 12830 29397 1111 15997 25093 28242
hsa-let-7e-5p	chr5|177041125-177050936	-25.31	22	9811	3703 1464 8808 7755 7369 1956 6019 7891 4462 1822 1798 1677 4445 2105
hsa-let-7e-5p	chr5|177280564-177283928	-22.7	22	3364	2461 2619 2485 2602
hsa-let-7e-5p	chr5|179152141-179158879	-24.93	22	6738	4894 3122 5920 4919 5459 3106 312 5021 6038 135 3532 4431 485
hsa-let-7e-5p	chr5|179705678-179710065	-25.34	22	4387	2254 862 3264
hsa-let-7e-5p	chr5|180238331-180241155	-23.52	22	2824	1874 349
hsa-let-7e-5p	chr5|180529274-180571432	-28.55	22	42158	31771 10412 7265 22667 15309 30770 6818 13881 34038 22824 12274 11961 18555 8861 4231 22691 7432 8979 12675 4617 7408 12392 13999 14633 14751 22807 25945 34182 31910 10529 12077 13203 14608 18531 3830 16834
hsa-let-7e-5p	chr4|1900625-1904378	-26.64	22	3753	1695 3206 2024 790 2721
hsa-let-7e-5p	chr4|2339452-2354073	-21.92	22	14621	2008 13276 3038
hsa-let-7e-5p	chr4|2992214-3004334	-24.13	22	12120	8446 9224 2068 2226 11619 8422 9249 9365 5755
hsa-let-7e-5p	chr4|7786193-7809763	-28.31	22	23570	8562 15537 8423 9328 15511
hsa-let-7e-5p	chr4|16759157-16898429	-28.23	22	139272	117175 51163 79172 132251 63433 74457 23425 20358 28092 39790 41614 54811 62323 74481 88556 104600 125257 7444 10235 111571 84561 47721 106744 23290 84690 112558 111548 119311 7580 122329 67405 97817 137288 7420 84536 104717 37425 56430 68809 124501 12295 23265 41732 54927 57466 58082 58176 88673 10352 57347 69898 39910 62298 84673 111404 111689 29194 68960 70427 2137 53937 119870 89515 29692 354…
hsa-let-7e-5p	chr4|39311444-39327756	-21.96	22	16312	9497 13858 12455 913 6204 14241 689 14315
hsa-let-7e-5p	chr4|39913610-39925933	-28.67	22	12323	1658 11825 623 4060 648 1846 4035 4178
hsa-let-7e-5p	chr4|53383772-53389873	-21.19	22	6101	3503 4777
hsa-let-7e-5p	chr4|76130655-76136412	-25.84	22	5757	2746 2289 251 2866
hsa-let-7e-5p	chr4|78842384-78878891	-30.19	22	36507	11961 24363 14978 12119 10299 7313 31251 11183 10318 29528 6610
hsa-let-7e-5p	chr4|87084119-87094969	-22.96	22	10850	1691 4213 8143
hsa-let-7e-5p	chr4|87183202-87195690	-27.54	22	12488	2932 2908 3075 4088
hsa-let-7e-5p	chr4|99039373-99057818	-29.03	22	18445	12113 17293 316 17727 17707 18125 13948 17410 4656 9226 12622 1214 433 12247 6009
hsa-let-7e-5p	chr4|113531215-113548729	-25.1	22	17514	12672 4348 12235 12790 11802 5946 14608
hsa-let-7e-5p	chr4|118728560-118752888	-26.61	22	24328	18778 22690 7542 5749 3670 18802 22848 3646 22714 7230 17216 3792 5865 17593 7517 21897 7363
hsa-let-7e-5p	chr4|120754552-120811449	-25.34	22	56897	4300 11503 4275 11637 40168 39419 40143 15689 4417 22615 7089 34034
hsa-let-7e-5p	chr4|122192228-122207638	-24.93	22	15410	1731 2011 3416 1848
hsa-let-7e-5p	chr4|122927633-122979386	-26.45	22	51753	33943 43272 11548 22802 9787 1322 11524 11053 47103 47079 50975 41593 43440 18658 21637 38817 22919 33967 43367 11661 35248 13986 31509 19518 34433 38844
hsa-let-7e-5p	chr4|128074459-128077962	-26.12	22	3503	739 1650 860 1758 1363
hsa-let-7e-5p	chr4|128846374-128852268	-25.06	22	5894	4628 2034 2017 1876
hsa-let-7e-5p	chr4|147906637-147955374	-32.06	22	48737	3617 13038 21482 1277 40837 11595 29788 41399 22539 39532 6083 3786 34297 11729 1301 29906 40978 26686 18444 39252 11712 26132 7817 4822 19506 29656 41513
hsa-let-7e-5p	chr4|147909731-147955374	-32.06	22	45643	523 9944 18388 37743 8501 26694 38305 19445 36438 2989 692 31203 8635 26812 37884 23592 15350 36158 8618 23038 4723 1728 16412 26562 38419
hsa-let-7e-5p	chr4|159186641-159210583	-27.93	22	23942	19385 11160 22345 380 11876 12017 16173 19503 16056 22321
hsa-let-7e-5p	chr3|3137259-3140648	-25.6	22	3389	2539 2564 877 1371
hsa-let-7e-5p	chr3|18378169-18420991	-25.4	22	42822	33898 22525 21125 42652 21173 20146 26750
hsa-let-7e-5p	chr3|27256295-27352919	-25.4	22	96624	21143 30158 9607 30182 57513 1590 29887 35444 53284 692 61604 51546 17475 9741 81463 17615 68347 1715 35561 41489 57629 46167 30005 3910 93455
hsa-let-7e-5p	chr3|27379248-27452498	-27.75	22	73250	11671 28254 62470 63855 67707 2943 2967 17876 62735 57128 11804 67731 62868 22033 18419 3098 17999 20413 67869 24287 41758 62719 14866 63879 63995 43251 47532 8429 1637 3079 12818
hsa-let-7e-5p	chr3|27383152-27424152	-25.34	22	41000	7767 24350 13972 7900 18129 14515 14095 16509 20383 37854 10962 39347 4525 8914
hsa-let-7e-5p	chr3|27383152-27434104	-25.34	22	50952	7767 24350 13972 7900 18129 14515 14095 16509 20383 37854 10962 39347 43628 4525 8914
hsa-let-7e-5p	chr3|27411641-27452498	-27.75	22	40857	30077 31462 35314 30342 24735 35338 30475 35476 9365 30326 31486 31602 10858 15139
hsa-let-7e-5p	chr3|27418485-27452498	-27.75	22	34013	23233 24618 28470 23498 17891 28494 23631 28632 2521 23482 24642 24758 4014 8295
hsa-let-7e-5p	chr3|33120343-33134265	-27.76	22	13922	7200 7499 2716 1662 9291 13205 2691 12235 7317 10260
hsa-let-7e-5p	chr3|37108072-37121691	-26.47	22	13619	8294 5461 10079
hsa-let-7e-5p	chr3|47097954-47106120	-26.61	22	8166	8024 2403 2085 2514 1752
hsa-let-7e-5p	chr3|47425484-47435137	-28.25	22	9653	1050 7288 9449 1184 3951 1435 1167 5769
hsa-let-7e-5p	chr3|61748877-62003497	-28.04	22	254620	74384 147312 61760 134905 222272 129854 244436 34158 51837 129713 132799 161876 228330 9646 26265 42682 86528 87939 111635 191141 209321 243554 24993 121531 164438 191165 191882 200966 193398 22749 32946 227869 42706 86552 92000 95182 117817 153865 162247 171614 198763 242424 74410 29716 113606 139553 51131 51863 77003 81794 143446 65119 72388 201100 244020 14457 119430 17835 96232 113576 200659 …
hsa-let-7e-5p	chr3|71041327-71053773	-23.13	22	12446	7967 8513 8611 4749
hsa-let-7e-5p	chr3|107710451-107733023	-25.74	22	22572	13088 4430 19615 3621 866 14943 1336 9797 4405 10554
hsa-let-7e-5p	chr3|111112029-111126335	-25.05	22	14306	10542 9070 7399 13096 9198 9613 525
hsa-let-7e-5p	chr3|119503531-119517315	-24.99	22	13784	6251 8844 1931 6367 9424 11163
hsa-let-7e-5p	chr3|119905754-119947351	-25.34	22	41597	14582 41105 3336 20823 35333 6008 30664 32496 35357 36640 26871 26276 30689 6039 14556 3361 32685 11287 3989 4065 30806
hsa-let-7e-5p	chr3|123089167-123092442	-26.31	22	3275	1713 681
hsa-let-7e-5p	chr3|128795359-128798069	-24.01	22	2710	489 623 1400 1375 606 1668
hsa-let-7e-5p	chr3|129265548-129267099	-28.31	22	1551	812 519 1355
hsa-let-7e-5p	chr3|131162407-131170887	-24.93	22	8480	6046 6163 8164
hsa-let-7e-5p	chr3|134188836-134195182	-26.14	22	6346	4681 1474 4444 4419 4561 4896
hsa-let-7e-5p	chr3|142093060-142101841	-28.13	22	8781	23 4797 2026 7409 1341 2883 1457 4945 7525 7383
hsa-let-7e-5p	chr3|142736378-142748460	-25.34	22	12082	2665 680 2689 555 2808 9476
hsa-let-7e-5p	chr3|146102754-146124229	-27.26	22	21475	4986 10497 5521 18064 12602 5498 5102 20726
hsa-let-7e-5p	chr3|146110284-146124229	-22.92	22	13945	2967 10534 5072 13196
hsa-let-7e-5p	chr3|149846010-149895570	-27.69	22	49560	44007 49285 30840 4258 4065 43390 43740 25128 10834 21352 42185 16285 43024 30506 38895 20520 21487 26690 16382 19550 10663 10530 3602 30546 43366 30864 43879 25103 7923 33393 41387 19445 364
hsa-let-7e-5p	chr3|168036835-168041474	-23.48	22	4639	2524 2641
hsa-let-7e-5p	chr3|184849070-184870805	-25.4	22	21735	19407 11847 11966 7884 18290 2649
hsa-let-7e-5p	chr3|185675295-185689627	-25.31	22	14332	8943 41 4416 11628 10579 13144 7078 9181 4393 13260
hsa-let-7e-5p	chr3|197085579-197116083	-24.13	22	30504	12073 13581 15903 12098 13336 27246 7809 7016 27108 7675 8 21360 8646
hsa-let-7e-5p	chr3|197085579-197119530	-24.13	22	33951	12073 13581 15903 12098 13336 27246 7809 7016 27108 7675 8 21360 8646
hsa-let-7e-5p	chr2|15461200-15478289	-26.12	22	17089	16133 13456 16156 664 12052 12424 13431
hsa-let-7e-5p	chr2|23798137-23823569	-24.51	22	25432	9248 1571 5033 24448
hsa-let-7e-5p	chr2|23798137-23834078	-28	22	35941	25883 27037 26903 9248 1571 5033 27023 34053 24448 32078
hsa-let-7e-5p	chr2|25235706-25237005	-23.97	22	1299	590 431 571
hsa-let-7e-5p	chr2|27642428-27647943	-26.61	22	5515	3373 231 3398 207 349
hsa-let-7e-5p	chr2|31917925-31920910	-26.2	22	2985	1320 1295
hsa-let-7e-5p	chr2|33363389-33365503	-23.25	22	2114	402 1378
hsa-let-7e-5p	chr2|36396613-36464655	-25.31	22	68042	33579 958 48604 46979 67752 21762 62208 52612 20867 21813 20632 8529 37937 57626
hsa-let-7e-5p	chr2|48621166-48671680	-27.69	22	50514	28241 4647 32176 39546 24579 38500 40317 11312 13042 12514 13158 13174 40184 42570 45895 33449 39706 28666 31600 45111 22745 33430 45869 50267 33312 50132 15201 24696 40300
hsa-let-7e-5p	chr2|48642401-48671680	-24.29	22	29279	7006 10941 18311 3344 17265 19082 18949 21335 24660 12214 18471 7431 10365 23876 1510 12195 24634 29032 12077 28897 3461 19065
hsa-let-7e-5p	chr2|61278164-61293550	-25.34	22	15386	1375 3897 3921 5547 4959 5228
hsa-let-7e-5p	chr2|61498672-61522683	-29.07	22	24011	23179 4365 6433 6982 10562 4684 10424 14764 17838 4390 6816 12684 17814 14331 14884 4982 6550 6958 10400 12523 12813 14454 20374 4966 13158 20491 14482 23614 4824 13310 4166 18328 4654 12547 12741
hsa-let-7e-5p	chr2|65097970-65104806	-25.4	22	6836	3875 5904 937 3991
hsa-let-7e-5p	chr2|68490189-68545312	-25.34	22	55123	47250 53864 6008 47274 53888 36595 44577 5984 35632 36570 9328 6128 47393 5516 24485 39863 45137 24537
hsa-let-7e-5p	chr2|69804532-69810673	-22.54	22	6141	4201 5040
hsa-let-7e-5p	chr2|85043563-85049648	-26.88	22	6085	908 1050 883 3791 218 5617 1168
hsa-let-7e-5p	chr2|105373558-105386540	-26.12	22	12982	6901 9399 9423 11021 9559 4804 4150
hsa-let-7e-5p	chr2|109347673-109371681	-27.05	22	24008	19679 13896 22638 9603 19704 1428 22662 9047 23011 6217 9722 11574
hsa-let-7e-5p	chr2|134317528-134413015	-26.23	22	95487	79847 71328 56807 66272 82325 91430 23098 61184 66382 27737 7957 15353 71305 67790 87093 61300 76503 83707 92560 47678 9796 55976 87324 88333 95316
hsa-let-7e-5p	chr2|152144887-152148300	-23.18	22	3413	1030 280 413
hsa-let-7e-5p	chr2|159743060-159748903	-25.1	22	5843	130 1024 1142
hsa-let-7e-5p	chr2|168012633-168017095	-21.5	22	4462	3391 3505
hsa-let-7e-5p	chr2|169872235-169878574	-25.75	22	6339	3190 4394 4418 2030 3942 2147 4059
hsa-let-7e-5p	chr2|186740227-186754049	-25.9	22	13822	4675 4372 13016 3701 2142 7926 12993 4242 4815
hsa-let-7e-5p	chr2|190655976-190673152	-25.31	22	17176	2809 14075 2511 2310 15871 2606 15895 8685
hsa-let-7e-5p	chr2|197523623-197535630	-27.48	22	12007	5418 6871 5825 6127 5089 6103 5450 7520 2789 5576 8151 146 5208 5800 7635 7203 11015 3397 8358 5064 8134
hsa-let-7e-5p	chr2|200662854-200666752	-22.51	22	3898	1341 2649
hsa-let-7e-5p	chr2|201545542-201582217	-26.11	22	36675	15312 36541 36162 34406 15336 16376 9300 12467 33795 5340 16859 33971 36138 15453 33769 16741 6551 17597 17918 34534 17869
hsa-let-7e-5p	chr2|203444867-203455580	-28.31	22	10713	1971 3640
hsa-let-7e-5p	chr2|208285725-208288818	-25.34	22	3093	677 1644 1025
hsa-let-7e-5p	chr2|213310058-213364145	-24.45	22	54087	5235 12506 38836 15797 47250 37880 48092 38391 36309 4077
hsa-let-7e-5p	chr2|214767481-214781509	-28.02	22	14028	4581 4706 11673 7454 1385 7728
hsa-let-7e-5p	chr2|215414836-215434824	-26.61	22	19988	10788 12135 11409 10813 12270 10935 10921 17667 18492 12253 18466
hsa-let-7e-5p	chr2|222900673-222934687	-26.66	22	34014	2034 16487 31751 20181 6037 29352 33065 29327 31727 27105 16512 4434 2186 24312 29469 18980 31868 13687
hsa-let-7e-5p	chr2|223991802-224001922	-25.34	22	10120	5514 6892 5630
hsa-let-7e-5p	chr2|227519947-227524915	-22.5	22	4968	2879 3404 1351
hsa-let-7e-5p	chr2|229858771-229880128	-26.41	22	21357	8466 8624 8491 19906 9661 17987 20025
hsa-let-7e-5p	chr2|231075510-231087181	-25.66	22	11671	10630 141 3380
hsa-let-7e-5p	chr2|232130618-232210405	-25.34	22	79787	745 42684 46065 74708 62317 17527 42708 56920 31385 55442 769 894 38047 27265 39065 5772 62973 22394 50005 51092 30529 77788 31065 16584 878 77764 45368 20566 48177 45342
hsa-let-7e-5p	chr2|232210325-232300119	-25.94	22	89794	48748 51583 26498 8686 11713 61185 13307 73161 17737 26522 79043 64723 71520 72370 60979 64013 86291 24121 29259 68709 69300 76551 83891 58161 1785 24096 45465 5693 6746 68824 69418 57665 65998 73028 71764 83799 1619 6614 11831 30273 71756 12216
hsa-let-7e-5p	chr2|239990073-240007370	-28.25	22	17297	15513 15370 12848 17221 9874
hsa-let-7e-5p	chr2|241403827-241413421	-25.35	22	9594	2691 6699 2950 1477 6815 1502
hsa-let-7e-5p	chr2|241407536-241411130	-25.35	22	3594	2990 3106
hsa-let-7e-5p	chr1|1815755-1825499	-29.41	22	9744	965 989 8183 6461 1124 260 3855 3679 1105 6775
hsa-let-7e-5p	chr1|1825396-1839238	-27.83	22	13842	10126 3732 12235 9368 5243 4961 12259 6124 11226 11954 3871 13262 1329 6148 4936 5067 9344
hsa-let-7e-5p	chr1|8465924-8614686	-30.17	22	148762	126441 145970 107978 66593 5959 25030 72415 74266 89910 105246 66742 84694 73576 14311 14607 19970 66766 92967 108516 141717 43087 1817 18596 46206 63462 64864 134927 481 84717 148038 4433 4990 5983 15288 56335 135191 141897 25673 29487 65139 106403 130361 22418 135062 139440 140015 41581 43254 143941 903 34629 79989 5122 41716 8042 29462 39748 66568 92943 108637 139280 116191 79855 139304 131922…
hsa-let-7e-5p	chr1|8465924-8541318	-30.17	22	75394	66593 5959 25030 72415 74266 66742 73576 14311 14607 19970 66766 43087 1817 18596 46206 63462 64864 481 4433 4990 5983 15288 56335 25673 29487 65139 22418 41581 43254 903 34629 5122 41716 8042 29462 39748 66568 15264 22534 34643 46323 64981 67021 72344 47448 30692 4966 29600 33017 42027 73694 15604 594 18712 71530 5683 34757 39701 73552 46491
hsa-let-7e-5p	chr1|10348648-10365245	-28.31	22	16597	222 15628 4781 15653 12274 15769 11433
hsa-let-7e-5p	chr1|11073933-11076948	-25.34	22	3015	575 1196 551 1298 1425
hsa-let-7e-5p	chr1|23816674-23820593	-25.34	22	3919	1973 2101 3578 2084 1402 3689 838
hsa-let-7e-5p	chr1|26432890-26460144	-27.34	22	27254	18810 2215 2619 2796 5070 18835 21160 2820 4676 8130 8404 7585 2193 16763 3629 23733 27118 15511 18968 1289 1833 4652 15355 21277 23573 2644 3747 7539 18952 19384 26539 1858 23598 20839 1056 2334 6253 19069 17394
hsa-let-7e-5p	chr1|30992389-31007102	-24.13	22	14713	2183 9216 5412 1141 3294 6842 5387
hsa-let-7e-5p	chr1|41070594-41117010	-29.31	22	46416	24948 19269 35352 44179 26969 15318 30043 36167 36997 40817 44154 1299 4365 34433 15342 35376 36191 37021 37155 36624 45737 19427 1462 27128 27588 1163 32320 40841 1140 4482 4340 32609 35493 44296 34458 43609 18528
hsa-let-7e-5p	chr1|41070594-41075451	-25.25	22	4857	1299 4365 1462 1163 1140 4482 4340
hsa-let-7e-5p	chr1|41113282-41117010	-26.63	22	3728	1491 1466 3049 1608 921
hsa-let-7e-5p	chr1|50490587-50535457	-26.63	22	44870	37512 38166 34395 23071 43917 7058 27950 44766 38135 2542 36364 43789 25181 7192 12334 43765 37569 2658 7634 18329 18211 25213 38214
hsa-let-7e-5p	chr1|51421785-51448135	-26.12	22	26350	9732 12080 7937 15769 18035 24764 5514 21964 15928 7962 12982 24740 13621 9893 22094 9756 12958 7300
hsa-let-7e-5p	chr1|51823663-51827869	-25.48	22	4206	558 532 675 4133
hsa-let-7e-5p	chr1|53800692-53832591	-28.25	22	31899	1136 27991 8754 10968 1160 3880 26681 28015 3468 3110 28812 7417 23640 14185 3997 28132 3093 4612
hsa-let-7e-5p	chr1|59339957-59378837	-24.78	22	38880	22359 2704 19698 21759 29481 17660 12223 16172 29498 3410
hsa-let-7e-5p	chr1|61990167-62017947	-26.03	22	27780	14811 3958 9785 2022 4483 9809 25437 20813 8009 4618 24496 2440 13365 4459 7984 12025 4124 23983 15039 15105 8289 24120 25462 6787 9934 24452 25836 16019
hsa-let-7e-5p	chr1|66247459-66266087	-27.83	22	18628	7697 7721 18591 4982 7860 18324
hsa-let-7e-5p	chr1|67415165-67420186	-24.69	22	5021	2417 2882 2907 2576 919 942
hsa-let-7e-5p	chr1|77580997-77633405	-25.45	22	52408	7954 6772 6827 6363 21704 18861 11402 22176 51569 6812 24032 47850 4142 13187 48433 33230 47724
hsa-let-7e-5p	chr1|90937484-90982370	-25.34	22	44886	38025 34031 38050 38189 1257 16994 18143 28361 26930 19308 27651 8078
hsa-let-7e-5p	chr1|92563641-92704744	-28.79	22	141103	65100 126938 125956 128979 38833 49729 104046 132361 18177 1134 108124 134548 353 15303 81907 49880 131293 45813 57767 64244 109920 40325 81855 118402 26006 40693 90316 108258 3237 45788 69843 50042 59090 69584 126342 377 46341 62674 63570 7736 60418 40182 79734 93103 12135 45929 49861 100337 104188 49754 50181 57741 59517 82228 83554 92814 100203 107371 68025 84172 120718 132384 1964 63652 88725…
hsa-let-7e-5p	chr1|103021706-103031244	-25.31	22	9538	2516 237 3796 1748 6396 1723
hsa-let-7e-5p	chr1|153665219-153668557	-27.75	22	3338	1060 1034 1364 924 1231
hsa-let-7e-5p	chr1|156563552-156569463	-25.34	22	5911	4758 5066 5039
hsa-let-7e-5p	chr1|169230717-169287408	-28.2	22	56691	39283 11301 4793 24658 46781 45667
hsa-let-7e-5p	chr1|170719725-170730348	-21.61	22	10623	869 6599 2024
hsa-let-7e-5p	chr1|171524820-171537473	-28.25	22	12653	2060 3540 5518 3565 10950 2084 2218 9032 2544 1589 5655 2408 2122 9835
hsa-let-7e-5p	chr1|179114877-179121867	-24.64	22	6990	1730 2050 1864 1845 1705 3252 5754
hsa-let-7e-5p	chr1|179986168-180012075	-26.43	22	25907	12212 20575 24672 16407 8382 15162 5334 12367 24530 23071
hsa-let-7e-5p	chr1|183114530-183133550	-25.31	22	19020	5512 18476 14652 8785 4598 14627 4579 14772 10844
hsa-let-7e-5p	chr1|197583151-197607174	-22.12	22	24023	17861 1617 14998
hsa-let-7e-5p	chr1|197642710-197658369	-25.1	22	15659	12917 9042 10137 9177 8367 13036 659
hsa-let-7e-5p	chr1|213167857-213176492	-25.35	22	8635	862 2020 4924 2311 4971 979 36
hsa-let-7e-5p	chr1|215086367-215195092	-27.49	22	108725	52946 3556 29320 3531 69224 49463 36474 44590 96290 49825 82199 27053 77702 3690 61939 69249 73429 83350 35009 43823 57313 100697 29165 36591 49800 18523 86386 1247 80253 88586 61807 96410
hsa-let-7e-5p	chr1|220102128-220106060	-24.46	22	3932	1008 2637 2352 984
hsa-let-7e-5p	chr1|230943805-230961303	-25.34	22	17498	15672 4915 4779 6058 13500
hsa-let-7e-5p	chr1|230945388-230961303	-25.34	22	15915	14089 3332 3196 4475 11917
hsa-let-7e-5p	chr1|233090060-233179175	-27.75	22	89115	32559 21194 16364 58444 70828 38370 25460 55001 40521 73665 16388 64114 52409 16506 61711 65127 83203 26653 42934 53100 80395 23500 2953 40637 41948 42910 61686 83178 16124 41623 21420 38487 21573 2834 21444 83318 40496 42092 64234 66145 3627 48483 48981
hsa-let-7e-5p	chr1|236824118-236826896	-21.86	22	2778	2409 62
hsa-let-7e-5p	chr1|245915529-245929937	-25.62	22	14408	1989 9229 730 9347 9491 1572 2050 246
hsa-let-7e-5p	chr9|5968018-5988545	-26.04	22	20527	1597 18565 1621 1074 10863 1759 9360 1740 20345
hsa-let-7e-5p	chr9|13168365-13250372	-25.31	22	82007	77024 64139 67984 68008 73524 4114 7715 39111 51820 27826 38275 38977 4089 38250 21247 38545 59406 6041 37613 52330 9653 38998 5671
hsa-let-7e-5p	chr9|33266009-33276564	-25.4	22	10555	8678 7056 8163 8138 8702 7175
hsa-let-7e-5p	chr9|33948373-33963791	-28.25	22	15418	5605 9818 1789 11797 1930 10131 8695 395 11653 3045 3186 4593
hsa-let-7e-5p	chr9|33953284-33963791	-28.25	22	10507	694 4907 6886 5220 3784 6742
hsa-let-7e-5p	chr9|76067954-76071898	-22.38	22	3944	3325 2142 2260 2373
hsa-let-7e-5p	chr9|76629191-76636557	-25.34	22	7366	3461 5874 1430 3599 5993
hsa-let-7e-5p	chr9|85642826-85646418	-27.17	22	3592	2285 1753
hsa-let-7e-5p	chr9|85692688-85712566	-25.81	22	19878	15945 4861 6101 3249 8637 9071 13099 8301 2090 4978 6219 8754 18964 11613
hsa-let-7e-5p	chr9|93471140-93498886	-27.76	22	27746	15465 14928 7408 8054 11143 11119 11280 16117 7433 13530 13012 15064 17003 13504 2237 3119 9265 3667 8172 15606 95 11727
hsa-let-7e-5p	chr9|95955913-95978215	-25.4	22	22302	9688 9823 4814 9836
hsa-let-7e-5p	chr9|96458378-96465778	-25.4	22	7400	4948 340 5089 547
hsa-let-7e-5p	chr9|98780188-98782573	-23.73	22	2385	1849 785
hsa-let-7e-5p	chr9|104883038-104903771	-27.29	22	20733	13787 15172 4784 17955 14660 19442 4901 1046
hsa-let-7e-5p	chr9|112268048-112297916	-26.38	22	29868	19388 2841 4246 12106 7183 14733 29251 19505 3794 1992 7159 7299 12219 12392 9787 4109
hsa-let-7e-5p	chr9|123757702-123879021	-27.69	22	121319	61492 19469 23286 20966 52204 71382 96215 1194 1794 38295 53128 61907 7399 46713 61931 116136 21869 60499 95313 112806 48625 16601 45096 112830 21577 112664 94672 113612 48348 53153 22382 1330 46130 47226 1170 112639 55490 81605 55344 47944 58370 112947 19562 37202 1313 48767 47827 63213 21892 44664
hsa-let-7e-5p	chr9|124908376-124912026	-21.28	22	3650	1649 3098
hsa-let-7e-5p	chr9|128600079-128604417	-25.4	22	4338	2209 2628 679 813 3994 1135 1000 2233 2351 1116 2769
hsa-let-7e-5p	chr9|128600079-128605477	-25.4	22	5398	2209 2628 679 813 3994 1135 1000 2233 2351 1116 2769
hsa-let-7e-5p	chr9|137728348-137744090	-24.93	22	15742	12725 9117 577 12842 14350
hsa-let-7e-5p	chr8|18765448-18804898	-25.1	22	39450	15202 6493 24950 30183 9563 11666 19965 30143 11007 15320 11807 13807 18399 22170
hsa-let-7e-5p	chr8|18867673-18872733	-23.48	22	5060	1466 1612 1736 1718 1947 2049
hsa-let-7e-5p	chr8|30700080-30709902	-25.05	22	9822	5000 5279 5396 1054
hsa-let-7e-5p	chr8|32595827-32616885	-25.4	22	21058	7722 13940 18383 13183 14926 14861 12448
hsa-let-7e-5p	chr8|38788703-38820635	-28.71	22	31932	15995 22639 26788 3685 15692 3859 4126 30171 11623 4529 9354 15971 4974 3976 13282 15810 19781 28489 15667
hsa-let-7e-5p	chr8|42459895-42463090	-22.78	22	3195	1628 430
hsa-let-7e-5p	chr8|42957093-42964474	-26.12	22	7381	833 5410 6 4788 5085 5541 5385 5805 5921
hsa-let-7e-5p	chr8|51845660-51861246	-24.42	22	15586	6092 14796 213 13706 6202 13593 4769 5843
hsa-let-7e-5p	chr8|58623219-58643073	-25.4	22	19854	17798 14043 919 14924 3013 1040 2976 3089 17914 1970
hsa-let-7e-5p	chr8|61618977-61684188	-25.17	22	65211	48461 13449 34046 48485 18315 34369 59739 35453 24902 21291 16283 57560
hsa-let-7e-5p	chr8|61633682-61653660	-22.09	22	19978	19341 3610 19664 10197 6586 1578
hsa-let-7e-5p	chr8|67287954-67302466	-27.65	22	14512	8928 10908 9943 11043 8443
hsa-let-7e-5p	chr8|71244602-71299720	-28.76	22	55118	17235 20070 42272 720 45083 32779 23043 38489 855 43781 17793 37401 23160 36385 1994 31818
hsa-let-7e-5p	chr8|76704042-76778439	-26.93	22	74397	13649 65403 65898 53 44625 27896 65539 34902 56866 44487 67493 54524 57778 34769 49817 40466 29287 54547 40586 37789
hsa-let-7e-5p	chr8|97805352-97825153	-26.38	22	19801	4648 6525 11034 15448 12690 15472 12193 9437 17585 14990 8022 18119 2050 16521 6939 9555 18094 15588 12526 14597 17719 6548 7065 12450 3877
hsa-let-7e-5p	chr8|99431536-99521010	-27.45	22	89474	66196 5298 32252 12658 24704 18338 18364 47007 25567 61051 79038 88586 2365 42881 54785 70545 9481 22088 73768 54761 28312 12775 71515 33392 64591 37870 42748 5417 54903 80155 58353 2227
hsa-let-7e-5p	chr8|100268784-100288267	-26.61	22	19483	4894 5070 8624 5095 4176 3825 10661 4312 8599 16920
hsa-let-7e-5p	chr8|107293935-107336271	-26.01	22	42336	23791 19601 29941 27440 27505 19739 8896 30490 19722 19576 4147
hsa-let-7e-5p	chr8|115587000-115623758	-24.63	22	36758	4995 35525 28054 21917 11233 28297 11378 28624 11946 4040 26947 31023 7254 26460 8903 30385
hsa-let-7e-5p	chr8|132966559-133030023	-25.4	22	63464	54519 8657 37175 40069 7530 42334 58671 8664 48545 1358 24606 7506 58132 16662 42316 44206 62152 5397 50611 47152 53859 18878 61479 13914
hsa-let-7e-5p	chr8|134509618-134521001	-25.34	22	11383	3675 786
hsa-let-7e-5p	chr8|140846259-140879637	-25.4	22	33378	27278 30869 16285 26017 14287 25857 19620 27302 14427 16748 31477
hsa-let-7e-5p	chr13|23590149-23626792	-27.83	22	36643	13825 34673 34697 257 35276 282 1673 26659 32316 26530 34834 35410 23438 16361 26642 35251 35393 25324 23356 29756 24437 1971 10693 5918 18720
hsa-let-7e-5p	chr13|28256291-28281379	-26.61	22	25088	3419 7136 16350 24341 9539 24367 2932 3110 16374 23605 3444 23851 7271 16509 23726 3087 9658 9216
hsa-let-7e-5p	chr13|32648753-32678929	-23.33	22	30176	17399 21535 17423 5124 25291 11432 12037 6721 7939 25274 3175
hsa-let-7e-5p	chr13|45151686-45207505	-25.34	22	55819	442 16997 27880 32756 24008 34360 30535 1420 22028 51462 19487 34701 6835 54062 326 7801 24033 32264 11241 14198 15626 22162 30642 6129 45209 48688 185 25171 53905 5981 48837 16068 32624 1546 2871 4344 8000 22145 34677 54046 16087 32241 39137 17381 14224 15808 48714
hsa-let-7e-5p	chr13|52180581-52186823	-27.99	22	6242	5008 3141 3117 3262 5123 899 2828 5452
hsa-let-7e-5p	chr13|72821848-72827914	-26.17	22	6066	2261 2237 5496 5613
hsa-let-7e-5p	chr13|75560752-75569507	-24.93	22	8755	6867 2520 4015 3612 7025
hsa-let-7e-5p	chr13|95970111-95996135	-24.13	22	26024	14314 15844 20748
hsa-let-7e-5p	chr13|95983803-95986432	-24.13	22	2629	622 2152
hsa-let-7e-5p	chr13|98409337-98424650	-25.4	22	15313	9033 3657 10953 8808
hsa-let-7e-5p	chr13|98474820-98482321	-21.96	22	7501	412 4726 3460
hsa-let-7e-5p	chr13|100307191-100449305	-29.57	22	142114	128117 35625 86299 102648 109724 110746 114565 16357 83923 94124 9678 127181 9654 70400 79287 131058 137348 19400 41846 115036 763 21598 29749 35168 39778 42028 86323 114589 19431 21716 21731 65620 122647 129414 15476 35446 39916 45300 98672 137110 138943 35048 93530 58722 62990 104106 105312 9813 55217 65645 141231 89680 21574 83898 103123 109069 134898 137085 13784 21363 45605 78650 103147 1097…
hsa-let-7e-5p	chr13|113610995-113636700	-26.12	22	25705	2093 2117 19950 8630 17529 5607 12857 18511 10940 12927 20914
hsa-let-7e-5p	chr12|1371832-1444750	-26.91	22	72918	58617 2126 68740 60141 13547 29200 68469 71172 72439 13094 14303 58641 4001 37973 54368 60852 27208 11582 26248 3977 31149 54343 68887 27349 60276 46977 13666 26223 38089 58760 60114 68588 46481 7971 29175 54485 71147 48719 54046
hsa-let-7e-5p	chr12|11839139-11853561	-25.4	22	14422	5788 7830 10204 10043 12475
hsa-let-7e-5p	chr12|24829822-24832863	-21.08	22	3041	277 1229
hsa-let-7e-5p	chr12|50625975-50640852	-26.59	22	14877	5323 1454 5101 2975 13186 5347 7033 4070 1952 4205 6658 13210 4792 5481 4046 6633 6774 9292 11173 4908 4336 10031
hsa-let-7e-5p	chr12|57289008-57296551	-24.13	22	7543	1677 1701 6958 1835
hsa-let-7e-5p	chr12|68715626-68731719	-26.78	22	16093	1501 3334 1367 13888 14238 14823 14689 12893 702 3358 10282 14029 3476 8055
hsa-let-7e-5p	chr12|69253050-69260197	-23.14	22	7147	2718 2587 5784 3473
hsa-let-7e-5p	chr12|81109559-81152096	-25.41	22	42537	41388 12469 23922 30172 12446 30290 35571 28384 35413 15932 22053
hsa-let-7e-5p	chr12|81199340-81233471	-26.9	22	34131	14781 10705 22522 5771 24666 21230 11723 4157
hsa-let-7e-5p	chr12|96323947-96334865	-25.65	22	10918	7095 10013 8361 3833 2164
hsa-let-7e-5p	chr12|106083863-106106525	-26.61	22	22662	10031 20299 3458 5228 1940 20415 14210 5450 13679 500 4569 19080
hsa-let-7e-5p	chr12|108652271-108662158	-27.67	22	9887	3204 2527 3450 6379 3466 5987 2211 9430 364
hsa-let-7e-5p	chr12|111865249-111871180	-24.13	22	5931	1777 1457 2512
hsa-let-7e-5p	chr12|112075677-112078741	-25.31	22	3064	277 301 418
hsa-let-7e-5p	chr12|112203635-112210252	-25.54	22	6617	2998 5786 504 3115 5763 5361 3721 4842 3604 619
hsa-let-7e-5p	chr12|121894738-121903107	-27.83	22	8369	4080 951 7034 404 4346 3874 1339 7157 6707 6846 3898 533 3002 4196
hsa-let-7e-5p	chr12|123176687-123181210	-25.34	22	4523	1932 1450
hsa-let-7e-5p	chr12|123688050-123704688	-26.75	22	16638	1108 14931 237 6015 12454 4224 7889 10064 16053 777 801 2914 3940 5498 6039 2892 262 935 5073 10089 15228 6173 11200 1845 10610 11334 12612 3777 3753 15202 9545 9881 9655 3916 2462 5616 14009 4073 5841 8006 15344 15532 12479 918
hsa-let-7e-5p	chr12|124419956-124430787	-22.05	22	10831	4941 3856 6104
hsa-let-7e-5p	chr12|132741418-132755133	-25.4	22	13715	9898 1993 7833 2017 3359 7523 11181 3493 4270 13508 3476 7350 10035 11165 2143 3969
hsa-let-7e-5p	chr12|132747831-132755133	-25.4	22	7302	3485 1420 1110 4768 7095 937 3622 4752
hsa-let-7e-5p	chr11|6941570-6955782	-26.12	22	14212	10976 2916 9148
hsa-let-7e-5p	chr11|9160712-9169949	-29.35	22	9237	3413 5461 4384 4518 2605 5596 5438 4823
hsa-let-7e-5p	chr11|19868924-19892594	-25.34	22	23670	23106 8644 7197 7333 6360 4767 1628 8762 1609 23131 1564
hsa-let-7e-5p	chr11|33286412-33328633	-32.71	22	42221	27525 11473 25149 8288 12530 6420 10778 11449 18820 35684 30791 36926 16020 25679 12664 23990 17624 35817 29044 10753 14418 36903 12506 21083 21208 35801 20930 18684 19551 30945 16136 17741 29027 31867 38429
hsa-let-7e-5p	chr11|34108210-34122592	-24.91	22	14382	11480 895 8456 10629 8280 8734 1015 1600 2077
hsa-let-7e-5p	chr11|46076753-46092223	-25.75	22	15470	13228 969 15031 1230 9461 8023 1255 8633 4140 11099 8141 9580 13192
hsa-let-7e-5p	chr11|47628952-47631087	-27.99	22	2135	1172 725 1148
hsa-let-7e-5p	chr11|68175017-68185928	-25.79	22	10911	9522 5096 969 6129 7791 7815 8437 8739 10285 8714 8412 10403 994
hsa-let-7e-5p	chr11|73707419-73718718	-25.96	22	11299	3754 5026 3424 845 7803 9734 5529 962 5144 10237 5003 2611 3407 441
hsa-let-7e-5p	chr11|74789625-74810330	-26.92	22	20705	5410 2848 13556 13392 7322 13691 2873
hsa-let-7e-5p	chr11|85974707-85981228	-23.96	22	6521	986 961 6101
hsa-let-7e-5p	chr11|87067693-87091395	-26.87	22	23702	6344 12220 16711 6070 11408 12244 11015 20140 10992 11544 4783 3025 7562 7828 11384 12361 5414 6368 5437
hsa-let-7e-5p	chr11|94821529-94831541	-25.45	22	10012	6832 2282 4786 7904 7788 2404
hsa-let-7e-5p	chr11|118581245-118584644	-25.31	22	3399	969 1097
hsa-let-7e-5p	chr10|472438-486530	-29.26	22	14092	3964 6992 12109 11602 11474 8889 2740
hsa-let-7e-5p	chr10|1084402-1105267	-25.34	22	20865	8064 658 14022 631 13997 5660 8170 5853
hsa-let-7e-5p	chr10|7276891-7285954	-23.23	22	9063	5049 3667 7233
hsa-let-7e-5p	chr10|7797046-7802854	-25.9	22	5808	1457 3246 1285 3545 3363 1697 2640
hsa-let-7e-5p	chr10|13737843-13762680	-25.4	22	24837	1421 6474 19996 4085 4769 8464 18590 13746 15931 4251 18614 3055 990 4886 15773 23511 24065 19972
hsa-let-7e-5p	chr10|14919737-14935564	-26.21	22	15827	15181 7087 8260 4517 10445 10469 15154 9255 4238
hsa-let-7e-5p	chr10|24619472-24635103	-25.4	22	15631	1973 14492 11091 4963 3704 5099 9595 12353 9619 5080 9745 9037 11345
hsa-let-7e-5p	chr10|30876997-30984426	-25.34	22	107429	79592 98006 95757 97058 61869 61350 79551 42696 97892 13601 105201 13476 55596 95186 10487 42720 35135 10282 13271 95203 105335 31581 64170 30074 12480 78558 91518 36810 61491 94237 105318 61374 91542 27461 90908 91656 12505 13537 87327 18934 27779 23359 80934
hsa-let-7e-5p	chr10|33213385-33226289	-25.4	22	12904	9371 3387 9231 2849 5057 10825 3163 5191 5174 2965 2824
hsa-let-7e-5p	chr10|50460672-50590247	-30.06	22	129575	97494 43525 80628 103209 26964 22479 27438 3832 27413 127262 106370 89626 57977 101968 111374 128129 22503 74789 84859 33222 128154 98550 128289 60301 126079 107151 128684 128892 44202 50961 50511 56416 84978 106346 97328 123992 33197 42727 44770 102086 106487 94914 2172 65793 10086 38797
hsa-let-7e-5p	chr10|51804584-51907570	-25.64	22	102986	43399 61093 26072 56012 68386 98127 40484 69015 82473 97628 64085 19386 36058 37194 45688 9509 36034 73235 51721 19641 29620 38584 85684 4369 9068 55280 99384 29202 29649 41912 68024 80963 96276 27045 80281
hsa-let-7e-5p	chr10|67966682-68014186	-29.03	22	47504	39115 8763 19742 35988 41267 17996 269 31312 32152 31447 10628 39247 8092 15751 1907 17972 39761 45385 36012 39785 19887 25288 32261 39093 39908 25313 45246 13549 29561 28220 36705 33405 28116
hsa-let-7e-5p	chr10|68025545-68044563	-25.81	22	19018	4289 11645 6305 9704 11353 16567 6438 4265 622 647 4303 4407 780
hsa-let-7e-5p	chr10|72562894-72566794	-26.17	22	3900	3249 3221
hsa-let-7e-5p	chr10|73713203-73721504	-24.04	22	8301	6773 3282
hsa-let-7e-5p	chr10|74838682-74843478	-26.23	22	4796	620 4763 644
hsa-let-7e-5p	chr10|101792838-101813606	-28.2	22	20768	11982 12270 6599 3804 7106 13436 13459 3828 11667 5671 7130 3520 7266 3495 17969 5788 11531 7247 11847 8008 12415
hsa-let-7e-5p	chr10|101792838-101810314	-28.2	22	17476	11982 12270 6599 3804 7106 13436 13459 3828 11667 5671 7130 3520 7266 3495 5788 11531 7247 11847 8008 12415
hsa-let-7e-5p	chr10|101798841-101800400	-25.41	22	1559	596 1103 1127 1263 1244
hsa-let-7e-5p	chr10|102484159-102485733	-21.84	22	1574	304 1153 696
hsa-let-7e-5p	chr10|110124016-110130486	-25.12	22	6470	1107 5230 5584 4615
hsa-let-7e-5p	chr10|112527086-112538330	-22.45	22	11244	8589 6637 9586
hsa-let-7e-5p	chr10|113876520-113884380	-25.4	22	7860	5032 2103 2238 2079
hsa-let-7e-5p	chr10|124681606-124706887	-25.31	22	25281	21535 2985 4950 21656 21338
hsa-let-7e-5p	chr10|126970701-127018835	-26.12	22	48134	3412 21041 6128 8351 421 2599 4519 4995 6104 13718 14351 44599 1287 31253 1311 4290 10342 29071 2624 33068 44765 44562 43376 44928 35544 37468 18720 29189 9931 36690 3394 13396 35672 14375 11214 23027 564 13742 15240 20925 14494 45072 18855 17095
hsa-let-7e-5p	chr10|132708312-132710456	-22.21	22	2144	1627 1839
hsa-let-7e-5p	chr17|8569719-8577338	-25.1	22	7619	1551 6355
hsa-let-7e-5p	chr17|12054888-12095694	-25.31	22	40806	34120 32030 11898 7672 9424 7543 10507 32055 18957 9802 34255 31843 34238 12003 35752 11713 25786 1192 19099 3979 30504
hsa-let-7e-5p	chr17|12054888-12113360	-25.31	22	58472	34120 52916 32030 11898 7672 9424 50881 7543 10507 32055 53825 18957 9802 34255 31843 34238 12003 35752 11713 25786 41949 1192 19099 3979 30504
hsa-let-7e-5p	chr17|19920035-19924517	-25.4	22	4482	3138 1204 3705 3588 1229
hsa-let-7e-5p	chr17|28122602-28172618	-28.23	22	50016	26692 13164 34486 34661 39645 20537 39510 33578 46379 23200 34686 46515 14072 21514 20513 10405 44729 23175 23747 30093 30253 34511 46496 48503 9335 25129 35601 20654 35372
hsa-let-7e-5p	chr17|29684562-29695523	-25.34	22	10961	3974 2326 7025 1358 1382 1895 2202 8846 3544 1871 8615 3998
hsa-let-7e-5p	chr17|31155982-31206371	-27.58	22	50389	7548 29517 2110 19673 31288 42704 31312 33875 31890 1237 34008 9804 7311 9941 9779 37420 39364 23575 13795 4316 33991 41278 42849 49296 42729 27905 45421 22343 46687 33850
hsa-let-7e-5p	chr17|51263273-51268904	-25.34	22	5631	1008 835 3657 2362 859 2520 2387 3786 4967 4833 1505 2124
hsa-let-7e-5p	chr17|59081096-59088407	-25.9	22	7311	6094 6430 5213
hsa-let-7e-5p	chr17|62536169-62565137	-25.96	22	28968	19409 20987 6169 6708 14744 9808 24580 1963 12662 8953 12208 13906 22224 19842 10482 4066 4326 13731 9784 9630 12639 5552 13549 2080 3545 4300 22072 10603 3405
hsa-let-7e-5p	chr17|64561499-64571956	-26.94	22	10457	9699 6279 6450 9785 2340 10001 5169 977 9182 9378 6255 6703
hsa-let-7e-5p	chr17|64571797-64586170	-26.12	22	14373	10898 3587 6245 12657 5893 11197 10873 3428 5001 9491 6219 12790
hsa-let-7e-5p	chr17|64583460-64586170	-24	22	2710	994 1127
hsa-let-7e-5p	chr17|64598381-64606640	-22.99	22	8259	954 6642 7154 600
hsa-let-7e-5p	chr17|66735488-66774067	-27.75	22	38579	26040 27374 36203 22332 35610 38095 10761 37574 27398 886 32552 861 307 21406 36179 11812 35585 22451 32668 32830 9463
hsa-let-7e-5p	chr17|75950773-75953620	-24.13	22	2847	1618 1137 1593
hsa-let-7e-5p	chr17|76741968-76776541	-25.81	22	34573	5012 14226 17582 3931 13951 30645 5038 18659 9046 28166 14251 17411 32054 22466 30518 6839 18634 21368 30762 31711 34082 13927 630 1744 1859 8486 8602 14368 23566 28284 31735 5579 32170 21393 29644 8523 30685 11701
hsa-let-7e-5p	chr17|82900650-82911789	-24.92	22	11139	1874 5663 10531 10011 10452 8384 869
hsa-let-7e-5p	chr16|1625972-1641187	-28.47	22	15215	6971 4275 13911 3364 12956 3204 2353 2879 2376 4409
hsa-let-7e-5p	chr16|4681549-4683932	-20.76	22	2383	50 2259
hsa-let-7e-5p	chr16|18845428-18850467	-25.31	22	5039	4306 459 2511 600 1980
hsa-let-7e-5p	chr16|19616113-19647882	-27.48	22	31769	28354 12750 15690 25047 14317 29273 16079 6127 23511 6101 15945 12774 2889 9792 9156 9630 8074 8099 8564 24730 16062 29390
hsa-let-7e-5p	chr16|19644885-19647882	-24.01	22	2997	501 618
hsa-let-7e-5p	chr16|28488590-28489386	-25.4	22	796	407 383
hsa-let-7e-5p	chr16|48296014-48303305	-24.69	22	7291	1368 5398 1781 2948 4452 2185
hsa-let-7e-5p	chr16|48553538-48562444	-24.69	22	8906	1632 2780 2834
hsa-let-7e-5p	chr16|58670112-58676346	-26.41	22	6234	2757 1546 1686 3353 2912 4875 1169 4259 3481 3336 3464
hsa-let-7e-5p	chr16|68121986-68126610	-26.83	22	4624	2838 2546 2358 2678 2661 4110 1639
hsa-let-7e-5p	chr16|71663898-71679535	-25.31	22	15637	12922 13075 3085 10251 10275 12945
hsa-let-7e-5p	chr16|71745472-71750332	-24.01	22	4860	3531 633 3506
hsa-let-7e-5p	chr16|74459681-74463479	-25.05	22	3798	246 412 707 271 437 1886 1700 1582 3473
hsa-let-7e-5p	chr16|82858361-83032218	-27.71	22	173857	166247 60377 97876 71755 27465 148632 8099 10757 107242 115630 161206 47711 115655 129111 38516 102715 107884 112135 142315 83318 8123 32386 35271 38650 60244 64500 153307 52039 117972 148657 161364 15480 79880 129715 2606 134587 25579 46393 112252 141959 38025 53116 129087 33658 129228 146344 156827 20617 76585 7886 65377 109201 35491 97701 108000 131727 126635 33709 27055 43588 59418 103512
hsa-let-7e-5p	chr16|88004294-88038011	-24.73	22	33717	31264 28004 27607 19767 12120 28950 30284 27979 19339
hsa-let-7e-5p	chr16|88018427-88038011	-24.73	22	19584	17131 13871 13474 5634 14817 16151 13846 5206
hsa-let-7e-5p	chr16|88033108-88038011	-23.94	22	4903	2450 136 1470
hsa-let-7e-5p	chr16|89544647-89548113	-23.58	22	3466	3062 3178
hsa-let-7e-5p	chr16|89758576-89762022	-24.71	22	3446	3120 3280
hsa-let-7e-5p	chr15|42829937-42840433	-25.31	22	10496	1230 482 322 346 463
hsa-let-7e-5p	chr15|44328684-44338317	-25.67	22	9633	5128 7202 1323 4345 7529 7226 2402 1440 5245
hsa-let-7e-5p	chr15|51949807-51958826	-25.74	22	9019	5226 7246 5345 7113 4197
hsa-let-7e-5p	chr15|59153589-59158379	-22.96	22	4790	2352 1400 2969 2667 2504
hsa-let-7e-5p	chr15|63706779-63716473	-25.34	22	9694	5225 7865 2460 7999 2307 7982 6103
hsa-let-7e-5p	chr15|66435026-66436892	-26.11	22	1866	395 1606 514 371
hsa-let-7e-5p	chr15|66711667-66717140	-22.51	22	5473	1748 2
hsa-let-7e-5p	chr15|71878039-71905006	-27.99	22	26967	4860 814 11513 779 9974 4994 10763 14237 14960 9926
hsa-let-7e-5p	chr15|71999850-72046634	-27.42	22	46784	15549 12516 45509 15065 19971 24505 17265 33230 45485 33096 36936 15934 2493 6481 16679 12540 36961 45802 5763 6319 16052 32128 33072 40817 17393 12660 40016 15211 20114 45629 9529
hsa-let-7e-5p	chr15|75490207-75527261	-26.63	22	37054	21141 26609 26193 20261 22091 32858 28997 26633 34237 9295 30404 22216 10896 32295 35860 6529 20133 21269 514 632 12786 16374 29477 35997 21731 32279 26319 29110 30668 9435 12772 1895 14721 31728
hsa-let-7e-5p	chr15|77252366-77365225	-28.31	22	112859	108477 37854 2161 35658 43235 52178 62074 79346 45948 91825 96770 107485 37673 37696 91217 1548 31499 61196 62099 110585 110703 90136 28487 66476 77952 78995 88680 91330 101762 110721 112249 15006 96745 4489 49734 54459 1666 37966 38255 46066 86816 4156 61172 79056 38099 52296 61428 78976 86967 48582 98666 101722 6345 38278 88310 96904
hsa-let-7e-5p	chr15|85064369-85109130	-25.34	22	44761	20795 31046 31578 23746 30242 23060 22477 31602 3768 30573 9766 31205 3743 22928 28634 31190 26375 25905 20472 32350 27273 25809 36558 10998 3962 41387
hsa-let-7e-5p	chr15|90481959-90486132	-23.96	22	4173	2646 2621
hsa-let-7e-5p	chr14|29599026-29626556	-26.51	22	27530	23473 15744 19298 3475 1353 3499 8637 17514 19325 3264 3332 20312 2289 7199 10586 7747 20725 2588 6205
hsa-let-7e-5p	chr14|30935162-30956242	-25.84	22	21080	18562 9528 9551 6535
hsa-let-7e-5p	chr14|49813987-49834449	-25.31	22	20462	15468 18416 4197 9020 6726 17547 6060 347 13271 208 17522 5524 326 5639 16608
hsa-let-7e-5p	chr14|50464051-50476306	-25.07	22	12255	9769 9887 2310 6140
hsa-let-7e-5p	chr14|58318541-58330169	-26.11	22	11628	3501 1477 1502 2163 5460 1100 1636 6837 614 2280 5577 740 2138 9202
hsa-let-7e-5p	chr14|71413947-71418196	-20.47	22	4249	1980 3017
hsa-let-7e-5p	chr14|73147794-73173707	-27.77	22	25913	22454 10603 489 4214 5990 8965 3656 9427 11482 9575 17258 3833 8642 22064 13275 13410 6014 4332 6132 12125
hsa-let-7e-5p	chr14|74549862-74555693	-21.61	22	5831	1762 2711
hsa-let-7e-5p	chr14|91470836-91485730	-25.34	22	14894	3146 2083 9096 1724 10747 3029 5825 8242 3164 8149 9030 5801 6907 1427 1847 3005 8173
hsa-let-7e-5p	chr14|100913431-100940450	-28.77	22	27019	22667 5177 5915 18527 18986 5674 2588 5154 20262
hsa-let-7e-5p	chr14|100950401-100969545	-23.52	22	19144	10894 10870
hsa-let-7e-5p	chr14|102870184-102876525	-29.07	22	6341	4702 2739 4561 4168 2579 4287 2720 664
hsa-let-7e-5p	chr14|105252506-105272894	-27.99	22	20388	12660 1847 17764 7961 2285 568 8627 2127 7937 15035 14893 8082 14869 17883 2151
hsa-let-7e-5p	chr19|1031070-1032696	-26.17	22	1626	1462 778 616 641
hsa-let-7e-5p	chr19|1032391-1036562	-26.17	22	4171	141 483
hsa-let-7e-5p	chr19|3433517-3435207	-24.85	22	1690	715 539
hsa-let-7e-5p	chr19|10772478-10777216	-26.61	22	4738	766 2045 573 1219 2020 1347 1042 4599
hsa-let-7e-5p	chr19|12272486-12275033	-24.93	22	2547	1883 2001 2180 1671
hsa-let-7e-5p	chr19|21166334-21167666	-25.34	22	1332	622 736 1037
hsa-let-7e-5p	chr19|34327420-34330347	-27.75	22	2927	1283 1401
hsa-let-7e-5p	chr19|34433347-34434968	-23.02	22	1621	859 999 592
hsa-let-7e-5p	chr19|37189660-37207254	-26.21	22	17594	8725 15158 15317 14064 15011 8607 13078 15182 682 12452 656 977 12427 15300 14040 17361 8582
hsa-let-7e-5p	chr19|40050323-40083237	-25.34	22	32914	12803 13878 13902 10458 15900 26506 32336 21902
hsa-let-7e-5p	chr19|41268222-41281275	-25.34	22	13053	2445 9356 1856 9380 9933 2603 2470 10458 11474 2587 10051
hsa-let-7e-5p	chr19|44096342-44097888	-26.08	22	1546	1109 1032
hsa-let-7e-5p	chr18|9182381-9195698	-29.59	22	13317	10397 10852 4467 2221 12072 12047 4594 2106 12188 4442
hsa-let-7e-5p	chr18|12999420-13019206	-26.12	22	19786	2355 12168 12339 769 2380 12193 11621 16397 2499
hsa-let-7e-5p	chr18|14799100-14808744	-23.47	22	9644	7672 1296
hsa-let-7e-5p	chr18|21765771-21804014	-28.16	22	38243	3385 14647 18201 18373 11855 4779 9270 1873 20422 11879 16447 19545 9563 9405 16423 26456 17567 1990 15738 35365 9388 18490 22232
hsa-let-7e-5p	chr18|21765771-21791557	-28.16	22	25786	3385 14647 18201 18373 11855 4779 9270 1873 20422 11879 16447 19545 9563 9405 16423 17567 1990 15738 9388 18490 22232
hsa-let-7e-5p	chr18|44701174-44869283	-26	22	168109	115324 120224 40199 117430 66683 93549 9373 63394 120318 11881 163638 57304 160160 95773 19011 125106 3932 13121 149426 6228 153702 105592 33511 143234 56209 135095 160272 101387 49220 149292 29664 129363 155215 6992 13096 13240 57422 10892 12014 34548 70930 72783 157074 34811 61360 98606 120447 126124 148076 155775 9490 11997 149409 10812 18447 95154 113792 130690 84963 149268 15484 90736
hsa-let-7e-5p	chr18|45855572-45882487	-25.85	22	26915	10643 23891 1442 20647 1418 8636 8394 10912 23623 12861 1633 9954 1751 7540 10761 5632 7960
hsa-let-7e-5p	chr18|54277702-54287411	-25.31	22	9709	8263 1612 1636 8393
hsa-let-7e-5p	chr18|58245426-58252054	-24.13	22	6628	4795 351 1135 4820 5052 1674 4936 2736
hsa-let-7e-5p	chr18|79126266-79214038	-28.79	22	87772	69076 34577 64349 72757 42768 45718 75399 27789 79771 49156 29592 1889 34601 27926 54622 79888 1596 66611 70911 3688 32114 45835 51461 54598 72899 78116 35080 42304 30013 57065
hsa-let-7e-5p	chr18|79126266-79277196	-28.79	22	150930	69076 34577 64349 72757 42768 45718 75399 128508 27789 79771 91015 49156 115044 29592 89519 1889 34601 27926 136146 101370 54622 94610 79888 1596 66611 70911 132205 89636 108702 101505 3688 111492 135631 32114 89952 105900 141125 91919 91973 92077 92131 92341 112417 45835 51461 54598 72899 78116 91132 108819 35080 42304 101434 30013 57065 112148
hsa-let-7e-5p	chr22|24302194-24369320	-27.9	22	67126	18406 37662 14936 861 41338 45553 11946 32727 31915 46942 16860 32049 3807 11640 5576 50450 31890 7303 10061 41363 43909 66549 66683 46447 16813 63043 38026 57947 39761 45577 64095 32032 37686 45694 47924 64213 23855 12069 21190 22190 23971 38165 47059 64135 51286 63027 57276 62909 15240 14710
hsa-let-7e-5p	chr22|27873737-27914347	-29.12	22	40610	36589 11867 19642 31506 7114 25682 36310 19777 6981 29223 31482 36285 22369 35559 3033 19760 36138 15986 29076 18276 25800 9666 6957
hsa-let-7e-5p	chr22|32478980-32485209	-25.34	22	6229	489 512 2260 1536 1785
hsa-let-7e-5p	chr22|40273424-40285770	-24.99	22	12346	5387 1093 9708 9828 331 453 1210 9963
hsa-let-7e-5p	chr22|45718412-45740538	-27.08	22	22126	12093 19358 9017 12255 7937 8499 16568 2019 3109 10574 9811
hsa-let-7e-5p	chr22|50372019-50394135	-26.72	22	22116	8413 3917 3893 10890 1318 13900 13248 10913 13592 14219 18068 15136 17676 18043 4635 13728 14353 741 12816 12960 1438 2095 8266 11031 13392 14018 14195 14334 18185 19801 1294 8554 13876 17782 4500 8438 15113 7594 6815 9185
hsa-let-7e-5p	chr20|3213168-3215312	-23.02	22	2144	1801 1508 1625 1928
hsa-let-7e-5p	chr20|9419806-9473365	-26.59	22	53559	51836 15288 11755 36125 14665 752 39647 12772 7077 735 49249 6668 7542 27599 31055 36242 49270 36101
hsa-let-7e-5p	chr20|16494290-16515664	-29.29	22	21374	1471 1630 4040 5728 14052 18731 3051 14374
hsa-let-7e-5p	chr20|16526091-16528440	-22.4	22	2349	572 2102
hsa-let-7e-5p	chr20|32366383-32371874	-22.57	22	5491	3100 2937 3441 4999 3417
hsa-let-7e-5p	chr20|33619516-33629914	-25.93	22	10398	1852 9048 1876 3971 9165 3361
hsa-let-7e-5p	chr20|35681887-35698590	-30.56	22	16703	11440 3096 11287 12329 8508 12354 4138 4295 5423 5296
hsa-let-7e-5p	chr20|35716739-35732135	-28.21	22	15396	6795 4679 4269 6771 10182 1216 3139 9488 11006 9020 11141 10807 3256 1334 2505 6911 8754 10833 12879 10156
hsa-let-7e-5p	chr20|38057531-38066256	-26.84	22	8725	1270 4147 4886 8321 1414 6866
hsa-let-7e-5p	chr20|45333022-45335920	-25.4	22	2898	1044 1538 1562 1068 170 1679 2227 2433
hsa-let-7e-5p	chr20|47262287-47276795	-25.4	22	14508	3852 2061 3249 6103 2085 4090 9491 12476 9466 10004 13411 9886 792 3225 6220 9608 13387 4064 3368 4385 5229 5420
hsa-let-7e-5p	chr20|49067189-49077064	-27.69	22	9875	5919 6527 9411 8275 8738 9095 8714 5180 7395 4392 9207 618
hsa-let-7e-5p	chr20|49941560-49946250	-25.34	22	4690	4177 2195 4201 2580 2605 2382 1240
hsa-let-7e-5p	chr20|58895611-58905480	-25.74	22	9869	7216 6929 3051 9721 7191
hsa-let-7e-5p	chr21|15762890-15791664	-23.73	22	28774	19446 4143 17857 11932 14443
hsa-let-7e-5p	chr21|15777903-15833548	-25.34	22	55645	36258 17929 50831 50807 4433 38597 20875 2844 38518 46809 40134 35063
hsa-let-7e-5p	chr21|31245487-31266983	-26.47	22	21496	21032 2004 5938 2140 14822 13879 2356 13721 16714 19286 13744
hsa-let-7e-5p	chr21|34834409-34859578	-24.66	22	25169	14097 14122 19500 23259 2159 23962 10007 14238 7150 20794 24151
hsa-let-7e-5p	chr21|37420298-37472880	-28.31	22	52582	33889 50349 9854 36385 6908 34027 29768 37031 19934 22635 37709 20070 37170 22757 22943 49471 28630 36340 37006 11161 28470 33866 40694 52522 20051 20893
hsa-let-7e-5p	chr21|39247700-39298582	-25.54	22	50882	29935 47583 11687 38411 38910 12671 21697 38670 42001 11812 38886 7783 28992 6646 30220 44318 47701 44483 30078 47558 30378
hsa-miR-15a-3p	chrX|19683822-19695741	-23.45	22	11919	9882 3921 11514
hsa-miR-15a-3p	chrX|22212903-22245409	-25.66	22	32506	23665 25095 22233 28864 8139 5184 9617 25139
hsa-miR-15a-3p	chrX|24064200-24071727	-21.25	22	7527	5772 529
hsa-miR-15a-3p	chrX|24699424-24704469	-24.45	22	5045	1444 2211
hsa-miR-15a-3p	chrX|49038009-49040568	-30.09	22	2559	1365 1130 306
hsa-miR-15a-3p	KI270927.1|69872-73245	-26.28	22	3373	1592 2071 1375
hsa-miR-15a-3p	chr7|5641153-5652510	-22.51	22	11357	266 10774
hsa-miR-15a-3p	chr7|6697338-6705223	-25.19	22	7885	2847 2046
hsa-miR-15a-3p	chr7|11061790-11111467	-26	22	49677	12966 27666 21951 6461 11691 28262
hsa-miR-15a-3p	chr7|22960255-22991139	-24.52	22	30884	24367 8434 1456
hsa-miR-15a-3p	chr7|32812756-32823221	-23.88	22	10465	1019 7398
hsa-miR-15a-3p	chr7|33351218-33388144	-25.26	22	36926	9355 21425 15607 24424 28885 34827
hsa-miR-15a-3p	chr7|39987598-40047877	-26.45	22	60279	24633 44100 17733 34452 40662 18405 48874 45546 45639
hsa-miR-15a-3p	chr7|43311762-43320742	-28.63	22	8980	5380 5537 4945 7525 133
hsa-miR-15a-3p	chr7|47344754-47400914	-28.03	22	56160	4794 40788 49759 45670 17055 23924 24731 40145 43418 1309 24695 23695
hsa-miR-15a-3p	chr7|47435281-47442055	-25.32	22	6774	4921 4328
hsa-miR-15a-3p	chr7|48410519-48427871	-25.01	22	17352	1600 113 15983 1956
hsa-miR-15a-3p	chr7|80789305-80810701	-24.37	22	21396	1189 7960
hsa-miR-15a-3p	chr7|82060427-82084900	-22.61	22	24473	24106 13676
hsa-miR-15a-3p	chr7|92123119-92131872	-24.87	22	8753	8085 1925
hsa-miR-15a-3p	chr7|99333324-99338285	-24.87	22	4961	2530 1572
hsa-miR-15a-3p	chr7|102399547-102404683	-27.29	22	5136	4339 4292
hsa-miR-15a-3p	chr7|107527236-107548332	-28.54	22	21096	16469 18444
hsa-miR-15a-3p	chr7|127807483-127888012	-27.82	22	80529	15859 51834 61865 1589 70322 1255 63021 54395 79036 38453 41665 40269 33816 17680 47909 25262 29766
hsa-miR-15a-3p	chr7|128574719-128592017	-25.08	22	17298	9818 258 17133
hsa-miR-15a-3p	chr7|130039463-130049144	-25.2	22	9681	7369 2740 6909 38 8108
hsa-miR-15a-3p	chr7|130984052-131052555	-29.63	22	68503	9206 37004 3135 49161 51136 25661 10328 6371 13827 9784 8359 3116 53085 10421 45278 32232 50669 5750 43954 29304
hsa-miR-15a-3p	chr7|137521865-137623554	-25.58	22	101689	100429 48330 3215 17752 47160 87222 100814 71953 47764 28211 65511 68426 8857 18675 30537 97819 53652
hsa-miR-15a-3p	chr7|137901353-137916012	-24.19	22	14659	8012 8396
hsa-miR-15a-3p	chr7|139398598-139407350	-21.89	22	8752	6259 8037
hsa-miR-15a-3p	chr7|152220522-152250966	-22.74	22	30444	7088 24999 27135 28853 20294
hsa-miR-15a-3p	chr7|152309965-152330739	-26.35	22	20774	11449 17893 10565
hsa-miR-15a-3p	chr7|156826604-156836885	-20.89	22	10281	5931 600
hsa-miR-15a-3p	chr7|157358546-157367483	-28.43	22	8937	4798 5412 4103 5343
hsa-miR-15a-3p	chr7|158788003-158798076	-26.25	22	10073	8684 5850 8879 1635
hsa-miR-15a-3p	chr7|158869854-158876691	-24.68	22	6837	4775 1411 6042
hsa-miR-15a-3p	chr7|158879683-158918869	-32.35	22	39186	10446 13209 31402 30648 31298 34308
hsa-miR-15a-3p	chr6|1930102-1960966	-24.87	22	30864	3417 15264 14303 14468 24254 27982
hsa-miR-15a-3p	chr6|7303549-7310029	-25.53	22	6480	725 830
hsa-miR-15a-3p	chr6|20144219-20152769	-24.11	22	8550	2586 6396
hsa-miR-15a-3p	chr6|20649292-20758643	-25.92	22	109351	8686 86878 4075 75190 2372 15611 72010 53904 46847 107917 6160 43738 53458 67137 32450 53441 87380 53293 104971
hsa-miR-15a-3p	chr6|34606554-34646798	-24.87	22	40244	13082 3507 6389 6614 7768 30268 15049
hsa-miR-15a-3p	chr6|38577599-38598121	-25.66	22	20522	9651 19102 5664
hsa-miR-15a-3p	chr6|84185186-84204096	-27.44	22	18910	7556 174 12086
hsa-miR-15a-3p	chr6|85526125-85542043	-23.58	22	15918	6192 5035 14327 11589
hsa-miR-15a-3p	chr6|85557975-85565419	-27.11	22	7444	4883 1883
hsa-miR-15a-3p	chr6|89853165-89857199	-26.52	22	4034	1477 3434
hsa-miR-15a-3p	chr6|100766564-100848707	-25.59	22	82143	71225 58622 55873 77506 79948 11383 52665
hsa-miR-15a-3p	chr6|104744159-104785319	-26.08	22	41160	30856 21113 3140 41023 1238
hsa-miR-15a-3p	chr6|109140420-109146937	-23.22	22	6517	6437 2076
hsa-miR-15a-3p	chr6|110667433-110773937	-29.16	22	106504	45899 86003 103549 10033 34019 44435 46810 91872 99950 13701 13813 60755 56636
hsa-miR-15a-3p	chr6|111311068-111331784	-31.21	22	20716	6684 8293 9864
hsa-miR-15a-3p	chr6|111349217-111359014	-27.96	22	9797	4831 8376
hsa-miR-15a-3p	chr6|147267083-147316407	-26.19	22	49324	39553 26045 3216 15964 36067 29270 6769 17853
hsa-miR-15a-3p	chr6|148543679-148546146	-21.26	22	2467	141 2448 2323
hsa-miR-15a-3p	chr6|155176815-155183500	-20.67	22	6685	2236 1246 2040
hsa-miR-15a-3p	chr6|157110471-157148951	-29.17	22	38480	22170 18085 24114 22585 6215 38014
hsa-miR-15a-3p	chr6|157867546-157875176	-23.91	22	7630	3957 2122 4046
hsa-miR-15a-3p	chr6|166430452-166432490	-25.75	22	2038	12 988 750
hsa-miR-15a-3p	chr6|167870382-167902386	-24.42	22	32004	10078 6799 30366 17308 16353
hsa-miR-15a-3p	chr5|225882-240476	-24.87	22	14594	10550 1948 947 8437 10423 1360
hsa-miR-15a-3p	chr5|6606819-6620298	-22.48	22	13479	6222 8236
hsa-miR-15a-3p	chr5|37437921-37479987	-24.87	22	42066	23251 15708 28685 4676 9930 22684
hsa-miR-15a-3p	chr5|72861807-72883232	-28.87	22	21425	10228 6525 15188 31
hsa-miR-15a-3p	chr5|73832337-73852692	-28.59	22	20355	8209 3033 9232 10550
hsa-miR-15a-3p	chr5|79396822-79457018	-24.87	22	60196	36646 32322 38909 39204 13120 33101 4846 17530 29784
hsa-miR-15a-3p	chr5|80150881-80169546	-26.64	22	18665	5349 11537 17661 930
hsa-miR-15a-3p	chr5|103167178-103184744	-22.78	22	17566	7400 7595 7037
hsa-miR-15a-3p	chr5|119101934-119129423	-28.56	22	27489	27030 15670
hsa-miR-15a-3p	chr5|126465425-126480527	-23.41	22	15102	2336 8440 13176 13660
hsa-miR-15a-3p	chr5|128357275-128395274	-22.55	22	37999	19015 11447
hsa-miR-15a-3p	chr5|128446480-128530693	-28.17	22	84213	58372 78450 34130 9028 50021 12815 48231 33302 38824
hsa-miR-15a-3p	chr5|133064979-133076898	-21.48	22	11919	1253 532
hsa-miR-15a-3p	chr5|134537988-134552209	-28.36	22	14221	626 10277 3452 196 10301 11054
hsa-miR-15a-3p	chr5|134703758-134718173	-25.72	22	14415	5164 10552 13395 7278
hsa-miR-15a-3p	chr5|143037195-143057747	-23.94	22	20552	12857 7332 9292 777
hsa-miR-15a-3p	chr5|158731068-158796475	-24.06	22	65407	58690 1531 51448 46437 14900 7865 26044
hsa-miR-15a-3p	chr5|170878096-170924550	-24.87	22	46454	2845 15597 13469 46088
hsa-miR-15a-3p	chr4|2596083-2639859	-27.96	22	43776	11617 25582 42561 2666 34963 24529 26274 21462 30900 42228 26663 35372 2091 23889 1572 27830
hsa-miR-15a-3p	chr4|2630934-2672372	-26.43	22	41438	18854 16080 13749 7710 112 32051 9375 12958 10621 11270 31149 7377 521 38190 17235 20869
hsa-miR-15a-3p	chr4|2941581-2942351	-22.8	22	770	533 56
hsa-miR-15a-3p	chr4|17623600-17625845	-24.4	22	2245	1384 202
hsa-miR-15a-3p	chr4|17886067-17909345	-26.03	22	23278	22246 8013 10496
hsa-miR-15a-3p	chr4|20491760-20511137	-26.08	22	19377	7929 2919 5633
hsa-miR-15a-3p	chr4|38054198-38103157	-26.98	22	48959	13633 46912 26210 16329 23868 9070 11949 30227 47960 4065 25974
hsa-miR-15a-3p	chr4|39737419-39745810	-24.87	22	8391	5342 3023 6085 7388 6806
hsa-miR-15a-3p	chr4|39745751-39774933	-29.58	22	29182	3678 255 15692 28762 7115 8812 14140
hsa-miR-15a-3p	chr4|47744401-47786925	-23.55	22	42524	30697 10427 18480
hsa-miR-15a-3p	chr4|51863436-51891851	-27.67	22	28415	4271 8981 1940 13047 26209 24751 15936 16853 27521
hsa-miR-15a-3p	chr4|53379072-53425965	-27.1	22	46893	38470 41026 14102 7611 8416
hsa-miR-15a-3p	chr4|53383772-53428183	-27.1	22	44411	33770 36326 9402 2911 3716
hsa-miR-15a-3p	chr4|67662188-67682213	-20.8	22	20025	18509 12035
hsa-miR-15a-3p	chr4|77726166-77744875	-21.33	22	18709	2800 4505
hsa-miR-15a-3p	chr4|98391951-98421394	-25.74	22	29443	985 11623 18125 4364 16462
hsa-miR-15a-3p	chr4|139061864-139073567	-21.5	22	11703	3468 2160
hsa-miR-15a-3p	chr4|140947653-140967873	-26.17	22	20220	91 5783 19104 8694
hsa-miR-15a-3p	chr4|143415476-143440382	-24.87	22	24906	7508 8201 13435 21564 13345
hsa-miR-15a-3p	chr4|145845955-145849561	-24.87	22	3606	423 762
hsa-miR-15a-3p	chr4|147906637-147939899	-24.87	22	33262	26655 30260 3415 19200 15951 16218 28265 29648 11540
hsa-miR-15a-3p	chr4|150415437-150491035	-27.63	22	75598	9976 4565 4520 28324 48928 62599
hsa-miR-15a-3p	chr4|159186641-159210583	-26.7	22	23942	22762 20377 16995 18656 12329 7547
hsa-miR-15a-3p	chr4|168890921-168916027	-27.09	22	25106	19741 20802 5003 16531 6187
hsa-miR-15a-3p	chr3|18378169-18420991	-27.84	22	42822	14171 42515 15492 8263 15470 7354 19155
hsa-miR-15a-3p	chr3|27411641-27452498	-25.06	22	40857	18693 7693
hsa-miR-15a-3p	chr3|27418485-27452498	-25.06	22	34013	11849 849
hsa-miR-15a-3p	chr3|33051757-33068970	-22.81	22	17213	10748 12097 2759 12920
hsa-miR-15a-3p	chr3|41224020-41238076	-23.86	22	14056	7375 10442
hsa-miR-15a-3p	chr3|42555929-42563686	-29.58	22	7757	4507 7596 4763 6414 4991
hsa-miR-15a-3p	chr3|48793996-48807684	-23.31	22	13688	5261 1914 6234 9744
hsa-miR-15a-3p	chr3|61748877-62078258	-32.28	22	329381	26548 118199 32236 1400 226399 216511 223360 175313 217406 159144 249781 3016 143402 65163 56499 150084 200260 233645 37295 192076 67823 302901 431 75147 143839 154079 266321 70585 122913 260084 27115 37436 114282 142296 223448 318473 20440 26382 99504 165622 242610 261322 272079 239532 252990 305350 19610 158790 220417 266378 297006
hsa-miR-15a-3p	chr3|61989624-62003497	-25.7	22	13873	9034 1863 12243
hsa-miR-15a-3p	chr3|105670232-105681818	-22.56	22	11586	6468 3115
hsa-miR-15a-3p	chr3|107710451-107744710	-24.67	22	34259	8682 9955 15259 28190
hsa-miR-15a-3p	chr3|111945267-111962312	-21.81	22	17045	4503 9620 8491
hsa-miR-15a-3p	chr3|123626817-123667187	-29.06	22	40370	26478 15761 1353 20669 8680 29385 14753 37551 13554 35065 24802 29274 2071
hsa-miR-15a-3p	chr3|141260122-141287453	-28.27	22	27331	18673 8724 17646 13766 89 8309 10265 18154 24905 253 25151 11709 20310
hsa-miR-15a-3p	chr3|155910691-155925366	-27.1	22	14675	7082 9658
hsa-miR-15a-3p	chr3|179740246-179765848	-24.66	22	25602	20958 183 21430 20318 17637 17045
hsa-miR-15a-3p	chr3|183775914-183790980	-22.95	22	15066	2801 5889 11989 6551
hsa-miR-15a-3p	chr3|197829563-197871462	-24.8	22	41899	29722 20605 16899 7917 8564 21157 34832 13826
hsa-miR-15a-3p	chr2|7014453-7030215	-25.48	22	15762	15102 12202 3877 5854
hsa-miR-15a-3p	chr2|8908620-8974435	-26.33	22	65815	59299 28781 42626 19381 26056 31072 26012 50501 45735 50235 64813 998 22159 30793
hsa-miR-15a-3p	chr2|10644319-10668723	-22.83	22	24404	10741 1491 11519 19531 5281 22285
hsa-miR-15a-3p	chr2|15186741-15218968	-21.73	22	32227	8516 32167
hsa-miR-15a-3p	chr2|15275483-15330765	-23.36	22	55282	16555 19159 36590 7284 46819 54119 30245
hsa-miR-15a-3p	chr2|23880638-23885829	-23.07	22	5191	1487 2072
hsa-miR-15a-3p	chr2|25482795-25531597	-26.67	22	48802	1307 2969 3433 1288 7341 47492 43034 19991 11967 38999 4425 14698 40746
hsa-miR-15a-3p	chr2|25628170-25639094	-22.54	22	10924	10102 4393
hsa-miR-15a-3p	chr2|32377587-32416163	-24.72	22	38576	5416 8116 912 26952 3694 34117
hsa-miR-15a-3p	chr2|33186855-33222151	-27.38	22	35296	328 15946 19784 27503 5440 22967 30697 3947 14688
hsa-miR-15a-3p	chr2|33252676-33315269	-25.91	22	62593	13765 34821 30961 13637 34452 49965 11480 17814 50955 13482 34320
hsa-miR-15a-3p	chr2|48642401-48671680	-23.24	22	29279	11474 10720 219 19134
hsa-miR-15a-3p	chr2|55349517-55388886	-23.11	22	39369	23343 19797 31936 24645 25639
hsa-miR-15a-3p	chr2|61278164-61319327	-22.83	22	41163	14876 17957 22532 38676 1581 26190
hsa-miR-15a-3p	chr2|61284874-61350693	-23.12	22	65819	8166 11247 15822 31966 50251 38541 19480 43194
hsa-miR-15a-3p	chr2|61296799-61350693	-23.12	22	53894	3897 20041 38326 26616 7555 31269
hsa-miR-15a-3p	chr2|63484603-63571626	-32.2	22	87023	74173 86509 25322 70608 10217 17450 33566 26273 76293 35186 36196 52353 18604 4377
hsa-miR-15a-3p	chr2|68490189-68545312	-26.05	22	55123	34354 44319 7066 53170 2189 38269 19943 39997 46831 32853 39529 39629 38407
hsa-miR-15a-3p	chr2|71396140-71418639	-25.56	22	22499	10760 11147 14278
hsa-miR-15a-3p	chr2|101027382-101033758	-20.8	22	6376	1235 4983
hsa-miR-15a-3p	chr2|106112645-106125679	-27.29	22	13034	707 10334 7474 7082
hsa-miR-15a-3p	chr2|120278614-120289757	-25.09	22	11143	2656 1252
hsa-miR-15a-3p	chr2|127996349-128000454	-23.08	22	4105	1620 2568
hsa-miR-15a-3p	chr2|131038852-131043583	-26.45	22	4731	3691 1139 3281 5 649
hsa-miR-15a-3p	chr2|134317528-134318739	-22.39	22	1211	738 1061
hsa-miR-15a-3p	chr2|135865012-135870361	-24.87	22	5349	4343 2915
hsa-miR-15a-3p	chr2|159337566-159395834	-27.88	22	58268	24663 2391 6360 30222 27395 32668 43044 25488
hsa-miR-15a-3p	chr2|177482058-177513908	-23.18	22	31850	28027 11300 27631
hsa-miR-15a-3p	chr2|200412310-200419496	-26.15	22	7186	646 5978 4714
hsa-miR-15a-3p	chr2|200611383-200668803	-27.52	22	57420	37844 13543 19040 25969 12818 51767 37583 51673 28417 52783 53874 12200
hsa-miR-15a-3p	chr2|203068392-203084569	-24.87	22	16177	13425 11920 6339
hsa-miR-15a-3p	chr2|210098085-210154611	-26.44	22	56526	1953 18059 28874 27069 5299 8399
hsa-miR-15a-3p	chr2|213317218-213350645	-22.18	22	33427	19160 30506 13514
hsa-miR-15a-3p	chr2|222630112-222648795	-25.72	22	18683	15988 17553 9604 6189 6010
hsa-miR-15a-3p	chr2|229829192-229880128	-28.19	22	50936	3005 14163 21776 10387 23612 6133
hsa-miR-15a-3p	chr2|230442936-230449150	-24.81	22	6214	3925 342 3361 2508
hsa-miR-15a-3p	chr2|241413306-241435030	-25.6	22	21724	1599 2975 9279 15167 402 21016 284 4465
hsa-miR-15a-3p	chr1|1256991-1267992	-23.53	22	11001	2780 1784 9736 7682 2401
hsa-miR-15a-3p	chr1|1793244-1817875	-28.37	22	24631	17022 21418 18722 21768 6472 10953 19017 3850 19215 11311 20521 3531
hsa-miR-15a-3p	chr1|12293523-12321964	-24.98	22	28441	4621 94 1601 18479 13433 17674 8669 735 25776
hsa-miR-15a-3p	chr1|12578717-12579412	-33.03	22	695	179 40
hsa-miR-15a-3p	chr1|15544398-15567269	-25.15	22	22871	11878 16911 17187 5316 5597 17346 10743 4709 4725 20854
hsa-miR-15a-3p	chr1|15630324-15651895	-31.22	22	21571	15600 11048 5860 15304 254
hsa-miR-15a-3p	chr1|21715388-21724095	-23.74	22	8707	816 4170 6763 1540
hsa-miR-15a-3p	chr1|23030468-23044486	-24.16	22	14018	5565 6516 2673
hsa-miR-15a-3p	chr1|39424027-39439500	-25.13	22	15473	6632 950
hsa-miR-15a-3p	chr1|44308309-44339322	-31.79	22	31013	18061 18896 29201 6294
hsa-miR-15a-3p	chr1|53074605-53082188	-25.27	22	7583	5544 4523 3705 4018 6948
hsa-miR-15a-3p	chr1|58506059-58539310	-27.81	22	33251	19024 21989 28590
hsa-miR-15a-3p	chr1|59321535-59346398	-24.87	22	24863	18981 7998 12649 2466 317 3722 17971
hsa-miR-15a-3p	chr1|77711746-77713281	-24.59	22	1535	1417 850 633
hsa-miR-15a-3p	chr1|98684884-98698905	-23.91	22	14021	9386 2900
hsa-miR-15a-3p	chr1|102979381-102989571	-22.54	22	10190	7096 4216
hsa-miR-15a-3p	chr1|112591524-112616895	-27.65	22	25371	9676 14439 13221 24045 14281 6942
hsa-miR-15a-3p	chr1|146076705-146094952	-31.61	22	18247	3671 8407 13128 17846 2074 6804 11531 16249 3806 8542 13263 17981
hsa-miR-15a-3p	chr1|155395458-155459898	-26.44	22	64440	28208 34394 11053 34799 36438 50151 5920 26113 58547 40386 28314 15292 6230 19824 29651
hsa-miR-15a-3p	chr1|180984676-181005463	-24.75	22	20787	10895 19896 5643 3497 2651
hsa-miR-15a-3p	chr1|198232552-198279061	-22.28	22	46509	13836 33134
hsa-miR-15a-3p	chr1|205159546-205169832	-30.95	22	10286	4756 1509
hsa-miR-15a-3p	chr1|206595717-206605507	-24.23	22	9790	5160 1943
hsa-miR-15a-3p	chr1|214383310-214386922	-26.25	22	3612	831 811
hsa-miR-15a-3p	chr1|233160282-233236980	-28.93	22	76698	46086 50868 20044 9263 34635 40644 61387
hsa-miR-15a-3p	chr1|243415701-243426558	-23.87	22	10857	10385 3255 6980
hsa-miR-15a-3p	chr9|4117767-4286523	-31.48	22	168756	145874 17164 100107 44990 150308 13213 142388 12347 45797 136051 77913 128962 22098 100267 98606 147305 50223 103073 156240 157950 103042 121465 156337 23537 76574 135557 49890
hsa-miR-15a-3p	chr9|22029432-22056387	-25.1	22	26955	4651 3409 10633 6494
hsa-miR-15a-3p	chr9|35295695-35313989	-23.84	22	18294	18144 15104 14779 7139 2585
hsa-miR-15a-3p	chr9|76067954-76096102	-23.73	22	28148	2247 21871 8395 22683
hsa-miR-15a-3p	chr9|83663874-83678599	-21.39	22	14725	9003 13222 8453
hsa-miR-15a-3p	chr9|92055404-92080963	-25.72	22	25559	2774 15896 25530
hsa-miR-15a-3p	chr9|92715252-92722808	-24.17	22	7556	4387 313 583 775 2490
hsa-miR-15a-3p	chr9|93476255-93498886	-23.97	22	22631	4866 18235 14908 11188 14627
hsa-miR-15a-3p	chr9|98745558-98771046	-21.56	22	25488	24460 4171 6962
hsa-miR-15a-3p	chr9|109080838-109108570	-26.2	22	27732	15786 7090 11898 8746 9786 13714 16593
hsa-miR-15a-3p	chr9|112408906-112459577	-24.75	22	50671	11640 43439 19184 11577 15315 729 37506 41577
hsa-miR-15a-3p	chr9|116344542-116353793	-22.77	22	9251	2521 3311
hsa-miR-15a-3p	chr9|124908376-124912026	-23.54	22	3650	2981 1970 3235
hsa-miR-15a-3p	chr9|128169051-128180799	-24.92	22	11748	11063 9223 1504 4855 4671 8547 5152
hsa-miR-15a-3p	chr8|25268844-25292172	-21.54	22	23328	17146 11389
hsa-miR-15a-3p	chr8|38943788-38946221	-28.16	22	2433	2144 2076
hsa-miR-15a-3p	chr8|42906172-42974194	-27.21	22	68022	8367 47292 16279 63219 3481 46546
hsa-miR-15a-3p	chr8|42973288-42986795	-24.15	22	13507	11636 8361 3503 8861
hsa-miR-15a-3p	chr8|47929091-47934090	-23.72	22	4999	1828 2640
hsa-miR-15a-3p	chr8|48043032-48049978	-28.4	22	6946	3367 2654 2371
hsa-miR-15a-3p	chr8|53756554-53801896	-24.87	22	45342	18879 36296 19747 4683 8406 8636
hsa-miR-15a-3p	chr8|53769617-53801896	-24.56	22	32279	5816 23233 6684
hsa-miR-15a-3p	chr8|53970391-54010492	-24.77	22	40101	20020 7017 2414 28731
hsa-miR-15a-3p	chr8|61548070-61553120	-23.55	22	5050	3191 2658 2491
hsa-miR-15a-3p	chr8|66828653-66836074	-25.3	22	7421	1552 590 1194
hsa-miR-15a-3p	chr8|71269739-71317674	-24.87	22	47935	21297 6497 24620 2394 8983 16333
hsa-miR-15a-3p	chr8|99142973-99156743	-21.71	22	13770	1386 5121
hsa-miR-15a-3p	chr8|99511103-99661491	-29	22	150388	94726 13123 39828 136039 123304 9969 38585 51923 33186 69931 8762 13405 120586 63308 93589 89337
hsa-miR-15a-3p	chr8|99520898-99556653	-25.98	22	35755	3328 30033 174 28790 23391 3610
hsa-miR-15a-3p	chr13|19730238-19741649	-27.1	22	11411	10005 6345 8569 4829
hsa-miR-15a-3p	chr13|20026611-20036909	-21.32	22	10298	7496 2696 4068 6039
hsa-miR-15a-3p	chr13|23590149-23626792	-23.67	22	36643	20393 3649 17050 12308
hsa-miR-15a-3p	chr13|46003138-46020557	-22.2	22	17419	1642 14461
hsa-miR-15a-3p	chr13|95925679-95940091	-22.92	22	14412	11074 2632
hsa-miR-15a-3p	chr13|101692584-101706902	-27.1	22	14318	12630 8849 2026
hsa-miR-15a-3p	chr12|43760924-43783724	-20.99	22	22800	10232 9512
hsa-miR-15a-3p	chr12|62549667-62553174	-25.14	22	3507	1504 97
hsa-miR-15a-3p	chr12|64062916-64097375	-25.64	22	34459	15669 29835 12560 5128 5218 8383 29918 20463 5700
hsa-miR-15a-3p	chr12|77940318-78007445	-24.87	22	67127	4069 42378 38974 52551 60560 63661 11664 43250
hsa-miR-15a-3p	chr12|108818248-108823361	-26.23	22	5113	2897 2665
hsa-miR-15a-3p	chr12|109456117-109458078	-24.23	22	1961	1721 1665 535
hsa-miR-15a-3p	chr12|116928022-116949706	-24.63	22	21684	1074 1108 351 9047
hsa-miR-15a-3p	chr12|122777490-122823459	-28.91	22	45969	20092 27103 4251 9370 22389 25205 3024 17366 25578 31473 11523 33594 37869
hsa-miR-15a-3p	chr12|123166654-123198334	-25.72	22	31680	25030 31028 31330 15873 6070 23182
hsa-miR-15a-3p	chr12|124419956-124430787	-27.26	22	10831	5532 3121 6921 10305 4979 10417 5318 1384 4052 9629 4841 3577 10527
hsa-miR-15a-3p	chr12|131986513-131994956	-24.35	22	8443	1308 6017 6306 6793 6551 6346 8095
hsa-miR-15a-3p	chr12|132120419-132121980	-20.96	22	1561	151 116
hsa-miR-15a-3p	chr12|132813306-132822311	-26.31	22	9005	6123 2792 1323
hsa-miR-15a-3p	chr11|11903262-11920494	-23.75	22	17232	14848 12946
hsa-miR-15a-3p	chr11|18558227-18578808	-28.3	22	20581	3792 13017 14591 278 13909 3380 1555 7952
hsa-miR-15a-3p	chr11|33043749-33061726	-22.41	22	17977	16634 10891 16471 17164 16448
hsa-miR-15a-3p	chr11|36610080-36648155	-25.98	22	38075	8535 28680 21194 34833 13660 26684
hsa-miR-15a-3p	chr11|46795593-46821268	-26.89	22	25675	20275 2217 12848 23703 6806 6523
hsa-miR-15a-3p	chr11|68166981-68190152	-22.51	22	23171	1636 13695 15500 16513 9204
hsa-miR-15a-3p	chr11|68357649-68365702	-25.11	22	8053	5473 2989 842 3248 3556
hsa-miR-15a-3p	chr11|68515027-68519651	-28.15	22	4624	3504 1307
hsa-miR-15a-3p	chr11|68519500-68537891	-28.14	22	18391	14828 8248 8388
hsa-miR-15a-3p	chr11|68760224-68762761	-25.7	22	2537	1810 2406
hsa-miR-15a-3p	chr11|72867864-72889945	-24.87	22	22081	2936 14181 682 3732
hsa-miR-15a-3p	chr11|103115176-103121496	-23	22	6320	1303 1271
hsa-miR-15a-3p	chr11|118551785-118559864	-26.07	22	8079	1325 1163 7152 4608 2711
hsa-miR-15a-3p	chr11|118779631-118786518	-26.98	22	6887	4071 1377
hsa-miR-15a-3p	chr11|128484822-128490576	-21.99	22	5754	227 5497
hsa-miR-15a-3p	chr11|128758114-128782023	-27.69	22	23909	1819 6264 10700 3662 16823 14973 5143 16844 13127
hsa-miR-15a-3p	chr10|366274-384146	-24.92	22	17872	9259 9236 1043 16378 10304
hsa-miR-15a-3p	chr10|440870-486530	-24.92	22	45660	18640 40095 34514 16188 26576 17880 30461 34893 29032 29069 41321
hsa-miR-15a-3p	chr10|5773841-5800705	-26.62	22	26864	1212 7684 1474
hsa-miR-15a-3p	chr10|7243557-7285954	-28.09	22	42397	34128 13435 39981 23186 31192 18627 37759 13328 32621 31596
hsa-miR-15a-3p	chr10|7276891-7285954	-22.49	22	9063	794 6647 4425
hsa-miR-15a-3p	chr10|12094072-12120267	-25.58	22	26195	10019 17407 22140 21381 8939 1641 3925 6005 3768 7021
hsa-miR-15a-3p	chr10|12760947-12791233	-27.1	22	30286	26953 10489 11426 17436 7281 3914 19995 27616 27348
hsa-miR-15a-3p	chr10|15548454-15575594	-24.93	22	27140	20810 5490 18601 14389
hsa-miR-15a-3p	chr10|22591628-22609717	-28.08	22	18089	1203 6392 9105 3847 6537
hsa-miR-15a-3p	chr10|35516522-35553185	-24.08	22	36663	15229 21739 15745 26860 6141 11897
hsa-miR-15a-3p	chr10|45639815-45663842	-27.1	22	24027	16316 2692 20247
hsa-miR-15a-3p	chr10|50433475-50590247	-27.99	22	156772	43725 129690 113577 56399 114062 104883 11598 156278 34551 71641 86216 135082 56978 94417 48341 43211 61461 61663 130168 64083 151397 151416 113311 3406 70339 102337 53831 66548 86134
hsa-miR-15a-3p	chr10|68911067-68919981	-25.28	22	8914	6578 4246
hsa-miR-15a-3p	chr10|68967017-68974743	-22.51	22	7726	432 1416 5358
hsa-miR-15a-3p	chr10|84417770-84438707	-24.87	22	20937	17488 18456 4154 18765 7142
hsa-miR-15a-3p	chr10|87767672-87814612	-24.35	22	46940	35415 14254 6993 27545 43376 15472
hsa-miR-15a-3p	chr10|99969114-99972134	-22.83	22	3020	1758 601
hsa-miR-15a-3p	chr10|100923974-100931078	-24.87	22	7104	5422 2836
hsa-miR-15a-3p	chr10|102485608-102489138	-24.57	22	3530	1523 1573 2887
hsa-miR-15a-3p	chr10|126970701-127000307	-24.01	22	29606	6353 4099 22524 12053 10946 10564 13856 7508
hsa-miR-15a-3p	chr10|131934457-131947791	-22.47	22	13334	9176 12112 2488 13157
hsa-miR-15a-3p	chr17|586269-632841	-30.71	22	46572	20364 33925 31002 40671 3382 27887 23762 16659 2519
hsa-miR-15a-3p	chr17|32173830-32194107	-22.83	22	20277	15369 6582 3819
hsa-miR-15a-3p	chr17|42223381-42232137	-23.85	22	8756	8193 5408
hsa-miR-15a-3p	chr17|51041500-51056482	-24.94	22	14982	428 8953
hsa-miR-15a-3p	chr17|55401468-55411417	-24.87	22	9949	501 8419
hsa-miR-15a-3p	chr17|64212573-64214242	-23.11	22	1669	1381 1315
hsa-miR-15a-3p	chr17|66496200-66689047	-31.47	22	192847	174911 93875 69375 124278 185579 80520 30869 85039 62735 54349 94774 129769 106521 64382 117779 161180 18906 112476 26882 131694 126516 37197 55144 121421 65659 24821 74129 172618 8292 38367 142548 164609 57565 71229 73133 89020 83534 36626 71902 83996 181112 49129 93228 94760 149387 28521 151335 190847 23581 120982 180267 128024 57063 81346 88063
hsa-miR-15a-3p	chr17|67128650-67167796	-24.43	22	39146	21277 11065 4841 23301 23430 29528
hsa-miR-15a-3p	chr17|67945408-67975958	-30.04	22	30550	21160 27866 10462 23653 10811 11456 13459 19491 5145 16638 4394 20305
hsa-miR-15a-3p	chr17|67959540-67975958	-30.04	22	16418	7028 13734 9521 5359 2506 6173
hsa-miR-15a-3p	chr17|78064721-78075278	-26.79	22	10557	1802 6376 7239 3788
hsa-miR-15a-3p	chr17|78396307-78398351	-25.79	22	2044	368 20 222
hsa-miR-15a-3p	chr17|81604547-81608822	-24.87	22	4275	634 2384
hsa-miR-15a-3p	chr17|82763964-82814934	-32.64	22	50970	18392 41506 581 27868 36566 45456 50769 36498 36534 6336 26392 26424 29315 3891 7860 469 41524 27925 15819 17678 42307 3268 44171 29618 31352 32635 46187 11842 12155 12843 14286 26483 33379 45329
hsa-miR-15a-3p	chr17|82900650-82911789	-26.76	22	11139	9153 8057 7135 2778 10374
hsa-miR-15a-3p	chr16|8920358-8930397	-24.87	22	10039	1347 1457 5696
hsa-miR-15a-3p	chr16|11774235-11779363	-25.76	22	5128	3967 4057
hsa-miR-15a-3p	chr16|12199600-12278036	-27.26	22	78436	17835 3841 3901 3961 71343 38509 18912 24239 57184 3661 3721 3781 23777 28748 76802 51433 16445 26083 14808 55637 40083 4364 64941 31530 47115 29463
hsa-miR-15a-3p	chr16|21962459-21976243	-22.71	22	13784	1987 7595 9264
hsa-miR-15a-3p	chr16|49730770-49789546	-26.43	22	58776	57179 56036 55063 13464 13596 13668 50864 21424 40133 13562 13742 13842 13632 41442 30556 55770 45508 12684 10834 56562 49127 6253 30330
hsa-miR-15a-3p	chr16|53873785-53888951	-22.52	22	15166	6887 10104 7231
hsa-miR-15a-3p	chr16|56369192-56389375	-25.83	22	20183	2172 1510 9995
hsa-miR-15a-3p	chr16|68121986-68191775	-26.26	22	69789	568 30248 62718 63777 64454 21628 36961 14564 65022 40285 65214 1899 63615 41527 64990
hsa-miR-15a-3p	chr16|74491000-74532153	-26.9	22	41153	1719 8903 15482 19783 13677 2816 24617 37277 33065
hsa-miR-15a-3p	chr16|88033108-88038011	-29.31	22	4903	2607 229
hsa-miR-15a-3p	chr16|89758576-89762022	-26.9	22	3446	2056 1873
hsa-miR-15a-3p	chr15|39713443-39776531	-28.4	22	63088	15894 9987 29138 44882 54114 23353 55736 25666 31376 23091
hsa-miR-15a-3p	chr15|39939504-39949268	-25.5	22	9764	2855 5468 816
hsa-miR-15a-3p	chr15|40709024-40728824	-30.04	22	19800	10708 9063 1118 17789 13103
hsa-miR-15a-3p	chr15|42998167-43017181	-25.64	22	19014	10438 10323 8564 13960 7677
hsa-miR-15a-3p	chr15|43753823-43765566	-27.1	22	11743	8714 1991 5421 5367 7319
hsa-miR-15a-3p	chr15|50637421-50663046	-26.34	22	25625	24832 21677 11690 838 17480
hsa-miR-15a-3p	chr15|50722123-50731039	-24.87	22	8916	4093 2355 7728 8220
hsa-miR-15a-3p	chr15|63532646-63563008	-28.57	22	30362	25421 13225 13089 13995 26307 24669
hsa-miR-15a-3p	chr15|63690540-63694894	-31.08	22	4354	2538 2984
hsa-miR-15a-3p	chr15|63723181-63756748	-25.97	22	33567	6543 20830 12278 28411 9101
hsa-miR-15a-3p	chr15|64393945-64445108	-24.87	22	51163	48351 25912 16122 702 941 12215 560 13622 41059 38821 45208
hsa-miR-15a-3p	chr15|65463760-65480399	-26.89	22	16639	16043 15984 4167 6196
hsa-miR-15a-3p	chr15|72345445-72356617	-25.43	22	11172	10332 2078 6228 8001 9869 2197
hsa-miR-15a-3p	chr15|76728594-76765638	-27.51	22	37044	16755 27884 23500 19307 18808 27839 19438
hsa-miR-15a-3p	chr15|85067013-85083644	-25.72	22	16631	5271 14435 11433
hsa-miR-15a-3p	chr15|85655416-85669830	-30.54	22	14414	8838 3 1313 6992
hsa-miR-15a-3p	chr15|94367604-94402019	-26.34	22	34415	4902 11061 32392 25112 24662 13468
hsa-miR-15a-3p	chr15|99598429-99706855	-25.55	22	108426	98017 102015 13888 72081 90228 77374 53177 65894
hsa-miR-15a-3p	chr14|29638488-29725674	-24.98	22	87186	83844 10654 46615 59964 37555 33753 63344 34566 16498 50209 71997
hsa-miR-15a-3p	chr14|35053277-35079024	-23.22	22	25747	9784 14167 23229 3362 1877 8401
hsa-miR-15a-3p	chr14|71036064-71052012	-27.77	22	15948	14296 8341 10902
hsa-miR-15a-3p	chr14|71045132-71089342	-27.77	22	44210	5228 41804 12540 1834 23902
hsa-miR-15a-3p	chr14|71400793-71418196	-24.87	22	17403	11436 1452 16578 11673
hsa-miR-15a-3p	chr14|71512742-71529370	-25.42	22	16628	13926 1540
hsa-miR-15a-3p	chr14|71702380-71709664	-20.63	22	7284	1675 7144
hsa-miR-15a-3p	chr14|76171842-76180849	-27.21	22	9007	2623 4403
hsa-miR-15a-3p	chr14|77437807-77454102	-21.36	22	16295	14623 11248
hsa-miR-15a-3p	chr14|92126121-92143294	-26.77	22	17173	9242 14238 15702 13196 1905 3907
hsa-miR-15a-3p	chr14|102438021-102440609	-23.84	22	2588	1044 2512
hsa-miR-15a-3p	chr14|102889559-102903429	-26.89	22	13870	10178 13123 5424 11150 4533 2897 4668 6442 12317
hsa-miR-15a-3p	chr19|13135199-13136405	-24.95	22	1206	600 70
hsa-miR-15a-3p	chr19|16081912-16093753	-25.5	22	11841	10676 2531 845 8622 10904
hsa-miR-15a-3p	chr19|16647119-16654125	-25.24	22	7006	1520 4237
hsa-miR-15a-3p	chr19|34430575-34467014	-24.87	22	36439	17870 14132 29002 10780 27885 32422 32616 28569 26967
hsa-miR-15a-3p	chr19|34450264-34467014	-24.87	22	16750	9313 8196 12733 12927 8880 7278
hsa-miR-15a-3p	chr19|36089037-36089306	-22.3	22	269	65 227
hsa-miR-15a-3p	chr19|39354005-39357089	-23.37	22	3084	557 1380 1549
hsa-miR-15a-3p	chr18|14799100-14808744	-30.04	22	9644	7020 4238
hsa-miR-15a-3p	chr18|50806703-50809404	-25.06	22	2701	2335 1140
hsa-miR-15a-3p	chr18|51054780-51067187	-28.27	22	12407	8655 1739 831
hsa-miR-15a-3p	chr18|62072672-62109973	-24.7	22	37301	37276 8065 14776
hsa-miR-15a-3p	chr18|68691294-68698031	-23.77	22	6737	1860 4623 5464 3159
hsa-miR-15a-3p	KI270763.1|427809-438666	-23.87	22	10857	10385 3255 6980
hsa-miR-15a-3p	chr22|31701655-31738911	-27.1	22	37256	26858 19867 847 19813 33686 34298 34464 175 6210 10911 33500 29768 18980
hsa-miR-15a-3p	chr22|40117054-40156182	-26.73	22	39128	21062 13629 15790 27521 33224 21493 19636
hsa-miR-15a-3p	chr22|41268096-41281082	-24.87	22	12986	2086 3498 11274 4388 11443
hsa-miR-15a-3p	chr22|41808874-41813822	-24.36	22	4948	339 1406 1557
hsa-miR-15a-3p	chr22|45700281-45729590	-27.08	22	29309	6483 15481 10473 27408 22330 6495 27421
hsa-miR-15a-3p	chr22|45738730-45740538	-24.13	22	1808	1392 1713
hsa-miR-15a-3p	chr22|46997633-47037198	-26.7	22	39565	28133 34652 35282 35063 9690 23017 34239 10982 163 37053 107 8891 18903 37586
hsa-miR-15a-3p	chr22|50372019-50406875	-30.04	22	34856	8870 16753 33177 31354 4201 24071 12775 2216 27847 33255 12639 23275 33314 33409 33550 33609 33668 33883 34018 34058 34098 34351
hsa-miR-15a-3p	chr20|3912457-3918796	-24.55	22	6339	5151 1612
hsa-miR-15a-3p	chr20|9407916-9473365	-28.22	22	65449	50656 10846 22260 30483 60846 30350 37172 17311 47972 59426 47008 50371
hsa-miR-15a-3p	chr20|19990005-19996842	-20.57	22	6837	3566 3165 2159
hsa-miR-15a-3p	chr20|34424479-34438631	-25.17	22	14152	874 9701 8917
hsa-miR-15a-3p	chr20|34438473-34492597	-27.1	22	54124	44103 18297 43438 31532 36210 4403 49231 52887 26518 53774
hsa-miR-15a-3p	chr20|36898439-36912552	-22.37	22	14113	5152 1314 3062
hsa-miR-15a-3p	chr20|47262287-47276795	-25.72	22	14508	14069 6390 8690 8294
hsa-miR-15a-3p	chr20|50940864-50955285	-26.54	22	14421	1699 6401
hsa-miR-15a-3p	chrX|13666316-13680598	-24.87	22	14282	8991 9668 13807
hsa-miR-15a-3p	chrX|24699424-24704469	-24.45	22	5045	1444 2211
hsa-miR-15a-3p	chr7|1898199-1936897	-27.3	22	38698	16478 4968 4826 5382 6003 6555 7246 5171 6759 7311 8914 4618 4687 5516 5861 6137 6413 6828 7104 7173 5589 6210 25681 4895 5102 5309 5654 5723 5792 5930 6275 6344 6482 6897 7035 15478 5037 5451 6072 6625 6970 30912 18973 38419 34118 15739 9047 14704 15956 17563
hsa-miR-15a-3p	chr7|2213211-2222754	-20.85	22	9543	1014 7817
hsa-miR-15a-3p	chr7|5711760-5741644	-30.04	22	29884	26848 23957 15872 29569 26045 1639 8319 11787 2155
hsa-miR-15a-3p	chr7|8003907-8071131	-29.67	22	67224	17320 59764 31413 57394 36295 12462 21869 19161 65605 1173 51986
hsa-miR-15a-3p	chr7|22291174-22318037	-21.59	22	26863	12631 10338
hsa-miR-15a-3p	chr7|22960255-22991139	-24.52	22	30884	24367 8434 1456
hsa-miR-15a-3p	chr7|33017438-33035988	-24.87	22	18550	1312 11517 13561
hsa-miR-15a-3p	chr7|33349067-33388144	-25.26	22	39077	11506 23576 17758 26575 31036 645 36978
hsa-miR-15a-3p	chr7|43396813-43407731	-27.1	22	10918	1344 9037
hsa-miR-15a-3p	chr7|74705163-74718941	-24.05	22	13778	6537 12906 1181 5215 1876
hsa-miR-15a-3p	chr7|80789305-80810701	-24.37	22	21396	1189 7960
hsa-miR-15a-3p	chr7|80789305-80805758	-24.37	22	16453	1189 7960
hsa-miR-15a-3p	chr7|100349730-100355240	-27.16	22	5510	1716 359 4555 1775 4077 4406
hsa-miR-15a-3p	chr7|102397619-102399648	-27.51	22	2029	1403 328
hsa-miR-15a-3p	chr7|129657342-129690546	-25.45	22	33204	32698 30369 16275 4604 19129 7928
hsa-miR-15a-3p	chr7|133475327-133917738	-32.18	22	442411	100950 347336 193947 315948 396702 366607 193541 82367 328594 213238 350072 34001 348389 112299 171611 55073 432255 42205 303157 402325 392356 58191 400206 137365 275306 358288 305340 151936 207564 127376 106331 196964 235233 423319 92446 343538 363554 428452 435932 177346 67002 268074 63860 184907 167850 274348 284661 310870 409693 38622 289134 381339 393183 419967 7909 34124 194396 278904 355019
hsa-miR-15a-3p	chr7|134843883-134867804	-30.79	22	23921	10911 19010 2512 20798 20848 21636
hsa-miR-15a-3p	chr7|158773340-158799072	-26.25	22	25732	23347 20513 23542 16298 9614
hsa-miR-15a-3p	chr7|158879683-158906091	-21.22	22	26408	10446 13209
hsa-miR-15a-3p	chr6|41108304-41123249	-22.83	22	14945	5743 14405 268 2631
hsa-miR-15a-3p	chr6|104744159-104750472	-26.08	22	6313	3140 1238
hsa-miR-15a-3p	chr6|107921796-107929514	-22.94	22	7718	2368 2670
hsa-miR-15a-3p	chr6|111333122-111357125	-27.96	22	24003	20926 10689 9446 12779
hsa-miR-15a-3p	chr6|118632452-118652808	-24.87	22	20356	90 16190 19374 8358 18928
hsa-miR-15a-3p	chr6|130083619-130104575	-24.03	22	20956	7025 15198 16548 17976 12099 16311 13252
hsa-miR-15a-3p	chr6|144533084-144730486	-27.38	22	197402	183760 150167 139987 8129 126778 115963 25973 193155 116966 33419 130446 182357 149973 185174 191937 12836 79966 97004 9989 137248 91015 6853 65189 25462 194575 49782 157777 5480 48922 60387 132986 175307 175762 156715
hsa-miR-15a-3p	chr6|149342684-149370099	-22.05	22	27415	4596 17675 27299
hsa-miR-15a-3p	chr6|154773988-154795139	-27.93	22	21151	4492 19592 13082 17665
hsa-miR-15a-3p	chr6|157867546-157875176	-23.91	22	7630	3957 2122 4046
hsa-miR-15a-3p	chr6|158573419-158608750	-25.6	22	35331	11752 33414 30077 1735 17524 10281 34475 12702 25442
hsa-miR-15a-3p	chr6|158580939-158589782	-25.6	22	8843	4232 2761 5182
hsa-miR-15a-3p	chr6|159682473-159688242	-23.42	22	5769	147 1999
hsa-miR-15a-3p	chr6|166430452-166432490	-25.75	22	2038	12 988 750
hsa-miR-15a-3p	chr5|353729-376716	-27.97	22	22987	21076 2345 1982 19120 19756 6395 19659 22713 14597 1518 13206 13792 22304
hsa-miR-15a-3p	chr5|14390900-14406672	-29.51	22	15772	6169 2740 2047 5046
hsa-miR-15a-3p	chr5|34686871-34796027	-28.08	22	109156	67343 62901 3644 41148 67381 43127 54725 102521 98354 45404 41505 95349 100311 63219 24676 12944 52454 70536 96559 28276 8309 68718
hsa-miR-15a-3p	chr5|50750150-50797233	-22.56	22	47083	29899 28409 36498
hsa-miR-15a-3p	chr5|61472680-61494410	-24	22	21730	15324 19834 20955 9734
hsa-miR-15a-3p	chr5|65242103-65291470	-23.47	22	49367	44285 15176 42216 29140 49345 1205 43816
hsa-miR-15a-3p	chr5|65451474-65460338	-27.79	22	8864	5858 4229
hsa-miR-15a-3p	chr5|128446480-128530693	-28.17	22	84213	58372 78450 34130 9028 50021 12815 48231 33302 38824
hsa-miR-15a-3p	chr5|128464723-128519368	-28.17	22	54645	40129 15887 31778 29988 15059 20581
hsa-miR-15a-3p	chr5|145796441-145826200	-27.82	22	29759	21520 29561 24468 21827 26038 2496
hsa-miR-15a-3p	chr5|179705678-179710065	-23.88	22	4387	3636 1060
hsa-miR-15a-3p	chr5|180529274-180571432	-24.87	22	42158	21983 20275 23272 33366 42104 23744 5310 41467
hsa-miR-15a-3p	chr4|1900625-1904378	-26	22	3753	1144 2673 3390 2918
hsa-miR-15a-3p	chr4|2339452-2354073	-27.53	22	14621	1613 1816 4331 5648 10404 2701
hsa-miR-15a-3p	chr4|2992214-3004334	-28.47	22	12120	2479 9784
hsa-miR-15a-3p	chr4|7786193-7809763	-25.25	22	23570	600 2852 21325 10058 4743 10452 14441 22482
hsa-miR-15a-3p	chr4|10097710-10103986	-26.25	22	6276	2584 68 1952 4602
hsa-miR-15a-3p	chr4|16759157-16898429	-31.32	22	139272	20218 85974 29944 75570 63134 24175 111290 131670 18115 52104 8157 90951 99542 127776 86807 123926 86986 94664 123036
hsa-miR-15a-3p	chr4|39311444-39327756	-25.07	22	16312	4137 5430 6613 389
hsa-miR-15a-3p	chr4|39913610-39925933	-24.8	22	12323	5935 10454
hsa-miR-15a-3p	chr4|40827131-40830577	-23.88	22	3446	426 1795
hsa-miR-15a-3p	chr4|53383772-53389873	-21.83	22	6101	2911 3716
hsa-miR-15a-3p	chr4|78842384-78878891	-27.1	22	36507	28867 31694 21810 25818
hsa-miR-15a-3p	chr4|87183202-87195690	-24.22	22	12488	7652 8032
hsa-miR-15a-3p	chr4|99039373-99057818	-23.2	22	18445	11192 8085
hsa-miR-15a-3p	chr4|113531215-113548729	-22.83	22	17514	2097 11400
hsa-miR-15a-3p	chr4|118728560-118752888	-23.58	22	24328	6749 3416
hsa-miR-15a-3p	chr4|120754552-120811449	-23.48	22	56897	3838 54758 13161 43558 26711
hsa-miR-15a-3p	chr4|122927633-122979386	-25.05	22	51753	38192 21447 26507 33826 27120 26998 7483 33513 20132 21039 43489 24061 27073
hsa-miR-15a-3p	chr4|128846374-128852268	-24.62	22	5894	4021 5342
hsa-miR-15a-3p	chr4|139342825-139349581	-25.87	22	6756	6327 5107
hsa-miR-15a-3p	chr4|145845955-145849561	-24.87	22	3606	423 762
hsa-miR-15a-3p	chr4|147906637-147955374	-25.69	22	48737	26655 30260 3415 19200 15951 16218 43734 36570 28265 29648 11540
hsa-miR-15a-3p	chr4|147909731-147955374	-25.69	22	45643	23561 27166 321 16106 12857 13124 40640 33476 25171 26554 8446
hsa-miR-15a-3p	chr4|159186641-159210583	-26.7	22	23942	22762 20377 16995 18656 12329 7547
hsa-miR-15a-3p	chr4|169002070-169007756	-22.54	22	5686	4238 1940
hsa-miR-15a-3p	chr3|18378169-18420991	-27.84	22	42822	14171 42515 15492 8263 15470 7354 19155
hsa-miR-15a-3p	chr3|27256295-27352919	-29.37	22	96624	26164 92725 92060 70771 22538 4034 63156 43788 95949 67580 69968
hsa-miR-15a-3p	chr3|27379248-27452498	-25.06	22	73250	51086 40086
hsa-miR-15a-3p	chr3|27383152-27434104	-25.06	22	50952	47182 36182
hsa-miR-15a-3p	chr3|27411641-27452498	-25.06	22	40857	18693 7693
hsa-miR-15a-3p	chr3|27418485-27452498	-25.06	22	34013	11849 849
hsa-miR-15a-3p	chr3|33120343-33134265	-24.49	22	13922	12117 2036 2266 12043 2673
hsa-miR-15a-3p	chr3|37047518-37049017	-25.18	22	1499	897 1190
hsa-miR-15a-3p	chr3|47425484-47435137	-25.52	22	9653	3834 4927 5028 7735
hsa-miR-15a-3p	chr3|56663540-56671692	-25.54	22	8152	2287 2326
hsa-miR-15a-3p	chr3|61748877-62003497	-32.28	22	254620	26548 118199 32236 1400 226399 216511 223360 175313 217406 159144 249781 3016 143402 65163 56499 150084 200260 233645 37295 192076 67823 431 75147 143839 154079 70585 122913 27115 37436 114282 142296 223448 20440 26382 99504 165622 242610 239532 252990 19610 158790 220417
hsa-miR-15a-3p	chr3|107710451-107733023	-24.67	22	22572	8682 9955 15259
hsa-miR-15a-3p	chr3|111112029-111126335	-20.67	22	14306	14155 7582
hsa-miR-15a-3p	chr3|114350273-114351878	-22.11	22	1605	95 865
hsa-miR-15a-3p	chr3|119503531-119517315	-25.19	22	13784	10135 5575 10185 25
hsa-miR-15a-3p	chr3|119905754-119947351	-27.1	22	41597	8880 24048 4835 14763
hsa-miR-15a-3p	chr3|131162407-131170887	-26.72	22	8480	2883 5580 6990
hsa-miR-15a-3p	chr3|146102754-146124229	-24.1	22	21475	5628 19848
hsa-miR-15a-3p	chr3|149846010-149895570	-23.32	22	49560	994 18600 9169 23496 35362 4159
hsa-miR-15a-3p	chr3|184849070-184870805	-25.07	22	21735	8165 5150 41
hsa-miR-15a-3p	chr3|197085579-197116083	-27.54	22	30504	8752 21866 29301 23685 18868
hsa-miR-15a-3p	chr3|197085579-197119530	-27.54	22	33951	8752 21866 29301 23685 18868
hsa-miR-15a-3p	chr3|197773402-197777001	-25.48	22	3599	1352 1424
hsa-miR-15a-3p	chr2|15461200-15478289	-22.54	22	17089	13568 8701
hsa-miR-15a-3p	chr2|23798137-23823569	-24.96	22	25432	12315 15316
hsa-miR-15a-3p	chr2|23798137-23834078	-24.96	22	35941	12315 15316
hsa-miR-15a-3p	chr2|33363389-33365503	-22.25	22	2114	770 2075
hsa-miR-15a-3p	chr2|36396613-36464655	-32.54	22	68042	66090 45516 16906 61566 30843 40662 4225 27809 64541
hsa-miR-15a-3p	chr2|48621166-48671680	-23.24	22	50514	32709 12147 31955 21454 40369 14324
hsa-miR-15a-3p	chr2|48642401-48671680	-23.24	22	29279	11474 10720 219 19134
hsa-miR-15a-3p	chr2|61278164-61293550	-22.17	22	15386	14876 1581
hsa-miR-15a-3p	chr2|61498672-61522683	-25.03	22	24011	8709 9058 2951
hsa-miR-15a-3p	chr2|68490189-68545312	-26.05	22	55123	34354 44319 7066 53170 2189 38269 19943 39997 46831 32853 39529 39629 38407
hsa-miR-15a-3p	chr2|105373558-105386540	-32.59	22	12982	1384 3225 7444 204 4843
hsa-miR-15a-3p	chr2|109347673-109371681	-26.13	22	24008	14796 6724 9286 23481 9011 19889
hsa-miR-15a-3p	chr2|134317528-134318739	-22.39	22	1211	738 1061
hsa-miR-15a-3p	chr2|134317528-134413015	-24.69	22	95487	54267 25292 33799 49079 76242 59779 94645 13821 3570 62123 68112 59758 738 48095 86923 94671 11274 25964 24112 61369 1061 15971 71593 75768 77116 94086
hsa-miR-15a-3p	chr2|168012633-168017095	-23.59	22	4462	3132 3575
hsa-miR-15a-3p	chr2|190655976-190673152	-24.87	22	17176	3500 9247
hsa-miR-15a-3p	chr2|200662854-200666752	-24.36	22	3898	296 202 1312 2403
hsa-miR-15a-3p	chr2|201545542-201582217	-26.31	22	36675	3143 10867 26078
hsa-miR-15a-3p	chr2|213310058-213364145	-24.37	22	54087	2080 26320 37666 20674
hsa-miR-15a-3p	chr2|215414836-215434824	-27.51	22	19988	13839 13338 6362 9298 5403
hsa-miR-15a-3p	chr2|222900673-222934687	-24.87	22	34014	9533 32296 30641 32158 989 8634 2746
hsa-miR-15a-3p	chr2|232130618-232210405	-25.75	22	79787	33398 11622 75999 6967 24448 8724 10058 6135 65622 74244
hsa-miR-15a-3p	chr2|232210325-232300119	-26.65	22	89794	70595 53936 79964 15951 87653 79767 86105 73462 2130 19743 68238 21962 20331 76021 27758 63452 76601 32041 69484
hsa-miR-15a-3p	chr2|239990073-240007370	-28.17	22	17297	15699 10733 599 3823 2557 1771 3936 12158 3386 15345
hsa-miR-15a-3p	chr2|241403827-241413421	-26.65	22	9594	8362 2381
hsa-miR-15a-3p	chr1|1825396-1839238	-26.88	22	13842	8551 6428 12707 7722 369 9412 12445
hsa-miR-15a-3p	chr1|8465924-8614686	-29.18	22	148762	54512 94544 102440 99687 89198 38829 112067 147260 97436 28968 15510 133271 16658 24026 111145 32627 19067 57017 137884 56973 60262 88654 47756 56849 100113 105840
hsa-miR-15a-3p	chr1|8465924-8541318	-27.51	22	75394	54512 38829 28968 15510 16658 24026 32627 19067 57017 56973 60262 47756 56849
hsa-miR-15a-3p	chr1|10348648-10365245	-27.88	22	16597	2662 9713 14138 1812 16258 8107
hsa-miR-15a-3p	chr1|26432890-26460144	-25.36	22	27254	20764 4180 7150 24477 14738 11762 1125 22063 3439 3813 19137
hsa-miR-15a-3p	chr1|28010946-28017239	-20.38	22	6293	4404 4537
hsa-miR-15a-3p	chr1|30992389-31007102	-27.07	22	14713	5465 4631 7541 8692 5009
hsa-miR-15a-3p	chr1|41070594-41117010	-22.54	22	46416	7107 14447 22841
hsa-miR-15a-3p	chr1|50490587-50535457	-23.38	22	44870	729 15013 10974 2199
hsa-miR-15a-3p	chr1|53800692-53832591	-24.87	22	31899	24383 5282 19759 9928 22407
hsa-miR-15a-3p	chr1|59339957-59378837	-27.16	22	38880	559 26549 34153 11741 28969 12341 17178 20372 28495 29473
hsa-miR-15a-3p	chr1|61990167-62017947	-27.07	22	27780	18015 27326 25977 26717 16926
hsa-miR-15a-3p	chr1|66247459-66266087	-30.05	22	18628	16371 5208 9375 15196
hsa-miR-15a-3p	chr1|77580997-77633405	-28.29	22	52408	16410 24841 26163 40584 41110 52346 23968 25278
hsa-miR-15a-3p	chr1|77711746-77713281	-24.59	22	1535	1417 850 633
hsa-miR-15a-3p	chr1|90937484-90982370	-25.94	22	44886	1233 359 5857 18397 38241 2634 15873
hsa-miR-15a-3p	chr1|92563641-92704744	-29.26	22	141103	2544 25491 56603 54288 54957 73637 102562 85439 61622 132896 14977 47958 88110 112215 133299 44832 25998 89604 31839 53647 84632 53077 58197 102512
hsa-miR-15a-3p	chr1|156563552-156569463	-24.53	22	5911	1675 2886 2476
hsa-miR-15a-3p	chr1|169230717-169287408	-24.87	22	56691	6286 44662 42683 32253 748 583 8866 19544
hsa-miR-15a-3p	chr1|179114877-179121867	-26.41	22	6990	3176 4430
hsa-miR-15a-3p	chr1|183114530-183133550	-24.96	22	19020	1500 391 15661 3468 11194 5052
hsa-miR-15a-3p	chr1|197583151-197607174	-22.83	22	24023	10350 8858
hsa-miR-15a-3p	chr1|215086367-215195092	-30.05	22	108725	9237 51081 41439 65830 61168 16588 15192 41907 23318 39285 29403 67337 38990 99058 3045 18610
hsa-miR-15a-3p	chr1|230943805-230961303	-27.51	22	17498	15090 11766 3441
hsa-miR-15a-3p	chr1|230945388-230961303	-27.51	22	15915	13507 10183 1858
hsa-miR-15a-3p	chr1|233090060-233179175	-28.28	22	89115	24448 19541 57696 67332 22031 27850 79485 64060 39463 3304 36330
hsa-miR-15a-3p	chr1|245915529-245929937	-25.16	22	14408	4684 10555
hsa-miR-15a-3p	chr9|5968018-5988545	-22.25	22	20527	18299 3738
hsa-miR-15a-3p	chr9|13168365-13250372	-24.87	22	82007	38960 9794 69914 1394 15455 5523
hsa-miR-15a-3p	chr9|33948373-33963791	-22.83	22	15418	694 2439
hsa-miR-15a-3p	chr9|85692688-85712566	-29.82	22	19878	10100 14088 1307
hsa-miR-15a-3p	chr9|93471140-93498886	-30.49	22	27746	4530 1014 9981 23350 20023 16303 19742
hsa-miR-15a-3p	chr9|95955913-95978215	-26.5	22	22302	5900 17589 13607 20435
hsa-miR-15a-3p	chr9|96458378-96465778	-24.55	22	7400	1047 7023
hsa-miR-15a-3p	chr9|104883038-104903771	-30.22	22	20733	15162 15078 441 666
hsa-miR-15a-3p	chr9|112268048-112297916	-26.83	22	29868	17000 13496 25216 15731
hsa-miR-15a-3p	chr9|123757702-123879021	-26.91	22	121319	44568 47430 118343 23623 100257 16885 41795 12207 27545 87233
hsa-miR-15a-3p	chr9|124908376-124912026	-23.54	22	3650	2981 1970 3235
hsa-miR-15a-3p	chr9|137728348-137744090	-24.87	22	15742	2862 7250 1139 10908 3761 9561 13655
hsa-miR-15a-3p	chr8|18765448-18804898	-25.55	22	39450	17398 11209 27788 12436 27087 28688
hsa-miR-15a-3p	chr8|30700080-30709902	-25.73	22	9822	2578 3381 8779 4540
hsa-miR-15a-3p	chr8|38788703-38820635	-30.54	22	31932	5365 11308 4808 23272 19580 11049 16832
hsa-miR-15a-3p	chr8|51845660-51861246	-26.02	22	15586	14319 1732 591 1120
hsa-miR-15a-3p	chr8|58623219-58643073	-27.38	22	19854	13523 7573
hsa-miR-15a-3p	chr8|61618977-61684188	-23.71	22	65211	28291 35585 10857 35927 45785 31012
hsa-miR-15a-3p	chr8|61633682-61653660	-22.46	22	19978	13586 16307
hsa-miR-15a-3p	chr8|67287954-67302466	-23.84	22	14512	12301 10853 5824
hsa-miR-15a-3p	chr8|71244602-71299720	-24.87	22	55118	46434 31634 49757 27531 34120 41470 12297
hsa-miR-15a-3p	chr8|76704042-76778439	-31.53	22	74397	68575 71774 42260 9096 46307 1835 30539 6424 54118 62856 50205
hsa-miR-15a-3p	chr8|97805352-97825153	-22.83	22	19801	15884 11225
hsa-miR-15a-3p	chr8|99431536-99521010	-26.65	22	89474	40263 3193 18119 26831 48555 1828 49297 65015 23888 66909 88329
hsa-miR-15a-3p	chr8|100268784-100288267	-21.78	22	19483	14419 1192
hsa-miR-15a-3p	chr8|107293935-107336271	-23.26	22	42336	30170 30315 36709 4022 30673
hsa-miR-15a-3p	chr8|132966559-133030023	-29.33	22	63464	38257 37928 19661 20948 25247 50373 48847 22441 24468 55479 11970 17492 24601 37949 35628 63381 53752 57647 60032 6911 57011 30638 18510 48097 62795
hsa-miR-15a-3p	chr8|134509618-134521001	-25.17	22	11383	7256 2147
hsa-miR-15a-3p	chr8|140846259-140879637	-27.35	22	33378	11801 13809 19813 31331 9236 4371
hsa-miR-15a-3p	chr13|23590149-23626792	-23.67	22	36643	20393 3649 17050 12308
hsa-miR-15a-3p	chr13|24222818-24224582	-30.7	22	1764	522 643
hsa-miR-15a-3p	chr13|28256291-28281379	-25.4	22	25088	11314 11336 724
hsa-miR-15a-3p	chr13|32648753-32678929	-30.45	22	30176	28078 11616
hsa-miR-15a-3p	chr13|45151686-45207505	-25.72	22	55819	15309 1920 29381 7080 48252 45723 52206 17660 48574 42991 5524 34569
hsa-miR-15a-3p	chr13|75560752-75569507	-29.93	22	8755	4916 371
hsa-miR-15a-3p	chr13|95970111-95996135	-24.87	22	26024	7884 3125 11989 11253 7993
hsa-miR-15a-3p	chr13|98409337-98424650	-24.36	22	15313	7390 11360 14254 8859 8200 12236
hsa-miR-15a-3p	chr13|100307191-100449305	-26.21	22	142114	135391 93709 18710 32126 936 46477 8528 72441 131614 74098 74837 50512 89355 135084 13762 43483 34247 90530 135565 64869
hsa-miR-15a-3p	chr13|113610995-113636700	-28.51	22	25705	5524 25598 9333 15589 4504 9078 24060 798 21960
hsa-miR-15a-3p	chr12|1371832-1444750	-24.87	22	72918	2825 4633 44314 35620 51188 65318 22084 41158 16569 53126 58587
hsa-miR-15a-3p	chr12|11839139-11853561	-24.87	22	14422	2843 6511
hsa-miR-15a-3p	chr12|50625975-50640852	-25.5	22	14877	868 1635
hsa-miR-15a-3p	chr12|68715626-68731719	-22.56	22	16093	12681 15199
hsa-miR-15a-3p	chr12|81109559-81152096	-24.87	22	42537	15555 28340 32313
hsa-miR-15a-3p	chr12|81199340-81233471	-22.83	22	34131	4762 18950 2839 19786
hsa-miR-15a-3p	chr12|96323947-96334865	-23.18	22	10918	4024 1572
hsa-miR-15a-3p	chr12|106083863-106106525	-28.28	22	22662	17329 11011 5826 681
hsa-miR-15a-3p	chr12|112203635-112210252	-23.9	22	6617	5601 3782
hsa-miR-15a-3p	chr12|121894738-121903107	-25.74	22	8369	7953 3537 6147
hsa-miR-15a-3p	chr12|124419956-124430787	-27.26	22	10831	5532 3121 6921 10305 4979 10417 5318 1384 4052 9629 4841 3577 10527
hsa-miR-15a-3p	chr12|132741418-132755133	-24.74	22	13715	9072 6043 12778 5995 2502
hsa-miR-15a-3p	chr12|132747831-132755133	-20.38	22	7302	2659 6365
hsa-miR-15a-3p	chr11|9160712-9169949	-23.25	22	9237	6798 530
hsa-miR-15a-3p	chr11|19868924-19892594	-24.53	22	23670	7005 11678 10529 1526 21568
hsa-miR-15a-3p	chr11|33286412-33328633	-27.51	22	42221	36585 33660 34036 16113 40141 18045 7520 36314 39871 1806 2416
hsa-miR-15a-3p	chr11|34108210-34122592	-25.97	22	14382	111 5220 12638 14107 13731 12749 12346
hsa-miR-15a-3p	chr11|68175017-68185928	-22.51	22	10911	5659 7464 8477 1168
hsa-miR-15a-3p	chr11|73707419-73718718	-24.87	22	11299	6049 9250
hsa-miR-15a-3p	chr11|87067693-87091395	-29.71	22	23702	21607 18660 6314 3878
hsa-miR-15a-3p	chr11|94821529-94831541	-22.83	22	10012	1812 3774
hsa-miR-15a-3p	chr10|472438-486530	-22.63	22	14092	8527 2946 3325 9753
hsa-miR-15a-3p	chr10|1084402-1105267	-26.07	22	20865	11710 2073 7678 13794 7307 14254
hsa-miR-15a-3p	chr10|7276891-7285954	-22.49	22	9063	794 6647 4425
hsa-miR-15a-3p	chr10|13737843-13762680	-23.77	22	24837	17400 6297 7618
hsa-miR-15a-3p	chr10|14919737-14935564	-23.02	22	15827	14871 6079
hsa-miR-15a-3p	chr10|30876997-30984426	-26.79	22	107429	53529 53446 70295 82651 30474 20575 20803 53906 84438 84791 89573 44693 62077
hsa-miR-15a-3p	chr10|33213385-33226289	-31.75	22	12904	12169 1318 12506
hsa-miR-15a-3p	chr10|50460672-50590247	-27.99	22	129575	16528 102493 86380 29202 86865 77686 129081 7354 44444 59019 107885 29781 67220 21144 16014 34264 34466 102971 36886 124200 124219 86114 43142 75140 26634 39351 58937
hsa-miR-15a-3p	chr10|51804584-51907570	-24.87	22	102986	46915 24581 16054 39056 67203 42501 63748 14323 79761 18146 63727 72249 38794
hsa-miR-15a-3p	chr10|67966682-68014186	-25.28	22	47504	15115 37980 20919 41519 13155 39206 26737 10429 11833 30206
hsa-miR-15a-3p	chr10|68025545-68044563	-27.1	22	19018	15244 16795 6770 1198 10673
hsa-miR-15a-3p	chr10|124681606-124706887	-27.54	22	25281	18359 14517 6666 17019 20957 22919 2541 3932 3886 3907 19240
hsa-miR-15a-3p	chr10|126970701-127018835	-25.16	22	48134	6353 4099 22524 12053 34530 47430 10946 10564 43161 13856 39231 7508
hsa-miR-15a-3p	chr17|12054888-12095694	-25.29	22	40806	30978 13324 16145 38038 22298 3458 19654 16939 31476
hsa-miR-15a-3p	chr17|12054888-12113360	-25.29	22	58472	30978 13324 16145 38038 54604 22298 3458 19654 16939 31476
hsa-miR-15a-3p	chr17|28122602-28172618	-26.93	22	50016	4781 36605 47531 33242 40215 32285 16370
hsa-miR-15a-3p	chr17|31155982-31206371	-25.65	22	50389	29134 31556 15714 10430 17328 23701 28567 40326 31487 17514 24261
hsa-miR-15a-3p	chr17|59081096-59088407	-23.71	22	7311	2055 600
hsa-miR-15a-3p	chr17|62536169-62565137	-23.07	22	28968	25893 1911 4511 15436 27887
hsa-miR-15a-3p	chr17|64212573-64214242	-23.11	22	1669	1381 1315
hsa-miR-15a-3p	chr17|64571797-64586170	-26.56	22	14373	13959 901 5671 12376
hsa-miR-15a-3p	chr17|64583460-64586170	-23.43	22	2710	2296 713
hsa-miR-15a-3p	chr17|64598381-64606640	-30.1	22	8259	1122 4441 4916
hsa-miR-15a-3p	chr17|66735488-66774067	-26.8	22	38579	34051 33335 27355 1775 23768 11922 32350
hsa-miR-15a-3p	chr17|76741968-76776541	-29.61	22	34573	27472 15486 13572 6183 8043 9322 19853 23537 3358 15354 21484 7255
hsa-miR-15a-3p	chr17|82900650-82911789	-26.76	22	11139	9153 8057 7135 2778 10374
hsa-miR-15a-3p	chr16|1625972-1641187	-24.74	22	15215	10626 11877 4589 898 13878 3550 1669 9207 6496 10474
hsa-miR-15a-3p	chr16|4681549-4683932	-21.91	22	2383	118 45
hsa-miR-15a-3p	chr16|19616113-19647882	-27.37	22	31769	17298 2443 14535 15285 30062 8235 16656 8614 4038 30021
hsa-miR-15a-3p	chr16|19644885-19647882	-27.37	22	2997	1290 1249
hsa-miR-15a-3p	chr16|68053563-68056424	-25.06	22	2861	63 1511
hsa-miR-15a-3p	chr16|68121986-68126610	-23.63	22	4624	568 1899
hsa-miR-15a-3p	chr16|71663898-71679535	-23.82	22	15637	4373 1271 1311 14642
hsa-miR-15a-3p	chr16|71745472-71750332	-22.18	22	4860	3636 4300
hsa-miR-15a-3p	chr16|82858361-83032218	-30.57	22	173857	34956 8650 157738 171391 157789 163774 74870 116799 150338 163149 42033 113122 113504 55848 74894 103890 52862 172660 956 55152 73296 131319 118996 49408 60044 87594 171324 108067 120192 169326 54482 160233 149313 38959 28865 91978 51198 57018 71185 18342 112680
hsa-miR-15a-3p	chr16|88004294-88038011	-29.56	22	33717	8830 15481 624 9759 21168 19064 31421 23423 25217 29043 12621 11539 11638 15961 17151 23390 23576
hsa-miR-15a-3p	chr16|88018427-88038011	-29.56	22	19584	1348 7035 4931 17288 9290 11084 14910 1828 3018 9257 9443
hsa-miR-15a-3p	chr16|88033108-88038011	-29.31	22	4903	2607 229
hsa-miR-15a-3p	chr16|88627621-88628854	-24.96	22	1233	443 893
hsa-miR-15a-3p	chr16|89758576-89762022	-26.9	22	3446	2056 1873
hsa-miR-15a-3p	chr15|25411907-25415842	-29.28	22	3935	237 3431
hsa-miR-15a-3p	chr15|42829937-42840433	-25.97	22	10496	1825 7138 8036
hsa-miR-15a-3p	chr15|51949807-51958826	-21.85	22	9019	2887 3531
hsa-miR-15a-3p	chr15|55385599-55389433	-27.1	22	3834	2452 1198
hsa-miR-15a-3p	chr15|71878039-71905006	-24.87	22	26967	19780 22297
hsa-miR-15a-3p	chr15|71999850-72046634	-27.1	22	46784	4607 40146 3754 26323 3562 40380 22525 30944
hsa-miR-15a-3p	chr15|75490207-75527261	-26.44	22	37054	10229 3735 17460 28510 25276 31145 31773 21317 34286
hsa-miR-15a-3p	chr15|77252366-77365225	-33.18	22	112859	99024 92801 8296 38721 72317 8510 36463 39511 45592 80134 102573 60221 33173
hsa-miR-15a-3p	chr15|85064369-85109130	-25.72	22	44761	33775 7915 17079 38883 28961 14077 31945 28815 30791 31786
hsa-miR-15a-3p	chr15|90481959-90486132	-21.58	22	4173	2831 890
hsa-miR-15a-3p	chr14|29599026-29626556	-24.87	22	27530	17669 23565 13972 8059 22231
hsa-miR-15a-3p	chr14|30935162-30956242	-22.8	22	21080	19630 9021 18748
hsa-miR-15a-3p	chr14|49813987-49834449	-21.98	22	20462	18534 15070 13571 11604
hsa-miR-15a-3p	chr14|50464051-50476306	-23.76	22	12255	6200 769 5698
hsa-miR-15a-3p	chr14|50475076-50486194	-21.02	22	11118	4832 2315
hsa-miR-15a-3p	chr14|73147794-73173707	-26.75	22	25913	20792 24260 3174 1191 9149 40 22507 17969 22120
hsa-miR-15a-3p	chr14|91470836-91485730	-28.94	22	14894	13671 12572
hsa-miR-15a-3p	chr14|100913431-100940450	-21.27	22	27019	17294 25320 3602 18746 5272
hsa-miR-15a-3p	chr14|102870184-102876525	-23.33	22	6341	1323 4114 892 2549 5614
hsa-miR-15a-3p	chr14|105252506-105272894	-29.9	22	20388	18932 7608 5883 11319 12061 17005 17385 15288 16502 5088 16677
hsa-miR-15a-3p	chr19|1032391-1036562	-29.23	22	4171	3076 3235
hsa-miR-15a-3p	chr19|10913876-10916777	-22.08	22	2901	1977 2171 960
hsa-miR-15a-3p	chr19|12679456-12680325	-22.04	22	869	719 476
hsa-miR-15a-3p	chr19|36089037-36089306	-22.3	22	269	65 227
hsa-miR-15a-3p	chr19|37189660-37207254	-24.87	22	17594	1 3711 5790
hsa-miR-15a-3p	chr18|9182381-9195698	-26.67	22	13317	6779 2933 9671
hsa-miR-15a-3p	chr18|12999420-13019206	-24.86	22	19786	4724 14501 10504 10467 2703 3794 3701
hsa-miR-15a-3p	chr18|14799100-14808744	-30.04	22	9644	7020 4238
hsa-miR-15a-3p	chr18|21765771-21804014	-28.25	22	38243	9216 9083 30978 25288
hsa-miR-15a-3p	chr18|21765771-21791557	-28.25	22	25786	9216 9083 25288
hsa-miR-15a-3p	chr18|44701174-44869283	-29.06	22	168109	151413 142533 68734 153679 69794 98744 409 147223 142051 124657 127007 86580 162088 163757 132737 99472 121540 1654 43400 67836 100021 31971 51346 94683 119011 152980 82566 9238 14142 54094 76981 10903 23238 43229 44830 91071
hsa-miR-15a-3p	chr18|45855572-45882487	-25.72	22	26915	8604 17838 20248 4205 25299 3829 13383 25039
hsa-miR-15a-3p	chr18|79126266-79214038	-32.69	22	87772	3127 7803 8903 51910 4683 35480 21064 84502 27340 81879 7608 74658
hsa-miR-15a-3p	chr18|79126266-79277196	-32.69	22	150930	3127 7803 150594 8903 149370 51910 4683 35480 137719 93044 131382 21064 84502 113574 27340 112938 121831 81879 7608 74658 131277 143570
hsa-miR-15a-3p	chr18|79303603-79307234	-25.22	22	3631	2430 1474
hsa-miR-15a-3p	chr22|24302194-24369320	-27.14	22	67126	28460 9268 62051 46515 10962 27413 4228 38815 48324 64279
hsa-miR-15a-3p	chr22|27873737-27914347	-32.45	22	40610	9760 15082
hsa-miR-15a-3p	chr22|36316516-36318325	-20.83	22	1809	497 550
hsa-miR-15a-3p	chr22|40273424-40285770	-24.87	22	12346	2823 5034 7350 12218 8527
hsa-miR-15a-3p	chr22|45718412-45740538	-24.13	22	22126	21710 9277 4199 22031 9290 15088
hsa-miR-15a-3p	chr22|50372019-50394135	-30.04	22	22116	8870 16753 4201 12775 2216 12639
hsa-miR-15a-3p	chr20|9419806-9473365	-28.22	22	53559	38766 10370 18593 48956 18460 25282 5421 36082 47536 35118 38481
hsa-miR-15a-3p	chr20|16494290-16515664	-23.54	22	21374	1682 1422
hsa-miR-15a-3p	chr20|19990005-19996842	-20.57	22	6837	3566 3165 2159
hsa-miR-15a-3p	chr20|33619516-33629914	-24.87	22	10398	6486 2672
hsa-miR-15a-3p	chr20|35681887-35698590	-24.87	22	16703	2421 11975 12902 1091 11264 16218
hsa-miR-15a-3p	chr20|35716739-35732135	-22.83	22	15396	5568 6095 3642 4740
hsa-miR-15a-3p	chr20|47262287-47276795	-25.72	22	14508	14069 6390 8690 8294
hsa-miR-15a-3p	chr20|49941560-49946250	-21.79	22	4690	1164 2481 1578
hsa-miR-15a-3p	chr21|15762890-15791664	-24.87	22	28774	20980 19628
hsa-miR-15a-3p	chr21|15777903-15833548	-26.1	22	55645	41102 31478 49522 39703 5967 15684 4615 30077
hsa-miR-15a-3p	chr21|31245487-31266983	-22.88	22	21496	1306 20662 789 16419
hsa-miR-15a-3p	chr21|34834409-34859578	-32.67	22	25169	574 23658 863 23996 10000 12460 1208 16866
hsa-miR-15a-3p	chr21|37420298-37472880	-24.87	22	52582	49329 25561 7823 49746 40132 11911 48089
hsa-miR-15a-3p	chr21|39247700-39298582	-30.73	22	50882	15142 30159 29540 42225 19799
hsa-miR-18a-3p	chrX|19683822-19695741	-27.59	23	11919	10459 11178 2058 10688 10718 3919
hsa-miR-18a-3p	chrX|22212903-22245409	-23.9	23	32506	32002 13588 11065 1023 10352 22029 19122 1863
hsa-miR-18a-3p	chrX|45010960-45020730	-28.22	23	9770	7077 3906
hsa-miR-18a-3p	chrX|49038009-49040568	-27.44	23	2559	2213 825 2032 1585 19 2384
hsa-miR-18a-3p	chrX|123665641-123686714	-27.03	23	21073	821 11997 14588 12074 16188 10354
hsa-miR-18a-3p	KI270927.1|69872-73245	-24.68	23	3373	2778 2797 240 1293
hsa-miR-18a-3p	chr7|5641153-5652510	-25.34	23	11357	2249 7998 8852 8591 2084 103 5296
hsa-miR-18a-3p	chr7|6425987-6432959	-24.71	23	6972	6561 3544 3827 6847 1716 6709 6426
hsa-miR-18a-3p	chr7|6697338-6705223	-25.67	23	7885	6578 2703
hsa-miR-18a-3p	chr7|11061790-11111467	-27.44	23	49677	4145 21347 26541 6996 27372 6736 14111 29708 43694 18423 29319 15568
hsa-miR-18a-3p	chr7|16376091-16406337	-29.46	23	30246	6067 8715 12553 17940 26025 17365 22266 16458 7503 9759 5407
hsa-miR-18a-3p	chr7|22960255-22991139	-23.99	23	30884	4649 9301 7449 8503 2371 26362
hsa-miR-18a-3p	chr7|32812756-32823221	-28.24	23	10465	9846 8345 10388 523 947
hsa-miR-18a-3p	chr7|33015669-33026915	-21.12	23	11246	7206 758
hsa-miR-18a-3p	chr7|33351218-33388144	-28.8	23	36926	30140 2284 27477 30470 663 28790 35036 9631
hsa-miR-18a-3p	chr7|33966478-33974784	-28.34	23	8306	2023 6572
hsa-miR-18a-3p	chr7|39987598-40047877	-27.49	23	60279	59173 15385 17311 33668 21161 22855 59116 5429 1253 28385 21387 39515 18985 24607 38373 8179 51705
hsa-miR-18a-3p	chr7|43311762-43320742	-27.51	23	8980	5607 2701 5465 6989 2656 2736 6732
hsa-miR-18a-3p	chr7|47344754-47400914	-30.88	23	56160	28928 43671 5773 18703 29268 24027 6978 1501 27913 47732 26741 15274 39490 5512 30105 9694 39523 4722 24167 38975 1454 48013 36134 39168 30339 32359 35455 44050 47626 9557 30150 34380 9516 20448 43866
hsa-miR-18a-3p	chr7|47435281-47442055	-29.11	23	6774	5207 5157 5109 4984 5249 3882 3067 3356 4379 6375
hsa-miR-18a-3p	chr7|48410519-48427871	-26.22	23	17352	4944 4731
hsa-miR-18a-3p	chr7|73702844-73703828	-27.9	23	984	175 198
hsa-miR-18a-3p	chr7|80789305-80810701	-27.11	23	21396	7957 1904 1775 8464 1030
hsa-miR-18a-3p	chr7|82060427-82084900	-22.2	23	24473	21768 19034
hsa-miR-18a-3p	chr7|92123119-92131872	-22.2	23	8753	2646 2226 4712
hsa-miR-18a-3p	chr7|102399547-102404683	-21.47	23	5136	2980 4703
hsa-miR-18a-3p	chr7|107527236-107548332	-29.11	23	21096	2195 13105 15503 13230 6094
hsa-miR-18a-3p	chr7|127807483-127888012	-28.8	23	80529	2002 2160 74465 78081 80079 5222 62094 40419 68005 68877 8015 56863 74939 74954 11637 74863 23712 12042 74661 8058 63632 55191 61835
hsa-miR-18a-3p	chr7|128400094-128401116	-20.93	23	1022	998 624
hsa-miR-18a-3p	chr7|128574719-128592017	-30.06	23	17298	3043 2080 2305 17172 1815 2264 1585 156 2345 2562
hsa-miR-18a-3p	chr7|130039463-130049144	-25.38	23	9681	3582 5618 20 801 4283 6680
hsa-miR-18a-3p	chr7|130984052-131052555	-25.94	23	68503	36237 37460 6761 59483 44010 51012 55547 11057 27397 3359 36426 11996 33106 35906 22543 24081 3691 41435 49030 17940 24048 29295 54976 52711 57584 6857 37966 18025 19132 38289 62815
hsa-miR-18a-3p	chr7|137521865-137623554	-27.69	23	101689	26249 90451 29143 17868 99961 85078 42946 27452 45169 53684 63150 162 2844 84664 98862 73908 79304 69665 29162 70680 17069 74258 2261 65287 24086 62684 26858 33549 40426 79162
hsa-miR-18a-3p	chr7|137678556-137690002	-21.5	23	11446	11003 7131 3617 1187
hsa-miR-18a-3p	chr7|137901353-137916012	-29.38	23	14659	5687 11608 7996 6913 4637 610 13048 297 119 545 3792 14558 6933
hsa-miR-18a-3p	chr7|152220522-152250966	-26.36	23	30444	2440 23929 10802 6148 23029 5234 3998
hsa-miR-18a-3p	chr7|152309965-152330739	-26.27	23	20774	18932 11038 19712 6218 13824 6362 17763 13782 8392 13810 19658 7931
hsa-miR-18a-3p	chr7|156826604-156836885	-25.09	23	10281	4468 9422 2918
hsa-miR-18a-3p	chr7|158788003-158798076	-31.11	23	10073	2693 8954 9004 8807 9489 8707 2055
hsa-miR-18a-3p	chr7|158869854-158876691	-28.29	23	6837	281 1530 1047 1371 1409
hsa-miR-18a-3p	chr7|158879683-158918869	-28.08	23	39186	31033 24702 2959 30224 10090 30279 30958 1423 12298 29417 31370 11765 27265 30571 12290 39100 1401 23862
hsa-miR-18a-3p	chr6|1930102-1960966	-26.1	23	30864	20684 16597 11695 17276 11283 16082 13397
hsa-miR-18a-3p	chr6|13639562-13658832	-24.77	23	19270	18935 6601 18816
hsa-miR-18a-3p	chr6|20144219-20152769	-23.12	23	8550	7435 3190 3785
hsa-miR-18a-3p	chr6|20649292-20758643	-28.26	23	109351	52628 50108 12520 18013 68462 73800 62924 76262 13322 101441 86078 69892 81571 7099 32166 75319 4365 32467 32711 11311 52917 7080 45118 74207 56641 81308 91031
hsa-miR-18a-3p	chr6|34606554-34646798	-27.55	23	40244	1609 6122 38171 15196 24809 8930 13200 3374 15212 7638 8435 8956 39484 13849 25181
hsa-miR-18a-3p	chr6|38577599-38598121	-27.19	23	20522	19942 20004 9352 9233 14355 2155 20463 1749 18971 5668 15827 18588
hsa-miR-18a-3p	chr6|44249376-44253378	-26.24	23	4002	2540 2617
hsa-miR-18a-3p	chr6|84185186-84204096	-23.85	23	18910	8938 6511 15848
hsa-miR-18a-3p	chr6|85526125-85542043	-24.84	23	15918	4933 713 248
hsa-miR-18a-3p	chr6|100766564-100848707	-27.6	23	82143	17386 22553 52951 73799 13944 8386 76176 46135 67283 66760 77141 50171 40771 52556 71257 2637 22790 63143 36205 63630 63059 29920 62702 47263 38802 53192
hsa-miR-18a-3p	chr6|104744159-104785319	-23.39	23	41160	10348 12555 26041 18376 19660
hsa-miR-18a-3p	chr6|104833041-104843298	-23.94	23	10257	7530 7557 9332 715
hsa-miR-18a-3p	chr6|110667433-110773937	-30.67	23	106504	44304 56690 101314 46352 11936 11645 65403 90830 41104 75978 88378 58102 15512 17475 29258 31761 92732 101489 21557 38069 12850 33543 34463 34479 70846 89438 29377 64832 9900 21525 91571 98015 60243 94082 1964 23797 24618 32515 33865 91598 97287 99940
hsa-miR-18a-3p	chr6|111311068-111331784	-20.42	23	20716	3014 2195
hsa-miR-18a-3p	chr6|111349217-111359014	-27.09	23	9797	8245 5702
hsa-miR-18a-3p	chr6|147267083-147316407	-25.14	23	49324	37385 6039 25673 21092 28117 22874 29936 3071 6624
hsa-miR-18a-3p	chr6|148543679-148546146	-25.62	23	2467	911 125
hsa-miR-18a-3p	chr6|149632758-149638560	-23.58	23	5802	1271 2704 825 4396
hsa-miR-18a-3p	chr6|155176815-155183500	-20.43	23	6685	4475 3220
hsa-miR-18a-3p	chr6|157110471-157148951	-31.99	23	38480	15975 24274 3821 11656 26160 21828 22362 3053 9844 22148 13818 22043
hsa-miR-18a-3p	chr6|157867546-157875176	-29.57	23	7630	5186 5589 3937 6240 3421
hsa-miR-18a-3p	chr6|167870382-167902386	-26.71	23	32004	16426 23993 30443 7124 25023 7779 30901 8752
hsa-miR-18a-3p	chr5|225882-240476	-25.13	23	14594	4514 10032 5447 11909 14308 519 1752 8293
hsa-miR-18a-3p	chr5|6606819-6620298	-25.14	23	13479	5981 9652 5177 9206 5826 3625 4176
hsa-miR-18a-3p	chr5|32390274-32397338	-22.93	23	7064	5714 6223 2490 2644
hsa-miR-18a-3p	chr5|37437921-37479987	-24.34	23	42066	25056 19946 31051 21162 15512 40930 21413 28541
hsa-miR-18a-3p	chr5|55652528-55656774	-28.09	23	4246	1843 1859
hsa-miR-18a-3p	chr5|72861807-72883232	-26.33	23	21425	1435 5137 1722 3404 6395 9685 15043
hsa-miR-18a-3p	chr5|73749836-73753202	-23.78	23	3366	1343 2490
hsa-miR-18a-3p	chr5|73832337-73852692	-22.43	23	20355	1427 10411 11236
hsa-miR-18a-3p	chr5|78955294-78969192	-26.68	23	13898	8516 3041 13808 7744 3102
hsa-miR-18a-3p	chr5|79396822-79457018	-28.71	23	60196	38164 10904 32303 14420 48867 45638 34612 15066 44105 32971 29807 42763 9679 12577
hsa-miR-18a-3p	chr5|80150881-80169546	-25.67	23	18665	703 4793 4385 17961 8743 9202 5153 9170
hsa-miR-18a-3p	chr5|80174953-80178064	-28.48	23	3111	685 2821
hsa-miR-18a-3p	chr5|119101934-119129423	-34.33	23	27489	20764 22269 651 20724 20440 20039 20223 20264 20399 20687 19871 19911 19998 20076 15775 3717
hsa-miR-18a-3p	chr5|126465425-126480527	-26.39	23	15102	11881 10453 12759 164 13071
hsa-miR-18a-3p	chr5|128357275-128395274	-25.05	23	37999	35460 27802 31229 35979
hsa-miR-18a-3p	chr5|128446480-128530693	-28.91	23	84213	22770 57740 11044 51605 64823 58360 24092 74875 34080 26483 65801 15378 35818 82854 46092 49543 80996 48325 51551
hsa-miR-18a-3p	chr5|128519272-128530693	-21.59	23	11421	2083 10062 8204
hsa-miR-18a-3p	chr5|133064979-133076898	-21.98	23	11919	6234 6087 4621
hsa-miR-18a-3p	chr5|134537988-134552209	-28.79	23	14221	2928 6076 146 3299 5888 6542 12714 4106 5454 14174 3867 654 6170 176 12393 2145 3375 5593
hsa-miR-18a-3p	chr5|134703758-134718173	-26.11	23	14415	812 4481 10500 5842
hsa-miR-18a-3p	chr5|139278326-139279129	-23.64	23	803	566 33 671
hsa-miR-18a-3p	chr5|143037195-143057747	-27.58	23	20552	7748 8572 10000 11477 5457 15452
hsa-miR-18a-3p	chr5|149249814-149252837	-25.39	23	3023	2268 406 1496
hsa-miR-18a-3p	chr5|158731068-158796475	-28.83	23	65407	47977 16853 36388 62736 6046 42801 12467 34812 17497 41031 63178 11513 49314 51360 52809 42013 24732 61243 422 17543 45189 60008
hsa-miR-18a-3p	chr5|170878096-170924550	-25.68	23	46454	16662 16016 18503 320 23591 6505 21305 17247 30401 22674 3382 25103 7474
hsa-miR-18a-3p	chr5|179152141-179158879	-28.64	23	6738	1415 2600 354 1880
hsa-miR-18a-3p	chr5|180238331-180241155	-24.21	23	2824	960 1045
hsa-miR-18a-3p	chr4|2596083-2639859	-29.94	23	43776	25359 26252 35347 5575 11878 30264 29679 36597 13918 17123 28814 36039 41672 30241 27535 25032 27002 9586 33819 27998 3009 16188 24862 26327 261 34802 32458 42219
hsa-miR-18a-3p	chr4|2630934-2672372	-32.89	23	41438	17328 13417 496 26002 17637 1746 9800 19634 1188 6821 32287 13803 17898 16641 20139 27481 31019 40547 17987 19601 22057 27279 25637 7368 10480 11112 24766 40098
hsa-miR-18a-3p	chr4|2941581-2942351	-22.92	23	770	139 559
hsa-miR-18a-3p	chr4|17623600-17625845	-25.49	23	2245	188 874
hsa-miR-18a-3p	chr4|17886067-17909345	-20.2	23	23278	1487 3030
hsa-miR-18a-3p	chr4|20491760-20511137	-25.94	23	19377	12158 1798 7057 10848
hsa-miR-18a-3p	chr4|38054198-38103157	-26.01	23	48959	48324 17403 28002 19528 37141 27073 37918 2380 47551 8190 21513 38302 6454 8683 48279 15829 19622 24874 8800 40491 9067 20179 8668 3631 4252 25281 30792 42423 45563
hsa-miR-18a-3p	chr4|39737419-39745810	-22.26	23	8391	2781 5396 3623 7257 5954 3199
hsa-miR-18a-3p	chr4|39745751-39774933	-29.16	23	29182	29065 25782 3665 24450 8049 8139 8112 25817 27488 27940 25869
hsa-miR-18a-3p	chr4|47744401-47786925	-28.96	23	42524	152 19125 12962 31229 41903 34835 42070 1147 17515 2033 36347 9063 30533
hsa-miR-18a-3p	chr4|51863436-51891851	-24.93	23	28415	7597 15924 405 16968 25074 1198 4047 19101 2637 5453 7316 22194
hsa-miR-18a-3p	chr4|53379072-53425965	-30.11	23	46893	29089 23816 22366 22895 37662 46796 24044 8273 40906 33513 28194 30517 19835 23385
hsa-miR-18a-3p	chr4|53383772-53428183	-30.11	23	44411	24389 19116 17666 18195 32962 42096 19344 3573 36206 28813 23494 25817 15135 18685
hsa-miR-18a-3p	chr4|67662188-67682213	-30.94	23	20025	13312 4430 15047
hsa-miR-18a-3p	chr4|77726166-77744875	-22.13	23	18709	7494 1170 2233
hsa-miR-18a-3p	chr4|82821036-82829058	-28.35	23	8022	1991 6346 2287 4536 723 5719
hsa-miR-18a-3p	chr4|84794518-84803467	-27.09	23	8949	188 999
hsa-miR-18a-3p	chr4|88061905-88065879	-33.58	23	3974	1801 1396
hsa-miR-18a-3p	chr4|98391951-98421394	-26.25	23	29443	14377 14418 12068 13571 16067 654 7973 11609 21152
hsa-miR-18a-3p	chr4|106295093-106308989	-25.56	23	13896	7123 3284 8537
hsa-miR-18a-3p	chr4|139116648-139125329	-22.7	23	8681	2350 6292
hsa-miR-18a-3p	chr4|140947653-140967873	-25.14	23	20220	3584 1851 11135 2439 12189 8674
hsa-miR-18a-3p	chr4|143415476-143440382	-29.46	23	24906	3110 486 22899 2576 699 16952
hsa-miR-18a-3p	chr4|145845955-145849561	-22.2	23	3606	631 968 279
hsa-miR-18a-3p	chr4|147906637-147939899	-26.46	23	33262	18657 894 27297 15503 19629 31112 10309 14490 15822 31567 7271
hsa-miR-18a-3p	chr4|150415437-150491035	-24.33	23	75598	49336 7703 38560 19677 36956 9963 61980 12139 33134 33382 54501
hsa-miR-18a-3p	chr4|150798080-150817257	-27.12	23	19177	11680 3860 16203 4712 14847
hsa-miR-18a-3p	chr4|159186641-159210583	-26.45	23	23942	17669 5352 17736
hsa-miR-18a-3p	chr4|168890921-168916027	-23.47	23	25106	694 19906 6987 5058 7484
hsa-miR-18a-3p	chr3|18378169-18420991	-21.5	23	42822	21107 34141 11115
hsa-miR-18a-3p	chr3|27411641-27452498	-26.33	23	40857	18344 36340 2408 28856 34046 25479 8303 22149
hsa-miR-18a-3p	chr3|27418485-27452498	-26.33	23	34013	11500 29496 22012 27202 18635 1459 15305
hsa-miR-18a-3p	chr3|33051757-33068970	-28.54	23	17213	5942 13180 5592 1803 9423 7920 1183 13741 11919 8201 7083
hsa-miR-18a-3p	chr3|41224020-41238076	-26.42	23	14056	8053 5567 2344 1701 13345
hsa-miR-18a-3p	chr3|42555929-42563686	-26	23	7757	1678 7102 6499 1719
hsa-miR-18a-3p	chr3|47675474-47678311	-22.43	23	2837	2446 243
hsa-miR-18a-3p	chr3|47686048-47693300	-22.65	23	7252	1757 1981
hsa-miR-18a-3p	chr3|48793996-48807684	-21.97	23	13688	7199 6274
hsa-miR-18a-3p	chr3|61748877-62078258	-30.33	23	329381	112526 7059 109833 61933 83552 13882 137011 186670 263148 97511 324023 43201 117572 159318 271768 296170 49517 223107 236712 15414 74162 62088 83709 278381 119072 166448 15654 196383 27702 179048 168822 183799 194481 248984 319387 255218 162328 323213 21012 41260 58296 46535 69046 143709 227455 294128 295431 34886 119236 303587 13927 86837 146717 196205 223426 271229 201644 193051 223601 231620 2…
hsa-miR-18a-3p	chr3|61989624-62003497	-23.66	23	13873	8237 13321
hsa-miR-18a-3p	chr3|71041327-71053773	-24	23	12446	5627 11314 12341 4320
hsa-miR-18a-3p	chr3|71052536-71053773	-23.48	23	1237	105 1132
hsa-miR-18a-3p	chr3|101585436-101590270	-25.08	23	4834	504 2179 2606
hsa-miR-18a-3p	chr3|105670232-105681818	-24.56	23	11586	5421 7354 5530
hsa-miR-18a-3p	chr3|107710451-107744710	-29	23	34259	5287 19652 23416 26257 19222
hsa-miR-18a-3p	chr3|111945267-111962312	-24.71	23	17045	9065 13757 14061 8823 16181 14034 11434
hsa-miR-18a-3p	chr3|113499438-113503227	-23.46	23	3789	2862 2693
hsa-miR-18a-3p	chr3|123626817-123667187	-29.13	23	40370	400 7477 24788 20322 21387 11963 38442 40008 8605 40325 39990 12779 9910 20303 21927 25701 7803 19762 36385 36659 37659 2552 20453 36989 38552 39644 12401 28838 40176 13741 29994 7431 9232 14738 9785 26784 22246 7302 22378 16709 8411 34537 39246 2055 37634
hsa-miR-18a-3p	chr3|129461227-129469417	-24.24	23	8190	3790 3146 665 6484
hsa-miR-18a-3p	chr3|141260122-141287453	-31.77	23	27331	8519 14104 5785 5825 26561 11206 14682 26474 8554 21512 21914 26798 18003 22655 8282 8878 10385 21489 19476 8436 149 21531 15566 26504 6196 14002 21392 21823
hsa-miR-18a-3p	chr3|155910691-155925366	-23.84	23	14675	8578 9437 10320 11196 10448
hsa-miR-18a-3p	chr3|179740246-179765848	-26.32	23	25602	13116 16694 3018 13983 15720 22104 6983 23776 5003 15934
hsa-miR-18a-3p	chr3|183775914-183790980	-24.73	23	15066	4335 8929 11840 60 9329 9646
hsa-miR-18a-3p	chr3|185617479-185624082	-23.49	23	6603	1169 1368
hsa-miR-18a-3p	chr3|185921103-185923984	-22.99	23	2881	1935 417
hsa-miR-18a-3p	chr3|194433771-194441461	-31.49	23	7690	4158 2850 1234 931 2866 1893
hsa-miR-18a-3p	chr3|197829563-197871462	-25.11	23	41899	36623 16903 8253 9365 10644 12185 14786 36677 3726 8406 11545 14727 34512 37346 38046
hsa-miR-18a-3p	chr2|7014453-7030215	-30.42	23	15762	3932 15227 1824 5236 689 5750 11418 15279 2499 1448 11533 15361 5720 3794 3868
hsa-miR-18a-3p	chr2|8908620-8974435	-27.74	23	65815	45856 19044 52704 18527 51897 30410 17866 18009 57050 3139 13708 29109 41594 51945 46280 1676 1705 19071 36539 47836
hsa-miR-18a-3p	chr2|10644319-10668723	-24.97	23	24404	8646 12769 20264 19881 22562 7665 7624 7678
hsa-miR-18a-3p	chr2|11455341-11457233	-22.39	23	1892	1358 1454
hsa-miR-18a-3p	chr2|15186741-15218968	-23.59	23	32227	17272 16767 8797 24223 20209 3446
hsa-miR-18a-3p	chr2|15275483-15330765	-26.36	23	55282	27108 33984 2524 18781 11992 23633 40909 2543 15410 14574 46710 14284 26132 26221 14616 22709 48620 14547
hsa-miR-18a-3p	chr2|23880638-23885829	-23.28	23	5191	2311 1940 3275 1510
hsa-miR-18a-3p	chr2|25235706-25237005	-23.55	23	1299	259 1033 900
hsa-miR-18a-3p	chr2|25482795-25531597	-27.23	23	48802	19160 14824 35514 19831 16428 22633 42611 38866 16190 9945 23335 14446 9775 5376 8384 30030 4820 20464 21228
hsa-miR-18a-3p	chr2|25628170-25639094	-25.01	23	10924	7032 7147 1458
hsa-miR-18a-3p	chr2|32377587-32416163	-27.29	23	38576	15463 28713 27989 37304 28732 16987 34667
hsa-miR-18a-3p	chr2|33186855-33222151	-28.77	23	35296	19281 15845 5123 15544 2940 31584 22927 11002 15972 12300
hsa-miR-18a-3p	chr2|33252676-33315269	-29.32	23	62593	50525 12316 61643 50710 20013 13623 28162 43687 16061 23944 48888 50156 35314 28725 52408 8834 60277 10747 13601 16733 4170 20259 35935 50479
hsa-miR-18a-3p	chr2|38568198-38591648	-20.89	23	23450	6199 2341
hsa-miR-18a-3p	chr2|45840379-45843063	-22.18	23	2684	936 2528
hsa-miR-18a-3p	chr2|48642401-48671680	-22.81	23	29279	11301 9984 10598 26200 8948
hsa-miR-18a-3p	chr2|55349517-55388886	-24.74	23	39369	7166 30449 22625 30476 33871 2537 6173 16778 36476 34244 38021 37427
hsa-miR-18a-3p	chr2|61278164-61319327	-29.31	23	41163	8261 23865 5752 7802 39591 5767 39132 38190 15951 21002 16592 17850
hsa-miR-18a-3p	chr2|61284874-61350693	-29.5	23	65819	38713 1551 17155 35393 1092 60168 32881 32422 31480 41337 9241 38407 14292 9882 11140
hsa-miR-18a-3p	chr2|61296799-61350693	-29.5	23	53894	26788 5230 23468 48243 20956 20497 19555 29412 26482 2367
hsa-miR-18a-3p	chr2|63484603-63571626	-27.24	23	87023	47825 54849 33904 42594 81597 31186 75397 14585 40652 84223 10087 79385 13278 65067 64935 70551 70708 6104 6126 11719 73813
hsa-miR-18a-3p	chr2|68490189-68545312	-26.05	23	55123	5748 43831 9403 16075 39122 9419 39453 15226 37056 37136 38463 3544 3689 37904 18111 25175 7594 37664 37421 11841 36899 36938 37295 37303 37383 37503 37543 37783 38399
hsa-miR-18a-3p	chr2|69356495-69363670	-28.67	23	7175	6520 4841 7057
hsa-miR-18a-3p	chr2|71396140-71418639	-30.11	23	22499	19504 694 17379 20811 18593
hsa-miR-18a-3p	chr2|85368685-85369830	-26.02	23	1145	789 777 1064
hsa-miR-18a-3p	chr2|99402243-99408131	-22.61	23	5888	1530 5277
hsa-miR-18a-3p	chr2|101027382-101033758	-25.08	23	6376	5006 4970 1776 3648 2400 888 3590 1151
hsa-miR-18a-3p	chr2|106112645-106125679	-27.26	23	13034	10923 1063 4531 7066 3727 12857 2429 2965
hsa-miR-18a-3p	chr2|120278614-120289757	-24.53	23	11143	4943 3963 1919 8971
hsa-miR-18a-3p	chr2|127335869-127343194	-22.99	23	7325	1041 4546 5123
hsa-miR-18a-3p	chr2|131038852-131043583	-29.19	23	4731	3952 3836 3802 1839 3784 2611 1219 1797 3087 479 660
hsa-miR-18a-3p	chr2|131506311-131508608	-21.7	23	2297	1206 1177
hsa-miR-18a-3p	chr2|159337566-159395834	-27.84	23	58268	42279 57815 10522 7299 16200 6741 18265 25306 8251 38297 12197 18485 2341 35321 41752 14972 6216 7399 55597
hsa-miR-18a-3p	chr2|168129540-168140758	-24.25	23	11218	878 4087 5982 1835 2522
hsa-miR-18a-3p	chr2|169905113-169924173	-25	23	19060	16648 15207 1474 16929
hsa-miR-18a-3p	chr2|177482058-177513908	-22.89	23	31850	11201 27364
hsa-miR-18a-3p	chr2|200611383-200668803	-29.24	23	57420	26967 6608 20269 37308 7337 50875 26914 25588 34797 50893 36840 33558 56330 13036 19459 56134 37231 18214 20254 44404 15346 17857 51655 13005 27535 40080 13433 17138
hsa-miR-18a-3p	circular_RNA/163||chr2|201145377-201149835	-21.52	23	4458	2262 3357
hsa-miR-18a-3p	chr2|203068392-203084569	-24.73	23	16177	5153 7846
hsa-miR-18a-3p	chr2|210098085-210154611	-27.13	23	56526	33293 8453 20514 20153 40783 18677 45253 47804 6033 8393 1994 26911 55040
hsa-miR-18a-3p	chr2|213317218-213350645	-30.11	23	33427	31326 19257 6752 19523 3134 5547 18833 17575 30424 12911 5978
hsa-miR-18a-3p	chr2|218546918-218560883	-22.8	23	13965	5755 12840
hsa-miR-18a-3p	chr2|222630112-222648795	-25.65	23	18683	7147 7103 17032 18210 17711 2490 6064 3793 7234 7775 11571
hsa-miR-18a-3p	chr2|223991802-224001922	-26.41	23	10120	9588 1079 10033 7671 3239 7708
hsa-miR-18a-3p	chr2|223998114-224001922	-26.41	23	3808	3276 3721 1359 1396
hsa-miR-18a-3p	chr2|229829192-229880128	-28.89	23	50936	18502 25841 43006 33504 526 49027 16603 29661 43128 29863 18818 10255 41993 46970 1635 2251
hsa-miR-18a-3p	chr2|230442936-230449150	-22.47	23	6214	5509 6074 5113
hsa-miR-18a-3p	chr2|241160331-241163401	-27.21	23	3070	2116 2214 2889 1384 1452
hsa-miR-18a-3p	chr2|241348133-241350203	-20.89	23	2070	1984 1459
hsa-miR-18a-3p	chr2|241413306-241435030	-30.65	23	21724	18948 4821 1475 16069 1869 16347 12872 2658 2274 11658 21315 14268 2396 8368 406 12893 2481 1606 20475
hsa-miR-18a-3p	chr1|1256991-1267992	-30.9	23	11001	4176 3973 9134 4264 8148 671 7686 9600
hsa-miR-18a-3p	chr1|1793244-1817875	-33.9	23	24631	629 8212 2117 21943 22071 3470 21324 11804 7726 4809 11984 3414 524 11308 18577
hsa-miR-18a-3p	chr1|12275824-12278038	-31.31	23	2214	1955 521
hsa-miR-18a-3p	chr1|12293523-12321964	-25.53	23	28441	19004 7953 133 154 10829 11056 27477 12884 26778 25678 1047 14670 25056
hsa-miR-18a-3p	chr1|12578717-12579412	-21.62	23	695	228 246 360
hsa-miR-18a-3p	chr1|15544398-15567269	-27.07	23	22871	17056 19801 5304 17399 15422 4707 11056 2013 20049 18900 5172 9561 22390
hsa-miR-18a-3p	chr1|15630324-15651895	-25.96	23	21571	10529 20190 5626 11400 16132 7862 10688 19102
hsa-miR-18a-3p	chr1|19268571-19270935	-27.85	23	2364	1787 574 866 1876
hsa-miR-18a-3p	chr1|21715388-21724095	-25.88	23	8707	6908 3805 2325 3634
hsa-miR-18a-3p	chr1|21852087-21852832	-26.36	23	745	352 303 468
hsa-miR-18a-3p	chr1|23030468-23044486	-23.85	23	14018	6578 6321 406 6551
hsa-miR-18a-3p	chr1|39424027-39439500	-21.77	23	15473	14825 865 3975 9808
hsa-miR-18a-3p	chr1|41008793-41009589	-24.92	23	796	91 201
hsa-miR-18a-3p	chr1|44308309-44339322	-28.65	23	31013	12245 20603 955 4354 27160 6331 7282 2234 4816 446 1806 17289 23010 24523 25145 4796 4575 7082 11092 29189
hsa-miR-18a-3p	chr1|47368468-47373107	-28.48	23	4639	1940 261
hsa-miR-18a-3p	chr1|53074605-53082188	-30.79	23	7583	1012 1948 2781 363 1459 6777 4591 1349 1164 1512 3610 393 1691 62 2270 2748 5159
hsa-miR-18a-3p	chr1|58506059-58539310	-24.29	23	33251	17597 14037 4545 12133 12154 12175 29293
hsa-miR-18a-3p	chr1|59321535-59346398	-29.23	23	24863	18596 4207 1023 20430 23922 444 20349 3588 18676 15422 23810 21173 8791
hsa-miR-18a-3p	chr1|62803718-62841547	-27.57	23	37829	36982 989 34829 3178 10727 21289 28739
hsa-miR-18a-3p	chr1|66891153-66905375	-26.37	23	14222	7201 6398 1522 4095 6723
hsa-miR-18a-3p	chr1|98684884-98698905	-25.01	23	14021	12130 13002 2900 9256 9909
hsa-miR-18a-3p	chr1|102979381-102989571	-22.65	23	10190	6308 2893
hsa-miR-18a-3p	chr1|112591524-112616895	-31.88	23	25371	15964 24988 13331 3035 18056 18657 7303 12539 13181
hsa-miR-18a-3p	chr1|146076705-146094952	-21.75	23	18247	3815 8551 13272 17990
hsa-miR-18a-3p	chr1|151224244-151232703	-25.08	23	8459	2552 7047 4693
hsa-miR-18a-3p	chr1|155395458-155459898	-29.31	23	64440	32871 8985 5788 25162 39469 36072 38937 6400 8338 17024 32750 58111 39164 17852 1808 14477 17917 24629 40362 1579 19695 56071 43457 11651 11016 22270 25548 44621 58400
hsa-miR-18a-3p	chr1|170719725-170726401	-25.19	23	6676	2401 1887 3199 1910 3218 664
hsa-miR-18a-3p	chr1|180984676-181005463	-33.14	23	20787	337 10949 11168
hsa-miR-18a-3p	chr1|198232552-198264235	-29.09	23	31683	3514 25557 19579 5785 25644
hsa-miR-18a-3p	chr1|198232552-198279061	-29.09	23	46509	3514 25557 33049 19579 5785 25644 38785
hsa-miR-18a-3p	chr1|205159546-205169832	-23.52	23	10286	8001 614 239 213 4608
hsa-miR-18a-3p	chr1|206595717-206605507	-26.92	23	9790	3623 7593 5622 3809 1869 8631
hsa-miR-18a-3p	chr1|213104453-213117410	-30.11	23	12957	12266 2117 7763 11607
hsa-miR-18a-3p	chr1|214383310-214386922	-21.22	23	3612	1945 1306
hsa-miR-18a-3p	chr1|215171996-215195092	-23.29	23	23096	19918 10209
hsa-miR-18a-3p	chr1|215575900-215579137	-23.5	23	3237	580 203
hsa-miR-18a-3p	chr1|233160282-233236980	-26.87	23	76698	25701 23617 63747 70228 61996 76613 2973 938 55971 45922 46507 52261 62163 40389 46888 51901 21485 58893 45181 34504 39098 46301 71567 61387 38677 62049 9134 9874 38429 15268 58687 31600 68769 74611
hsa-miR-18a-3p	chr9|4117767-4286523	-31.23	23	168756	137966 151104 75795 144606 64716 49037 152039 167914 138925 144626 114380 20852 62344 93729 7088 112238 134004 158564 158603 110540 144372 21206 26291 139581 158588 158763 330 363 70112 99662 141956 158628 158643 158678 158728 168552 135540 50223 158658 158693 158713 20751 54463 63466 71486 131734 133101 140316 158783 29938 80073 158543 18503 246 41180 74912 75171 77898 112543 25555 44848 45795 4…
hsa-miR-18a-3p	chr9|5069021-5081861	-21.59	23	12840	10126 6891 2584
hsa-miR-18a-3p	chr9|22029432-22056387	-29.2	23	26955	2472 6691 17068 21017 2455 16163 3530
hsa-miR-18a-3p	chr9|35295695-35313989	-24.58	23	18294	13015 3289 17636 3306 143 15938 13685 13505 15788
hsa-miR-18a-3p	chr9|76067954-76096102	-30.69	23	28148	23971 25176 7022 1788 13122 6940 3491
hsa-miR-18a-3p	chr9|83663874-83678599	-22.17	23	14725	9127 13458 7493
hsa-miR-18a-3p	chr9|92055404-92068098	-30.42	23	12694	3239 11970 11663 5272 12220 9530
hsa-miR-18a-3p	chr9|92055404-92080963	-30.42	23	25559	17954 3239 11970 15755 11663 5272 24287 12220 9530 15068 15234
hsa-miR-18a-3p	chr9|92715252-92722808	-28.42	23	7556	253 427 3024 863 2480 3224 3119 5108 2257 588 226
hsa-miR-18a-3p	chr9|93476255-93498886	-26.86	23	22631	13049 6362 16423 20086 6396 8154 21909 21420 22145 17526
hsa-miR-18a-3p	chr9|98745558-98771046	-26.5	23	25488	9827 877 2570 8580 6292 4168 9567 8710 8853 23843 22716 22319 1437 10962 14793 21181 23327
hsa-miR-18a-3p	chr9|98780188-98782573	-22.39	23	2385	1465 48 1289 1763
hsa-miR-18a-3p	chr9|109080838-109108570	-29.46	23	27732	12194 23135 2465 15408 18012 10256 18429 7227 7158 9640
hsa-miR-18a-3p	chr9|111417882-111433372	-22.26	23	15490	7360 13097 7057 7030
hsa-miR-18a-3p	chr9|112403994-112405722	-24.35	23	1728	294 1127 584
hsa-miR-18a-3p	chr9|112408906-112459577	-27.45	23	50671	32505 43854 44013 22241 8941 29111 20885 11539 19251 5188 4328 32198 37811 48004 49831
hsa-miR-18a-3p	chr9|113256113-113258862	-24.16	23	2749	518 2583 2106
hsa-miR-18a-3p	chr9|116344542-116353793	-23.9	23	9251	8817 3183
hsa-miR-18a-3p	chr9|124908376-124912026	-22.22	23	3650	3205 351 703
hsa-miR-18a-3p	chr9|128169051-128180799	-27.86	23	11748	698 8401 8434 3211 11309 1153 8602 9231 10491 8545 9569 4711 7316 7439 9071
hsa-miR-18a-3p	chr8|19826425-19830559	-24.31	23	4134	559 575
hsa-miR-18a-3p	chr8|25268844-25292172	-27.56	23	23328	17252 17856 4671 18352 16011 22608 7149 7658 15620 18939 20768
hsa-miR-18a-3p	chr8|30175084-30180630	-21.41	23	5546	2392 1201 3135
hsa-miR-18a-3p	chr8|31076172-31100955	-27.02	23	24783	23118 23785
hsa-miR-18a-3p	chr8|32595827-32616885	-25.16	23	21058	10142 533 8265 435 14510 17022
hsa-miR-18a-3p	chr8|38943788-38946221	-25.92	23	2433	1169 482
hsa-miR-18a-3p	chr8|42906172-42974194	-31.39	23	68022	13206 33666 42750 16139 11020 35856 46543 13049 48350 32387 13126 33589 5049 12970 5908 53300 12809 33109 33285 33629 35113 31474 34309 13010 33469 33898 49104 12771 13168 13244 13281 13360 33704
hsa-miR-18a-3p	chr8|42973288-42986795	-26.27	23	13507	11383 4348 2919 7371 3379 2274 9816 1748 1815
hsa-miR-18a-3p	chr8|47929091-47934090	-23.79	23	4999	428 2760 1928 2300
hsa-miR-18a-3p	chr8|53756554-53801896	-28.98	23	45342	28150 14525 3897 767 32572 37154 9978 23374 8313 15154 29578 12190 41741 27495 27244 36058 19381 3663 4538 8605
hsa-miR-18a-3p	chr8|53769617-53801896	-28.98	23	32279	15087 1462 19509 24091 10311 2091 16515 28678 14432 14181 22995 6318
hsa-miR-18a-3p	chr8|53970391-54010492	-25.63	23	40101	989 24679 18443 11986 21073 21974 24234 13147 30410 32520 2038 28593 31682
hsa-miR-18a-3p	chr8|61548070-61553120	-24.27	23	5050	2247 1322
hsa-miR-18a-3p	chr8|66828653-66836074	-23.37	23	7421	3570 6050
hsa-miR-18a-3p	chr8|71269739-71317674	-28.14	23	47935	38488 3703 42241 1260 24490 18373 30039 43670
hsa-miR-18a-3p	chr8|99142973-99156743	-24.75	23	13770	5158 11511
hsa-miR-18a-3p	chr8|99511103-99661491	-27.05	23	150388	139177 1578 128637 132392 116348 109638 95464 105333 89306 134888 142244 84980 131101 99484 103768 115341 77886 118923 1663 123292 34417 75514 69797 105480 129783
hsa-miR-18a-3p	chr8|108449822-108455930	-27.45	23	6108	2514 1285
hsa-miR-18a-3p	chr8|115587000-115623758	-23.46	23	36758	8355 34684 11715 24029
hsa-miR-18a-3p	chr13|19730238-19741649	-23.17	23	11411	7549 2226 3292 6215
hsa-miR-18a-3p	chr13|20026611-20036909	-21.32	23	10298	5793 9385
hsa-miR-18a-3p	chr13|23590149-23626792	-32.95	23	36643	15679 2141 4495 26262 27514 7031 4016 11345 17054 10193 27207 27187 10587 12715 29164 30132 8085 9371 27108
hsa-miR-18a-3p	chr13|24249476-24251862	-20.89	23	2386	1402 1618
hsa-miR-18a-3p	chr13|46003138-46020557	-23.82	23	17419	1171 13424 10034 15049
hsa-miR-18a-3p	chr13|95925679-95940091	-30.44	23	14412	6244 2831 2871 5794 10961 2548 2948 5929 2590 2911 10794 2510 3026 3105
hsa-miR-18a-3p	chr13|100257594-100273346	-25	23	15752	4568 8603
hsa-miR-18a-3p	chr13|101692584-101706902	-20.77	23	14318	3745 7100 8706
hsa-miR-18a-3p	chr13|112516439-112527484	-25.17	23	11045	3859 1221 9181 1692
hsa-miR-18a-3p	chr13|113495501-113503588	-25.06	23	8087	7901 7341 3377 7063 7321
hsa-miR-18a-3p	chr12|1180539-1190052	-23.8	23	9513	1029 1403 3352 7370
hsa-miR-18a-3p	chr12|2820085-2821792	-24.4	23	1707	1295 1102 787 1036 196
hsa-miR-18a-3p	chr12|43760924-43783724	-26.62	23	22800	16236 18217 18107 8172 9897 10457 15761 16369
hsa-miR-18a-3p	chr12|48662559-48667789	-23.56	23	5230	3903 4391 2908
hsa-miR-18a-3p	chr12|49097565-49098105	-22.26	23	540	177 52
hsa-miR-18a-3p	chr12|62549667-62553174	-21.07	23	3507	3416 632
hsa-miR-18a-3p	chr12|64062916-64097375	-24.7	23	34459	32567 24708 24985 24587 12364 17372 26302 27171 27372
hsa-miR-18a-3p	chr12|77940318-78007445	-25.87	23	67127	22354 13612 35254 42912 16459 25071 45813 56691 65626 50272 11585 4828 7568 49463 40402 66149
hsa-miR-18a-3p	chr12|108818248-108823361	-23.5	23	5113	1350 1055
hsa-miR-18a-3p	chr12|116928022-116949706	-32.57	23	21684	7785 5437 15623 17392 486 12365 8207 19495 8871 3725 9609 17493
hsa-miR-18a-3p	chr12|122777490-122823459	-30.8	23	45969	40587 15767 43123 26658 1159 7110 22860 30576 24851 34099 35477 3965 26766 34722 20882 32065 21359 36561 6802 10958 4458 7404 9226 13514 14238 24626 25306 29797
hsa-miR-18a-3p	chr12|123166654-123198334	-26.45	23	31680	12689 13988 16329 8469 4569 31199 16663 24111 27384 25317 24437 19342 23050 14822 692
hsa-miR-18a-3p	chr12|124419956-124430787	-30.61	23	10831	134 6844 722 2513 3250 2340 9842 2632 2403 4858 5188 8926 9401 4979 2735 1684 3462 7041
hsa-miR-18a-3p	chr12|131986513-131994956	-26.37	23	8443	5525 6542 2539 456 7502 7403 6202 2771 7641
hsa-miR-18a-3p	chr12|132734384-132737065	-22.6	23	2681	1908 2530 2446
hsa-miR-18a-3p	chr12|132813306-132822311	-24.73	23	9005	3145 5993 1063 1391 1980 3353 8436 6937
hsa-miR-18a-3p	chr11|18298791-18311451	-26.38	23	12660	10068 11372 4141 2569 5211 2372
hsa-miR-18a-3p	chr11|18558227-18578808	-28.01	23	20581	14347 17370 5531 5547 7371 18095 9223 326 3370 5079 12409
hsa-miR-18a-3p	chr11|33043749-33061726	-28.5	23	17977	2360 7815 16512 16072 16894 1348 11658 10384 1671
hsa-miR-18a-3p	chr11|34082824-34089456	-20.91	23	6632	2749 6200
hsa-miR-18a-3p	chr11|34086063-34092056	-24.31	23	5993	3473 2961
hsa-miR-18a-3p	chr11|36610080-36648155	-29.01	23	38075	23476 8807 2355 15715 20753 8770
hsa-miR-18a-3p	chr11|46795593-46821268	-24.37	23	25675	12705 340 6881 10099 21283 18995
hsa-miR-18a-3p	chr11|61323978-61330074	-24.74	23	6096	3839 940 1264
hsa-miR-18a-3p	chr11|68166981-68190152	-22.2	23	23171	19412 17159 8905 9574 946 19492
hsa-miR-18a-3p	chr11|68357649-68365702	-30.99	23	8053	6098 7185 1276 6340 7516 6398 3426 7120 5502 1362 29
hsa-miR-18a-3p	chr11|68515027-68519651	-24.73	23	4624	2680 2815
hsa-miR-18a-3p	chr11|68519500-68537891	-23.48	23	18391	4928 2097 16232 14685 14411
hsa-miR-18a-3p	chr11|68760224-68762761	-24.95	23	2537	2342 240
hsa-miR-18a-3p	chr11|72867864-72889945	-24.05	23	22081	757 11012 1516 19 5221 9441
hsa-miR-18a-3p	chr11|86001034-86031611	-21.98	23	30577	11301 8013 28919
hsa-miR-18a-3p	chr11|86007541-86031611	-21.98	23	24070	4794 1506 22412
hsa-miR-18a-3p	chr11|118551785-118559864	-29.39	23	8079	1070 6900 3906 3836 3398 5371 4042
hsa-miR-18a-3p	chr11|128484822-128490576	-22.93	23	5754	3873 5450 4542 2674
hsa-miR-18a-3p	chr11|128758114-128782023	-25.15	23	23909	20670 5695 15842 18306 1806 10818 13475 682 1130 6825 10196 8639 89 6917 18774
hsa-miR-18a-3p	chr10|366274-384146	-24.39	23	17872	10379 5327 8219 913 162 2171 11751
hsa-miR-18a-3p	chr10|440870-486530	-32.7	23	45660	12620 6859 7159 18551 7555 35216 8675 44184 11982 6658 8307 6361 6411 6461 6511 6561 6611 6709 6759 6809 6909 7009 7059 7109 7209 7259 7359 7458 7608 7658 7810 7910 7960 8010 8060 8110 8160 37510 7505 33796 12068 42845 44403 34976 36451 37335 27660 37169 40920 37361 37391 40939 37140 37200 37255 17809 42010 38016
hsa-miR-18a-3p	chr10|5773841-5800705	-27.23	23	26864	25270 7942 1159 11299 13433 1050 3401 9240 20000 1661 5439 25464 17358 17524
hsa-miR-18a-3p	chr10|7243557-7285954	-32.24	23	42397	17165 36466 28509 18439 5578 31473 39681 4829 13537 26720 42168 34882 19477 19560 22973 31795 2919 23196 30699
hsa-miR-18a-3p	chr10|7276891-7285954	-25.14	23	9063	3132 6347 8834 1548
hsa-miR-18a-3p	chr10|12094072-12120267	-23.2	23	26195	23853 8920 1511 5370 8109
hsa-miR-18a-3p	chr10|12760947-12791233	-24.47	23	30286	8289 29329 20205 8267 16930 29813 29350 25945 4423 26824 2049 28550 22521 29455 5930 18024 23295 13731 19992 10597 22439
hsa-miR-18a-3p	chr10|15548454-15575594	-25.87	23	27140	2395 19985 16757 18459 7977 5316 8696 11352 15230 11595 16413 14106 7029 2847
hsa-miR-18a-3p	chr10|22591628-22609717	-29.1	23	18089	17432 9884 15123 14953 14448 12095 16695 4827 9694 16340 13217 4295 4333
hsa-miR-18a-3p	chr10|35032434-35044868	-24.88	23	12434	10452 2267 9140 8212 7200 8298 5861 7309
hsa-miR-18a-3p	chr10|35516522-35553185	-29.61	23	36663	6795 20446 6909 4936 29880 3961 4375 244 3563
hsa-miR-18a-3p	chr10|43158714-43167098	-35.51	23	8384	6854 5607 3771
hsa-miR-18a-3p	chr10|45639815-45663842	-26.84	23	24027	7363 22760 6034 21895 8382 19552 2562 18404 9209
hsa-miR-18a-3p	chr10|50001995-50008076	-21.38	23	6081	3386 5285
hsa-miR-18a-3p	chr10|50433475-50590247	-31.41	23	156772	86443 148513 119427 111495 44084 43465 78707 47045 104517 126172 133508 107211 153705 52194 61134 105632 74902 51563 4518 150794 93710 42546 34518 47291 76246 123073 136116 143696 53667 40991 42835 120476 129594 135676 31335 86484 130038 153929 15893 48212 92754 100479 141635 121095 131950 147279 20305 20343 43490 144281 30535 41391 43197 70363 130805 135134 147057 151472
hsa-miR-18a-3p	chr10|68911067-68919981	-20.41	23	8914	3724 4406
hsa-miR-18a-3p	chr10|68936935-68943257	-24.85	23	6322	1649 4392
hsa-miR-18a-3p	chr10|68967017-68974743	-22.46	23	7726	3200 1254 2961
hsa-miR-18a-3p	chr10|77853353-77854370	-23.41	23	1017	563 811 289 478
hsa-miR-18a-3p	chr10|84417770-84438707	-27.54	23	20937	1136 4370 18145 7088 3876 19518 18635 2919
hsa-miR-18a-3p	chr10|87767672-87814612	-25.47	23	46940	15463 34887 28619 35726 1181 30486 31880 25453 43430 19041 7034
hsa-miR-18a-3p	chr10|99969114-99972134	-20.76	23	3020	2952 2011
hsa-miR-18a-3p	chr10|102006539-102014024	-23.72	23	7485	5305 1051 4411 370 379
hsa-miR-18a-3p	chr10|102025155-102033339	-26.51	23	8184	3163 8019
hsa-miR-18a-3p	chr10|102485608-102489138	-22.06	23	3530	2910 496
hsa-miR-18a-3p	chr10|126970701-127000307	-30.22	23	29606	24375 26504 8973 6904 3432 24295 18901 18114 24181 6462 8257 16224 22485 7737 24337 24413 24489 24529
hsa-miR-18a-3p	chr10|127026351-127032320	-25.97	23	5969	809 2670 2931 1830 2480 3211 1789 1846 1450 1706
hsa-miR-18a-3p	chr10|127052680-127061776	-22.89	23	9096	4229 8758 2005
hsa-miR-18a-3p	chr10|131934457-131947791	-23.57	23	13334	3190 3928 5849 48 3439 3617 8349 338 12751 9223
hsa-miR-18a-3p	chr17|586269-632841	-30.61	23	46572	6288 44793 24416 16924 29222 15307 34112 18835 40605 40717 5366 11103 27728 30888 29105 29256 40735 1972 5630 29482 19928
hsa-miR-18a-3p	chr17|1508114-1513979	-29.48	23	5865	4503 1302 3758 1006 5666 717 829 941 671 3730 606 774 886 5026 1685 515 1334 193 528 3818
hsa-miR-18a-3p	chr17|2186662-2188515	-25.02	23	1853	240 223 1537
hsa-miR-18a-3p	chr17|2394042-2395454	-26.76	23	1412	1125 133 1065 649 1176 316 528
hsa-miR-18a-3p	chr17|5346789-5350629	-28.7	23	3840	2458 669
hsa-miR-18a-3p	chr17|12095574-12113360	-25.52	23	17786	10901 16658 10421 3342 833 14323
hsa-miR-18a-3p	chr17|19909180-19924517	-26.49	23	15337	11432 2428 8524 14709 10273 13490 3643 2988 8796
hsa-miR-18a-3p	chr17|29684562-29695523	-24.53	23	10961	8434 4363 2943 4564
hsa-miR-18a-3p	chr17|32173830-32194107	-26.31	23	20277	3614 8544 2565
hsa-miR-18a-3p	chr17|42223381-42232137	-25.26	23	8756	5706 1451 173 6247
hsa-miR-18a-3p	chr17|51041500-51056482	-26.81	23	14982	1375 7642 11956 9989 9471
hsa-miR-18a-3p	chr17|54985613-54990957	-26.16	23	5344	4685 2930 856
hsa-miR-18a-3p	chr17|55401468-55411417	-25	23	9949	2656 7302 3363 375 7817 9904 5168
hsa-miR-18a-3p	chr17|63193990-63200957	-26.44	23	6967	6135 5533
hsa-miR-18a-3p	chr17|66496200-66689047	-32.47	23	192847	104551 79533 57893 11380 178026 35017 93557 153024 172672 46359 131334 5619 18336 37624 158044 63972 114045 127749 180731 151921 97653 125771 11202 52130 80582 53353 70696 147633 8158 9865 47781 71884 149327 152662 186368 38628 56573 63672 18824 114693 153644 178104 1416 102424 153665 82968 142418 147610 72284 133534 33522 93458 105843 34619 62291 81625 121219 136946 27547 62308 77694 94304 12031…
hsa-miR-18a-3p	chr17|67128650-67167796	-29.69	23	39146	2277 23674 23365 8135 11517 21356 23301 24027 19486 23920 26748 8115
hsa-miR-18a-3p	chr17|67945408-67975958	-26.8	23	30550	18028 20402 27736 4419 12687 13326 29313 6899 6354 3938 9651 10680 12205 19703 11311 13815
hsa-miR-18a-3p	chr17|67959540-67975958	-25.85	23	16418	3896 6270 13604 15181 5571
hsa-miR-18a-3p	chr17|73235475-73243003	-26.11	23	7528	2048 6208
hsa-miR-18a-3p	chr17|78064721-78075278	-28.76	23	10557	381 397 3047 3780 10141 10072 9740 1912 2529
hsa-miR-18a-3p	chr17|78086502-78093763	-25.65	23	7261	6348 1541
hsa-miR-18a-3p	chr17|78396307-78398351	-21.44	23	2044	242 579 1514
hsa-miR-18a-3p	chr17|81604547-81608822	-21.3	23	4275	3674 1713
hsa-miR-18a-3p	chr17|81693653-81694853	-32.4	23	1200	447 605 1028 933
hsa-miR-18a-3p	chr17|82763964-82814934	-30.44	23	50970	4358 23230 20494 37116 37223 17409 46381 20450 44157 17984 24042 37027 9322 17330 19232 40668 37074 41251 18013 44440 44644 44705 3303 20669 37092 50475 44939 49789 12022 18685 20399 31892 45089 6821 39496 39890 40015 39930 31060 46731 35250 37664 37707 37796 37842 37928 8389 39971 29923 38329 17348 45361 10610 10647 16082 17277 17879 27657 44313 45199
hsa-miR-18a-3p	chr17|82900650-82911789	-24.81	23	11139	4485 10668 8711 629 6243 2160 8041 5418
hsa-miR-18a-3p	chr16|1816892-1820014	-26.15	23	3122	1212 980 2440 2972 434
hsa-miR-18a-3p	chr16|4651962-4652824	-28.4	23	862	833 294
hsa-miR-18a-3p	chr16|8920358-8930397	-23.28	23	10039	8750 7247 8379 5566
hsa-miR-18a-3p	chr16|11120614-11126146	-27.61	23	5532	1035 5459 3976
hsa-miR-18a-3p	chr16|11774235-11779363	-25.26	23	5128	1694 3957
hsa-miR-18a-3p	chr16|12126632-12129758	-32.65	23	3126	1176 3085 406
hsa-miR-18a-3p	chr16|12199600-12278036	-30.55	23	78436	63079 5019 36707 72726 64722 77557 48344 37499 22860 50358 15667 46158 12111 33141 21630 46794 46810 23695 12853 11397 54760 3028 38497 54618 10298 24741 30110 28782 39183 65521 50438 54418 5542 50833 7538 28367 54029 51175 72781 4530 37347 9617 12826 21610 23913 26939 54819 55292 77192 15730 28445 37726 39490 50775
hsa-miR-18a-3p	chr16|21962459-21976243	-29.21	23	13784	3624 13487 6844
hsa-miR-18a-3p	chr16|49730770-49789546	-33.09	23	58776	54223 22243 15185 48481 48498 6438 41424 7936 45422 634 34854 45365 21888 43594 48807 28517 28821 21219 49114 5418 31871 11558 12309 49134 16729 23030 38355 54898 16246 52488 24463 26079 8136 43633 21775 4944 11837 19778 52436 11855 28776 39659 39899 52857 55460 18044 51383 18433 40117 53536 9597 17242 28385 49529 52527
hsa-miR-18a-3p	chr16|53873785-53888951	-27.19	23	15166	398 4283 9911 5934
hsa-miR-18a-3p	chr16|56369192-56389375	-25	23	20183	12526 6623 10527 16194 3563 19613 3685 203 1199 17872 12499
hsa-miR-18a-3p	chr16|68121986-68191775	-33.88	23	69789	33991 30918 41771 65530 21015 31180 4568 32531 6732 32986 11049 26791 31204 47724 13846 29852 38246 41315 41442 61760 10296 3583 36616 52766 41275 52558 65664 41401 41731 23970 41694 21618 41809 42005 51336
hsa-miR-18a-3p	chr16|74491000-74532153	-29.01	23	41153	1451 38852 30592 22179 6048 34925 5031 12379 2944 7634 11976 37581 5286 8773 15348 18619 28334 22053 30183 13237 24272
hsa-miR-18a-3p	chr16|87755193-87762040	-20.95	23	6847	5184 2452
hsa-miR-18a-3p	chr16|88033108-88038011	-26.44	23	4903	4873 3637 3494 3858 2370 394 3697
hsa-miR-18a-3p	chr16|89305205-89313589	-28.95	23	8384	7180 7165 1796 7135 3967 4459
hsa-miR-18a-3p	chr16|89758576-89762022	-24.15	23	3446	1870 2421
hsa-miR-18a-3p	chr15|39713443-39776531	-26.75	23	63088	16426 6417 22489 41112 3939 32806 9257 49224 8224 11559 23455 3919 53987 62696 62713 23582 54284 62756 8583 62684 31019 54299 55592
hsa-miR-18a-3p	chr15|40709024-40728824	-25	23	19800	13157 9829 6582 5257 10578 17660
hsa-miR-18a-3p	chr15|42998167-43017181	-28.08	23	19014	7111 7198 7244 7290 7064 7152 4437 6107 10220 4089 12892 12908
hsa-miR-18a-3p	chr15|43753823-43765566	-28.09	23	11743	7796 3505 5237 804 1258 3793 6018
hsa-miR-18a-3p	chr15|50637421-50663046	-26.11	23	25625	12857 14681 21547 4348 16794 19672 24703 13994 18541 8710 8509 10080 12308 12529 15510 22987
hsa-miR-18a-3p	chr15|50948019-50958794	-29.22	23	10775	9408 9233 8545
hsa-miR-18a-3p	chr15|63532646-63563008	-28.28	23	30362	23922 11847 18280 21438 25746 17699 27543 29642 13020 17409 25984 29347
[truncated: 114,229 more rows]

## Sheet: 147lncRNA 148miRNA
miRNA	lncRNA	Max Energy	miRNA length	lncRNA length	Positions
hsa-let-7e-5p	TCONS_00249651	-23.96	22	22054	11700 6260
hsa-miR-15a-3p	TCONS_00100306	-29.28	22	818	47 562
hsa-miR-18a-3p	TCONS_00187080	-25.93	23	2873	2418 2301
hsa-miR-18a-3p	TCONS_00029692	-29.98	23	381	220 260 244
hsa-miR-18a-3p	TCONS_00070293	-27.21	23	205	165 72
hsa-miR-18a-3p	TCONS_00214382	-24.76	23	213	3 126
hsa-miR-23a-5p	TCONS_00070772	-25.12	22	418	238 2
hsa-miR-24-3p	TCONS_00212984	-22.62	22	8398	6690 2970
hsa-miR-24-3p	TCONS_00212979	-22.62	22	8324	6616 2896
hsa-miR-25-5p	TCONS_00053878	-23.38	21	239	119 133
hsa-miR-92a-1-5p	TCONS_00212984	-22.78	23	8398	113 6528
hsa-miR-92a-2-5p	TCONS_00118839	-23.49	22	2213	228 338
hsa-miR-92a-2-5p	TCONS_00212984	-24.02	22	8398	1410 1351 2479
hsa-miR-92a-2-5p	TCONS_00249651	-23.82	22	22054	12063 210
hsa-miR-92a-2-5p	TCONS_00025917	-27.54	22	545	291 267
hsa-miR-92a-2-5p	TCONS_00212979	-24.02	22	8324	1336 1277 2405
hsa-miR-93-5p	TCONS_00013403	-26.27	23	6358	4697 4501
hsa-miR-93-5p	TCONS_00056325	-23.31	23	543	380 397
hsa-miR-198	TCONS_00249651	-24.54	22	22054	9539 18693
hsa-miR-30c-2-3p	TCONS_00212984	-22.89	22	8398	2663 5595
hsa-miR-30c-2-3p	TCONS_00212979	-22.89	22	8324	2589 5521
hsa-miR-34a-5p	TCONS_00187080	-21.86	22	2873	2330 1945
hsa-miR-34a-5p	TCONS_00212984	-23.52	22	8398	506 3919
hsa-miR-34a-5p	TCONS_00242977	-23.32	22	255	177 203
hsa-miR-34a-5p	TCONS_00212979	-23.52	22	8324	432 3845
hsa-miR-204-5p	TCONS_00005025	-24.39	22	614	152 330
hsa-miR-204-3p	TCONS_00125131	-28.65	21	3288	2304 2538
hsa-miR-204-3p	TCONS_00212984	-22.77	21	8398	6278 396
hsa-miR-204-3p	TCONS_00212979	-22.77	21	8324	6204 322
hsa-miR-210-3p	TCONS_00219886	-23.26	22	252	101 124
hsa-miR-211-5p	TCONS_00005025	-22.1	22	614	157 329
hsa-miR-211-3p	TCONS_00013403	-21.23	21	6358	1227 3696
hsa-miR-211-3p	TCONS_00203127	-21.83	21	428	114 346
hsa-miR-211-3p	TCONS_00249651	-22.26	21	22054	12563 21204
hsa-miR-212-5p	TCONS_00242016	-27.92	23	465	350 98
hsa-miR-212-5p	TCONS_00179372	-23.36	23	413	276 373
hsa-miR-212-5p	TCONS_00157608	-23.18	23	433	404 157
hsa-miR-219a-1-3p	TCONS_00259185	-22.45	22	626	279 450
hsa-miR-23b-5p	TCONS_00172288	-25.13	22	1549	767 643
hsa-miR-27b-3p	TCONS_00214378	-21.97	21	788	214 255
hsa-miR-30b-3p	TCONS_00054323	-32.33	22	2094	392 719
hsa-miR-130a-5p	TCONS_00220212	-20.82	22	354	152 284
hsa-miR-138-5p	TCONS_00013403	-23.77	23	6358	5784 5939
hsa-miR-141-5p	TCONS_00188332	-23.09	22	201	31 176
hsa-miR-143-5p	TCONS_00013403	-25.67	22	6358	71 110
hsa-miR-143-5p	TCONS_00234860	-27.48	22	733	246 55
hsa-miR-125a-5p	TCONS_00212984	-26.55	24	8398	989 3725
hsa-miR-125a-5p	TCONS_00212979	-26.55	24	8324	915 3651
hsa-miR-134-3p	TCONS_00023035	-25.43	23	614	240 295
hsa-miR-146a-5p	TCONS_00212984	-22.99	22	8398	4651 2105
hsa-miR-146a-5p	TCONS_00212979	-22.99	22	8324	4577 2031
hsa-miR-149-3p	TCONS_00118839	-34.08	21	2213	1356 394 429
hsa-miR-149-3p	TCONS_00172230	-33.71	21	1388	1067 347
hsa-miR-149-3p	TCONS_00054323	-27.23	21	2094	718 197 1297
hsa-miR-149-3p	TCONS_00212984	-31.58	21	8398	2643 4248 5770
hsa-miR-149-3p	TCONS_00236975	-26.68	21	404	63 139
hsa-miR-149-3p	TCONS_00081751	-27.3	21	542	276 313 350 387 424 461 498 237
hsa-miR-149-3p	TCONS_00212979	-31.58	21	8324	2569 4174 5696
hsa-miR-149-3p	TCONS_00037480	-28.53	21	201	157 146
hsa-miR-185-3p	TCONS_00069726	-29.42	22	773	404 481
hsa-miR-185-3p	TCONS_00053251	-27.59	22	1552	121 432
hsa-miR-185-3p	TCONS_00210174	-34.72	22	273	137 77
hsa-miR-185-3p	TCONS_00022424	-24.06	22	523	200 133
hsa-miR-185-3p	TCONS_00264225	-26.66	22	2861	822 2736
hsa-miR-194-3p	TCONS_00155742	-28.7	22	532	60 16
hsa-miR-30c-1-3p	TCONS_00058919	-22.55	22	359	179 189
hsa-miR-30c-1-3p	TCONS_00249651	-25.74	22	22054	4563 13944
hsa-miR-296-5p	TCONS_00029912	-30.66	21	6300	1232 619
hsa-miR-296-5p	TCONS_00024953	-30.11	21	964	484 540
hsa-miR-296-5p	TCONS_00105208	-36.65	21	304	175 242 142 43
hsa-miR-361-3p	TCONS_00024953	-22.04	23	964	462 524
hsa-miR-361-3p	TCONS_00013403	-23.86	23	6358	1664 4439
hsa-miR-361-3p	TCONS_00054323	-28.86	23	2094	859 310
hsa-miR-365a-5p	TCONS_00249651	-26.82	23	22054	20588 449
hsa-miR-365a-5p	TCONS_00064549	-28.18	23	1029	128 371
hsa-miR-370-3p	TCONS_00187080	-32	22	2873	1963 490
hsa-miR-370-3p	TCONS_00263656	-30.98	22	696	207 658
hsa-miR-370-3p	TCONS_00048632	-21.06	22	975	882 402
hsa-miR-370-3p	TCONS_00052037	-23.12	22	224	82 198
hsa-miR-370-3p	TCONS_00249651	-26.58	22	22054	175 5742 8777
hsa-miR-370-3p	TCONS_00070293	-24.38	22	205	1 162
hsa-miR-373-3p	TCONS_00117064	-23.06	23	509	377 298
hsa-miR-378a-5p	TCONS_00212984	-27.26	22	8398	7485 1100
hsa-miR-378a-5p	TCONS_00212979	-27.26	22	8324	7411 1026
hsa-miR-378a-3p	TCONS_00013403	-23.67	22	6358	3091 3890
hsa-miR-378a-3p	TCONS_00251157	-22.64	22	1052	499 835
hsa-miR-383-5p	TCONS_00264225	-22.4	22	2861	333 1920
hsa-miR-330-5p	TCONS_00212984	-26.12	22	8398	3399 3936 7726
hsa-miR-330-5p	TCONS_00166057	-24.77	22	2196	713 85
hsa-miR-330-5p	TCONS_00250860	-27.26	22	1225	479 922
hsa-miR-330-5p	TCONS_00190239	-24.5	22	493	450 433
hsa-miR-330-5p	TCONS_00260838	-29.37	22	479	355 449
hsa-miR-330-5p	TCONS_00212979	-26.12	22	8324	3325 3862 7652
hsa-miR-328-5p	TCONS_00047414	-32.12	23	396	50 36
hsa-miR-328-3p	TCONS_00029912	-25.9	22	6300	569 984 4775
hsa-miR-328-3p	TCONS_00213137	-24.1	22	1973	1416 756
hsa-miR-328-3p	TCONS_00054323	-38.4	22	2094	1922 1237
hsa-miR-328-3p	TCONS_00212984	-31.18	22	8398	1272 4849
hsa-miR-328-3p	TCONS_00212979	-31.18	22	8324	1198 4775
hsa-miR-342-3p	TCONS_00006170	-22.58	23	427	67 44 88
hsa-miR-326	TCONS_00212984	-25.29	20	8398	7726 3939 3400
hsa-miR-326	TCONS_00212979	-25.29	20	8324	7652 3865 3326
hsa-miR-135b-3p	TCONS_00132772	-21.59	22	1058	629 170
hsa-miR-331-3p	TCONS_00063626	-30.95	21	645	354 479
hsa-miR-331-3p	TCONS_00119099	-24.76	21	343	129 161
hsa-miR-324-3p	TCONS_00054323	-25.36	20	2094	319 1397
hsa-miR-324-3p	TCONS_00207469	-24.24	20	668	512 322
hsa-miR-324-3p	TCONS_00221076	-24.82	20	1079	22 843
hsa-miR-324-3p	TCONS_00029692	-25.3	20	381	35 272
hsa-miR-324-3p	TCONS_00106168	-22.76	20	292	166 238
hsa-miR-324-3p	TCONS_00212979	-30.53	20	8324	41 933
hsa-miR-324-3p	TCONS_00214382	-26.26	20	213	55 32 80
hsa-miR-338-3p	TCONS_00024953	-20.97	22	964	818 460 522
hsa-miR-339-5p	TCONS_00212984	-25.98	23	8398	266 7257 4586
hsa-miR-339-5p	TCONS_00178985	-22.56	23	240	128 14
hsa-miR-339-5p	TCONS_00212979	-25.98	23	8324	192 7183 4512
hsa-miR-345-3p	TCONS_00226144	-27.39	22	448	325 98
hsa-miR-345-3p	TCONS_00216310	-26.52	22	1446	1215 1161
hsa-miR-345-3p	TCONS_00125099	-22.69	22	655	594 69
hsa-miR-345-3p	TCONS_00167452	-27.07	22	229	111 197
hsa-miR-423-5p	TCONS_00246584	-25.02	23	208	185 160
hsa-miR-449a	TCONS_00212984	-21.96	22	8398	505 3918
hsa-miR-449a	TCONS_00212979	-21.96	22	8324	431 3844
hsa-miR-412-3p	TCONS_00013403	-27.69	23	6358	2406 1985
hsa-miR-484	TCONS_00187080	-24.86	22	2873	2070 2262
hsa-miR-485-5p	TCONS_00206481	-27.53	22	939	436 21 582
hsa-miR-490-3p	TCONS_00013403	-25.36	22	6358	327 259
hsa-miR-491-5p	TCONS_00105341	-21.86	22	591	137 264
hsa-miR-491-5p	TCONS_00256003	-22.29	22	357	288 113
hsa-miR-146b-3p	TCONS_00013403	-30.3	22	6358	3909 4013
hsa-miR-146b-3p	TCONS_00212984	-28.41	22	8398	7826 4584
hsa-miR-146b-3p	TCONS_00136131	-24.44	22	1132	801 391 193 1003
hsa-miR-146b-3p	TCONS_00069131	-22.73	22	769	720 274
hsa-miR-146b-3p	TCONS_00247311	-25.58	22	839	725 768
hsa-miR-146b-3p	TCONS_00212979	-28.41	22	8324	7752 4510
hsa-miR-432-5p	TCONS_00212984	-27.99	23	8398	3278 3811
hsa-miR-432-5p	TCONS_00249651	-27.48	23	22054	13767 16332
hsa-miR-432-5p	TCONS_00234860	-22.57	23	733	386 364
hsa-miR-432-5p	TCONS_00212979	-27.99	23	8324	3204 3737
hsa-miR-193b-3p	TCONS_00119099	-28.24	22	343	267 215
hsa-miR-515-5p	TCONS_00050720	-21.51	24	3489	3076 2982
hsa-miR-525-5p	TCONS_00269313	-24.64	21	1836	797 230
hsa-miR-518c-5p	TCONS_00050471	-24.26	23	523	376 344
hsa-miR-518c-5p	TCONS_00172288	-25.98	23	1549	964 262
hsa-miR-519d-5p	TCONS_00050720	-22.36	25	3489	3067 1644
hsa-miR-516b-5p	TCONS_00214378	-24.07	22	788	213 254 40
hsa-miR-499a-3p	TCONS_00259185	-23.49	22	626	92 263
hsa-miR-500a-3p	TCONS_00269595	-23.95	22	277	187 130
hsa-miR-500a-3p	TCONS_00188330	-20.36	22	445	128 316
hsa-miR-503-5p	TCONS_00174381	-29.87	23	788	617 518
hsa-miR-504-5p	TCONS_00118839	-20.61	22	2213	1452 1619
hsa-miR-504-3p	TCONS_00187080	-26.99	21	2873	864 1993
hsa-miR-505-5p	TCONS_00212984	-25.98	22	8398	2467 134
hsa-miR-505-5p	TCONS_00102304	-22.58	22	970	580 654
hsa-miR-505-5p	TCONS_00212979	-25.98	22	8324	2393 58
hsa-miR-513a-5p	TCONS_00013403	-23.87	18	6358	42 4113
hsa-miR-508-5p	TCONS_00187080	-29.85	23	2873	1932 2614
hsa-miR-508-5p	TCONS_00212984	-23.4	23	8398	1379 6350
hsa-miR-508-5p	TCONS_00068354	-26.59	23	744	517 221
hsa-miR-508-5p	TCONS_00221188	-23.89	23	970	621 855
hsa-miR-508-5p	TCONS_00155742	-27.12	23	532	228 109 169
hsa-miR-508-5p	TCONS_00212979	-23.4	23	8324	1305 6276
hsa-miR-508-5p	TCONS_00086353	-21.33	23	2674	546 125
hsa-miR-510-5p	TCONS_00029912	-28.52	22	6300	254 1451
hsa-miR-532-3p	TCONS_00023779	-21.09	22	697	616 40
hsa-miR-532-3p	TCONS_00247817	-31.9	22	664	413 399
hsa-miR-574-5p	TCONS_00249651	-40.38	23	22054	11608 14762
hsa-miR-550a-5p	TCONS_00212984	-30.36	23	8398	1879 7093
hsa-miR-550a-5p	TCONS_00175127	-23.83	23	205	56 18
hsa-miR-550a-5p	TCONS_00212979	-30.36	23	8324	1805 7019
hsa-miR-593-5p	TCONS_00034359	-24.95	25	427	67 1
hsa-miR-593-3p	TCONS_00212984	-26.55	19	8398	5607 3850
hsa-miR-593-3p	TCONS_00132076	-23.88	19	201	35 115
hsa-miR-593-3p	TCONS_00212979	-26.55	19	8324	5533 3776
hsa-miR-595	TCONS_00249651	-22.61	21	22054	11982 3783
hsa-miR-596	TCONS_00136131	-31.91	21	1132	136 591
hsa-miR-596	TCONS_00125099	-23.24	21	655	266 519
hsa-miR-608	TCONS_00118839	-22.67	25	2213	1378 1145
hsa-miR-608	TCONS_00054323	-24.15	25	2094	465 432
hsa-miR-608	TCONS_00212984	-25.85	25	8398	1208 1314 1350
hsa-miR-608	TCONS_00102304	-29.62	25	970	638 316
hsa-miR-608	TCONS_00001257	-26.08	25	202	106 149
hsa-miR-608	TCONS_00212979	-25.85	25	8324	1134 1240 1276
hsa-miR-612	TCONS_00013403	-22.35	25	6358	4739 4489
hsa-miR-612	TCONS_00050471	-25.09	25	523	394 244
hsa-miR-612	TCONS_00212984	-27.31	25	8398	8249 6012 6643 6100
hsa-miR-612	TCONS_00140389	-25.16	25	556	313 277
hsa-miR-612	TCONS_00249651	-23.26	25	22054	12936 5309
hsa-miR-612	TCONS_00212979	-27.31	25	8324	8175 5938 6569 6026
hsa-miR-615-5p	TCONS_00259155	-29.99	22	2908	1750 1449
hsa-miR-615-3p	TCONS_00074684	-26.2	22	720	279 483
hsa-miR-623	TCONS_00029912	-24.37	23	6300	87 3599
hsa-miR-628-5p	TCONS_00156274	-23.72	22	519	425 151
hsa-miR-631	TCONS_00003194	-35.38	21	709	195 482
hsa-miR-631	TCONS_00212984	-23.72	21	8398	7127 4470
hsa-miR-631	TCONS_00212979	-23.72	21	8324	7053 4396
hsa-miR-635	TCONS_00212984	-22.24	23	8398	995 7866
hsa-miR-635	TCONS_00212979	-22.24	23	8324	921 7792
hsa-miR-640	TCONS_00145163	-25.32	21	595	230 147
hsa-miR-642a-5p	TCONS_00013403	-33.03	22	6358	4020 2081
hsa-miR-642a-5p	TCONS_00029692	-24.08	22	381	227 247
hsa-miR-644a	TCONS_00249651	-20.75	19	22054	5537 14317
hsa-miR-646	TCONS_00212984	-25.21	19	8398	39 4220
hsa-miR-650	TCONS_00118839	-24.39	21	2213	1546 226 2148
hsa-miR-650	TCONS_00171354	-24.1	21	695	46 108
hsa-miR-652-3p	TCONS_00145765	-21.93	21	548	497 461
hsa-miR-661	TCONS_00139605	-26.5	24	367	155 279
hsa-miR-661	TCONS_00069726	-30.33	24	773	53 578
hsa-miR-661	TCONS_00013403	-27.92	24	6358	1248 2537 4742 4492
hsa-miR-661	TCONS_00212984	-28.63	24	8398	2215 1063 1873 6644
hsa-miR-661	TCONS_00030397	-29.62	24	1875	1661 2 1339
hsa-miR-661	TCONS_00113431	-25.35	24	392	360 298
hsa-miR-661	TCONS_00273192	-22.84	24	504	332 428
hsa-miR-661	TCONS_00223640	-22.87	24	465	283 400
hsa-miR-661	TCONS_00025917	-33.03	24	545	35 501
hsa-miR-661	TCONS_00212979	-28.63	24	8324	2141 989 1799 6570
hsa-miR-663a	TCONS_00013403	-24.56	22	6358	4733 5030
hsa-miR-654-5p	TCONS_00197598	-21.27	22	860	836 566
hsa-miR-658	TCONS_00172230	-33.38	25	1388	694 452
hsa-miR-658	TCONS_00190452	-35.33	25	207	153 96
hsa-miR-658	TCONS_00148440	-25.42	25	314	33 17
hsa-miR-542-3p	TCONS_00017837	-21.29	22	363	253 298
hsa-miR-671-5p	TCONS_00013403	-36.24	23	6358	4610 4094 2923
hsa-miR-671-5p	TCONS_00256003	-34.04	23	357	319 122
hsa-miR-1224-5p	TCONS_00012441	-23.82	19	624	68 273
hsa-miR-1224-5p	TCONS_00257211	-24.28	19	850	528 756
hsa-miR-1271-3p	TCONS_00175127	-21.32	22	205	58 26
hsa-miR-1271-3p	TCONS_00249651	-21.2	22	22054	14349 13043
hsa-miR-1301-3p	TCONS_00187080	-33.72	24	2873	2086 1954
hsa-miR-1301-3p	TCONS_00221188	-28.47	24	970	567 672
hsa-miR-1301-3p	TCONS_00032708	-24.26	24	558	315 41
hsa-miR-1301-3p	TCONS_00188330	-27.75	24	445	219 360 76 29
hsa-miR-449c-5p	TCONS_00249651	-20.53	25	22054	13048 4317
hsa-miR-449c-3p	TCONS_00249651	-21.29	23	22054	9102 9178
hsa-miR-769-3p	TCONS_00054323	-23.3	23	2094	429 147
hsa-miR-766-5p	TCONS_00034890	-23.4	22	939	313 102 839
hsa-miR-766-5p	TCONS_00208011	-21.59	22	264	233 174
hsa-miR-766-5p	TCONS_00208013	-21.66	22	473	181 358 300 64
hsa-miR-766-3p	TCONS_00029912	-25.63	22	6300	5473 2850
hsa-miR-766-3p	TCONS_00127073	-31.12	22	483	366 249
hsa-miR-766-3p	TCONS_00068354	-28.16	22	744	222 517
hsa-miR-766-3p	TCONS_00132772	-27.91	22	1058	190 261
hsa-miR-766-3p	TCONS_00086353	-27.54	22	2674	123 1434
hsa-miR-762	TCONS_00013403	-38.52	22	6358	4923 4998 3417
hsa-miR-762	TCONS_00054323	-30.59	22	2094	1035 152
hsa-miR-762	TCONS_00212984	-38.13	22	8398	1358 400 3689
hsa-miR-762	TCONS_00166057	-25.9	22	2196	659 1066
hsa-miR-762	TCONS_00210174	-28.84	22	273	79 140
hsa-miR-762	TCONS_00040033	-31.29	22	305	123 22
hsa-miR-762	TCONS_00212979	-38.13	22	8324	1284 326 3615
hsa-miR-765	TCONS_00212984	-23.91	21	8398	3786 4294
hsa-miR-765	TCONS_00120947	-35.42	21	230	54 84
hsa-miR-765	TCONS_00120755	-23.03	21	511	87 236
hsa-miR-765	TCONS_00249651	-25.78	21	22054	8039 14307
hsa-miR-765	TCONS_00004785	-26.13	21	651	526 539
hsa-miR-765	TCONS_00212979	-23.91	21	8324	3712 4220
hsa-miR-298	TCONS_00050720	-20.91	24	3489	149 2035
hsa-miR-298	TCONS_00053251	-20.48	24	1552	896 653
hsa-miR-298	TCONS_00251164	-26.6	24	736	425 629
hsa-miR-298	TCONS_00161011	-22.94	24	744	525 510
hsa-miR-298	TCONS_00176564	-30.15	24	502	282 307
hsa-miR-891a-3p	TCONS_00013403	-22.75	22	6358	2646 5810
hsa-miR-888-3p	TCONS_00249651	-21.45	22	22054	6622 8945
hsa-miR-889-5p	TCONS_00166057	-21.73	22	2196	555 613
hsa-miR-744-5p	TCONS_00174381	-22.84	22	788	98 665
hsa-miR-885-3p	TCONS_00029912	-27.58	22	6300	5093 1360
hsa-miR-885-3p	TCONS_00145585	-32.42	22	1270	822 849
hsa-miR-877-5p	TCONS_00067932	-21.15	20	701	512 87
hsa-miR-877-3p	TCONS_00172447	-30.22	21	883	745 718
hsa-miR-877-3p	TCONS_00211278	-27.8	21	663	546 387
hsa-miR-665	TCONS_00210521	-25.41	20	487	73 207
hsa-miR-665	TCONS_00050471	-25.09	20	523	137 298
hsa-miR-665	TCONS_00212984	-28.24	20	8398	1261 6035 609 3738 1379
hsa-miR-665	TCONS_00125109	-28.54	20	1443	1252 6
hsa-miR-665	TCONS_00212979	-28.24	20	8324	1187 5961 535 3664 1305
hsa-miR-665	TCONS_00232750	-27.24	20	335	33 159
hsa-miR-665	TCONS_00086353	-23.97	20	2674	546 1484
hsa-miR-665	TCONS_00259155	-22.77	20	2908	1022 2037
hsa-miR-873-3p	TCONS_00118839	-21.85	22	2213	475 899
hsa-miR-760	TCONS_00029912	-26.01	20	6300	574 3457 157
hsa-miR-760	TCONS_00054323	-29.38	20	2094	286 1131 1095
hsa-miR-760	TCONS_00212984	-29.86	20	8398	3940 1090
hsa-miR-760	TCONS_00190239	-25.56	20	493	454 99
hsa-miR-760	TCONS_00212979	-29.86	20	8324	3866 1016
hsa-miR-760	TCONS_00259155	-21.13	20	2908	1508 1888
hsa-miR-920	TCONS_00054323	-22.47	20	2094	403 336
hsa-miR-937-5p	TCONS_00255284	-26.18	20	836	13 35
hsa-miR-939-5p	TCONS_00013403	-40.34	24	6358	5080 6089
hsa-miR-939-5p	TCONS_00212984	-29.2	24	8398	1342 6631
hsa-miR-939-5p	TCONS_00031128	-43.6	24	915	562 587
hsa-miR-939-5p	TCONS_00212979	-29.2	24	8324	1268 6557
hsa-miR-939-3p	TCONS_00212984	-28.72	21	8398	2218 1067
hsa-miR-939-3p	TCONS_00030397	-32.56	21	1875	1658 4
hsa-miR-939-3p	TCONS_00100986	-30.53	21	925	274 154
hsa-miR-939-3p	TCONS_00212979	-28.72	21	8324	2144 993
hsa-miR-939-3p	TCONS_00197724	-26.89	21	425	366 262
hsa-miR-940	TCONS_00013403	-25.83	21	6358	2036 4106
hsa-miR-940	TCONS_00212984	-20.61	21	8398	6685 640
hsa-miR-940	TCONS_00212979	-20.61	21	8324	6611 566
hsa-miR-941	TCONS_00013403	-23.02	23	6358	223 583 687 363 435 403 795 1119 648 4658
hsa-miR-297	TCONS_00224020	-21.21	21	1197	117 131
hsa-miR-297	TCONS_00249651	-23.95	21	22054	11979 11965
hsa-miR-1178-3p	TCONS_00136131	-22.18	21	1132	326 1078
hsa-miR-1178-3p	TCONS_00086353	-25.02	21	2674	133 1636
hsa-miR-1180-3p	TCONS_00244334	-29.49	22	456	374 343
hsa-miR-1182	TCONS_00013403	-24.9	23	6358	5313 3866
hsa-miR-1182	TCONS_00188330	-25.91	23	445	41 274 136 183
hsa-miR-1183	TCONS_00195155	-26.23	27	855	245 541
hsa-miR-1184	TCONS_00063626	-22.76	23	645	1 64
hsa-miR-1184	TCONS_00013403	-25.69	23	6358	1177 2443 6191
hsa-miR-1184	TCONS_00174381	-27.56	23	788	246 178
hsa-miR-1184	TCONS_00220604	-31.87	23	975	890 938
hsa-miR-1184	TCONS_00249651	-24.45	23	22054	14204 4403
hsa-miR-1225-5p	TCONS_00127677	-25.41	22	399	93 223
hsa-miR-1225-5p	TCONS_00249651	-20.88	22	22054	7139 15054
hsa-miR-1225-5p	TCONS_00232579	-23.77	22	437	134 230
hsa-miR-1226-5p	TCONS_00265839	-33.54	26	277	28 145
hsa-miR-1226-5p	TCONS_00159697	-28.93	26	468	273 188
hsa-miR-1226-3p	TCONS_00212984	-23.46	22	8398	1867 1202
hsa-miR-1226-3p	TCONS_00212979	-23.46	22	8324	1793 1128
hsa-miR-1227-5p	TCONS_00118839	-24.14	17	2213	372 877
hsa-miR-1227-5p	TCONS_00212984	-28.23	17	8398	153 2266
hsa-miR-1227-5p	TCONS_00263777	-24.12	17	614	461 72
hsa-miR-1227-5p	TCONS_00212979	-28.23	17	8324	79 2192
hsa-miR-1228-3p	TCONS_00187080	-25.43	20	2873	2431 2290
hsa-miR-1228-3p	TCONS_00027274	-28.1	20	401	256 284
hsa-miR-1229-5p	TCONS_00025196	-29.57	24	501	281 1 93 136 253 29 173 221
hsa-miR-1229-3p	TCONS_00249651	-21.3	23	22054	3537 14211
hsa-miR-1233-5p	TCONS_00236886	-31.27	22	959	593 735
hsa-miR-1233-5p	TCONS_00021094	-34.95	22	368	145 29
hsa-miR-1233-3p	TCONS_00166902	-22.57	20	349	160 140
hsa-miR-1236-3p	TCONS_00212984	-26.14	22	8398	8036 7878 6915
hsa-miR-1236-3p	TCONS_00249651	-23.6	22	22054	9089 2243
hsa-miR-1236-3p	TCONS_00212979	-26.14	22	8324	7962 7804 6841
hsa-miR-1237-5p	TCONS_00263656	-32.84	21	696	247 126 158 451
hsa-miR-1238-5p	TCONS_00263656	-31.82	23	696	189 437

## Sheet: 744mRNA 148miRNA
miRNA	Target Gene	Experiments	References (PMID)
hsa-miR-27b-3p	ABCA1	Luciferase reporter assay//qRT-PCR//Western blot	24608080
hsa-miR-339-5p	ABCC1	CLASH	23622248
hsa-miR-615-3p	ABCC1	CLASH	23622248
hsa-miR-1226-5p	ABCC5	PAR-CLIP	23592263
hsa-miR-1226-5p	ABCC5	PAR-CLIP	24398324
hsa-miR-1229-3p	ABCC5	CLASH	23622248
hsa-miR-423-5p	ABCC5	PAR-CLIP	23592263
hsa-miR-423-5p	ABCC5	CLASH	23622248
hsa-miR-423-5p	ABCC5	PAR-CLIP	24398324
hsa-miR-873-3p	ABCC5	PAR-CLIP	23592263
hsa-miR-873-3p	ABCC5	PAR-CLIP	24398324
hsa-miR-27b-3p	ABHD17C	PAR-CLIP	20371350
hsa-miR-27b-3p	ABHD17C	HITS-CLIP	22473208
hsa-miR-513a-5p	ABHD17C	PAR-CLIP	20371350
hsa-miR-877-3p	ABR	CLASH	23622248
hsa-miR-877-3p	ACAA1	CLASH	23622248
hsa-miR-484	ACADS	CLASH	23622248
hsa-miR-1233-5p	ACADSB	PAR-CLIP	23592263
hsa-miR-628-5p	ACADSB	PAR-CLIP	22100165
hsa-miR-93-5p	ACADSB	HITS-CLIP	22473208
hsa-miR-378a-3p	ACAP2	CLASH	23622248
hsa-miR-940	ACAP2	PAR-CLIP	22100165
hsa-miR-24-3p	ACD	Microarray	19748357
hsa-miR-1226-3p	ACIN1	CLASH	23622248
hsa-miR-93-5p	ACIN1	Sequencing	20371350
hsa-miR-1229-3p	ACLY	CLASH	23622248
hsa-miR-18a-3p	ACLY	CLASH	23622248
hsa-miR-324-3p	ACLY	CLASH	23622248
hsa-miR-484	ACLY	CLASH	23622248
hsa-miR-769-3p	ACLY	CLASH	23622248
hsa-miR-877-3p	ACLY	CLASH	23622248
hsa-miR-1224-5p	ACSF2	PAR-CLIP	23592263
hsa-miR-484	ACTA2	CLASH	23622248
hsa-miR-326	ACTB	CLASH	23622248
hsa-miR-378a-3p	ACTB	CLASH	23622248
hsa-miR-412-3p	ACTB	HITS-CLIP	24374217
hsa-miR-484	ACTB	CLASH	23622248
hsa-miR-644a	ACTB	Luciferase reporter assay//qRT-PCR//Western blot	23091630
hsa-miR-744-5p	ACTB	CLASH	23622248
hsa-miR-937-5p	ACTB	PAR-CLIP	21572407
hsa-miR-937-5p	ACTB	PAR-CLIP	23592263
hsa-miR-1180-3p	ACTG1	CLASH	23622248
hsa-miR-1226-3p	ACTG1	CLASH	23622248
hsa-miR-193b-3p	ACTG1	CLASH	23622248
hsa-miR-326	ACTG1	CLASH	23622248
hsa-miR-331-3p	ACTG1	CLASH	23622248
hsa-miR-342-3p	ACTG1	CLASH	23622248
hsa-miR-34a-5p	ACTG1	CLASH	23622248
hsa-miR-423-5p	ACTG1	CLASH	23622248
hsa-miR-652-3p	ACTG1	CLASH	23622248
hsa-miR-744-5p	ACTG1	CLASH	23622248
hsa-miR-769-3p	ACTG1	CLASH	23622248
hsa-miR-877-3p	ACTG1	CLASH	23622248
hsa-miR-877-5p	ACTG1	CLASH	23622248
hsa-miR-193b-3p	ACTN1	Proteomics	21512034
hsa-miR-615-3p	ACTN1	CLASH	23622248
hsa-miR-135b-3p	ACTR2	PAR-CLIP	20371350
hsa-miR-135b-3p	ACTR2	PAR-CLIP	22012620
hsa-miR-219a-1-3p	ACTR2	PAR-CLIP	20371350
hsa-miR-671-5p	ACTR2	PAR-CLIP	20371350
hsa-miR-671-5p	ACTR2	PAR-CLIP	21572407
hsa-miR-671-5p	ACTR2	PAR-CLIP	23446348
hsa-miR-93-5p	ACTR2	Sequencing//PAR-CLIP	20371350
hsa-miR-93-5p	ACTR2	PAR-CLIP	21572407
hsa-miR-93-5p	ACTR2	PAR-CLIP	23446348
hsa-miR-503-5p	ACTR3B	PAR-CLIP	23592263
hsa-miR-646	ACTR3B	PAR-CLIP	23592263
hsa-miR-765	ACTR3B	PAR-CLIP	20371350
hsa-miR-765	ACTR3B	PAR-CLIP	23592263
hsa-miR-765	ACTR3B	PAR-CLIP	24398324
hsa-miR-615-3p	ADAMTS1	CLASH	23622248
hsa-miR-877-3p	ADAMTS1	CLASH	23622248
hsa-miR-516b-5p	ADAMTS5	PAR-CLIP	22100165
hsa-miR-193b-3p	ADARB1	CLASH	23622248
hsa-miR-34a-5p	ADARB1	Proteomics	21566225
hsa-miR-93-5p	ADARB1	Sequencing	20371350
hsa-miR-484	ADCK3	CLASH	23622248
hsa-miR-485-5p	ADM	PAR-CLIP	20371350
hsa-miR-485-5p	ADM	PAR-CLIP	23446348
hsa-miR-485-5p	ADM	PAR-CLIP	23592263
hsa-miR-877-3p	ADM	PAR-CLIP	20371350
hsa-miR-877-3p	ADM	PAR-CLIP	21572407
hsa-miR-877-3p	ADM	PAR-CLIP	23592263
hsa-let-7e-5p	AEBP2	CLASH	23622248
hsa-miR-328-3p	AEBP2	CLASH	23622248
hsa-miR-484	AEBP2	CLASH	23622248
hsa-let-7e-5p	AGO2	CLASH	23622248
hsa-miR-149-3p	AGO2	PAR-CLIP	20371350
hsa-miR-149-3p	AGO2	PAR-CLIP	21572407
hsa-miR-149-3p	AGO2	PAR-CLIP	23592263
hsa-miR-149-3p	AGO2	PAR-CLIP	24398324
hsa-miR-652-3p	AGO2	CLASH	23622248
hsa-miR-671-5p	AGO2	CLASH	23622248
hsa-miR-92a-2-5p	AGO2	PAR-CLIP	23592263
hsa-miR-34a-5p	AHNAK	Proteomics	21566225
hsa-miR-484	AIFM1	CLASH	23622248
hsa-miR-877-3p	AIFM1	CLASH	23622248
hsa-miR-34a-5p	AIM1	Microarray//qRT-PCR	22815788
hsa-miR-760	AKAP12	PAR-CLIP	22100165
hsa-miR-877-3p	AKAP12	CLASH	23622248
hsa-miR-503-5p	AKT3	PAR-CLIP	21572407
hsa-miR-503-5p	AKT3	PAR-CLIP	23592263
hsa-miR-193b-3p	ALDH3A2	CLASH	23622248
hsa-miR-1301-3p	ALDOA	CLASH	23622248
hsa-miR-324-3p	ALDOA	CLASH	23622248
hsa-miR-615-3p	ALDOA	CLASH	23622248
hsa-let-7e-5p	ALG13	CLASH	23622248
hsa-miR-1183	ALG13	PAR-CLIP	22100165
hsa-miR-204-5p	ALPL	Luciferase reporter assay	23472141
hsa-miR-1229-3p	ALS2	CLASH	23622248
hsa-miR-34a-5p	ALS2	CLASH	23622248
hsa-miR-331-3p	AMBRA1	CLASH	23622248
hsa-miR-339-5p	AMBRA1	CLASH	23622248
hsa-miR-24-3p	AMOTL2	PAR-CLIP	23592263
hsa-miR-891a-3p	AMOTL2	PAR-CLIP	23592263
hsa-miR-760	ANKFY1	CLASH	23622248
hsa-miR-93-5p	ANKFY1	Sequencing	20371350
hsa-miR-93-5p	ANKFY1	HITS-CLIP	22473208
hsa-miR-484	ANKRD54	CLASH	23622248
hsa-miR-615-3p	ANO6	CLASH	23622248
hsa-miR-24-3p	ANPEP	Microarray	19748357
hsa-miR-888-3p	ANTXR2	PAR-CLIP	22100165
hsa-miR-769-3p	ANXA2	CLASH	23622248
hsa-miR-331-3p	AP2A2	CLASH	23622248
hsa-miR-34a-5p	AP2A2	Proteomics	21566225
hsa-miR-744-5p	AP2A2	CLASH	23622248
hsa-miR-877-3p	AP2A2	CLASH	23622248
hsa-miR-93-5p	AP2A2	CLASH	23622248
hsa-miR-34a-5p	AP2B1	Proteomics	21566225
hsa-miR-532-3p	AP2B1	CLASH	23622248
hsa-miR-615-3p	AP2B1	CLASH	23622248
hsa-miR-623	AP2B1	PAR-CLIP	20371350
hsa-miR-623	AP2B1	PAR-CLIP	23446348
hsa-miR-744-5p	AP2B1	CLASH	23622248
hsa-miR-877-3p	AP2B1	CLASH	23622248
hsa-miR-1226-3p	AP2M1	CLASH	23622248
hsa-miR-1229-3p	AP2M1	CLASH	23622248
hsa-miR-34a-5p	AP2M1	Proteomics	21566225
hsa-miR-484	AP2M1	CLASH	23622248
hsa-miR-423-5p	AP3M1	CLASH	23622248
hsa-miR-615-3p	AP3M1	CLASH	23622248
hsa-miR-615-3p	APBA2	CLASH	23622248
hsa-miR-331-3p	APBB1	CLASH	23622248
hsa-miR-210-3p	APC	immunoprecipitaion//Microarray//qRT-PCR	19826008
hsa-miR-663a	APC	Immunoblot//Luciferase reporter assay//Microarray//qRT-PCR//Alizarin red S staining	24642258
hsa-miR-193b-3p	APCDD1	Microarray	20304954
hsa-miR-93-5p	APLP2	CLASH	23622248
hsa-miR-34a-5p	APOL2	Proteomics	21566225
hsa-miR-328-3p	APP	CLASH	23622248
hsa-miR-484	APP	CLASH	23622248
hsa-miR-532-3p	APP	CLASH	23622248
hsa-miR-331-3p	ARAF	CLASH	23622248
hsa-miR-615-3p	ARF1	CLASH	23622248
hsa-miR-204-5p	ARHGAP29	Microarray	21282569
hsa-miR-1226-5p	ARHGEF2	PAR-CLIP	23592263
hsa-miR-328-3p	ARHGEF2	PAR-CLIP	23592263
hsa-miR-423-5p	ARHGEF2	PAR-CLIP	23592263
hsa-miR-744-5p	ARHGEF2	CLASH	23622248
hsa-miR-877-3p	ARHGEF2	CLASH	23622248
hsa-miR-484	ARL6IP4	HITS-CLIP	19536157
hsa-miR-484	ARL6IP4	CLASH	23622248
hsa-miR-877-3p	ARNT	CLASH	23622248
hsa-miR-193b-3p	ARNTL2	Microarray	20304954
hsa-miR-204-5p	ARNTL2	PAR-CLIP	20371350
hsa-miR-211-5p	ARNTL2	PAR-CLIP	20371350
hsa-miR-326	ARRDC1	CLASH	23622248
hsa-miR-744-5p	ARRDC2	CLASH	23622248
hsa-miR-324-3p	ARRDC4	CLASH	23622248
hsa-miR-941	ARSB	CLASH	23622248
hsa-miR-93-5p	ARSJ	Sequencing	20371350
hsa-miR-93-5p	ARSJ	PAR-CLIP	21572407
hsa-miR-503-5p	ASCC1	PAR-CLIP	22100165
hsa-miR-646	ASCC1	PAR-CLIP	22100165
hsa-miR-1226-3p	ASCC3	CLASH	23622248
hsa-miR-1225-5p	ASPH	PAR-CLIP	23592263
hsa-miR-939-5p	ASPH	PAR-CLIP	23592263
hsa-miR-193b-3p	ASXL1	CLASH	23622248
hsa-miR-331-3p	ASXL1	CLASH	23622248
hsa-miR-484	ASXL1	CLASH	23622248
hsa-miR-744-5p	ATF7IP	CLASH	23622248
hsa-miR-93-5p	ATG16L1	Immunofluorescence//Immunohistochemistry//In situ hybridization//Luciferase reporter assay//Western blot	24036151
hsa-miR-93-5p	ATG16L1	HITS-CLIP	22473208
hsa-miR-1180-3p	ATIC	CLASH	23622248
hsa-miR-27b-3p	ATN1	CLASH	23622248
hsa-miR-361-3p	ATN1	CLASH	23622248
hsa-miR-423-5p	ATN1	CLASH	23622248
hsa-miR-484	ATN1	CLASH	23622248
hsa-miR-505-5p	ATN1	CLASH	23622248
hsa-miR-615-3p	ATN1	CLASH	23622248
hsa-miR-484	ATP11A	CLASH	23622248
hsa-miR-744-5p	ATP11A	CLASH	23622248
hsa-miR-204-5p	ATP2B1	Microarray	21282569
hsa-miR-615-3p	ATP2B1	CLASH	23622248
hsa-miR-18a-3p	ATP2C1	CLASH	23622248
hsa-miR-1229-3p	ATP5A1	CLASH	23622248
hsa-miR-1301-3p	ATP5A1	CLASH	23622248
hsa-miR-18a-3p	ATP5A1	CLASH	23622248
hsa-miR-877-3p	ATP5A1	CLASH	23622248
hsa-miR-125a-5p	ATP5J2	CLASH	23622248
hsa-let-7e-5p	ATXN2L	CLASH	23622248
hsa-miR-1301-3p	ATXN2L	CLASH	23622248
hsa-miR-18a-3p	ATXN2L	CLASH	23622248
hsa-miR-324-3p	ATXN2L	CLASH	23622248
hsa-miR-326	ATXN2L	CLASH	23622248
hsa-miR-34a-5p	ATXN2L	Proteomics	21566225
hsa-miR-744-5p	ATXN2L	CLASH	23622248
hsa-miR-760	ATXN2L	CLASH	23622248
hsa-miR-484	BAG5	CLASH	23622248
hsa-miR-615-3p	BAG5	CLASH	23622248
hsa-miR-193b-3p	BASP1	Proteomics	21512034
hsa-miR-877-3p	BASP1	CLASH	23622248
hsa-miR-373-3p	BAZ1A	Microarray//Microarray;Other	15685193
hsa-miR-296-5p	BBC3	Luciferase reporter assay//qRT-PCR//Western blot	21633093
hsa-miR-378a-5p	BBC3	PAR-CLIP	24398324
hsa-miR-504-5p	BBC3	qRT-PCR	20542001
hsa-miR-654-5p	BBC3	PAR-CLIP	24398324
hsa-miR-92a-2-5p	BBC3	PAR-CLIP	23592263
hsa-miR-1301-3p	BCL2L13	CLASH	23622248
hsa-miR-34a-5p	BCL2L13	Sequencing//PAR-CLIP	20371350
hsa-miR-34a-5p	BCL2L13	PAR-CLIP	23446348
hsa-miR-204-5p	BCL2L2	Immunoblot//Luciferase reporter assay//Microarray//qRT-PCR//Western blot	21282569
hsa-miR-24-3p	BCL2L2	Microarray	19748357
hsa-miR-93-5p	BCL2L2	PAR-CLIP	23446348
hsa-miR-193b-3p	BCL9L	CLASH	23622248
hsa-miR-331-3p	BCL9L	CLASH	23622248
hsa-miR-18a-3p	BCS1L	CLASH	23622248
hsa-miR-204-5p	BDNF	Immunofluorescence//Luciferase reporter assay//qRT-PCR//Western blot	23285024
hsa-miR-210-3p	BDNF	2DGE//immunoprecipitaion//Luciferase reporter assay//Mass spectrometry//Microarray//qRT-PCR//Western blot	19826008
hsa-miR-615-3p	BEX4	CLASH	23622248
hsa-miR-204-5p	BIRC2	Immunoblot//Luciferase reporter assay//Microarray//qRT-PCR//Western blot	21282569
hsa-miR-34a-5p	BIRC3	Microarray//Northern blot	17540599
hsa-miR-193b-3p	BRCC3	CLASH	23622248
hsa-let-7e-5p	BRI3	CLASH	23622248
hsa-miR-484	BRI3	CLASH	23622248
hsa-miR-18a-3p	BSCL2	PAR-CLIP	23592263
hsa-miR-324-3p	BSCL2	PAR-CLIP	23592263
hsa-miR-373-3p	BSCL2	PAR-CLIP	23592263
hsa-miR-93-5p	BSCL2	PAR-CLIP	23592263
hsa-miR-24-3p	BTBD3	Microarray	19748357
hsa-miR-1180-3p	C16orf62	CLASH	23622248
hsa-miR-193b-3p	C1orf112	Microarray	20304954
hsa-miR-1226-3p	C1orf43	CLASH	23622248
hsa-miR-769-3p	C1orf43	CLASH	23622248
hsa-miR-652-3p	C1orf85	CLASH	23622248
hsa-let-7e-5p	C1RL	PAR-CLIP	23592263
hsa-miR-765	C1RL	PAR-CLIP	23592263
hsa-miR-423-5p	C20orf27	PAR-CLIP	23592263
hsa-miR-885-3p	C20orf27	PAR-CLIP	20371350
hsa-miR-885-3p	C20orf27	PAR-CLIP	23592263
hsa-miR-193b-3p	C5ORF22	PAR-CLIP	23592263
hsa-miR-383-5p	C5orf22	PAR-CLIP	23592263
hsa-miR-505-5p	C5orf22	CLASH	23622248
hsa-miR-93-5p	C5orf22	Sequencing	20371350
hsa-miR-194-3p	C5ORF30	PAR-CLIP	22100165
hsa-miR-373-3p	C5orf30	PAR-CLIP	22100165
hsa-miR-27b-3p	CAB39	HITS-CLIP	22473208
hsa-miR-877-5p	CAB39	CLASH	23622248
hsa-miR-1226-3p	CABIN1	CLASH	23622248
hsa-miR-18a-3p	CACHD1	CLASH	23622248
hsa-miR-204-5p	CACNA1C	PAR-CLIP	22100165
hsa-miR-211-5p	CACNA1C	PAR-CLIP	22100165
hsa-miR-623	CACNA1C	PAR-CLIP	22100165
hsa-miR-18a-3p	CACNA2D3	CLASH	23622248
hsa-miR-92a-1-5p	CACNA2D3	PAR-CLIP	23592263
hsa-miR-331-3p	CAD	CLASH	23622248
hsa-miR-34a-5p	CAD	Proteomics	21566225
hsa-miR-505-5p	CAD	CLASH	23622248
hsa-miR-34a-5p	CALD1	Proteomics	21566225
hsa-miR-1237-5p	CALR	PAR-CLIP	23592263
hsa-miR-412-3p	CALR	HITS-CLIP	24374217
hsa-miR-608	CALR	PAR-CLIP	23592263
hsa-miR-765	CALR	PAR-CLIP	23592263
hsa-miR-939-3p	CALR	PAR-CLIP	23592263
hsa-miR-484	CAMK2D	CLASH	23622248
hsa-miR-342-3p	CANX	CLASH	23622248
hsa-miR-370-3p	CANX	PAR-CLIP	22100165
hsa-miR-503-5p	CANX	PAR-CLIP	21572407
hsa-miR-596	CANX	PAR-CLIP	22100165
hsa-miR-615-3p	CANX	CLASH	23622248
hsa-miR-646	CANX	PAR-CLIP	21572407
hsa-miR-765	CANX	PAR-CLIP	23592263
hsa-miR-877-3p	CANX	CLASH	23622248
hsa-miR-34a-5p	CAPN1	Proteomics	21566225
hsa-miR-608	CAPN15	PAR-CLIP	23592263
hsa-miR-92a-2-5p	CAPN15	PAR-CLIP	23592263
hsa-miR-93-5p	CAPN15	PAR-CLIP	23592263
hsa-miR-652-3p	CARS	CLASH	23622248
hsa-miR-193b-3p	CASC3	CLASH	23622248
hsa-miR-378a-3p	CASC3	CLASH	23622248
hsa-miR-484	CASC3	CLASH	23622248
hsa-miR-877-5p	CASC3	CLASH	23622248
hsa-miR-1301-3p	CCDC104	CLASH	23622248
hsa-let-7e-5p	CCND1	Luciferase reporter assay//qRT-PCR//Western blot	21969366
hsa-let-7e-5p	CCND1	qRT-PCR//Western blot	24100610
hsa-let-7e-5p	CCND1	PAR-CLIP	23592263
hsa-miR-138-5p	CCND1	Immunohistochemistry//Luciferase reporter assay//Microarray//qRT-PCR//Western blot	22739938
hsa-miR-193b-3p	CCND1	qRT-PCR//Luciferase reporter assay//Western blot//Microarray//Reporter assay;Western blot;qRT-PCR;Microarray;Other	20304954
hsa-miR-193b-3p	CCND1	Luciferase reporter assay//qRT-PCR//Western blot	20655737
hsa-miR-193b-3p	CCND1	CLASH	23622248
hsa-miR-204-3p	CCND1	PAR-CLIP	20371350
hsa-miR-204-3p	CCND1	PAR-CLIP	23592263
hsa-miR-24-3p	CCND1	Luciferase reporter assay//Microarray//qRT-PCR//Western blot	23174883
hsa-miR-326	CCND1	PAR-CLIP	23592263
hsa-miR-330-5p	CCND1	PAR-CLIP	23592263
hsa-miR-338-3p	CCND1	Luciferase reporter assay	22912826
hsa-miR-338-3p	CCND1	Luciferase reporter assay	22942717
hsa-miR-34a-5p	CCND1	qRT-PCR//Luciferase reporter assay//Western blot//Reporter assay	18406353
hsa-miR-34a-5p	CCND1	Luciferase reporter assay	19461653
hsa-miR-34a-5p	CCND1	qRT-PCR//Western blot	20309880
hsa-miR-34a-5p	CCND1	Sequencing	20371350
hsa-miR-383-5p	CCND1	Immunofluorescence//Immunohistochemistry//In situ hybridization//Luciferase reporter assay//Microarray//QRTPCR//Western blot	23640459
hsa-miR-383-5p	CCND1	Luciferase reporter assay	25450356
hsa-miR-449a	CCND1	Flow//Immunoblot//Luciferase reporter assay	20948989
hsa-miR-449a	CCND1	Flow//Luciferase reporter assay//qRT-PCR//Western blot	24248414
hsa-miR-490-3p	CCND1	Luciferase reporter assay//qRT-PCR//Western blot	24440705
hsa-miR-503-5p	CCND1	Luciferase reporter assay//qRT-PCR//Western blot	19538740
hsa-miR-503-5p	CCND1	Luciferase reporter assay	19956200
hsa-miR-503-5p	CCND1	Immunohistochemistry//Luciferase reporter assay//Northern blot//qRT-PCR//Western blot	23731275
hsa-miR-503-5p	CCND1	PAR-CLIP	20371350
hsa-miR-503-5p	CCND1	PAR-CLIP	21572407
hsa-miR-503-5p	CCND1	PAR-CLIP	23592263
hsa-miR-503-5p	CCND1	PAR-CLIP	24398324
hsa-miR-513a-5p	CCND1	PAR-CLIP	23592263
hsa-miR-516b-5p	CCND1	PAR-CLIP	23592263
hsa-miR-593-3p	CCND1	PAR-CLIP	23592263
hsa-miR-93-5p	CCND1	Sequencing//PAR-CLIP	20371350
hsa-miR-93-5p	CCND1	PAR-CLIP//HITS-CLIP	21572407
hsa-miR-93-5p	CCND1	PAR-CLIP	22012620
hsa-miR-93-5p	CCND1	PAR-CLIP	23446348
hsa-miR-93-5p	CCND1	PAR-CLIP	23592263
hsa-miR-93-5p	CCND1	PAR-CLIP	24398324
hsa-miR-138-5p	CCND3	Luciferase reporter assay//qRT-PCR//Western blot	22362728
hsa-miR-138-5p	CCND3	Immunoblot//Luciferase reporter assay//qRT-PCR	23208504
hsa-miR-138-5p	CCND3	qRT-PCR	25439221
hsa-miR-27b-3p	CCND3	CLASH	23622248
hsa-miR-34a-5p	CCND3	Western blot	18406353
hsa-miR-503-5p	CCND3	Flow//qRT-PCR//Western blot	23967867
hsa-miR-615-3p	CCND3	CLASH	23622248
hsa-miR-765	CCND3	PAR-CLIP	22100165
hsa-miR-25-5p	CCNF	PAR-CLIP	23592263
hsa-miR-324-3p	CCNF	CLASH	23622248
hsa-miR-423-5p	CCNF	CLASH	23622248
hsa-miR-503-5p	CCNF	Luciferase reporter assay	19956200
hsa-miR-615-3p	CCNF	CLASH	23622248
hsa-miR-658	CCNF	PAR-CLIP	23592263
hsa-miR-762	CCNF	PAR-CLIP	23592263
hsa-miR-885-3p	CCNF	PAR-CLIP	23592263
hsa-miR-525-5p	CCSAP	PAR-CLIP	22012620
hsa-miR-1301-3p	CCT3	CLASH	23622248
hsa-miR-330-5p	CCT3	CLASH	23622248
hsa-miR-34a-5p	CCT3	CLASH	23622248
hsa-miR-324-3p	CD151	CLASH	23622248
hsa-miR-93-5p	CD164	Sequencing	20371350
hsa-miR-328-3p	CD44	Luciferase reporter assay//Reporter assay;Other	18560585
hsa-miR-328-3p	CD44	Immunohistochemistry//Luciferase reporter assay//qRT-PCR//Western blot	24318997
hsa-miR-328-3p	CD44	Immunohistochemistry//qRT-PCR	25479940
hsa-miR-34a-5p	CD44	Immunohistochemistry//qRT-PCR//Western blot//Reporter assay;Other	21240262
hsa-miR-34a-5p	CD44	Luciferase reporter assay//qRT-PCR//Western blot	24423412
hsa-miR-373-3p	CD44	Luciferase reporter assay//Western blot	18193036
hsa-miR-373-3p	CD44	qRT-PCR//Western blot//Luciferase reporter assay	19158933
hsa-miR-608	CD44	Immunohistochemistry//Luciferase reporter assay//Western blot	21149267
hsa-miR-744-5p	CD44	CLASH	23622248
hsa-miR-652-3p	CD46	CLASH	23622248
hsa-miR-93-5p	CD46	Sequencing	20371350
hsa-miR-532-3p	CDCA8	PAR-CLIP	23592263
hsa-miR-762	CDCA8	PAR-CLIP	23592263
hsa-miR-765	CDCA8	PAR-CLIP	23592263
hsa-miR-766-5p	CDCA8	PAR-CLIP	23592263
hsa-miR-138-5p	CDH2	qRT-PCR	21770894
hsa-miR-204-5p	CDH2	Microarray	21282569
hsa-miR-412-3p	CDH2	HITS-CLIP	24374217
hsa-miR-615-3p	CDH2	CLASH	23622248
hsa-miR-1233-5p	CDH6	PAR-CLIP	22100165
hsa-miR-194-3p	CDH6	PAR-CLIP	22100165
hsa-miR-27b-3p	CDH6	PAR-CLIP	22100165
hsa-miR-30c-1-3p	CDH6	PAR-CLIP	22100165
hsa-miR-30c-2-3p	CDH6	PAR-CLIP	22100165
hsa-miR-510-5p	CDH6	PAR-CLIP	23592263
hsa-miR-608	CDH6	PAR-CLIP	23592263
hsa-miR-92a-2-5p	CDH6	PAR-CLIP	23592263
hsa-miR-193b-3p	CDK12	CLASH	23622248
hsa-miR-503-5p	CDK12	CLASH	23622248
hsa-miR-744-5p	CDK12	CLASH	23622248
hsa-miR-744-5p	CDK16	CLASH	23622248
hsa-miR-211-3p	CDK2	PAR-CLIP	23592263
hsa-miR-212-5p	CDK2	PAR-CLIP	23592263
hsa-miR-34a-5p	CDKN2AIP	Proteomics	21566225
hsa-miR-652-3p	CDKN2AIP	CLASH	23622248
hsa-miR-1225-5p	CDR1	PAR-CLIP	22100165
hsa-miR-1229-5p	CDR1	PAR-CLIP	22100165
hsa-miR-671-5p	CDR1	Luciferase reporter assay//Microarray//Northern blot//qRT-PCR	21964070
hsa-miR-877-5p	CDR2L	CLASH	23622248
hsa-miR-34a-5p	CEBPB	Luciferase reporter assay//Reporter assay	20598588
hsa-miR-423-5p	CEBPB	CLASH	23622248
hsa-miR-663a	CEBPB	Microarray//qRT-PCR	21378144
hsa-miR-193b-3p	CENPJ	Microarray	20304954
hsa-miR-1229-3p	CEP350	CLASH	23622248
hsa-miR-146a-5p	CFH	Western blot	18801740
hsa-miR-146a-5p	CFH	Western blot	19540598
hsa-miR-211-3p	CHAC1	PAR-CLIP	23592263
hsa-miR-491-5p	CHAC1	PAR-CLIP	23592263
hsa-miR-503-5p	CHAC1	PAR-CLIP	23592263
hsa-miR-646	CHAC1	PAR-CLIP	23592263
hsa-miR-661	CHAC1	PAR-CLIP	23592263
hsa-miR-940	CHAC1	PAR-CLIP	23592263
hsa-miR-1226-3p	CHD3	CLASH	23622248
hsa-miR-93-5p	CHIC1	HITS-CLIP	22473208
hsa-miR-193b-3p	CHPF2	CLASH	23622248
hsa-miR-339-5p	CHPF2	CLASH	23622248
hsa-miR-671-5p	CHPF2	CLASH	23622248
hsa-miR-766-3p	CHPF2	CLASH	23622248
hsa-miR-1233-5p	CIAPIN1	PAR-CLIP	23592263
hsa-miR-149-3p	CIAPIN1	PAR-CLIP	23592263
hsa-miR-193b-3p	CIAPIN1	CLASH	23622248
hsa-miR-30b-3p	CIAPIN1	PAR-CLIP	23592263
hsa-miR-361-3p	CIAPIN1	CLASH	23622248
hsa-miR-505-5p	CIAPIN1	PAR-CLIP	23592263
hsa-miR-525-5p	CIAPIN1	PAR-CLIP	23592263
hsa-miR-765	CIAPIN1	PAR-CLIP	23592263
hsa-miR-92a-1-5p	CIAPIN1	PAR-CLIP	23592263
hsa-miR-744-5p	CKB	CLASH	23622248
hsa-miR-877-3p	CLN3	CLASH	23622248
hsa-miR-149-3p	CLSPN	PAR-CLIP	23592263
hsa-miR-30b-3p	CLSPN	PAR-CLIP	23592263
hsa-miR-423-5p	CLSPN	CLASH	23622248
hsa-miR-490-3p	CLSPN	PAR-CLIP	23592263
hsa-miR-615-3p	CLSPN	CLASH	23622248
hsa-let-7e-5p	CLTC	CLASH	23622248
hsa-miR-484	CLTC	CLASH	23622248
hsa-miR-503-5p	CLTC	CLASH	23622248
hsa-miR-615-3p	CLTC	CLASH	23622248
hsa-miR-484	CLUH	CLASH	23622248
hsa-miR-744-5p	CLUH	CLASH	23622248
hsa-miR-877-3p	CMYA5	CLASH	23622248
hsa-miR-27b-3p	CNN3	Microarray//qRT-PCR	22815788
hsa-miR-652-3p	CNN3	CLASH	23622248
hsa-miR-34a-5p	CNOT4	PAR-CLIP	20371350
hsa-miR-34a-5p	CNOT4	PAR-CLIP	21572407
hsa-miR-34a-5p	CNOT4	PAR-CLIP	23592263
hsa-miR-449a	CNOT4	PAR-CLIP	20371350
hsa-miR-449a	CNOT4	PAR-CLIP	21572407
hsa-miR-449a	CNOT4	PAR-CLIP	23592263
hsa-miR-449c-5p	CNOT4	PAR-CLIP	20371350
hsa-miR-449c-5p	CNOT4	PAR-CLIP	21572407
hsa-miR-449c-5p	CNOT4	PAR-CLIP	23592263
hsa-miR-93-5p	CNOT4	Sequencing//PAR-CLIP	20371350
hsa-miR-93-5p	CNOT4	PAR-CLIP	21572407
hsa-miR-93-5p	CNOT4	PAR-CLIP	23592263
hsa-miR-940	CNOT4	PAR-CLIP	20371350
hsa-miR-940	CNOT4	PAR-CLIP	21572407
hsa-miR-940	CNOT4	PAR-CLIP	23592263
hsa-miR-146a-5p	CNOT6L	Luciferase reporter assay	23591815
hsa-miR-93-5p	CNOT6L	PAR-CLIP	20371350
hsa-miR-93-5p	CNOT6L	PAR-CLIP	21572407
hsa-miR-412-3p	COL1A1	HITS-CLIP	24374217
hsa-miR-204-5p	COL5A3	Microarray	21282569
hsa-let-7e-5p	COL6A1	CLASH	23622248
hsa-miR-1301-3p	COL6A1	CLASH	23622248
hsa-miR-615-3p	COL6A1	CLASH	23622248
hsa-miR-877-3p	COL6A1	CLASH	23622248
hsa-miR-24-3p	COPS7A	Microarray	19748357
hsa-miR-423-5p	COPS7A	CLASH	23622248
hsa-miR-193b-3p	COTL1	Proteomics	21512034
hsa-miR-331-3p	COTL1	CLASH	23622248
hsa-miR-744-5p	COTL1	CLASH	23622248
hsa-let-7e-5p	COX10	CLASH	23622248
hsa-miR-1237-5p	COX10	PAR-CLIP	23592263
hsa-miR-373-3p	COX10	PAR-CLIP	21572407
hsa-miR-373-3p	COX10	PAR-CLIP	22012620
hsa-miR-373-3p	COX10	PAR-CLIP	23592263
hsa-miR-508-5p	COX10	PAR-CLIP	23592263
hsa-miR-525-5p	COX10	PAR-CLIP	23592263
hsa-miR-608	COX10	PAR-CLIP	23592263
hsa-miR-485-5p	CPE	HITS-CLIP	24374217
hsa-miR-1229-3p	CPNE1	CLASH	23622248
hsa-miR-378a-3p	CPNE1	CLASH	23622248
hsa-miR-27b-3p	CPPED1	Microarray//qRT-PCR	22815788
hsa-miR-93-5p	CPPED1	Sequencing	20371350
hsa-miR-615-3p	CPSF4	CLASH	23622248
hsa-miR-615-3p	CPT1C	CLASH	23622248
hsa-miR-1184	CREBRF	PAR-CLIP	23592263
hsa-miR-373-3p	CREBRF	PAR-CLIP	23446348
hsa-miR-383-5p	CREBRF	PAR-CLIP	23592263
hsa-miR-484	CREBRF	CLASH	23622248
hsa-miR-503-5p	CREBRF	PAR-CLIP	23592263
hsa-miR-646	CREBRF	PAR-CLIP	23592263
hsa-miR-93-5p	CREBRF	Sequencing	20371350
hsa-miR-1226-3p	CSDE1	CLASH	23622248
hsa-miR-1229-3p	CSDE1	CLASH	23622248
hsa-miR-204-5p	CSDE1	CLASH	23622248
hsa-miR-298	CSDE1	PAR-CLIP	21572407
hsa-miR-326	CSDE1	CLASH	23622248
hsa-miR-412-3p	CSDE1	HITS-CLIP	24374217
hsa-miR-423-5p	CSDE1	CLASH	23622248
hsa-miR-432-5p	CSDE1	HITS-CLIP	24374217
hsa-miR-324-3p	CSNK1A1	CLASH	23622248
hsa-miR-373-3p	CSNK1A1	PAR-CLIP	23446348
hsa-miR-373-3p	CSNK1A1	PAR-CLIP	23592263
hsa-miR-652-3p	CSNK1A1	CLASH	23622248
hsa-miR-93-5p	CSNK1A1	PAR-CLIP	20371350
hsa-miR-194-3p	CSNK1E	PAR-CLIP	23592263
hsa-miR-210-3p	CSNK1E	HITS-CLIP	22473208
hsa-miR-138-5p	CSRP2	PAR-CLIP	21572407
hsa-miR-27b-3p	CSRP2	PAR-CLIP	21572407
hsa-miR-513a-5p	CSRP2	PAR-CLIP	23592263
hsa-miR-24-3p	CTDSP1	Microarray	19748357
hsa-miR-34a-5p	CTIF	PAR-CLIP	22100165
hsa-miR-449a	CTIF	PAR-CLIP	22100165
hsa-miR-765	CTIF	PAR-CLIP	22100165
hsa-miR-877-3p	CTIF	CLASH	23622248
hsa-miR-615-3p	CTNNA1	CLASH	23622248
hsa-miR-744-5p	CTNNA1	CLASH	23622248
hsa-miR-769-3p	CTNNA1	CLASH	23622248
hsa-miR-27b-3p	CTSB	CLASH	23622248
hsa-miR-1178-3p	CTTN	PAR-CLIP	21572407
hsa-miR-1178-3p	CTTN	PAR-CLIP	23446348
hsa-miR-1178-3p	CTTN	PAR-CLIP	23592263
hsa-miR-34a-5p	CTTN	Proteomics	21566225
hsa-miR-27b-3p	CUL4B	CLASH	23622248
hsa-miR-877-3p	CUL4B	CLASH	23622248
hsa-miR-877-3p	CUX1	CLASH	23622248
hsa-miR-146a-5p	CXCL12	Luciferase reporter assay//qRT-PCR//Microarray	23963696
hsa-miR-193b-3p	CYTH1	Microarray	20304954
hsa-miR-34a-5p	CYTH1	CLASH	23622248
hsa-miR-93-5p	DAB2	Flow//Luciferase reporter assay//Microarray//qRT-PCR//Western blot//colony formation	24037530
hsa-miR-24-3p	DCAF10	CLASH	23622248
hsa-miR-503-5p	DCAF10	PAR-CLIP	21572407
hsa-miR-503-5p	DCAF10	PAR-CLIP	23446348
hsa-let-7e-5p	DCAF8	CLASH	23622248
hsa-miR-1233-5p	DCAF8	PAR-CLIP	23592263
hsa-miR-877-3p	DCAF8	CLASH	23622248
hsa-miR-93-5p	DCAF8	Sequencing//PAR-CLIP	20371350
hsa-miR-93-5p	DCTN1	CLASH	23622248
hsa-miR-193b-3p	DDB1	Proteomics	21512034
hsa-miR-941	DDB1	CLASH	23622248
hsa-miR-211-5p	DDIT3	Luciferase reporter assay//Microarray//qRT-PCR//Western blot	24039954
hsa-miR-1226-3p	DDT	CLASH	23622248
hsa-miR-513a-5p	DDT	PAR-CLIP	23592263
hsa-miR-449a	DDX19B	PAR-CLIP	23592263
hsa-miR-877-3p	DDX31	CLASH	23622248
hsa-miR-24-3p	DDX5	CLASH	23622248
hsa-miR-93-5p	DDX5	Sequencing	20371350
hsa-miR-93-5p	DDX5	HITS-CLIP	22473208
hsa-miR-24-3p	DEDD	Western blot	20138800
hsa-miR-615-3p	DEDD	CLASH	23622248
hsa-miR-484	DGCR2	CLASH	23622248
hsa-miR-615-3p	DGKE	CLASH	23622248
hsa-miR-18a-3p	DHCR24	CLASH	23622248
hsa-miR-24-3p	DHCR24	Microarray	19748357
hsa-miR-484	DHCR24	CLASH	23622248
hsa-miR-34a-5p	DHCR7	Proteomics	21566225
hsa-miR-24-3p	DHFR	Western blot//Luciferase reporter assay	17686970
hsa-miR-24-3p	DHFR	Microarray	19748357
hsa-miR-503-5p	DHFR	CLASH	23622248
hsa-miR-125a-5p	DIP2A	CLASH	23622248
hsa-miR-423-5p	DIP2A	CLASH	23622248
hsa-miR-484	DIP2A	CLASH	23622248
hsa-miR-615-3p	DIXDC1	Sequencing	20371350
hsa-miR-373-3p	DKK1	Luciferase reporter assay//qRT-PCR//Western blot	22020335
hsa-miR-432-5p	DLG5	HITS-CLIP	24374217
hsa-miR-484	DLG5	CLASH	23622248
hsa-miR-339-5p	DLGAP5	CLASH	23622248
hsa-miR-125a-5p	DLST	CLASH	23622248
hsa-miR-1301-3p	DLST	CLASH	23622248
hsa-miR-324-3p	DLST	CLASH	23622248
hsa-miR-503-5p	DLST	CLASH	23622248
hsa-miR-615-3p	DLST	CLASH	23622248
hsa-miR-331-3p	DMAP1	CLASH	23622248
hsa-miR-877-5p	DNAJB4	PAR-CLIP	23592263
hsa-miR-193b-3p	DNAJC11	CLASH	23622248
hsa-miR-484	DNASE1L1	CLASH	23622248
hsa-miR-615-3p	DNM2	CLASH	23622248
hsa-miR-665	DNM2	PAR-CLIP	20371350
hsa-miR-665	DNM2	PAR-CLIP	23592263
hsa-miR-765	DNM2	PAR-CLIP	20371350
hsa-miR-765	DNM2	PAR-CLIP	23592263
hsa-miR-193b-3p	DNMT1	Microarray	20304954
hsa-miR-342-3p	DNMT1	Luciferase reporter assay//qRT-PCR//Western blot	21565830
hsa-miR-484	DNMT1	CLASH	23622248
hsa-miR-877-3p	DNMT1	CLASH	23622248
hsa-miR-760	DNTTIP1	CLASH	23622248
hsa-miR-615-3p	DPP3	CLASH	23622248
hsa-miR-432-5p	DST	HITS-CLIP	24374217
hsa-miR-484	DST	CLASH	23622248
hsa-miR-615-3p	DST	CLASH	23622248
hsa-miR-877-3p	DSTYK	HITS-CLIP	23824327
hsa-miR-93-5p	DSTYK	Sequencing	20371350
hsa-miR-34a-5p	DTYMK	Proteomics	21566225
hsa-miR-193b-3p	DUS1L	CLASH	23622248
hsa-miR-24-3p	DUS1L	Microarray	19748357
hsa-miR-146a-5p	DUSP1	qRT-PCR//Western blot	23825193
hsa-miR-940	DUSP1	qRT-PCR//Microarray//Western blot	24675421
hsa-miR-27b-3p	DUSP5	CLASH	23622248
hsa-miR-324-3p	DVL2	Luciferase reporter assay	19478946
hsa-miR-484	DVL2	CLASH	23622248
hsa-miR-485-5p	DYNC1H1	HITS-CLIP	24374217
hsa-miR-615-3p	DYNC1H1	CLASH	23622248
hsa-let-7e-5p	DYRK2	CLASH	23622248
hsa-miR-193b-3p	DYRK2	HITS-CLIP	22473208
hsa-miR-210-3p	DYRK2	PAR-CLIP	23592263
hsa-miR-24-3p	DYRK2	Luciferase reporter assay	22894925
hsa-miR-297	DYRK2	PAR-CLIP	21572407
hsa-miR-30b-3p	DYRK2	PAR-CLIP	22012620
hsa-miR-30c-1-3p	DYRK2	PAR-CLIP	22012620
hsa-miR-30c-2-3p	DYRK2	PAR-CLIP	22012620
hsa-miR-378a-3p	DYRK2	CLASH	23622248
hsa-miR-484	DYRK2	CLASH	23622248
hsa-miR-93-5p	DYRK2	Sequencing	20371350
hsa-miR-93-5p	DYRK2	PAR-CLIP	21572407
hsa-miR-93-5p	DYRK2	CLASH	23622248
hsa-miR-93-5p	DZIP3	CLASH	23622248
hsa-miR-484	EDA2R	Sequencing	20371350
hsa-miR-1301-3p	EDEM1	PAR-CLIP	21572407
hsa-miR-204-5p	EDEM1	Luciferase reporter assay//Microarray//qRT-PCR	21282569
hsa-miR-1226-3p	EEF1A1	CLASH	23622248
hsa-miR-125a-5p	EEF1A1	CLASH	23622248
hsa-miR-24-3p	EEF1A1	CLASH	23622248
hsa-miR-324-3p	EEF1A1	CLASH	23622248
hsa-miR-339-5p	EEF1A1	CLASH	23622248
hsa-miR-361-3p	EEF1A1	CLASH	23622248
hsa-miR-484	EEF1A1	CLASH	23622248
hsa-miR-615-3p	EEF1A1	CLASH	23622248
hsa-miR-652-3p	EEF1A1	CLASH	23622248
hsa-miR-665	EEF1A1	PAR-CLIP	23592263
hsa-miR-877-5p	EEF1A1	CLASH	23622248
hsa-miR-93-5p	EEF1A1	CLASH	23622248
hsa-miR-204-5p	EFNB2	Luciferase reporter assay//qRT-PCR//Western blot	23204229
hsa-miR-331-3p	EFNB2	CLASH	23622248
hsa-miR-760	EIF2B5	CLASH	23622248
hsa-miR-769-3p	EIF3L	CLASH	23622248
hsa-let-7e-5p	EIF4A1	CLASH	23622248
hsa-miR-378a-5p	EIF4A1	CLASH	23622248
hsa-miR-484	EIF4A1	CLASH	23622248
hsa-miR-615-3p	EIF4A1	CLASH	23622248
hsa-miR-744-5p	EIF4A1	CLASH	23622248
hsa-miR-769-3p	EIF4A1	CLASH	23622248
hsa-miR-331-3p	EIF4A2	CLASH	23622248
hsa-miR-744-5p	EIF4A2	CLASH	23622248
hsa-miR-34a-5p	EIF4G1	Sequencing	20371350
hsa-miR-615-3p	EIF4G1	CLASH	23622248
hsa-miR-744-5p	EIF4G1	CLASH	23622248
hsa-miR-484	ELAC2	CLASH	23622248
hsa-miR-615-3p	ELAC2	CLASH	23622248
hsa-miR-877-3p	ELAC2	CLASH	23622248
hsa-miR-93-5p	ELAC2	CLASH	23622248
hsa-miR-193b-3p	ELK3	Microarray	20304954
hsa-miR-210-3p	ELK3	immunoprecipitaion//Microarray//qRT-PCR	19826008
hsa-miR-769-3p	ELL	CLASH	23622248
hsa-miR-1227-5p	ELOVL5	PAR-CLIP	23592263
hsa-miR-652-3p	EML4	CLASH	23622248
hsa-miR-877-3p	EML4	CLASH	23622248
hsa-miR-193b-3p	ENAH	CLASH	23622248
hsa-miR-615-3p	ENAH	Sequencing	20371350
hsa-miR-125a-5p	ENO1	CLASH	23622248
hsa-miR-18a-3p	ENO1	CLASH	23622248
hsa-miR-204-5p	ENO1	CLASH	23622248
hsa-miR-378a-3p	ENO1	CLASH	23622248
hsa-miR-484	ENO1	CLASH	23622248
hsa-miR-615-3p	ENO1	CLASH	23622248
hsa-miR-744-5p	ENO1	CLASH	23622248
hsa-let-7e-5p	ENSA	CLASH	23622248
hsa-miR-877-3p	ENSA	CLASH	23622248
hsa-miR-615-3p	EP400	CLASH	23622248
hsa-miR-193b-3p	ESR1	Luciferase reporter assay//Microarray	19684618
hsa-miR-18a-3p	EXOC7	CLASH	23622248
hsa-miR-331-3p	EXOC7	CLASH	23622248
hsa-miR-615-3p	EXOC7	CLASH	23622248
hsa-miR-484	EXOG	CLASH	23622248
hsa-miR-484	EXOG	HITS-CLIP	23824327
hsa-miR-25-5p	FADS1	PAR-CLIP	20371350
hsa-miR-25-5p	FADS1	PAR-CLIP	21572407
hsa-miR-658	FADS1	PAR-CLIP	20371350
hsa-miR-658	FADS1	PAR-CLIP	21572407
hsa-miR-665	FADS1	PAR-CLIP	20371350
hsa-miR-665	FADS1	PAR-CLIP	21572407
hsa-miR-18a-3p	FADS2	CLASH	23622248
hsa-miR-324-3p	FADS2	CLASH	23622248
hsa-miR-500a-3p	FADS2	CLASH	23622248
hsa-miR-373-3p	FAM102B	PAR-CLIP	22012620
hsa-miR-18a-3p	FAM120A	CLASH	23622248
hsa-miR-615-3p	FAM120A	CLASH	23622248
hsa-miR-193b-3p	FAM132B	Microarray	20304954
hsa-miR-760	FAM195A	CLASH	23622248
hsa-let-7e-5p	FAM219B	CLASH	23622248
hsa-miR-339-5p	FAM219B	CLASH	23622248
hsa-miR-34a-5p	FAM46A	CLASH	23622248
hsa-miR-484	FAM46A	CLASH	23622248
hsa-miR-93-5p	FAM46C	HITS-CLIP	22473208
hsa-miR-193b-3p	FANCA	Microarray	20304954
hsa-miR-503-5p	FANCA	LacZ reporter assay//qRT-PCR	24486548
hsa-miR-193b-3p	FANCD2	Microarray	20304954
hsa-miR-331-3p	FANCD2	CLASH	23622248
hsa-miR-146a-5p	FAS	Luciferase reporter assay//Western blot	20656888
hsa-miR-146a-5p	FAS	Luciferase reporter assay	23645835
hsa-miR-504-5p	FAS	qRT-PCR	20542001
hsa-miR-92a-1-5p	FAS	qRT-PCR	24955218
hsa-miR-92a-2-5p	FAS	qRT-PCR	24955218
hsa-miR-193b-3p	FASN	CLASH	23622248
hsa-miR-27b-3p	FASN	CLASH	23622248
hsa-miR-324-3p	FASN	CLASH	23622248
hsa-miR-326	FASN	CLASH	23622248
hsa-miR-331-3p	FASN	CLASH	23622248
hsa-miR-484	FASN	CLASH	23622248
hsa-miR-615-3p	FASN	CLASH	23622248
hsa-miR-744-5p	FASN	CLASH	23622248
hsa-miR-877-3p	FASN	CLASH	23622248
hsa-miR-93-5p	FASN	CLASH	23622248
hsa-miR-93-5p	FCHO2	Sequencing	20371350
hsa-miR-93-5p	FCHO2	PAR-CLIP	21572407
hsa-miR-93-5p	FCHO2	HITS-CLIP	22473208
hsa-miR-93-5p	FEZ2	HITS-CLIP	22473208
hsa-miR-149-3p	FGFR1	Luciferase reporter assay//qRT-PCR//Western blot	24463821
hsa-miR-198	FGFR1	Luciferase reporter assay	24357456
hsa-miR-503-5p	FGFR1	Immunohistochemistry//Luciferase reporter assay//Microarray//Northern blot//qRT-PCR	23263626
hsa-miR-744-5p	FGFR1	CLASH	23622248
hsa-miR-877-3p	FIP1L1	CLASH	23622248
hsa-miR-328-3p	FKBP5	CLASH	23622248
hsa-miR-650	FKBP5	PAR-CLIP	23592263
hsa-miR-765	FKBP5	PAR-CLIP	23592263
hsa-miR-193b-3p	FLNA	CLASH	23622248
hsa-miR-331-3p	FLNA	CLASH	23622248
hsa-miR-378a-3p	FLNA	CLASH	23622248
hsa-miR-484	FLNA	CLASH	23622248
hsa-miR-615-3p	FLNA	CLASH	23622248
hsa-miR-484	FLNB	CLASH	23622248
hsa-miR-210-3p	FOXN3	Luciferase reporter assay//Microarray//qRT-PCR//Western blot	23028679
hsa-miR-574-5p	FOXN3	Luciferase reporter assay//qRT-PCR//Western blot	23133627
hsa-miR-574-5p	FOXN3	PAR-CLIP	21572407
hsa-miR-574-5p	FOXN3	PAR-CLIP	23592263
hsa-miR-27b-3p	FOXO1	Immunohistochemistry//In situ hybridization//Microarray//qRT-PCR	24746199
hsa-miR-370-3p	FOXO1	Flow//Luciferase reporter assay//qRT-PCR//Western blot	23029264
hsa-miR-370-3p	FOXO1	Luciferase reporter assay//qRT-PCR//Western blot	23721824
hsa-miR-615-3p	FOXO3	CLASH	23622248
hsa-miR-671-5p	FOXO3	PAR-CLIP	20371350
hsa-miR-744-5p	FOXO3	CLASH	23622248
hsa-miR-93-5p	FRMD6	HITS-CLIP	22473208
hsa-miR-198	FSTL1	Immunohistochemistry//qRT-PCR	23395958
hsa-miR-615-3p	FSTL1	CLASH	23622248
hsa-miR-941	FTH1	CLASH	23622248
hsa-miR-1271-3p	FZD6	PAR-CLIP	20371350
hsa-miR-1271-3p	FZD6	PAR-CLIP	21572407
hsa-miR-1271-3p	FZD6	PAR-CLIP	23592263
hsa-miR-1271-3p	FZD6	PAR-CLIP	24398324
hsa-miR-373-3p	FZD6	PAR-CLIP	20371350
hsa-miR-373-3p	FZD6	PAR-CLIP	21572407
hsa-miR-373-3p	FZD6	PAR-CLIP	23592263
hsa-miR-373-3p	FZD6	PAR-CLIP	24398324
hsa-miR-550a-5p	FZD6	PAR-CLIP	20371350
hsa-miR-550a-5p	FZD6	PAR-CLIP	21572407
hsa-miR-550a-5p	FZD6	PAR-CLIP	23592263
hsa-miR-550a-5p	FZD6	PAR-CLIP	24398324
hsa-miR-744-5p	GAK	CLASH	23622248
hsa-miR-1229-3p	GAPDH	CLASH	23622248
hsa-miR-324-3p	GAPDH	CLASH	23622248
hsa-miR-331-3p	GAPDH	CLASH	23622248
hsa-miR-423-5p	GAPDH	CLASH	23622248
hsa-miR-484	GAPDH	CLASH	23622248
hsa-miR-615-3p	GAPDH	CLASH	23622248
hsa-miR-644a	GAPDH	Luciferase reporter assay//qRT-PCR//Western blot	23091630
hsa-miR-766-3p	GAPDH	CLASH	23622248
hsa-miR-769-3p	GAPDH	CLASH	23622248
hsa-miR-877-3p	GAPDH	CLASH	23622248
hsa-miR-93-5p	GAPDH	CLASH	23622248
hsa-miR-93-5p	GARS	CLASH	23622248
hsa-miR-18a-3p	GART	CLASH	23622248
hsa-miR-342-3p	GART	CLASH	23622248
hsa-miR-484	GART	CLASH	23622248
hsa-miR-615-3p	GART	CLASH	23622248
hsa-miR-744-5p	GART	CLASH	23622248
hsa-miR-193b-3p	GCC2	CLASH	23622248
hsa-miR-18a-3p	GINS1	CLASH	23622248
hsa-miR-18a-3p	GIPC1	CLASH	23622248
hsa-miR-342-3p	GJA1	CLASH	23622248
hsa-miR-650	GLG1	PAR-CLIP	23592263
hsa-miR-766-5p	GLG1	PAR-CLIP	23592263
hsa-miR-920	GLG1	PAR-CLIP	23592263
hsa-miR-940	GLG1	PAR-CLIP	23592263
hsa-miR-1301-3p	GLI3	CLASH	23622248
hsa-miR-93-5p	GLI3	CLASH	23622248
hsa-miR-193b-3p	GMPR2	CLASH	23622248
hsa-miR-1180-3p	GNB2L1	CLASH	23622248
hsa-miR-1226-3p	GNB2L1	CLASH	23622248
hsa-miR-30c-2-3p	GNB2L1	CLASH	23622248
hsa-miR-324-3p	GNB2L1	CLASH	23622248
hsa-miR-744-5p	GNB2L1	CLASH	23622248
hsa-miR-877-5p	GNB2L1	CLASH	23622248
hsa-miR-423-5p	GNG12	CLASH	23622248
hsa-miR-331-3p	GNPNAT1	CLASH	23622248
hsa-miR-513a-5p	GNPNAT1	PAR-CLIP	23592263
hsa-miR-484	GOLGA3	CLASH	23622248
hsa-miR-769-3p	GOLGA4	PAR-CLIP	20371350
hsa-miR-877-3p	GPD2	CLASH	23622248
hsa-let-7e-5p	GPM6B	CLASH	23622248
hsa-miR-24-3p	GRINA	PAR-CLIP	23592263
hsa-miR-34a-5p	GRINA	CLASH	23622248
hsa-miR-744-5p	GSK3A	CLASH	23622248
hsa-miR-484	GTF2H3	CLASH	23622248
hsa-let-7e-5p	GTF2I	CLASH	23622248
hsa-miR-1229-3p	GTF2I	CLASH	23622248
hsa-miR-484	GTF2I	CLASH	23622248
hsa-miR-940	GTPBP10	HITS-CLIP	23313552
hsa-miR-940	GTPBP10	PAR-CLIP	23592263
hsa-miR-760	GUSB	CLASH	23622248
hsa-miR-204-5p	HAS2	Microarray	21282569
hsa-miR-193b-3p	HAUS8	Microarray	20304954
hsa-miR-93-5p	HAUS8	Sequencing//PAR-CLIP	20371350
hsa-miR-93-5p	HAUS8	HITS-CLIP	22473208
hsa-miR-93-5p	HCCS	Sequencing	20371350
hsa-miR-1301-3p	HDLBP	CLASH	23622248
hsa-miR-34a-5p	HDLBP	Proteomics	21566225
hsa-miR-484	HDLBP	CLASH	23622248
hsa-miR-615-3p	HDLBP	CLASH	23622248
hsa-miR-877-3p	HDLBP	CLASH	23622248
hsa-miR-93-5p	HEG1	Sequencing	20371350
hsa-miR-193b-3p	HELLS	Microarray	20304954
hsa-miR-615-3p	HELLS	CLASH	23622248
hsa-miR-877-3p	HELLS	CLASH	23622248
hsa-miR-24-3p	HIC2	Microarray	19748357
hsa-miR-331-3p	HIC2	PAR-CLIP	23592263
hsa-miR-378a-3p	HIC2	CLASH	23622248
hsa-miR-484	HIC2	CLASH	23622248
hsa-miR-661	HIC2	PAR-CLIP	23592263
hsa-miR-762	HIC2	PAR-CLIP	23592263
hsa-miR-1301-3p	HIGD1A	CLASH	23622248
hsa-let-7e-5p	HIPK1	CLASH	23622248
hsa-miR-484	HIPK1	CLASH	23622248
hsa-miR-615-3p	HIPK1	CLASH	23622248
hsa-miR-766-5p	HIPK1	PAR-CLIP	20371350
hsa-miR-877-3p	HIPK1	CLASH	23622248
hsa-miR-18a-3p	HIPK2	CLASH	23622248
hsa-miR-423-5p	HIPK2	CLASH	23622248
hsa-miR-615-3p	HIPK2	CLASH	23622248
hsa-miR-760	HIPK2	CLASH	23622248
hsa-miR-1180-3p	HIST1H1E	CLASH	23622248
hsa-miR-193b-3p	HIST1H1E	CLASH	23622248
hsa-miR-331-3p	HIST1H1E	CLASH	23622248
hsa-miR-34a-5p	HIST1H1E	Proteomics	21566225
hsa-miR-423-5p	HIST1H1E	CLASH	23622248
hsa-miR-652-3p	HIST1H1E	CLASH	23622248
hsa-miR-744-5p	HIST1H1E	CLASH	23622248
hsa-miR-760	HIST1H1E	PAR-CLIP	23446348
hsa-miR-877-3p	HIST1H1E	CLASH	23622248
hsa-miR-34a-5p	HIST1H2AL	Proteomics	21566225
hsa-miR-193b-3p	HIST1H3B	CLASH	23622248
hsa-miR-34a-5p	HIST1H3B	Proteomics	21566225
hsa-miR-652-3p	HIST1H3B	CLASH	23622248
hsa-miR-760	HIST1H3B	PAR-CLIP	20371350
hsa-miR-760	HIST1H3B	PAR-CLIP	21572407
hsa-miR-760	HIST1H3B	PAR-CLIP	23446348
hsa-miR-877-5p	HIST1H3B	CLASH	23622248
hsa-miR-93-5p	HIST1H3B	CLASH	23622248
hsa-miR-34a-5p	HIST1H3G	Proteomics	21566225
hsa-miR-34a-5p	HIST1H4K	Proteomics	21566225
hsa-miR-24-3p	HMOX1	Luciferase reporter assay//Western blot	24854275
hsa-miR-525-5p	HMOX1	PAR-CLIP	23592263
hsa-miR-525-5p	HMOX1	HITS-CLIP	23824327
hsa-miR-650	HMOX1	PAR-CLIP	23592263
hsa-miR-762	HMOX1	PAR-CLIP	23592263
hsa-miR-193b-3p	HNRNPL	Proteomics	21512034
hsa-miR-328-3p	HNRNPL	CLASH	23622248
hsa-miR-615-3p	HNRNPL	CLASH	23622248
hsa-miR-877-3p	HNRNPL	CLASH	23622248
hsa-miR-324-3p	HSPA8	CLASH	23622248
hsa-miR-331-3p	HSPA8	PAR-CLIP	20371350
hsa-miR-615-3p	HSPA8	CLASH	23622248
hsa-miR-877-5p	HSPA8	CLASH	23622248
hsa-miR-93-5p	HSPA8	PAR-CLIP	20371350
hsa-miR-663a	HSPG2	Luciferase reporter assay	23436656
hsa-miR-193b-3p	HSPH1	CLASH	23622248
hsa-miR-193b-3p	HYOU1	Microarray	20304954
hsa-miR-193b-3p	HYOU1	CLASH	23622248
hsa-miR-484	HYOU1	CLASH	23622248
hsa-miR-615-3p	HYOU1	CLASH	23622248
hsa-miR-766-3p	HYOU1	CLASH	23622248
hsa-miR-331-3p	IARS	CLASH	23622248
hsa-miR-412-3p	IARS	HITS-CLIP	24374217
hsa-miR-615-3p	IARS	CLASH	23622248
hsa-miR-652-3p	IARS	CLASH	23622248
hsa-miR-93-5p	IBA57	CLASH	23622248
hsa-miR-665	ID3	PAR-CLIP	23592263
hsa-miR-766-3p	ID3	PAR-CLIP	23592263
hsa-miR-373-3p	IFFO1	PAR-CLIP	22100165
hsa-miR-146a-5p	IFITM1	Microarray	18057241
hsa-miR-644a	IFITM1	PAR-CLIP	23592263
hsa-miR-593-3p	IFNGR2	HITS-CLIP	19536157
hsa-miR-1182	IFRD1	PAR-CLIP	20371350
hsa-miR-1182	IFRD1	PAR-CLIP//HITS-CLIP	21572407
hsa-miR-1182	IFRD1	PAR-CLIP	22012620
hsa-miR-1182	IFRD1	PAR-CLIP	23446348
hsa-miR-1182	IFRD1	PAR-CLIP	23592263
hsa-miR-1182	IFRD1	PAR-CLIP	24398324
hsa-miR-615-5p	IGF2	Luciferase reporter assay	22819824
hsa-miR-877-5p	IGF2	CLASH	23622248
hsa-miR-93-5p	IGF2	CLASH	23622248
hsa-miR-210-3p	IGFBP3	Luciferase reporter assay//Microarray//qRT-PCR//Western blot	23028679
hsa-miR-744-5p	IGSF8	CLASH	23622248
hsa-miR-331-3p	IL4R	CLASH	23622248
hsa-miR-615-3p	IL6ST	CLASH	23622248
hsa-miR-146a-5p	IL8	Western blot//Northern blot	18504431
hsa-miR-146a-5p	IL8	Microarray	20124483
hsa-miR-204-5p	IL8	ELISA//Microarray	21282569
hsa-miR-93-5p	IL8	Luciferase reporter assay//qRT-PCR	24433094
hsa-miR-484	IMPA2	CLASH	23622248
hsa-miR-1301-3p	IMPDH1	CLASH	23622248
hsa-miR-34a-5p	IMPDH1	Proteomics	21566225
hsa-miR-615-3p	IMPDH1	CLASH	23622248
hsa-miR-34a-5p	INHBB	Luciferase reporter assay//qRT-PCR//Western blot	24446339
hsa-miR-193b-3p	IPO4	CLASH	23622248
hsa-miR-877-3p	IPO4	CLASH	23622248
hsa-miR-940	IPO4	CLASH	23622248
hsa-miR-324-3p	IQGAP1	CLASH	23622248
hsa-miR-1226-3p	IRAK1	CLASH	23622248
hsa-miR-146a-5p	IRAK1	Luciferase reporter assay//Microarray//Northern blot//qRT-PCR	16885212
hsa-miR-146a-5p	IRAK1	Western blot//Northern blot	18504431
hsa-miR-146a-5p	IRAK1	qRT-PCR//Western blot//Immunofluorescence	19918258
hsa-miR-146a-5p	IRAK1	Luciferase reporter assay//Western blot	20061417
hsa-miR-146a-5p	IRAK1	Western blot	20110513
hsa-miR-146a-5p	IRAK1	ELISA//Luciferase reporter assay//Northern blot//qRT-PCR//Western blot	20542134
hsa-miR-146a-5p	IRAK1	qRT-PCR//Western blot	21178010
hsa-miR-146a-5p	IRAK1	Luciferase reporter assay//Western blot	21632853
hsa-miR-146a-5p	IRAK1	Luciferase reporter assay	22593544
hsa-miR-146a-5p	IRAK1	In situ hybridization//Luciferase reporter assay//qRT-PCR//Western blot	22992343
hsa-miR-146a-5p	IRAK1	qRT-PCR//Western blot	23018031
hsa-miR-146a-5p	IRAK1	Luciferase reporter assay//qRT-PCR//Western blot	23680172
hsa-miR-146a-5p	IRAK1	Microarray//Western blot	23952003
hsa-miR-146a-5p	IRAK1	Luciferase reporter assay	24107356
hsa-miR-146a-5p	IRAK1	QRTPCR//Western blot	24867582
hsa-miR-146a-5p	IRAK1	qRT-PCR	18759964
hsa-miR-193b-3p	IRAK1	CLASH	23622248
hsa-miR-328-3p	IRAK1	CLASH	23622248
hsa-miR-330-5p	IRAK1	CLASH	23622248
hsa-miR-744-5p	IRAK1	CLASH	23622248
hsa-miR-146a-5p	IRF7	Microarray	18057241
hsa-miR-615-3p	ITGA7	CLASH	23622248
hsa-miR-615-3p	ITGA8	CLASH	23622248
hsa-miR-93-5p	ITPA	CLASH	23622248
hsa-miR-204-5p	ITPR1	qRT-PCR//Western blot	24960059
hsa-miR-211-5p	ITPR1	qRT-PCR//Western blot	24960059
hsa-miR-449a	ITPR1	qRT-PCR//Western blot	24960059
hsa-miR-1301-3p	ITPRIP	PAR-CLIP	23592263
hsa-miR-484	JMJD6	CLASH	23622248
hsa-miR-27b-3p	JMY	PAR-CLIP	23592263
hsa-miR-24-3p	JPH2	Luciferase reporter assay	22891046
hsa-miR-24-3p	JPH2	HITS-CLIP	23824327
hsa-miR-484	KANSL3	CLASH	23622248
hsa-miR-877-3p	KANSL3	CLASH	23622248
hsa-miR-34a-5p	KBTBD6	Sequencing//PAR-CLIP	20371350
hsa-miR-34a-5p	KBTBD6	PAR-CLIP	21572407
hsa-miR-665	KCNK6	PAR-CLIP	23446348
hsa-miR-665	KCNK6	PAR-CLIP	23592263
hsa-miR-193b-3p	KCTD10	CLASH	23622248
hsa-miR-146b-3p	KCTD21	PAR-CLIP	23592263
hsa-miR-324-3p	KDELR2	CLASH	23622248
hsa-miR-1226-3p	KDM2A	CLASH	23622248
hsa-miR-505-5p	KDM4B	CLASH	23622248
hsa-miR-615-3p	KDM4B	CLASH	23622248
hsa-miR-27b-3p	KIAA1009	PAR-CLIP	23592263
hsa-miR-383-5p	KIAA1009	PAR-CLIP	23592263
hsa-miR-513a-5p	KIAA1009	PAR-CLIP	23592263
hsa-miR-877-5p	KIAA1147	CLASH	23622248
hsa-miR-1226-3p	KIAA1671	CLASH	23622248
hsa-miR-326	KIAA1671	CLASH	23622248
hsa-miR-503-5p	KIAA1671	CLASH	23622248
hsa-miR-940	KIAA1671	CLASH	23622248
hsa-miR-373-3p	KIF13A	PAR-CLIP	24398324
hsa-miR-34a-5p	KLC1	Proteomics	21566225
hsa-miR-1233-5p	KLF7	PAR-CLIP	22100165
hsa-miR-30c-1-3p	KLF7	PAR-CLIP	22100165
hsa-miR-30c-2-3p	KLF7	PAR-CLIP	22100165
hsa-miR-24-3p	KLHL23	Microarray	19748357
hsa-miR-518c-5p	KLHL23	HITS-CLIP	23824327
hsa-miR-27b-3p	KMT2A	HITS-CLIP	22473208
hsa-miR-484	KMT2A	CLASH	23622248
hsa-let-7e-5p	KREMEN1	PAR-CLIP	23592263
hsa-miR-193b-3p	KREMEN1	CLASH	23622248
hsa-miR-378a-3p	KREMEN1	CLASH	23622248
hsa-miR-484	KREMEN1	CLASH	23622248
hsa-miR-193b-3p	KXD1	CLASH	23622248
hsa-miR-378a-5p	KXD1	CLASH	23622248
hsa-miR-505-5p	KXD1	CLASH	23622248
hsa-miR-378a-3p	LAMP1	Sequencing	20371350
hsa-miR-378a-3p	LAMP1	CLASH	23622248
hsa-miR-484	LAMP1	CLASH	23622248
hsa-miR-615-3p	LAMP1	CLASH	23622248
hsa-miR-744-5p	LARP6	CLASH	23622248
hsa-miR-24-3p	LBR	Sequencing	20371350
hsa-miR-484	LBR	CLASH	23622248
hsa-miR-193b-3p	LCOR	CLASH	23622248
hsa-miR-23a-5p	LCOR	PAR-CLIP	21572407
hsa-miR-23b-5p	LCOR	PAR-CLIP	21572407
hsa-miR-27b-3p	LCOR	CLASH	23622248
hsa-miR-574-5p	LCOR	HITS-CLIP	23313552
hsa-miR-615-3p	LCOR	Luciferase reporter assay	21565892
hsa-miR-877-3p	LCOR	CLASH	23622248
hsa-miR-210-3p	LDHA	Luciferase reporter assay//qRT-PCR	23064179
hsa-miR-24-3p	LDHA	Luciferase reporter assay//qRT-PCR	23064179
hsa-miR-24-3p	LDHA	HITS-CLIP	23824327
hsa-miR-331-3p	LDHA	CLASH	23622248
hsa-miR-34a-5p	LDHA	Reporter assay;Proteomics	21566225
hsa-miR-378a-3p	LDHA	CLASH	23622248
hsa-miR-505-5p	LDHA	PAR-CLIP	23446348
hsa-miR-877-5p	LEPR	CLASH	23622248
hsa-miR-331-3p	LEPREL2	CLASH	23622248
hsa-miR-765	LETMD1	PAR-CLIP	23592263
hsa-miR-877-5p	LETMD1	CLASH	23622248
hsa-miR-940	LETMD1	PAR-CLIP	23592263
hsa-miR-125a-5p	LIF	ELISA	19011087
hsa-miR-330-5p	LIF	CLASH	23622248
hsa-let-7e-5p	LMNA	CLASH	23622248
hsa-miR-615-3p	LMNA	CLASH	23622248
hsa-miR-1301-3p	LMNB1	PAR-CLIP	20371350
hsa-miR-15a-3p	LMNB1	PAR-CLIP	20371350
hsa-miR-193b-3p	LMNB1	CLASH	23622248
hsa-miR-373-3p	LMNB1	Microarray//Microarray;Other	15685193
hsa-miR-449c-3p	LMNB1	PAR-CLIP	21572407
hsa-miR-484	LMNB1	CLASH	23622248
hsa-miR-18a-3p	LPHN2	CLASH	23622248
hsa-miR-423-5p	LRCH4	CLASH	23622248
hsa-miR-484	LRCH4	CLASH	23622248
hsa-miR-615-3p	LRP12	CLASH	23622248
hsa-miR-34a-5p	LRRFIP1	Proteomics	21566225
hsa-miR-877-3p	LRRFIP1	CLASH	23622248
hsa-miR-877-3p	LRRFIP1	HITS-CLIP	23824327
hsa-miR-877-5p	LRRFIP1	CLASH	23622248
hsa-let-7e-5p	MACF1	CLASH	23622248
hsa-miR-125a-5p	MACF1	CLASH	23622248
hsa-miR-615-3p	MACF1	CLASH	23622248
hsa-miR-615-3p	MAGED1	CLASH	23622248
hsa-miR-760	MAGED1	CLASH	23622248
hsa-miR-328-3p	MAP4	CLASH	23622248
hsa-miR-331-3p	MAP4	CLASH	23622248
hsa-miR-339-5p	MAP4	CLASH	23622248
hsa-miR-34a-5p	MAP4	Proteomics	21566225
hsa-miR-484	MAP4	CLASH	23622248
hsa-let-7e-5p	MATR3	CLASH	23622248
hsa-miR-24-3p	MATR3	Microarray	19748357
hsa-miR-24-3p	MATR3	PAR-CLIP	23592263
hsa-miR-615-3p	MATR3	CLASH	23622248
hsa-miR-744-5p	MATR3	CLASH	23622248
hsa-miR-615-3p	MBD1	CLASH	23622248
hsa-miR-193b-3p	MCM3	Microarray	20304954
hsa-miR-210-3p	MCM3	Luciferase reporter assay//Microarray//qRT-PCR//Western blot	23028679
hsa-miR-34a-5p	MCM3	Proteomics	21566225
hsa-miR-193b-3p	MCM4	Microarray	20304954
hsa-miR-193b-3p	MCM4	Proteomics	21512034
hsa-miR-24-3p	MCM4	qRT-PCR;Microarray	19748357
hsa-miR-324-3p	MCM4	CLASH	23622248
hsa-miR-34a-5p	MCM4	Proteomics	21566225
hsa-miR-331-3p	MECP2	CLASH	23622248
hsa-miR-432-5p	MECP2	Flow//Immunocytochemistry//Luciferase reporter assay//qRT-PCR//Western blot	24657437
hsa-miR-146a-5p	METTL7A	PAR-CLIP	22100165
hsa-miR-423-5p	MFGE8	CLASH	23622248
hsa-miR-484	MFSD12	CLASH	23622248
hsa-miR-769-3p	MFSD12	CLASH	23622248
hsa-miR-484	MGAT4B	CLASH	23622248
hsa-miR-93-5p	MGLL	Microarray//qRT-PCR	22815788
hsa-miR-652-3p	MGST1	CLASH	23622248
hsa-miR-744-5p	MIF	CLASH	23622248
hsa-let-7e-5p	MKI67	CLASH	23622248
hsa-miR-328-3p	MKI67	CLASH	23622248
hsa-miR-331-3p	MKI67	CLASH	23622248
hsa-miR-34a-5p	MKI67	Proteomics	21566225
hsa-miR-484	MKI67	CLASH	23622248
hsa-miR-615-3p	MKI67	CLASH	23622248
hsa-miR-877-3p	MKI67	CLASH	23622248
hsa-miR-125a-5p	MMP11	Immunohistochemistry//Luciferase reporter assay//qRT-PCR//Western blot	22768249
hsa-miR-34a-5p	MMP7	ELISA//qRT-PCR	24981249
hsa-miR-24-3p	MMS19	Microarray	19748357
hsa-miR-34a-5p	MMS19	Proteomics	21566225
hsa-miR-615-3p	MORF4L1	CLASH	23622248
hsa-miR-34a-5p	MOV10	Sequencing	20371350
hsa-miR-615-3p	MOV10	CLASH	23622248
hsa-miR-1228-3p	MPDU1	PAR-CLIP	23592263
hsa-miR-765	MPDU1	PAR-CLIP	23592263
hsa-miR-766-5p	MPDU1	PAR-CLIP	23592263
hsa-miR-18a-3p	MRPL24	CLASH	23622248
hsa-let-7e-5p	MRPS2	CLASH	23622248
hsa-miR-744-5p	MRPS2	CLASH	23622248
hsa-miR-24-3p	MT1E	PAR-CLIP	23592263
hsa-miR-503-5p	MT1E	CLASH	23622248
hsa-miR-24-3p	MTF2	Microarray	19748357
hsa-miR-193b-3p	MXRA7	CLASH	23622248
hsa-miR-211-3p	MXRA7	PAR-CLIP	23592263
hsa-miR-652-3p	MXRA7	CLASH	23622248
hsa-let-7e-5p	MYC	TRAP	24510096
hsa-miR-125a-5p	MYC	TRAP	24510096
hsa-miR-24-3p	MYC	Luciferase reporter assay//Microarray//qRT-PCR//Western blot//Reporter assay;qRT-PCR;Microarray;Other	19748357
hsa-miR-324-3p	MYC	qRT-PCR	24367666
hsa-miR-34a-5p	MYC	Luciferase reporter assay//Western blot//Reporter assay;Western blot;qRT-PCR;Microarray;Other	19696787
hsa-miR-34a-5p	MYC	Luciferase reporter assay//qRT-PCR//Western blot	21294122
hsa-miR-34a-5p	MYC	qRT-PCR//Western blot	21297663
hsa-miR-34a-5p	MYC	Luciferase reporter assay	22159222
hsa-miR-34a-5p	MYC	Sequencing	20371350
hsa-miR-34a-5p	MYC	TRAP	24510096
hsa-miR-373-3p	MYC	In situ hybridization//Microarray//qRT-PCR//Western blot	21059911
hsa-miR-378a-3p	MYC	Immunoblot//Luciferase reporter assay//qRT-PCR	21242960
hsa-miR-423-5p	MYC	CLASH	23622248
hsa-miR-449a	MYC	TRAP	24510096
hsa-miR-449c-5p	MYC	Luciferase reporter assay	23507140
hsa-miR-449c-5p	MYC	PAR-CLIP	20371350
hsa-miR-449c-5p	MYC	PAR-CLIP//HITS-CLIP	21572407
hsa-miR-449c-5p	MYC	PAR-CLIP	24398324
hsa-miR-449c-5p	MYC	TRAP	24510096
hsa-miR-744-5p	MYC	Luciferase reporter assay//Immunohistochemistry//Western blot	24991193
hsa-miR-744-5p	MYC	CLASH	23622248
hsa-miR-92a-1-5p	MYC	qRT-PCR	24955218
hsa-miR-92a-2-5p	MYC	qRT-PCR	24955218
hsa-miR-93-5p	MYC	qRT-PCR	24367666
hsa-miR-93-5p	MYC	qRT-PCR	24955218
hsa-miR-940	MYC	TRAP	24510096
hsa-miR-193b-3p	MYH9	CLASH	23622248
hsa-miR-324-3p	MYH9	CLASH	23622248
hsa-miR-331-3p	MYH9	CLASH	23622248
hsa-miR-484	MYH9	CLASH	23622248
hsa-miR-490-3p	MYH9	PAR-CLIP	22100165
hsa-miR-877-3p	MYH9	CLASH	23622248
hsa-miR-1233-5p	MYLIP	PAR-CLIP	20371350
hsa-miR-1233-5p	MYLIP	PAR-CLIP	21572407
hsa-miR-1233-5p	MYLIP	PAR-CLIP	23446348
hsa-miR-1233-5p	MYLIP	PAR-CLIP	23592263
hsa-miR-143-5p	MYLIP	PAR-CLIP	20371350
hsa-miR-542-3p	MYLIP	PAR-CLIP	20371350
hsa-miR-542-3p	MYLIP	PAR-CLIP//HITS-CLIP	21572407
hsa-miR-542-3p	MYLIP	HITS-CLIP	23313552
hsa-miR-542-3p	MYLIP	PAR-CLIP	23446348
hsa-miR-542-3p	MYLIP	PAR-CLIP	23592263
hsa-miR-542-3p	MYLIP	PAR-CLIP	24398324
hsa-miR-93-5p	MYLIP	Sequencing//PAR-CLIP	20371350
hsa-miR-93-5p	MYLIP	PAR-CLIP//HITS-CLIP	21572407
hsa-miR-93-5p	MYLIP	HITS-CLIP	23313552
hsa-miR-93-5p	MYLIP	PAR-CLIP	23446348
hsa-miR-93-5p	MYLIP	PAR-CLIP	23592263
hsa-miR-93-5p	MYLIP	PAR-CLIP	24398324
hsa-miR-484	MYO10	CLASH	23622248
hsa-miR-146a-5p	MYO6	Microarray//qRT-PCR	22815788
hsa-miR-324-3p	MYO6	CLASH	23622248
hsa-miR-34a-5p	MYOF	Proteomics	21566225
hsa-miR-1183	N4BP2	PAR-CLIP	22100165
hsa-miR-1233-5p	NACC1	PAR-CLIP	23592263
hsa-miR-1237-5p	NACC1	PAR-CLIP	23592263
hsa-miR-130a-5p	NACC1	HITS-CLIP	23313552
hsa-miR-130a-5p	NACC1	PAR-CLIP	23592263
hsa-miR-146a-5p	NACC1	PAR-CLIP	23592263
hsa-miR-608	NACC1	PAR-CLIP	23592263
hsa-miR-615-3p	NACC1	CLASH	23622248
hsa-miR-615-5p	NACC1	PAR-CLIP	23592263
hsa-miR-663a	NACC1	PAR-CLIP	23592263
hsa-miR-665	NACC1	PAR-CLIP	23592263
hsa-miR-193b-3p	NAGA	Microarray	20304954
hsa-miR-331-3p	NAGA	CLASH	23622248
hsa-miR-34a-5p	NAMPT	Luciferase reporter assay//Western blot	23834033
hsa-miR-744-5p	NANOS1	CLASH	23622248
hsa-miR-877-3p	NAP1L1	CLASH	23622248
hsa-miR-1229-3p	NAPEPLD	CLASH	23622248
hsa-miR-663a	NAV2	Microarray//qRT-PCR	21378144
hsa-miR-765	NAV2	PAR-CLIP	20371350
hsa-miR-765	NAV2	PAR-CLIP	23592263
hsa-miR-766-5p	NAV2	PAR-CLIP	20371350
hsa-miR-766-5p	NAV2	PAR-CLIP	23592263
hsa-miR-766-5p	NAV2	PAR-CLIP	24398324
hsa-miR-25-5p	NCKAP1	PAR-CLIP	23592263
hsa-miR-30c-1-3p	NCKAP1	PAR-CLIP	23592263
hsa-miR-30c-2-3p	NCKAP1	PAR-CLIP	23592263
hsa-miR-658	NCKAP1	PAR-CLIP	23592263
hsa-miR-24-3p	NCSTN	Luciferase reporter assay//ELISA	25100943
hsa-miR-339-5p	NCSTN	CLASH	23622248
hsa-miR-18a-3p	NDOR1	CLASH	23622248
hsa-let-7e-5p	NDST1	CLASH	23622248
hsa-miR-193b-3p	NDST1	CLASH	23622248
hsa-miR-24-3p	NDST1	Luciferase reporter assay//qRT-PCR//Western blot	23884416
hsa-miR-331-3p	NDST1	CLASH	23622248
hsa-miR-484	NDST1	CLASH	23622248
hsa-miR-615-3p	NDUFA10	CLASH	23622248
hsa-miR-1233-5p	NEGR1	PAR-CLIP	23592263
hsa-miR-24-3p	NEGR1	PAR-CLIP	23592263
hsa-miR-24-3p	NEGR1	HITS-CLIP	23824327
hsa-miR-484	NEK1	CLASH	23622248
hsa-miR-24-3p	NEK6	Microarray	19748357
hsa-miR-24-3p	NET1	Microarray	19748357
hsa-let-7e-5p	NF1	CLASH	23622248
hsa-miR-193b-3p	NF1	qRT-PCR//In situ hybridization//Luciferase reporter assay//Western blot	23335975
hsa-miR-193b-3p	NF1	HITS-CLIP	22473208
hsa-miR-193b-3p	NF1	CLASH	23622248
hsa-miR-370-3p	NF1	Luciferase reporter assay	23077663
hsa-miR-149-3p	NFAT5	PAR-CLIP	23592263
hsa-miR-211-5p	NFAT5	Luciferase reporter assay//Microarray//qRT-PCR//Western blot	24039954
hsa-miR-24-3p	NFAT5	qRT-PCR	19296935
hsa-miR-24-3p	NFAT5	Microarray	19748357
hsa-miR-650	NFAT5	PAR-CLIP	23592263
hsa-miR-652-3p	NFAT5	CLASH	23622248
hsa-miR-877-5p	NFAT5	CLASH	23622248
hsa-miR-93-5p	NFAT5	PAR-CLIP	20371350
hsa-miR-93-5p	NFAT5	PAR-CLIP	21572407
hsa-miR-93-5p	NFAT5	HITS-CLIP	22473208
hsa-miR-93-5p	NFAT5	PAR-CLIP	23446348
hsa-miR-93-5p	NFAT5	PAR-CLIP	23592263
hsa-miR-18a-3p	NFE2L1	CLASH	23622248
hsa-miR-324-3p	NFE2L1	CLASH	23622248
hsa-miR-484	NFE2L1	CLASH	23622248
hsa-miR-765	NFIX	PAR-CLIP	20371350
hsa-miR-484	NHSL1	Sequencing	20371350
hsa-miR-877-3p	NHSL1	CLASH	23622248
hsa-miR-27b-3p	NLK	PAR-CLIP	23592263
hsa-miR-513a-5p	NLK	PAR-CLIP	23592263
hsa-miR-193b-3p	NMT1	CLASH	23622248
hsa-miR-615-3p	NMT1	CLASH	23622248
hsa-miR-744-5p	NMT1	CLASH	23622248
hsa-miR-125a-5p	NNT	CLASH	23622248
hsa-miR-34a-5p	NNT	Proteomics	21566225
hsa-miR-24-3p	NOP14	Microarray	19748357
hsa-miR-1226-3p	NOP2	CLASH	23622248
hsa-miR-1301-3p	NOP2	CLASH	23622248
hsa-miR-331-3p	NOP2	CLASH	23622248
hsa-miR-342-3p	NOP2	CLASH	23622248
hsa-miR-615-3p	NOP2	CLASH	23622248
hsa-miR-744-5p	NOP2	CLASH	23622248
hsa-miR-24-3p	NOTCH1	Reporter assay	15131085
hsa-miR-27b-3p	NOTCH1	Reporter assay	17150773
hsa-miR-27b-3p	NOTCH1	CLASH	23622248
hsa-miR-326	NOTCH1	Western blot//Luciferase reporter assay	19955368
hsa-miR-34a-5p	NOTCH1	Luciferase reporter assay	14697198
hsa-miR-34a-5p	NOTCH1	Luciferase reporter assay//Microarray	17150773
hsa-miR-34a-5p	NOTCH1	Luciferase reporter assay//qRT-PCR//Western blot	19773441
hsa-miR-34a-5p	NOTCH1	Luciferase reporter assay//qRT-PCR//Western blot	20351093
hsa-miR-34a-5p	NOTCH1	Immunofluorescence//Immunohistochemistry//Luciferase reporter assay//Microarray//qRT-PCR//Western blot	22363487
hsa-miR-34a-5p	NOTCH1	Microarray//Western blot	22438124
hsa-miR-34a-5p	NOTCH1	Luciferase reporter assay//qRT-PCR//Western blot	22684561
hsa-miR-34a-5p	NOTCH1	qRT-PCR//Western blot	23035210
hsa-miR-34a-5p	NOTCH1	Luciferase reporter assay	23085450
hsa-miR-34a-5p	NOTCH1	Western blot	23226240
hsa-miR-34a-5p	NOTCH1	qRT-PCR//Western blot	23430952
hsa-miR-34a-5p	NOTCH1	Microarray	19461653
hsa-miR-449a	NOTCH1	ChIP-seq//Luciferase reporter assay	21569010
hsa-miR-449a	NOTCH1	Immunofluorescence//Luciferase reporter assay//qRT-PCR//Western blot	23226395
hsa-miR-125a-5p	NPM1	CLASH	23622248
hsa-miR-193b-3p	NPM1	CLASH	23622248
hsa-miR-646	NPM1	PAR-CLIP	21572407
hsa-miR-646	NPM1	PAR-CLIP	23446348
hsa-miR-93-5p	NPM1	CLASH	23622248
hsa-miR-125a-5p	NR1D2	Sequencing	20371350
hsa-miR-27b-3p	NR1D2	PAR-CLIP	21572407
hsa-miR-513a-5p	NR1D2	PAR-CLIP	21572407
hsa-miR-515-5p	NR1D2	PAR-CLIP	23592263
hsa-miR-744-5p	NR1D2	CLASH	23622248
hsa-miR-766-3p	NR1D2	PAR-CLIP	23592263
hsa-miR-615-3p	NR1H2	CLASH	23622248
hsa-miR-615-3p	NR2C2	CLASH	23622248
hsa-miR-593-5p	NR3C1	PAR-CLIP	23592263
hsa-miR-193b-3p	NT5DC3	Microarray	20304954
hsa-miR-378a-5p	NT5DC3	CLASH	23622248
hsa-miR-650	NT5DC3	PAR-CLIP	23592263
hsa-miR-211-5p	NUAK1	Luciferase reporter assay//Western blot//qRT-PCR	23934065
hsa-miR-93-5p	NUAK1	Sequencing	20371350
hsa-miR-24-3p	NUBPL	Microarray	19748357
hsa-let-7e-5p	NUCB2	PAR-CLIP	23592263
hsa-miR-193b-3p	NUCB2	Proteomics	21512034
hsa-miR-432-5p	NUCB2	HITS-CLIP	24374217
hsa-miR-138-5p	NVL	CLASH	23622248
hsa-miR-1229-3p	NXPE3	CLASH	23622248
hsa-miR-484	NYNRIN	CLASH	23622248
hsa-miR-516b-5p	OCA2	PAR-CLIP	22100165
hsa-miR-146a-5p	OLFML2A	Microarray	18057241
hsa-miR-18a-3p	P4HB	CLASH	23622248
hsa-miR-210-3p	P4HB	2DGE//immunoprecipitaion//Mass spectrometry//Microarray//qRT-PCR//Western blot	19826008
hsa-miR-484	P4HB	CLASH	23622248
hsa-miR-615-3p	P4HB	CLASH	23622248
hsa-let-7e-5p	PACS2	CLASH	23622248
hsa-miR-193b-3p	PACSIN2	CLASH	23622248
hsa-miR-339-5p	PAFAH1B1	PAR-CLIP	23446348
hsa-miR-93-5p	PAFAH1B1	HITS-CLIP	22473208
hsa-miR-134-3p	PAICS	PAR-CLIP	20371350
hsa-miR-134-3p	PAICS	PAR-CLIP	21572407
hsa-miR-766-3p	PARD3	CLASH	23622248
hsa-miR-193b-3p	PARP16	Microarray	20304954
hsa-miR-27b-3p	PAXBP1	CLASH	23622248
hsa-miR-93-5p	PBXIP1	Sequencing	20371350
hsa-miR-193b-3p	PCNT	Microarray	20304954
hsa-miR-484	PCNT	CLASH	23622248
hsa-miR-615-3p	PCNT	CLASH	23622248
hsa-miR-760	PDCD6IP	CLASH	23622248
hsa-miR-34a-5p	PDGFRA	Immunoblot//Luciferase reporter assay//Microarray//qRT-PCR	22479456
hsa-miR-34a-5p	PDGFRA	In situ hybridization//Luciferase reporter assay//qRT-PCR//Western blot	23805317
hsa-miR-34a-5p	PDGFRA	Luciferase reporter assay//qRT-PCR//Western blot	24837198
hsa-miR-193b-3p	PDXK	Proteomics	21512034
hsa-miR-24-3p	PDXK	Microarray	19748357
hsa-miR-24-3p	PDXK	Sequencing	20371350
hsa-miR-484	PDXK	CLASH	23622248
hsa-miR-744-5p	PDXK	CLASH	23622248
hsa-miR-760	PDXK	CLASH	23622248
hsa-let-7e-5p	PGD	CLASH	23622248
hsa-miR-339-5p	PGD	CLASH	23622248
hsa-miR-484	PGD	CLASH	23622248
hsa-miR-484	PHACTR4	CLASH	23622248
hsa-miR-877-3p	PHACTR4	CLASH	23622248
hsa-miR-193b-3p	PHB2	CLASH	23622248
hsa-miR-765	PHB2	PAR-CLIP	23592263
hsa-miR-766-5p	PHB2	PAR-CLIP	23592263
hsa-miR-484	PHKB	CLASH	23622248
hsa-miR-1229-3p	PHRF1	CLASH	23622248
hsa-miR-193b-3p	PHRF1	CLASH	23622248
hsa-miR-210-3p	PIM1	Luciferase reporter assay	19782034
hsa-miR-331-3p	PINX1	CLASH	23622248
hsa-miR-1229-3p	PITPNB	CLASH	23622248
hsa-miR-193b-3p	PITPNB	Microarray	20304954
hsa-miR-30c-2-3p	PITPNB	CLASH	23622248
hsa-miR-331-3p	PKIG	CLASH	23622248
hsa-miR-1301-3p	PKM	CLASH	23622248
hsa-miR-18a-3p	PKM	CLASH	23622248
hsa-miR-324-3p	PKM	CLASH	23622248
hsa-miR-326	PKM	Luciferase reporter assay//qRT-PCR//Western blot	20667897
hsa-miR-326	PKM	CLASH	23622248
hsa-miR-328-3p	PKM	CLASH	23622248
hsa-miR-423-5p	PKM	CLASH	23622248
hsa-miR-484	PKM	CLASH	23622248
hsa-miR-504-3p	PKM	PAR-CLIP	23592263
hsa-miR-766-3p	PKM	CLASH	23622248
hsa-miR-877-3p	PKM	CLASH	23622248
hsa-miR-1226-3p	PKN3	CLASH	23622248
hsa-miR-193b-3p	PKN3	Microarray	20304954
hsa-miR-324-3p	PKN3	CLASH	23622248
hsa-miR-615-3p	PKN3	CLASH	23622248
hsa-miR-449c-5p	PLA2G4A	CLASH	23622248
hsa-miR-193b-3p	PLAU	Western blot//Luciferase reporter assay	19701247
hsa-miR-193b-3p	PLAU	Microarray//qRT-PCR//Western blot	23372348
hsa-miR-193b-3p	PLAU	HITS-CLIP	22473208
hsa-miR-484	PLD3	CLASH	23622248
hsa-miR-877-5p	PLD3	CLASH	23622248
hsa-miR-615-3p	PLEC	CLASH	23622248
hsa-miR-769-3p	PLEC	CLASH	23622248
hsa-miR-125a-5p	PLS3	CLASH	23622248
hsa-miR-193b-3p	PLS3	CLASH	23622248
hsa-let-7e-5p	PLXND1	PAR-CLIP	23592263
hsa-miR-1233-5p	PLXND1	PAR-CLIP	23592263
hsa-miR-149-3p	PLXND1	PAR-CLIP	23592263
hsa-miR-423-5p	PLXND1	PAR-CLIP	23592263
hsa-miR-762	PLXND1	PAR-CLIP	23592263
hsa-miR-1233-5p	PMP22	PAR-CLIP	23592263
hsa-miR-615-3p	POLR2B	CLASH	23622248
hsa-miR-762	POM121C	PAR-CLIP	23592263
hsa-miR-331-3p	PPARD	CLASH	23622248
hsa-let-7e-5p	PPIG	CLASH	23622248
hsa-miR-412-3p	PPL	HITS-CLIP	24374217
hsa-miR-484	PPM1G	CLASH	23622248
hsa-miR-877-3p	PPM1G	CLASH	23622248
hsa-miR-34a-5p	PPP6R3	Proteomics	21566225
hsa-miR-615-3p	PPP6R3	CLASH	23622248
hsa-miR-93-5p	PPP6R3	PAR-CLIP	21572407
hsa-miR-877-3p	PRKAG1	CLASH	23622248
hsa-miR-193b-3p	PRPF40B	Microarray	20304954
hsa-let-7e-5p	PRPF8	CLASH	23622248
hsa-miR-193b-3p	PRPF8	CLASH	23622248
hsa-miR-27b-3p	PRPF8	CLASH	23622248
hsa-miR-484	PRPF8	CLASH	23622248
hsa-miR-532-3p	PRPF8	CLASH	23622248
hsa-miR-615-3p	PRPF8	CLASH	23622248
hsa-miR-93-5p	PRPF8	CLASH	23622248
hsa-let-7e-5p	PSD3	CLASH	23622248
hsa-miR-326	PSD3	CLASH	23622248
hsa-miR-24-3p	PSME3	Microarray	19748357
hsa-miR-331-3p	PSME3	CLASH	23622248
hsa-miR-484	PSME3	CLASH	23622248
hsa-miR-1229-3p	PTBP3	CLASH	23622248
hsa-miR-324-3p	PTBP3	CLASH	23622248
hsa-miR-484	PTBP3	CLASH	23622248
hsa-miR-18a-3p	PTGS1	HITS-CLIP	19536157
hsa-miR-18a-3p	PTGS1	CLASH	23622248
hsa-miR-146a-5p	PTGS2	Flow//Luciferase reporter assay//qRT-PCR//Western blot	22699322
hsa-miR-193b-3p	PTK7	CLASH	23622248
hsa-miR-193b-3p	PTPLB	Proteomics	21512034
hsa-miR-331-3p	PTPN13	CLASH	23622248
hsa-miR-93-5p	PTPN4	Sequencing//PAR-CLIP	20371350
hsa-miR-93-5p	PTPN4	PAR-CLIP	21572407
hsa-miR-93-5p	PTPN4	HITS-CLIP	22473208
hsa-miR-93-5p	PTPN4	PAR-CLIP	23446348
hsa-miR-93-5p	PTPN4	PAR-CLIP	24398324
hsa-miR-1229-3p	PTPRF	CLASH	23622248
hsa-miR-24-3p	PTPRF	Luciferase reporter assay	23418360
hsa-miR-298	PTPRF	PAR-CLIP	20371350
hsa-miR-298	PTPRF	PAR-CLIP	21572407
hsa-miR-328-5p	PTPRF	PAR-CLIP	20371350
hsa-miR-328-5p	PTPRF	HITS-CLIP	23313552
hsa-miR-328-5p	PTPRF	PAR-CLIP	23592263
hsa-miR-744-5p	PTPRF	CLASH	23622248
hsa-miR-615-3p	PTPRK	CLASH	23622248
hsa-miR-877-3p	PTPRK	CLASH	23622248
hsa-miR-18a-3p	PTPRN	CLASH	23622248
hsa-miR-615-3p	PTPRU	CLASH	23622248
hsa-miR-93-5p	PYGL	CLASH	23622248
hsa-miR-744-5p	QARS	CLASH	23622248
hsa-let-7e-5p	QDPR	PAR-CLIP	23592263
hsa-miR-149-3p	QDPR	PAR-CLIP	23592263
hsa-miR-30b-3p	QDPR	PAR-CLIP	23592263
hsa-miR-34a-5p	QDPR	Proteomics	21566225
hsa-miR-490-3p	QDPR	PAR-CLIP	23592263
hsa-miR-193b-3p	QTRTD1	CLASH	23622248
hsa-let-7e-5p	RAB40C	PAR-CLIP	23592263
hsa-miR-1224-5p	RAB40C	PAR-CLIP	23592263
hsa-miR-484	RAB40C	CLASH	23622248
hsa-miR-146a-5p	RAC1	In situ hybridization//Western blot//Luciferase reporter assay//qRT-PCR	25214035
hsa-miR-650	RAC1	PAR-CLIP	23592263
hsa-miR-652-3p	RAC1	CLASH	23622248
hsa-miR-30c-2-3p	RAC3	CLASH	23622248
hsa-miR-330-5p	RANBP10	CLASH	23622248
hsa-miR-615-3p	RANBP10	CLASH	23622248
hsa-let-7e-5p	RAP1A	CLASH	23622248
hsa-miR-940	RAPGEF6	CLASH	23622248
hsa-miR-125a-5p	RBAK	Sequencing	20371350
hsa-miR-378a-3p	RBAK	CLASH	23622248
hsa-miR-615-3p	RBAK	CLASH	23622248
hsa-miR-1226-3p	RBM10	CLASH	23622248
hsa-miR-324-3p	RBM10	CLASH	23622248
hsa-miR-615-3p	RBM10	CLASH	23622248
hsa-miR-141-5p	RBM12B	PAR-CLIP	20371350
hsa-miR-324-3p	RBM26	CLASH	23622248
hsa-miR-34a-5p	RBM26	Proteomics	21566225
hsa-miR-490-3p	RBPJ	PAR-CLIP	20371350
hsa-miR-324-3p	RFC1	CLASH	23622248
hsa-miR-615-3p	RGMA	CLASH	23622248
hsa-miR-595	RHOB	PAR-CLIP	23592263
hsa-miR-642a-5p	RHOB	PAR-CLIP	23592263
hsa-miR-138-5p	RHOC	qRT-PCR//Luciferase reporter assay//Western blot//Reporter assay	20232393
hsa-miR-138-5p	RHOC	Luciferase reporter assay	23007504
hsa-miR-138-5p	RHOC	PAR-CLIP	21572407
hsa-miR-138-5p	RHOC	qRT-PCR	21770894
hsa-miR-1233-5p	RNASEH2B	PAR-CLIP	23592263
hsa-miR-1233-5p	RNASEH2B	PAR-CLIP	24398324
hsa-miR-30c-1-3p	RNASEH2B	PAR-CLIP	23592263
hsa-miR-30c-1-3p	RNASEH2B	PAR-CLIP	24398324
hsa-miR-30c-2-3p	RNASEH2B	PAR-CLIP	23592263
hsa-miR-30c-2-3p	RNASEH2B	PAR-CLIP	24398324
hsa-miR-328-3p	RNASEH2B	CLASH	23622248
hsa-miR-766-5p	RNASEH2B	PAR-CLIP	23592263
hsa-miR-766-5p	RNASEH2B	PAR-CLIP	24398324
hsa-miR-423-5p	RNF139	CLASH	23622248
hsa-miR-193b-3p	RNF146	HITS-CLIP	22473208
hsa-miR-212-5p	RNF185	PAR-CLIP	23592263
hsa-miR-298	RNF185	PAR-CLIP	23592263
hsa-miR-615-3p	RNF185	CLASH	23622248
hsa-miR-93-5p	RNF220	CLASH	23622248
hsa-miR-1236-3p	RNF41	PAR-CLIP	22100165
hsa-miR-328-5p	RNF41	PAR-CLIP	23592263
hsa-miR-877-5p	RNF41	CLASH	23622248
hsa-miR-940	RNF41	PAR-CLIP	23592263
hsa-miR-146a-5p	ROBO1	qRT-PCR	25445498
hsa-miR-615-3p	RPL13	CLASH	23622248
hsa-miR-744-5p	RPL13	CLASH	23622248
hsa-miR-1180-3p	RPL19	CLASH	23622248
hsa-miR-27b-3p	RPL19	CLASH	23622248
hsa-miR-877-3p	RPL19	CLASH	23622248
hsa-miR-889-5p	RPL19	PAR-CLIP	20371350
hsa-miR-331-3p	RPL29	CLASH	23622248
hsa-miR-615-3p	RPL29	CLASH	23622248
hsa-miR-652-3p	RPL29	CLASH	23622248
hsa-miR-760	RPL29	CLASH	23622248
hsa-miR-92a-1-5p	RPL29	CLASH	23622248
hsa-miR-1229-3p	RPL3	CLASH	23622248
hsa-miR-1301-3p	RPL3	CLASH	23622248
hsa-miR-204-5p	RPL3	CLASH	23622248
hsa-miR-615-3p	RPL3	CLASH	23622248
hsa-miR-671-5p	RPL3	CLASH	23622248
hsa-miR-744-5p	RPL3	CLASH	23622248
hsa-miR-18a-3p	RPL31	CLASH	23622248
hsa-miR-324-3p	RPL31	CLASH	23622248
hsa-miR-615-3p	RPL31	CLASH	23622248
hsa-miR-652-3p	RPL32	CLASH	23622248
hsa-miR-769-3p	RPL32	CLASH	23622248
hsa-miR-615-3p	RPL37A	CLASH	23622248
hsa-miR-766-3p	RPL37A	CLASH	23622248
hsa-miR-1180-3p	RPL4	CLASH	23622248
hsa-miR-324-3p	RPL4	CLASH	23622248
hsa-miR-330-5p	RPL4	CLASH	23622248
hsa-miR-652-3p	RPL4	CLASH	23622248
hsa-miR-744-5p	RPL4	CLASH	23622248
hsa-miR-18a-3p	RPL7L1	CLASH	23622248
hsa-miR-193b-3p	RPL7L1	CLASH	23622248
hsa-miR-24-3p	RPL7L1	Microarray	19748357
hsa-miR-615-3p	RPL7L1	CLASH	23622248
hsa-miR-769-3p	RPL7L1	CLASH	23622248
hsa-miR-877-3p	RPL7L1	CLASH	23622248
hsa-miR-193b-3p	RPL8	CLASH	23622248
hsa-miR-324-3p	RPLP0	CLASH	23622248
hsa-miR-331-3p	RPLP0	CLASH	23622248
hsa-miR-484	RPLP0	CLASH	23622248
hsa-miR-326	RPP14	CLASH	23622248
hsa-miR-193b-3p	RPS10	CLASH	23622248
hsa-miR-423-5p	RPS10	CLASH	23622248
hsa-miR-484	RPS10	CLASH	23622248
hsa-miR-331-3p	RPS14	CLASH	23622248
hsa-miR-484	RPS14	CLASH	23622248
hsa-miR-744-5p	RPS14	CLASH	23622248
hsa-miR-27b-3p	RPS15A	CLASH	23622248
hsa-miR-423-5p	RPS15A	CLASH	23622248
hsa-miR-193b-3p	RPS18	CLASH	23622248
hsa-miR-484	RPS18	CLASH	23622248
hsa-let-7e-5p	RPS27	CLASH	23622248
hsa-miR-331-3p	RPS27	CLASH	23622248
hsa-miR-877-5p	RPS27	CLASH	23622248
hsa-miR-93-5p	RPS27A	PAR-CLIP	20371350
hsa-miR-93-5p	RPS27A	PAR-CLIP//HITS-CLIP	21572407
hsa-miR-93-5p	RPS27A	PAR-CLIP	22012620
hsa-miR-93-5p	RPS27A	PAR-CLIP	23446348
hsa-miR-93-5p	RPS27A	PAR-CLIP	23592263
hsa-miR-93-5p	RPS27A	PAR-CLIP	24398324
hsa-miR-193b-3p	RPS3	CLASH	23622248
hsa-miR-324-3p	RPS3	CLASH	23622248
hsa-miR-331-3p	RPS3	CLASH	23622248
hsa-miR-615-3p	RPS3	CLASH	23622248
hsa-miR-1301-3p	RPS5	CLASH	23622248
hsa-miR-324-3p	RPS5	CLASH	23622248
hsa-miR-503-5p	RPS5	CLASH	23622248
hsa-miR-328-3p	RPS9	CLASH	23622248
hsa-miR-331-3p	RPS9	CLASH	23622248
hsa-miR-342-3p	RPS9	CLASH	23622248
hsa-miR-423-5p	RPS9	CLASH	23622248
hsa-miR-484	RPS9	CLASH	23622248
hsa-miR-766-3p	RPS9	CLASH	23622248
hsa-let-7e-5p	RRAGC	CLASH	23622248
hsa-miR-484	RRAGD	CLASH	23622248
hsa-let-7e-5p	RUNX1T1	CLASH	23622248
hsa-miR-93-5p	RUNX3	Sequencing//PAR-CLIP	20371350
hsa-miR-365a-5p	S1PR3	PAR-CLIP	23592263
hsa-miR-766-3p	S1PR3	PAR-CLIP	23592263
hsa-miR-642a-5p	SAMHD1	HITS-CLIP	23824327
hsa-miR-877-3p	SCAF8	CLASH	23622248
hsa-let-7e-5p	SCD	CLASH	23622248
hsa-miR-1229-3p	SCD	CLASH	23622248
hsa-miR-149-3p	SCD	PAR-CLIP	23592263
hsa-miR-198	SCD	PAR-CLIP	23592263
hsa-miR-328-3p	SCD	CLASH	23622248
hsa-miR-331-3p	SCD	CLASH	23622248
hsa-miR-484	SCD	CLASH	23622248
hsa-miR-574-5p	SCD	PAR-CLIP	23592263
hsa-miR-631	SCD	PAR-CLIP	23592263
hsa-miR-646	SCD	PAR-CLIP	23592263
hsa-miR-193b-3p	SCRIB	CLASH	23622248
hsa-miR-296-5p	SCRIB	Luciferase reporter assay	21643016
hsa-miR-766-3p	SCRIB	CLASH	23622248
hsa-miR-877-3p	SCRIB	CLASH	23622248
hsa-miR-760	SDHA	CLASH	23622248
hsa-miR-652-3p	SEC13	CLASH	23622248
hsa-miR-615-3p	SEC24C	CLASH	23622248
hsa-miR-877-5p	SEC24C	CLASH	23622248
hsa-miR-193b-3p	SEC31A	Microarray	20304954
hsa-miR-331-3p	SEC31A	CLASH	23622248
hsa-miR-378a-3p	SEC31A	CLASH	23622248
hsa-miR-18a-3p	SENP3	CLASH	23622248
hsa-let-7e-5p	SERF2	CLASH	23622248
hsa-miR-138-5p	SERPINE1	qRT-PCR	21770894
hsa-miR-204-5p	SERPINE1	Microarray	21282569
hsa-miR-361-3p	SERPINH1	PAR-CLIP	22012620
hsa-miR-361-3p	SERPINH1	PAR-CLIP	23592263
hsa-miR-378a-5p	SERPINH1	PAR-CLIP	22012620
hsa-miR-378a-5p	SERPINH1	PAR-CLIP	23592263
hsa-miR-484	SERPINH1	CLASH	23622248
hsa-miR-762	SERPINH1	HITS-CLIP	23313552
hsa-miR-210-3p	SERTAD2	immunoprecipitaion//Microarray//qRT-PCR	19826008
hsa-miR-93-5p	SERTAD2	Sequencing	20371350
hsa-miR-324-3p	SETDB1	CLASH	23622248
hsa-miR-93-5p	SFXN5	Sequencing	20371350
hsa-miR-193b-3p	SH3BP4	CLASH	23622248
hsa-miR-574-5p	SH3BP4	PAR-CLIP	23446348
hsa-miR-595	SH3BP4	PAR-CLIP	23446348
hsa-miR-93-5p	SH3BP4	CLASH	23622248
hsa-miR-615-3p	SHKBP1	CLASH	23622248
hsa-miR-134-3p	SHMT2	PAR-CLIP	23592263
hsa-miR-193b-3p	SHMT2	Luciferase reporter assay//Reporter assay;Proteomics	21512034
hsa-miR-193b-3p	SHMT2	Microarray	20304954
hsa-miR-193b-3p	SHMT2	CLASH	23622248
hsa-miR-615-3p	SHMT2	CLASH	23622248
hsa-miR-937-5p	SHMT2	PAR-CLIP	23592263
hsa-miR-940	SHMT2	CLASH	23622248
hsa-miR-146a-5p	SIKE1	Luciferase reporter assay//qRT-PCR//Microarray	23963696
hsa-miR-665	SIKE1	PAR-CLIP	21572407
hsa-miR-665	SIKE1	HITS-CLIP	23313552
hsa-miR-665	SIKE1	PAR-CLIP	23592263
hsa-miR-615-3p	SIRPA	CLASH	23622248
hsa-miR-1229-3p	SLC16A13	CLASH	23622248
hsa-miR-744-5p	SLC25A3	CLASH	23622248
hsa-miR-877-5p	SLC25A3	CLASH	23622248
hsa-miR-185-3p	SLC27A1	PAR-CLIP	23592263
hsa-miR-762	SLC27A1	PAR-CLIP	23592263
hsa-miR-92a-2-5p	SLC27A1	PAR-CLIP	23592263
hsa-miR-193b-3p	SLC3A2	CLASH	23622248
hsa-miR-412-3p	SLC3A2	HITS-CLIP	24374217
hsa-miR-27b-3p	SLC43A1	CLASH	23622248
hsa-miR-484	SLC43A1	CLASH	23622248
hsa-miR-34a-5p	SLC4A7	Sequencing	20371350
hsa-miR-877-3p	SLC5A3	CLASH	23622248
hsa-miR-93-5p	SLC5A3	Sequencing//PAR-CLIP	20371350
hsa-miR-93-5p	SLC5A3	PAR-CLIP	21572407
hsa-miR-423-5p	SLC6A6	CLASH	23622248
hsa-miR-1238-5p	SLC7A2	PAR-CLIP	20371350
hsa-miR-1238-5p	SLC7A2	PAR-CLIP	21572407
hsa-miR-24-3p	SLC7A2	Microarray	19748357
hsa-miR-30c-2-3p	SLC7A2	CLASH	23622248
hsa-miR-423-5p	SLC7A2	CLASH	23622248
hsa-miR-574-5p	SLC7A2	PAR-CLIP	20371350
hsa-miR-574-5p	SLC7A2	PAR-CLIP	21572407
hsa-miR-615-3p	SLC7A2	CLASH	23622248
hsa-miR-193b-3p	SLC7A6	CLASH	23622248
hsa-miR-93-5p	SLC9A6	CLASH	23622248
hsa-miR-125a-5p	SLFN11	CLASH	23622248
hsa-miR-615-3p	SLMO1	CLASH	23622248
hsa-miR-193b-3p	SMAD3	Luciferase reporter assay//qRT-PCR//Western blot	24496888
hsa-miR-193b-3p	SMAD3	CLASH	23622248
hsa-miR-491-5p	SMAD3	Luciferase reporter assay//qRT-PCR//Western blot	25196641
hsa-miR-93-5p	SMAD5	HITS-CLIP	22473208
hsa-let-7e-5p	SMARCAD1	PAR-CLIP	20371350
hsa-let-7e-5p	SMARCAD1	PAR-CLIP	24398324
hsa-miR-671-5p	SMARCB1	Immunohistochemistry//qRT-PCR	24327545
hsa-miR-34a-5p	SMARCC2	Proteomics	21566225
hsa-miR-615-3p	SMARCC2	CLASH	23622248
hsa-miR-138-5p	SNAI2	Western blot;qRT-PCR	21770894
hsa-miR-204-5p	SNAI2	Luciferase reporter assay	20056717
hsa-miR-204-5p	SNAI2	HITS-CLIP	23824327
hsa-miR-193b-3p	SNRNP200	CLASH	23622248
hsa-miR-877-3p	SNRNP200	CLASH	23622248
hsa-miR-34a-5p	SNRPA1	CLASH	23622248
hsa-miR-219a-1-3p	SNX1	PAR-CLIP	22100165
hsa-miR-652-3p	SNX5	CLASH	23622248
hsa-miR-193b-3p	SNX9	Microarray	20304954
hsa-miR-93-5p	SNX9	Microarray//qRT-PCR	22815788
hsa-miR-503-5p	SOCS5	PAR-CLIP	23592263
hsa-miR-646	SOCS5	PAR-CLIP	23592263
hsa-miR-204-5p	SOD2	PAR-CLIP	23446348
hsa-miR-204-5p	SOD2	PAR-CLIP	23592263
hsa-miR-211-5p	SOD2	PAR-CLIP	23446348
hsa-miR-211-5p	SOD2	PAR-CLIP	23592263
hsa-miR-342-3p	SOD2	CLASH	23622248
hsa-miR-623	SOD2	PAR-CLIP	23446348
hsa-miR-623	SOD2	PAR-CLIP	23592263
hsa-miR-769-3p	SOD2	PAR-CLIP	22012620
hsa-miR-769-3p	SOD2	CLASH	23622248
hsa-miR-1301-3p	SON	CLASH	23622248
hsa-miR-324-3p	SON	CLASH	23622248
hsa-miR-34a-5p	SON	CLASH	23622248
hsa-miR-412-3p	SON	HITS-CLIP	24374217
hsa-miR-760	SON	CLASH	23622248
hsa-miR-34a-5p	SORT1	Proteomics	21566225
hsa-miR-138-5p	SOX4	Luciferase reporter assay	23389731
hsa-miR-185-3p	SOX4	PAR-CLIP	20371350
hsa-miR-204-5p	SOX4	Luciferase reporter assay//qRT-PCR//Western blot	23204229
hsa-miR-204-5p	SOX4	Immunohistochemistry//Luciferase reporter assay//qRT-PCR//Western blot	24984017
hsa-miR-596	SOX4	PAR-CLIP	20371350
hsa-miR-93-5p	SOX4	PAR-CLIP	20371350
hsa-miR-93-5p	SOX4	PAR-CLIP	21572407
hsa-miR-93-5p	SOX4	PAR-CLIP	23446348
hsa-miR-93-5p	SOX4	PAR-CLIP	23592263
hsa-miR-93-5p	SOX4	PAR-CLIP	24398324
hsa-miR-125a-5p	SP1	CLASH	23622248
hsa-miR-296-5p	SP1	PAR-CLIP	23592263
hsa-miR-423-5p	SP1	PAR-CLIP	23592263
hsa-miR-370-3p	SPATA6	PAR-CLIP	23592263
hsa-miR-765	SPATA6	PAR-CLIP	20371350
hsa-miR-92a-2-5p	SPATA6	PAR-CLIP	20371350
hsa-miR-423-5p	SPRY4	PAR-CLIP	23592263
hsa-miR-663a	SPRY4	PAR-CLIP	23592263
hsa-miR-769-3p	SPRY4	PAR-CLIP	23592263
hsa-miR-331-3p	SPTAN1	CLASH	23622248
hsa-miR-34a-5p	SPTAN1	Proteomics	21566225
hsa-miR-146a-5p	SQSTM1	PAR-CLIP	21572407
hsa-miR-146a-5p	SQSTM1	PAR-CLIP	24398324
hsa-miR-423-5p	SQSTM1	CLASH	23622248
hsa-miR-484	SQSTM1	CLASH	23622248
hsa-miR-646	SQSTM1	PAR-CLIP	21572407
hsa-miR-646	SQSTM1	PAR-CLIP	24398324
hsa-miR-877-5p	SQSTM1	CLASH	23622248
hsa-miR-93-5p	SQSTM1	HITS-CLIP	22473208
hsa-miR-652-3p	SRPK1	CLASH	23622248
hsa-miR-93-5p	SRPK1	Sequencing	20371350
hsa-miR-326	SRRM1	CLASH	23622248
hsa-miR-760	SRRM1	CLASH	23622248
hsa-miR-331-3p	SS18	CLASH	23622248
hsa-let-7e-5p	SSB	CLASH	23622248
hsa-miR-18a-3p	ST6GAL1	CLASH	23622248
hsa-miR-937-5p	ST6GAL1	PAR-CLIP	22100165
hsa-miR-193b-3p	STAG2	CLASH	23622248
hsa-miR-34a-5p	STAG2	Proteomics	21566225
hsa-let-7e-5p	STK4	PAR-CLIP	23446348
hsa-miR-373-3p	STK4	Microarray//Microarray;Other	15685193
hsa-miR-193b-3p	STMN1	Microarray	20304954
hsa-miR-210-3p	STMN1	Immunofluorescence//In situ hybridization//Luciferase reporter assay//Microarray//qRT-PCR	25187177
hsa-miR-484	STMN1	CLASH	23622248
hsa-miR-744-5p	STMN1	CLASH	23622248
hsa-miR-769-3p	STMN1	PAR-CLIP	23592263
hsa-miR-24-3p	SUMO3	Microarray	19748357
hsa-miR-1229-3p	SUPT5H	CLASH	23622248
hsa-miR-324-3p	SUPT5H	CLASH	23622248
hsa-miR-34a-5p	SUPT5H	Proteomics	21566225
hsa-miR-484	SUPT5H	CLASH	23622248
hsa-miR-1301-3p	SYNJ2	CLASH	23622248
hsa-miR-324-3p	SYNJ2	CLASH	23622248
hsa-miR-328-3p	SZRD1	CLASH	23622248
hsa-miR-193b-3p	TACC1	Microarray	20304954
hsa-miR-342-3p	TACC1	CLASH	23622248
hsa-miR-1233-3p	TAF1D	PAR-CLIP	23592263
hsa-miR-1233-3p	TAF1D	HITS-CLIP	23706177
hsa-miR-891a-3p	TAF1D	PAR-CLIP	23592263
hsa-miR-891a-3p	TAF1D	HITS-CLIP	23706177
hsa-miR-93-5p	TAF4	CLASH	23622248
hsa-miR-1229-5p	TAOK1	PAR-CLIP	21572407
hsa-miR-1229-5p	TAOK1	PAR-CLIP	23446348
hsa-miR-1229-5p	TAOK1	PAR-CLIP	23592263
hsa-miR-24-3p	TAOK1	PAR-CLIP	23592263
hsa-miR-27b-3p	TAOK1	PAR-CLIP	23592263
hsa-miR-297	TAOK1	PAR-CLIP//HITS-CLIP	21572407
hsa-miR-503-5p	TAOK1	PAR-CLIP	21572407
hsa-miR-646	TAOK1	PAR-CLIP	21572407
hsa-miR-652-3p	TAZ	CLASH	23622248
hsa-miR-484	TBC1D15	CLASH	23622248
hsa-miR-193b-3p	TBC1D9B	CLASH	23622248
hsa-miR-769-3p	TBC1D9B	CLASH	23622248
hsa-miR-877-3p	TBC1D9B	CLASH	23622248
hsa-miR-940	TBC1D9B	CLASH	23622248
hsa-miR-1226-3p	TBX3	CLASH	23622248
hsa-miR-1233-3p	TCEA3	PAR-CLIP	21572407
hsa-miR-1233-3p	TCEA3	PAR-CLIP	23592263
hsa-miR-24-3p	TCEA3	Microarray	19748357
hsa-miR-940	TCEA3	PAR-CLIP	21572407
hsa-miR-940	TCEA3	PAR-CLIP	23592263
hsa-miR-1224-5p	TCEANC	PAR-CLIP	22100165
hsa-miR-484	TCF19	CLASH	23622248
hsa-miR-331-3p	TCP1	CLASH	23622248
hsa-miR-342-3p	TCP1	CLASH	23622248
hsa-miR-378a-3p	TCP1	CLASH	23622248
hsa-miR-615-3p	TCP1	CLASH	23622248
hsa-miR-652-3p	TCP1	CLASH	23622248
hsa-miR-219a-1-3p	TEAD1	PAR-CLIP	23592263
hsa-miR-125a-5p	TFRC	CLASH	23622248
hsa-miR-210-3p	TFRC	Immunoblot//Immunohistochemistry//Luciferase reporter assay//qRT-PCR	22896707
hsa-miR-210-3p	TFRC	HITS-CLIP	22473208
hsa-miR-34a-5p	TFRC	Proteomics	21566225
hsa-miR-204-5p	TGFBR2	Luciferase reporter assay	20056717
hsa-miR-204-5p	TGFBR2	Microarray	21282569
hsa-miR-211-5p	TGFBR2	Luciferase reporter assay//Microarray//qRT-PCR//Western blot	24039954
hsa-miR-34a-5p	TGFBR2	PAR-CLIP	22012620
hsa-miR-370-3p	TGFBR2	GFP reporter assay//LacZ reporter assay//Luciferase reporter assay//qRT-PCR//Western blot	21666718
hsa-miR-373-3p	TGFBR2	Luciferase reporter assay//qRT-PCR//Western blot	22020335
hsa-miR-449a	TGFBR2	PAR-CLIP	22012620
hsa-miR-449c-5p	TGFBR2	PAR-CLIP	22012620
hsa-miR-595	TGFBR2	PAR-CLIP	23592263
hsa-miR-93-5p	TGFBR2	ELISA//Immunohistochemistry//Luciferase reporter assay//Microarray//qRT-PCR//Western blot	24606633
hsa-miR-93-5p	TGFBR2	Sequencing//PAR-CLIP	20371350
hsa-miR-93-5p	TGFBR2	PAR-CLIP	21572407
hsa-miR-93-5p	TGFBR2	PAR-CLIP	22012620
hsa-miR-93-5p	TGFBR2	HITS-CLIP	22473208
hsa-miR-940	TGFBR2	PAR-CLIP	22012620
hsa-miR-34a-5p	TGM2	Proteomics	21566225
hsa-let-7e-5p	THADA	CLASH	23622248
hsa-miR-198	THBS1	PAR-CLIP	23592263
hsa-miR-211-3p	THBS1	PAR-CLIP	23592263
hsa-miR-27b-3p	THBS1	Luciferase reporter assay	24177325
hsa-miR-491-5p	THBS1	PAR-CLIP	23592263
hsa-miR-766-5p	THBS1	PAR-CLIP	23592263
hsa-miR-92a-2-5p	THBS1	PAR-CLIP	23592263
hsa-miR-27b-3p	THBS2	Luciferase reporter assay	24177325
hsa-let-7e-5p	THEM6	PAR-CLIP	23592263
hsa-let-7e-5p	THEM6	PAR-CLIP	24398324
hsa-miR-194-3p	THEM6	PAR-CLIP	23592263
hsa-miR-650	THEM6	PAR-CLIP	23592263
hsa-miR-650	THEM6	PAR-CLIP	24398324
hsa-miR-765	THEM6	PAR-CLIP	23592263
hsa-miR-765	THEM6	PAR-CLIP	24398324
hsa-miR-877-5p	THEM6	PAR-CLIP	23592263
hsa-miR-877-5p	THEM6	PAR-CLIP	24398324
hsa-let-7e-5p	TIMP3	CLASH	23622248
hsa-miR-30c-2-3p	TIMP3	CLASH	23622248
hsa-miR-423-5p	TIMP3	CLASH	23622248
hsa-miR-324-3p	TJP1	CLASH	23622248
hsa-miR-615-3p	TJP1	CLASH	23622248
hsa-miR-484	TLN1	CLASH	23622248
hsa-miR-760	TLN1	CLASH	23622248
hsa-miR-146a-5p	TLR4	ELISA//Luciferase reporter assay//Microarray//qRT-PCR//Western blot	21329689
hsa-miR-193b-3p	TMBIM1	CLASH	23622248
hsa-miR-615-3p	TMCO4	CLASH	23622248
hsa-let-7e-5p	TMEM107	CLASH	23622248
hsa-miR-652-3p	TMEM107	CLASH	23622248
hsa-miR-1226-3p	TMEM25	CLASH	23622248
hsa-miR-193b-3p	TMEM33	Proteomics	21512034
hsa-miR-328-3p	TMEM33	CLASH	23622248
hsa-miR-615-3p	TMEM33	CLASH	23622248
hsa-miR-331-3p	TMF1	CLASH	23622248
hsa-miR-484	TMF1	CLASH	23622248
hsa-let-7e-5p	TMTC3	PAR-CLIP	23592263
hsa-miR-27b-3p	TMTC3	PAR-CLIP	23592263
hsa-miR-297	TMTC3	PAR-CLIP	20371350
hsa-miR-297	TMTC3	PAR-CLIP	21572407
hsa-miR-515-5p	TMTC3	PAR-CLIP	23592263
hsa-miR-516b-5p	TMTC3	PAR-CLIP	23592263
hsa-miR-193b-3p	TNFRSF1B	HITS-CLIP	22473208
hsa-miR-130a-5p	TNPO1	PAR-CLIP	23592263
hsa-miR-210-3p	TNPO1	immunoprecipitaion//Microarray//qRT-PCR	19826008
hsa-miR-27b-3p	TNPO1	HITS-CLIP	22473208
hsa-miR-27b-3p	TNPO1	PAR-CLIP	23592263
hsa-miR-34a-5p	TNPO1	Sequencing	20371350
hsa-miR-513a-5p	TNPO1	PAR-CLIP	23592263
hsa-miR-640	TNPO1	PAR-CLIP	21572407
hsa-miR-210-3p	TNPO3	HITS-CLIP	22473208
hsa-miR-24-3p	TNPO3	Microarray	19748357
hsa-miR-24-3p	TNPO3	PAR-CLIP	21572407
hsa-miR-24-3p	TNPO3	PAR-CLIP	23446348
hsa-miR-34a-5p	TNPO3	Proteomics	21566225
hsa-miR-1301-3p	TNXB	CLASH	23622248
hsa-miR-378a-3p	TOB2	Immunoblot//Luciferase reporter assay//qRT-PCR	21242960
hsa-miR-574-5p	TOB2	PAR-CLIP	23592263
hsa-miR-744-5p	TOB2	CLASH	23622248
hsa-miR-765	TOB2	PAR-CLIP	23592263
hsa-miR-766-5p	TOB2	PAR-CLIP	23592263
hsa-miR-877-5p	TOB2	CLASH	23622248
hsa-miR-24-3p	TOMM22	Microarray	19748357
hsa-miR-1226-3p	TOP2A	CLASH	23622248
hsa-miR-193b-3p	TOP2A	Microarray	20304954
hsa-miR-125a-5p	TP53INP1	PAR-CLIP	22100165
hsa-miR-125a-5p	TP53INP1	PAR-CLIP	24398324
hsa-miR-27b-3p	TP53INP1	PAR-CLIP	24398324
hsa-miR-93-5p	TP53INP1	Luciferase reporter assay//Western blot	18974142
hsa-miR-93-5p	TP53INP1	PAR-CLIP	22100165
hsa-miR-34a-5p	TPM1	Proteomics	21566225
hsa-miR-125a-5p	TPM4	CLASH	23622248
hsa-miR-93-5p	TPM4	PAR-CLIP	23592263
hsa-miR-940	TPM4	PAR-CLIP	22012620
hsa-miR-940	TPM4	CLASH	23622248
hsa-miR-615-3p	TPT1	CLASH	23622248
hsa-miR-877-3p	TRAPPC11	CLASH	23622248
hsa-miR-93-5p	TRIM32	HITS-CLIP	22473208
hsa-miR-185-3p	TRIP10	PAR-CLIP	23592263
hsa-miR-615-3p	TRIP10	Sequencing	20371350
hsa-miR-93-5p	TRIP10	Sequencing	20371350
hsa-miR-93-5p	TRIP10	Microarray//qRT-PCR	22815788
hsa-miR-93-5p	TRIP10	PAR-CLIP	23592263
hsa-miR-939-3p	TRIP10	PAR-CLIP	23592263
hsa-miR-744-5p	TSC2	CLASH	23622248
hsa-let-7e-5p	TSC22D2	PAR-CLIP	23592263
hsa-let-7e-5p	TSC22D2	PAR-CLIP	24398324
hsa-miR-146b-3p	TSC22D2	PAR-CLIP	23592263
hsa-miR-204-5p	TSC22D2	PAR-CLIP	22100165
hsa-miR-211-5p	TSC22D2	PAR-CLIP	22100165
hsa-miR-503-5p	TSC22D2	PAR-CLIP	23592263
hsa-miR-646	TSC22D2	PAR-CLIP	23592263
hsa-miR-1229-3p	TSC22D3	CLASH	23622248
hsa-miR-484	TSC22D3	CLASH	23622248
hsa-miR-499a-3p	TSC22D3	PAR-CLIP	21572407
hsa-miR-499a-3p	TSC22D3	PAR-CLIP	23592263
hsa-miR-744-5p	TSC22D3	CLASH	23622248
hsa-miR-877-3p	TSC22D3	CLASH	23622248
hsa-miR-27b-3p	TTC3	HITS-CLIP	22473208
hsa-miR-877-3p	TTC3	CLASH	23622248
hsa-let-7e-5p	TUBA1B	CLASH	23622248
hsa-miR-1229-3p	TUBA1B	CLASH	23622248
hsa-miR-193b-3p	TUBA1B	Proteomics	21512034
hsa-miR-484	TUBA1B	CLASH	23622248
hsa-miR-505-5p	TUBA1B	CLASH	23622248
hsa-miR-615-3p	TUBA1B	CLASH	23622248
hsa-miR-652-3p	TUBA1B	CLASH	23622248
hsa-miR-744-5p	TUBA1B	CLASH	23622248
hsa-miR-760	TUBA1B	CLASH	23622248
hsa-miR-877-3p	TUBA1B	CLASH	23622248
hsa-miR-877-5p	TUBA1B	CLASH	23622248
hsa-miR-760	TUBA1C	CLASH	23622248
hsa-miR-877-3p	TUBA1C	CLASH	23622248
hsa-miR-940	TUBA1C	CLASH	23622248
hsa-miR-484	TUBB2A	CLASH	23622248
hsa-let-7e-5p	TUBB4B	CLASH	23622248
hsa-miR-1226-3p	TUBB4B	CLASH	23622248
hsa-miR-331-3p	TUBB4B	CLASH	23622248
hsa-miR-1229-3p	TUSC3	CLASH	23622248
hsa-miR-1301-3p	TUT1	CLASH	23622248
hsa-miR-18a-3p	TUT1	CLASH	23622248
hsa-miR-193b-3p	TUT1	CLASH	23622248
hsa-miR-331-3p	TUT1	CLASH	23622248
hsa-miR-342-3p	TUT1	CLASH	23622248
hsa-miR-484	TUT1	CLASH	23622248
hsa-miR-503-5p	TUT1	CLASH	23622248
hsa-miR-615-3p	TUT1	CLASH	23622248
hsa-miR-93-5p	TUT1	CLASH	23622248
hsa-miR-18a-3p	TXNIP	PAR-CLIP	23592263
hsa-miR-194-3p	TXNIP	PAR-CLIP	23446348
hsa-miR-204-5p	TXNIP	PAR-CLIP	22012620
hsa-miR-211-5p	TXNIP	PAR-CLIP	22012620
hsa-miR-27b-3p	TXNIP	PAR-CLIP	23446348
hsa-miR-34a-5p	TXNIP	Sequencing//PAR-CLIP	20371350
hsa-miR-34a-5p	TXNIP	PAR-CLIP	23446348
hsa-miR-373-3p	TXNIP	Luciferase reporter assay//qRT-PCR//Western blot	21271679
hsa-miR-373-3p	TXNIP	PAR-CLIP	20371350
hsa-miR-373-3p	TXNIP	PAR-CLIP	21572407
hsa-miR-373-3p	TXNIP	PAR-CLIP	23446348
hsa-miR-373-3p	TXNIP	PAR-CLIP	24398324
hsa-miR-378a-3p	TXNIP	CLASH	23622248
hsa-miR-423-5p	TXNIP	PAR-CLIP	20371350
hsa-miR-423-5p	TXNIP	PAR-CLIP	23446348
hsa-miR-423-5p	TXNIP	PAR-CLIP	24398324
hsa-miR-449a	TXNIP	PAR-CLIP	20371350
hsa-miR-449a	TXNIP	PAR-CLIP	23446348
hsa-miR-499a-3p	TXNIP	PAR-CLIP	20371350
hsa-miR-519d-5p	TXNIP	PAR-CLIP	20371350
hsa-miR-519d-5p	TXNIP	PAR-CLIP	23446348
hsa-miR-623	TXNIP	PAR-CLIP	22012620
hsa-miR-885-3p	TXNIP	PAR-CLIP	20371350
hsa-miR-885-3p	TXNIP	PAR-CLIP	23446348
hsa-miR-885-3p	TXNIP	PAR-CLIP	24398324
hsa-miR-889-5p	TXNIP	PAR-CLIP	21572407
hsa-miR-889-5p	TXNIP	PAR-CLIP	24398324
hsa-miR-93-5p	TXNIP	PAR-CLIP	20371350
hsa-miR-93-5p	TXNIP	HITS-CLIP	22473208
hsa-miR-93-5p	TXNIP	PAR-CLIP	24398324
hsa-miR-484	UBAC2	CLASH	23622248
hsa-let-7e-5p	UBAP2L	CLASH	23622248
hsa-miR-484	UBAP2L	CLASH	23622248
hsa-miR-760	UBAP2L	CLASH	23622248
hsa-miR-93-5p	UBAP2L	CLASH	23622248
hsa-miR-24-3p	UBC	qRT-PCR	19748357
hsa-miR-324-3p	UBC	CLASH	23622248
hsa-miR-615-3p	UBC	CLASH	23622248
hsa-miR-769-3p	UBC	CLASH	23622248
hsa-miR-877-5p	UBC	CLASH	23622248
hsa-miR-423-5p	UBE2D3	CLASH	23622248
hsa-miR-877-3p	UBE2D3	CLASH	23622248
hsa-miR-920	UBE2D3	PAR-CLIP	22100165
hsa-miR-1184	UBE2G1	PAR-CLIP	23592263
hsa-miR-1226-3p	UBE2G1	CLASH	23622248
hsa-let-7e-5p	UBE2H	CLASH	23622248
hsa-miR-24-3p	UBE2K	PAR-CLIP	20371350
hsa-miR-24-3p	UBE2K	PAR-CLIP	23446348
hsa-miR-30c-1-3p	UBE2O	CLASH	23622248
hsa-miR-328-3p	UBE2O	CLASH	23622248
hsa-miR-485-5p	UBE2O	HITS-CLIP	24374217
hsa-miR-744-5p	UBE2O	CLASH	23622248
hsa-miR-877-3p	UBE2O	CLASH	23622248
hsa-miR-93-5p	UBE2O	CLASH	23622248
hsa-let-7e-5p	UBN2	CLASH	23622248
hsa-miR-1226-5p	UBN2	PAR-CLIP	23592263
hsa-miR-194-3p	UBN2	HITS-CLIP	24906430
hsa-miR-378a-5p	UBN2	HITS-CLIP	22927820
hsa-miR-378a-5p	UBN2	HITS-CLIP	23824327
hsa-miR-765	UBN2	PAR-CLIP	23592263
hsa-miR-889-5p	UBN2	PAR-CLIP	20371350
hsa-miR-937-5p	UBN2	PAR-CLIP	20371350
hsa-miR-937-5p	UBN2	PAR-CLIP	21572407
hsa-miR-937-5p	UBN2	PAR-CLIP	22012620
hsa-miR-937-5p	UBN2	PAR-CLIP	23446348
hsa-miR-27b-3p	UBXN1	CLASH	23622248
hsa-miR-373-3p	UBXN1	Microarray	15685193
hsa-miR-615-3p	UBXN1	CLASH	23622248
hsa-miR-18a-3p	UBXN6	CLASH	23622248
hsa-miR-18a-3p	UBXN7	CLASH	23622248
hsa-miR-342-3p	UBXN7	PAR-CLIP	23592263
hsa-miR-513a-5p	UBXN7	PAR-CLIP	23592263
hsa-miR-593-3p	UBXN7	HITS-CLIP	23313552
hsa-miR-877-3p	UBXN7	CLASH	23622248
hsa-miR-484	UCP2	CLASH	23622248
hsa-miR-27b-3p	UGCG	PAR-CLIP	23592263
hsa-miR-27b-3p	UGCG	HITS-CLIP	23824327
hsa-miR-328-3p	UGCG	PAR-CLIP	23592263
hsa-miR-510-5p	UGCG	PAR-CLIP	23592263
hsa-miR-513a-5p	UGCG	PAR-CLIP	23592263
hsa-miR-513a-5p	UGCG	HITS-CLIP	23824327
hsa-miR-744-5p	ULK3	CLASH	23622248
hsa-miR-204-3p	UNG	PAR-CLIP	20371350
hsa-miR-204-3p	UNG	PAR-CLIP//HITS-CLIP	21572407
hsa-miR-204-3p	UNG	PAR-CLIP	23446348
hsa-miR-24-3p	UNG	Microarray	19748357
hsa-miR-484	URGCP	CLASH	23622248
hsa-miR-877-3p	URGCP	CLASH	23622248
hsa-miR-339-5p	USF2	CLASH	23622248
hsa-miR-204-5p	USP14	CLASH	23622248
hsa-miR-635	USP14	PAR-CLIP	21572407
hsa-miR-635	USP14	PAR-CLIP	23446348
hsa-miR-635	USP14	PAR-CLIP	24398324
hsa-miR-331-3p	USP21	CLASH	23622248
hsa-miR-671-5p	USP21	CLASH	23622248
hsa-miR-744-5p	USP21	CLASH	23622248
hsa-miR-93-5p	USP21	Sequencing	20371350
hsa-miR-18a-3p	USP3	CLASH	23622248
hsa-miR-93-5p	USP3	HITS-CLIP	22473208
hsa-miR-484	USP40	CLASH	23622248
hsa-let-7e-5p	VARS	CLASH	23622248
hsa-miR-324-3p	VARS	CLASH	23622248
hsa-miR-331-3p	VARS	CLASH	23622248
hsa-miR-484	VARS	CLASH	23622248
hsa-miR-615-3p	VARS	CLASH	23622248
hsa-miR-760	VARS	CLASH	23622248
hsa-miR-193b-3p	VASP	Proteomics	21512034
hsa-miR-330-5p	VASP	CLASH	23622248
hsa-let-7e-5p	VGLL4	CLASH	23622248
hsa-miR-1184	VGLL4	PAR-CLIP	23592263
hsa-miR-1233-5p	VGLL4	PAR-CLIP	23446348
hsa-miR-1233-5p	VGLL4	PAR-CLIP	23592263
hsa-miR-194-3p	VGLL4	PAR-CLIP	23446348
hsa-miR-194-3p	VGLL4	PAR-CLIP	23592263
hsa-miR-744-5p	VGLL4	PAR-CLIP	23446348
hsa-miR-744-5p	VGLL4	PAR-CLIP	23592263
hsa-miR-210-3p	VMP1	Luciferase reporter assay//Microarray//Western blot	22144109
hsa-miR-210-3p	VMP1	Luciferase reporter assay//Western blot	24632577
hsa-miR-219a-1-3p	VPS28	PAR-CLIP	23592263
hsa-miR-328-3p	VPS28	CLASH	23622248
hsa-miR-644a	VPS28	PAR-CLIP	23592263
hsa-miR-331-3p	VPS37B	CLASH	23622248
hsa-miR-34a-5p	VPS37B	Sequencing	20371350
hsa-miR-34a-5p	VPS37B	PAR-CLIP	23446348
[truncated: 113 more rows]
