# Supplementary material for: Identification and integrated analysis of differentially expressed lncRNAs and circRNAs reveal the potential ceRNA networks during PDLSC osteogenic differentiation
Source: BMC Genet. 2017 Dec 2;18:100. doi: 10.1186/s12863-017-0569-4 (PMC5712120; doi:10.1186/s12863-017-0569-4)
Supplement: Supplementary file 11 — target mRNAs_GO enrichment.xlsx GO items enriched by target mRNAs through GO analysis (XLSX 95 kb) [file 12863_2017_569_MOESM11_ESM.xlsx]

## Sheet: GO enrichment_results
geneset	description	GO_function	OverlapGene_UserID	P Value
GO:0008219	cell death	biological_process	PDCD6IP;RNF41;PSME3;NET1;YAP1;CEBPB;HYOU1;TXNIP;NEK6;NCKAP1;HSPH1;PHB2;CLN3;ADM;JMY;CTNNA1;CTSB;DAB2;DDB1;DDIT3;DDX5;DHCR24;DNM2;ATN1;TSC22D3;DUSP1;ANO6;EIF4G1;CTTN;HIPK1;ESR1;FGFR1;TRIM32;ACIN1;FOXO1;FOXO3;FLNA;DIP2A;PACS2;NCSTN;SCRIB;BCL2L13;GAPDH;HIGD1A;GJA1;BBC3;NDOR1;GLI3;HIPK2;ABR;GRINA;NR3C1;GSK3A;UBE2K;HMOX1;APBB1;APC;BIRC2;BIRC3;ID3;IGFBP3;APP;FAS;IL6ST;INHBB;IRAK1;IRF7;ARAF;ITPR1;RHOB;L…	7.12763e-14
GO:0012501	programmed cell death	biological_process	PDCD6IP;RNF41;PSME3;NET1;YAP1;CEBPB;HYOU1;TXNIP;NEK6;NCKAP1;HSPH1;PHB2;CLN3;ADM;JMY;CTNNA1;CTSB;DAB2;DDB1;DDIT3;DDX5;DHCR24;DNM2;ATN1;TSC22D3;DUSP1;ANO6;CTTN;HIPK1;ESR1;FGFR1;TRIM32;ACIN1;FOXO1;FOXO3;FLNA;DIP2A;PACS2;NCSTN;SCRIB;BCL2L13;GAPDH;HIGD1A;GJA1;BBC3;GLI3;HIPK2;ABR;GRINA;NR3C1;GSK3A;UBE2K;HMOX1;APBB1;APC;BIRC2;BIRC3;ID3;IGFBP3;APP;FAS;IL6ST;INHBB;IRAK1;IRF7;ARAF;ITPR1;RHOB;LAMP1;LDHA;LMN…	2.89768e-14
GO:0033554	cellular response to stress	biological_process	CDK2;NET1;YAP1;CEBPB;HYOU1;NEK6;HSPH1;MORF4L1;ASCC3;FOXN3;RNF139;ADM;JMY;CTNNA1;DCTN1;DDB1;DDIT3;DDX5;DHFR;DNM2;DVL2;EIF4G1;HIPK1;FANCA;FANCD2;SEC31A;TRIM32;KDM2A;FOXO1;FOXO3;CNOT6L;ULK3;MYOF;HIPK2;GRINA;GSK3A;GTF2H3;HAS2;UBE2K;HMOX1;APBB1;APC;HSPA8;UBAC2;RBPJ;FAS;INHBB;IRAK1;IRF7;ITPR1;RHOB;FADS1;LMNA;ARNT;MGST1;MIF;MKI67;MYC;MYO6;NF1;NFE2L1;CNOT4;NOTCH1;NPM1;P4HB;PAFAH1B1;COPS7A;ASCC1;UBXN1;PDG…	1.55431e-15
GO:0006915	apoptotic process	biological_process	PDCD6IP;RNF41;PSME3;NET1;YAP1;CEBPB;HYOU1;TXNIP;NEK6;NCKAP1;HSPH1;PHB2;CLN3;ADM;JMY;CTNNA1;CTSB;DAB2;DDB1;DDIT3;DDX5;DHCR24;DNM2;ATN1;TSC22D3;DUSP1;ANO6;CTTN;HIPK1;ESR1;FGFR1;TRIM32;ACIN1;FOXO1;FOXO3;FLNA;DIP2A;PACS2;NCSTN;SCRIB;BCL2L13;GAPDH;HIGD1A;GJA1;BBC3;GLI3;HIPK2;ABR;GRINA;NR3C1;GSK3A;UBE2K;HMOX1;APBB1;APC;BIRC2;BIRC3;ID3;IGFBP3;APP;FAS;IL6ST;INHBB;IRAK1;IRF7;ARAF;ITPR1;RHOB;LAMP1;LDHA;LMN…	6.09512e-14
GO:0008283	cell proliferation	biological_process	CDH2;PTPRU;NAMPT;CDK2;RNF41;ADARB1;YAP1;CEBPB;TXNIP;TOB2;MORF4L1;ASCC3;RNF139;NACC1;PHB2;ADM;CTNNA1;DAB2;DHCR7;DHCR24;DNMT1;DTYMK;DVL2;S1PR3;EFNB2;EIF4G1;HIPK1;ESR1;FANCA;FGFR1;TRIM32;FOXO1;FOXO3;FLNA;NCSTN;SCRIB;SH3BP4;CNOT6L;FTH1;GJA1;GLI3;HIPK2;ANXA2;HAS2;HELLS;HMOX1;APC;BIRC2;IGF2;IGFBP3;RBPJ;FAS;IL4R;IL6ST;IMPDH1;IRAK1;LIF;LMNA;ARNT;SMAD3;CD46;MECP2;MIF;MKI67;KMT2A;MYC;NAP1L1;NF1;NOP2;NOTCH1…	6.18017e-11
GO:0051649	establishment of localization in cell	biological_process	CDH2;PDCD6IP;ACTR2;SRRM1;TUBA1B;HYOU1;TXNIP;GIPC1;KDELR2;PKIG;RNF139;DDX19B;PHB2;FCHO2;AP2M1;CLN3;CLTC;ANKRD54;DAB2;AP2A2;AP2B1;DCTN1;DDIT3;DYNC1H1;DNM2;ABCA1;CTTN;CASC3;SEC31A;TBC1D9B;FLNA;PACS2;SCRIB;TNPO3;GAK;AP3M1;SNX5;GLI3;GOLGA4;GPM6B;GSK3A;ANXA2;HMOX1;HSPA8;UBAC2;APP;IL4R;ITPR1;ARF1;TNPO1;RHOB;LAMP1;LMNA;SMAD3;MAP4;MYH9;MYO6;MYO10;NF1;NMT1;NPM1;ATP5A1;PAFAH1B1;PCNT;VPS28;CDK16;SNX9;ANKFY1;…	4.99533e-09
GO:0009056	catabolic process	biological_process	PDCD6IP;RNF41;PSME3;GIPC1;RNF139;MGLL;CLN3;CPT1C;COL1A1;COL6A1;CSNK1A1;CTSB;DAB2;DDB1;DDIT3;DLST;DNASE1L1;EIF4A1;EIF4A2;EIF4G1;ENO1;NAPEPLD;ALDH3A2;ALDOA;CASC3;BTBD3;TRIM32;FOXO1;FLNA;PLD3;CNOT6L;SAMHD1;GAPDH;BSCL2;GJA1;USP21;AGO2;GPD2;ANPEP;MYLIP;GSK3A;GUSB;ACAA1;ANXA2;UBE2K;HMOX1;APC;BIRC2;HSPG2;UBAC2;NANOS1;ACADS;ACADSB;IMPA2;ARAF;ITPA;LDHA;ARNT;SMAD3;ARSB;MMP7;MMP11;NAGA;CNOT4;PAFAH1B1;COL5A3…	3.99033e-08
GO:0045184	establishment of protein localization	biological_process	CDH2;PDCD6IP;TXNIP;GIPC1;HSPH1;KDELR2;PKIG;DDX19B;PHB2;AP2M1;CLTC;COL1A1;DAB2;AP2A2;AP2B1;DDIT3;DNM2;ABCA1;CTTN;ENSA;SEC31A;TBC1D9B;FLNA;PACS2;EXOC7;MACF1;TNPO3;GAK;GJA1;AP3M1;SNX5;GLI3;GOLGA4;GPM6B;GSK3A;ANXA2;APBA2;APBB1;HSPA8;UBAC2;RBPJ;IL4R;INHBB;ITPR1;ARF1;TNPO1;RHOB;LAMP1;LMNA;SMAD3;MIF;MYH9;MYO6;NF1;NMT1;NOTCH1;NPM1;PAFAH1B1;PCNT;VPS28;CDK16;SNX9;VPS54;PPARD;ATG16L1;VPS53;DMAP1;PARD3;TOMM2…	5.25336e-07
GO:0007049	cell cycle	biological_process	PDCD6IP;ACTR2;CDK2;PSME3;TUBB4B;ADARB1;TXNIP;STAG2;GIPC1;NEK6;CHD3;FOXN3;PHB2;CLTC;CCSAP;JMY;CSNK1A1;DCTN1;DDB1;DDIT3;DHCR24;DHFR;DYNC1H1;DNM2;DTYMK;DUSP1;EIF4G1;ENSA;FANCA;FANCD2;FGFR1;TRIM32;FLNA;SCRIB;CNOT6L;GAK;EML4;HIPK2;NR3C1;HELLS;APBB1;APC;BIRC2;BIRC3;HSPA8;ID3;IGF2;APP;RHOB;RHOC;STMN1;LIF;LMNA;SMAD3;MAP4;MCM3;MCM4;MIF;MKI67;MYC;MYH9;NEK1;CNOT4;NPM1;PAFAH1B1;PCNT;CDK16;SNX9;CAB39;CDK12;PI…	1.06655e-10
GO:1901575	organic substance catabolic process	biological_process	PDCD6IP;RNF41;PSME3;GIPC1;RNF139;MGLL;CLN3;CPT1C;CSNK1A1;CTSB;DAB2;DDB1;DDIT3;DLST;DNASE1L1;EIF4A1;EIF4A2;EIF4G1;ENO1;NAPEPLD;ALDH3A2;ALDOA;CASC3;BTBD3;TRIM32;FOXO1;FLNA;PLD3;CNOT6L;SAMHD1;GAPDH;BSCL2;GJA1;USP21;AGO2;GPD2;ANPEP;MYLIP;GSK3A;GUSB;ACAA1;ANXA2;UBE2K;HMOX1;APC;BIRC2;HSPG2;UBAC2;NANOS1;ACADS;ACADSB;IMPA2;ARAF;ITPA;LDHA;ARNT;SMAD3;ARSB;NAGA;CNOT4;PAFAH1B1;UBXN1;VPS28;SNX9;PHKB;PKM;PLA2G…	3.0138e-08
GO:0006366	transcription from RNA polymerase II promoter	biological_process	NAMPT;CDK2;SRRM1;YAP1;CEBPB;TXNIP;NFAT5;HSPH1;CHD3;WDR5;PKIG;FSTL1;AEBP2;JMY;CUX1;DDIT3;DDX5;TCEANC;ASXL1;DNMT1;ATN1;TSC22D3;DVL2;ELK3;ESR1;FGFR1;CASC3;MTF2;DKK1;WDTC1;FOXO1;FOXO3;FLNA;AGO2;GLI3;BCL9L;HIPK2;NR3C1;GTF2H3;GTF2I;HIST1H1E;HMOX1;APBB1;ID3;APP;RBPJ;IRF7;LIF;ARNT;SMAD3;SMAD5;MBD1;MECP2;KMT2A;MYC;MYO6;NFE2L1;NFIX;NOTCH1;SERPINE1;ZNF639;ZBTB7A;CDK12;POLR2B;PPARD;ATF7IP;DMAP1;ARNTL2;RGMA;Z…	4.97524e-06
GO:0048584	positive regulation of response to stimulus	biological_process	CDH2;AKT3;ACTR2;PSME3;YAP1;GIPC1;NEK6;NCKAP1;PHB2;COL1A1;CTNNA1;CTSB;CREBRF;DAB2;DDIT3;DDX5;ASXL1;DUSP5;DVL2;ANO6;ESR1;FGFR1;TRIM32;FOXO3;FLNA;MACF1;DSTYK;ULK3;GJA1;ATP2C1;BBC3;HIPK2;GSK3A;CFH;UBE2K;HMOX1;APBB1;BIRC2;BIRC3;IGF2;IGFBP3;RBPJ;FAS;IL4R;IL6ST;INHBB;IRAK1;IRF7;ARAF;RHOC;LAMP1;LIF;ARNT;SMAD3;CD46;MIF;KMT2A;MYC;MYO10;NF1;NMT1;NOTCH1;PAFAH1B1;SERPINE1;C1RL;PDGFRA;PPARD;TMEM33;RNF220;CDKN2…	1.80842e-06
GO:2000026	regulation of multicellular organismal development	biological_process	CDH2;ACTR2;RNF41;PSME3;BASP1;YAP1;CEBPB;TOB2;PHB2;AP2M1;CLTC;CCSAP;COL1A1;ANKRD54;ADM;CTNNA1;CUX1;DAB2;AP2A2;AP2B1;DDIT3;DDX5;DNM2;TSC22D3;DVL2;S1PR3;EFNB2;ANO6;EIF4G1;CTTN;HIPK1;ESR1;FANCA;FANCD2;FGFR1;DKK1;TRIM32;ACIN1;FOXO3;PLXND1;FLNA;MACF1;NEGR1;GAK;GJA1;GLG1;GLI3;GOLGA4;GPM6B;BCL9L;HIPK2;GSK3A;GTF2I;HMOX1;APBB1;IFRD1;APP;RBPJ;FAS;IL4R;IL6ST;IRF7;ARF1;RHOB;LIF;ARNT;SMAD3;ARSB;MBD1;CD46;MECP2…	2.53072e-09
GO:0046907	intracellular transport	biological_process	ACTR2;SRRM1;TUBA1B;HYOU1;TXNIP;GIPC1;KDELR2;PKIG;RNF139;DDX19B;PHB2;FCHO2;AP2M1;CLN3;CLTC;ANKRD54;DAB2;AP2A2;AP2B1;DCTN1;DYNC1H1;DNM2;ABCA1;CTTN;CASC3;SEC31A;TBC1D9B;FLNA;PACS2;SCRIB;TNPO3;GAK;AP3M1;SNX5;GLI3;GOLGA4;GSK3A;ANXA2;HMOX1;HSPA8;UBAC2;APP;IL4R;ARF1;TNPO1;RHOB;LAMP1;LMNA;SMAD3;MYO6;MYO10;NF1;NPM1;ATP5A1;PAFAH1B1;PCNT;VPS28;SNX9;ANKFY1;VPS54;VPS53;PPP6R3;DMAP1;PARD3;TOMM22;PTGS2;RAP1A;RP…	9.25008e-09
GO:0070727	cellular macromolecule localization	biological_process	CDH2;PTPRU;TXNIP;GIPC1;HSPH1;KDELR2;PKIG;PACSIN2;PHB2;FCHO2;AP2M1;CLTC;FRMD6;COL1A1;CPE;CTNNA1;DAB2;AP2A2;AP2B1;DDIT3;DVL2;CTTN;ESR1;CASC3;TBC1D9B;FLNA;FLNB;PACS2;MACF1;ACAP2;TNPO3;SH3BP4;GAK;AP3M1;SNX5;GLI3;GOLGA4;GPM6B;GSK3A;ANXA2;HSPA8;UBAC2;TNPO1;RHOB;LAMP1;LIF;LMNA;SMAD3;MYO6;NF1;NMT1;NPM1;PCNT;VPS28;SNX9;RAPGEF6;PINX1;TMEM33;DMAP1;WDR45B;PARD3;TOMM22;PTGS2;PTPRK;RRAGD;RAC1;RPL3;RPL4;RPL8;RP…	1.67956e-09
GO:0015031	protein transport	biological_process	PDCD6IP;TXNIP;GIPC1;KDELR2;PKIG;DDX19B;PHB2;AP2M1;CLTC;COL1A1;DAB2;AP2A2;AP2B1;DNM2;ABCA1;CTTN;ENSA;SEC31A;TBC1D9B;FLNA;PACS2;EXOC7;MACF1;TNPO3;GJA1;AP3M1;SNX5;GLI3;GOLGA4;GPM6B;GSK3A;ANXA2;APBA2;APBB1;HSPA8;UBAC2;RBPJ;IL4R;INHBB;ITPR1;ARF1;TNPO1;RHOB;LMNA;SMAD3;MIF;MYH9;MYO6;NF1;NOTCH1;NPM1;PAFAH1B1;PCNT;VPS28;CDK16;SNX9;VPS54;PPARD;ATG16L1;VPS53;DMAP1;PARD3;TOMM22;C16orf62;PTGS2;PTPRN;RAP1A;RPL…	9.51085e-07
GO:0009605	response to external stimulus	biological_process	ADARB1;CEBPB;PRPF8;TXNIP;ADAMTS5;FSTL1;PHB2;MGLL;AP2M1;COL1A1;ADM;AP2A2;AP2B1;DDIT3;ABCA1;EFNB2;ANO6;ENO1;ENSA;ESR1;FANCA;FANCD2;FGFR1;FOXO1;FOXO3;PLXND1;COTL1;SCRIB;ALPL;SAMHD1;GJA1;GLI3;ABR;ANXA2;CFH;HMOX1;BIRC2;BIRC3;HSPA8;IFNGR2;APP;RBPJ;FAS;IL4R;IL6ST;INHBB;IRAK1;IRF7;ARF1;STMN1;LDHA;FADS1;SMAD3;ARSB;MBD1;CD46;MECP2;MGST1;MIF;MMP7;NMT1;NOTCH1;ATP2B1;SERPINE1;PDGFRA;PIM1;PKM;PLAU;PPARD;FAM46A…	6.74693e-05
GO:0010941	regulation of cell death	biological_process	PSME3;NET1;YAP1;CEBPB;HYOU1;TXNIP;HSPH1;PHB2;CLN3;ADM;JMY;CTNNA1;CTSB;DAB2;DDB1;DDIT3;DHCR24;DNM2;TSC22D3;DUSP1;ANO6;EIF4G1;CTTN;ESR1;FGFR1;TRIM32;FOXO1;FOXO3;FLNA;DIP2A;NCSTN;SCRIB;BCL2L13;HIGD1A;BBC3;GLI3;HIPK2;ABR;GRINA;GSK3A;HMOX1;APBB1;APC;BIRC2;BIRC3;ID3;IGFBP3;FAS;IL6ST;INHBB;IRAK1;IRF7;ARAF;RHOB;LDHA;LMNA;SMAD3;MECP2;MIF;MYC;NF1;NMT1;NOTCH1;NPM1;P4HB;SERPINE1;PIM1;PPARD;PARP16;AMBRA1;CIAP…	2.727e-11
GO:0034613	cellular protein localization	biological_process	CDH2;PTPRU;TXNIP;GIPC1;HSPH1;KDELR2;PKIG;PACSIN2;PHB2;FCHO2;AP2M1;CLTC;FRMD6;COL1A1;CPE;CTNNA1;DAB2;AP2A2;AP2B1;DDIT3;DVL2;CTTN;ESR1;TBC1D9B;FLNA;FLNB;PACS2;MACF1;ACAP2;TNPO3;SH3BP4;GAK;AP3M1;SNX5;GLI3;GOLGA4;GPM6B;GSK3A;ANXA2;HSPA8;UBAC2;TNPO1;RHOB;LAMP1;LIF;LMNA;SMAD3;MYO6;NF1;NMT1;NPM1;PCNT;VPS28;SNX9;RAPGEF6;PINX1;TMEM33;DMAP1;WDR45B;PARD3;TOMM22;PTGS2;PTPRK;RRAGD;RAC1;RPL3;RPL4;RPL8;RPL13;RP…	2.17065e-09
GO:0007155	cell adhesion	biological_process	CDH2;CDH6;PTPRU;NET1;CEBPB;PAICS;GIPC1;HSPH1;PACSIN2;ATXN2L;CNN3;COL1A1;COL6A1;SIRPA;CTNNA1;DNM2;EFNB2;EIF4G1;CTTN;ENO1;FANCA;FANCD2;FASN;ALDOA;FLNA;FLNB;JMJD6;NCSTN;MACF1;SCRIB;NEGR1;ATP2C1;SNX5;GLI3;GOLGA3;GPM6B;ANXA2;HAS2;HDLBP;APC;HSPA8;IGF2;APP;FAS;IL4R;IL6ST;ITGA7;RHOB;LDHA;LEPR;SMAD3;CD46;MFGE8;MYH9;MYO6;MYO10;ATIC;NF1;NOTCH1;COL5A3;SERPINE1;SNX9;PDGFRA;PKM;PLAU;PLEC;PPARD;PPL;PTK7;PTPRF;P…	2.67039e-08
GO:0022610	biological adhesion	biological_process	CDH2;CDH6;PTPRU;NET1;CEBPB;PAICS;GIPC1;HSPH1;PACSIN2;ATXN2L;CNN3;COL1A1;COL6A1;SIRPA;CTNNA1;DNM2;EFNB2;EIF4G1;CTTN;ENO1;FANCA;FANCD2;FASN;ALDOA;FLNA;FLNB;JMJD6;NCSTN;MACF1;SCRIB;NEGR1;ATP2C1;SNX5;GLI3;GOLGA3;GPM6B;ANXA2;HAS2;HDLBP;APC;HSPA8;IGF2;APP;FAS;IL4R;IL6ST;ITGA7;RHOB;LDHA;LEPR;SMAD3;CD46;MFGE8;MYH9;MYO6;MYO10;ATIC;NF1;NOTCH1;COL5A3;SERPINE1;SNX9;PDGFRA;PKM;PLAU;PLEC;PPARD;PPL;PTK7;PTPRF;P…	3.24593e-08
GO:0051173	positive regulation of nitrogen compound metabolic process	biological_process	NAMPT;CDK2;YAP1;CEBPB;NFAT5;HSPH1;WDR5;FOXN3;COL1A1;ADM;DAB2;DDIT3;DDX5;ASXL1;DNM2;DNMT1;DVL2;ABCA1;ELK3;ESR1;FGFR1;MTF2;FOXO1;FOXO3;USP21;AGO2;GLI3;BCL9L;HIPK2;NR3C1;GSK3A;HAS2;APBB1;HSPA8;NANOS1;APP;RBPJ;IRAK1;IRF7;LIF;LMNA;ARNT;SMAD3;SMAD5;MECP2;KMT2A;MYC;MYO6;NF1;NFE2L1;NFIX;NOTCH1;NPM1;NVL;SERPINE1;ZNF639;PDGFRA;POLR2B;PPARD;PARP16;ATF7IP;SMARCAD1;ARNTL2;RGMA;PTGS2;PTPRN;RAC1;RFC1;RPS3;RPS9;…	3.06861e-07
GO:0006357	regulation of transcription from RNA polymerase II promoter	biological_process	NAMPT;CDK2;YAP1;CEBPB;TXNIP;NFAT5;HSPH1;CHD3;WDR5;PKIG;FSTL1;AEBP2;JMY;CUX1;DDIT3;DDX5;TCEANC;ASXL1;DNMT1;ATN1;TSC22D3;ELK3;ESR1;FGFR1;MTF2;DKK1;WDTC1;FOXO1;FOXO3;AGO2;GLI3;BCL9L;HIPK2;NR3C1;GTF2H3;GTF2I;HIST1H1E;HMOX1;APBB1;ID3;APP;RBPJ;IRF7;LIF;LMNA;ARNT;SMAD3;SMAD5;MBD1;MECP2;KMT2A;MYC;MYO6;NFE2L1;NFIX;NOTCH1;SERPINE1;ZNF639;ZBTB7A;CDK12;PPARD;ATF7IP;DMAP1;ARNTL2;RGMA;ZBTB4;PTPRN;CTDSP1;CCND1;…	2.6831e-06
GO:0042981	regulation of apoptotic process	biological_process	PSME3;NET1;YAP1;CEBPB;HYOU1;TXNIP;HSPH1;PHB2;CLN3;ADM;JMY;CTNNA1;CTSB;DAB2;DDB1;DDIT3;DHCR24;DNM2;TSC22D3;DUSP1;ANO6;CTTN;ESR1;FGFR1;TRIM32;FOXO1;FOXO3;FLNA;DIP2A;NCSTN;SCRIB;BCL2L13;HIGD1A;BBC3;GLI3;HIPK2;ABR;GRINA;GSK3A;HMOX1;APBB1;APC;BIRC2;BIRC3;ID3;IGFBP3;FAS;IL6ST;INHBB;IRAK1;IRF7;ARAF;RHOB;LDHA;LMNA;SMAD3;MECP2;MIF;MYC;NF1;NMT1;NOTCH1;NPM1;P4HB;SERPINE1;PIM1;PPARD;AMBRA1;CIAPIN1;PTGS2;RAC1…	1.05649e-12
GO:0043067	regulation of programmed cell death	biological_process	PSME3;NET1;YAP1;CEBPB;HYOU1;TXNIP;HSPH1;PHB2;CLN3;ADM;JMY;CTNNA1;CTSB;DAB2;DDB1;DDIT3;DHCR24;DNM2;TSC22D3;DUSP1;ANO6;CTTN;ESR1;FGFR1;TRIM32;FOXO1;FOXO3;FLNA;DIP2A;NCSTN;SCRIB;BCL2L13;HIGD1A;BBC3;GLI3;HIPK2;ABR;GRINA;GSK3A;HMOX1;APBB1;APC;BIRC2;BIRC3;ID3;IGFBP3;FAS;IL6ST;INHBB;IRAK1;IRF7;ARAF;RHOB;LDHA;LMNA;SMAD3;MECP2;MIF;MYC;NF1;NMT1;NOTCH1;NPM1;P4HB;SERPINE1;PIM1;PPARD;AMBRA1;CIAPIN1;PTGS2;RAC1…	1.76958e-12
GO:0051704	multi-organism process	biological_process	PDCD6IP;NAMPT;ADARB1;TOB2;NCKAP1;CPSF4;ADM;CTSB;DDB1;DDX5;DNM2;EFNB2;EIF4A1;EIF4A2;EIF4G1;ESR1;FANCD2;TRIM32;FOXO3;PACS2;EXOC7;SCRIB;APOL2;GOLGA3;HIPK2;ANPEP;BIRC3;HSPA8;APP;IL4R;IL6ST;INHBB;IRF7;KLC1;TNPO1;LAMP1;LEPR;LIF;SMAD3;SMAD5;CD46;MECP2;MFGE8;MMP7;NOTCH1;NPM1;OCA2;P4HB;PAFAH1B1;VPS28;ZNF639;CDK16;EIF3L;PDGFRA;POLR2B;SPATA6;PPARD;ATG16L1;PRKAG1;ATF7IP;PTGS2;BCL2L2;RPL3;RPL4;RPL8;RPL13;RPL1…	1.63039e-07
GO:0042127	regulation of cell proliferation	biological_process	CDH2;PTPRU;NAMPT;CDK2;RNF41;ADARB1;YAP1;CEBPB;TXNIP;TOB2;RNF139;NACC1;PHB2;ADM;CTNNA1;DHCR7;DHCR24;DNMT1;DVL2;S1PR3;EFNB2;EIF4G1;HIPK1;ESR1;FANCA;FGFR1;TRIM32;FOXO1;FOXO3;FLNA;SH3BP4;CNOT6L;FTH1;GJA1;GLI3;HIPK2;ANXA2;HAS2;HMOX1;APC;BIRC2;IGF2;IGFBP3;RBPJ;FAS;IL4R;IL6ST;IRAK1;LIF;LMNA;ARNT;SMAD3;CD46;MECP2;MIF;KMT2A;MYC;NAP1L1;NF1;NOP2;NOTCH1;NPM1;ATP5A1;PDGFRA;PLA2G4A;PLAU;PMP22;PPARD;PINX1;AMBRA…	5.58859e-10
GO:0048468	cell development	biological_process	CDH2;ACTR2;NET1;YAP1;SLC9A6;WDR5;FRMD6;CCSAP;ADM;CTNNA1;CUX1;DHFR;DNM2;S1PR3;EFNB2;EIF4G1;CTTN;ESR1;FGFR1;BTBD3;DKK1;TRIM32;FOXO3;PLXND1;FLNA;FLNB;JMJD6;MACF1;SCRIB;NEGR1;GAK;GJA1;USP21;GLI3;GOLGA4;GSK3A;ANXA2;HAS2;APBB1;NANOS1;IFRD1;APP;IL6ST;INHBB;ARF1;STMN1;LIF;LMNA;SMAD3;SMAD5;ARSB;MAP4;MBD1;MECP2;MYH9;NF1;NOTCH1;OCA2;PAFAH1B1;CDK16;PDGFRA;RAPGEF6;PMP22;ENAH;PARD3;RGMA;HEG1;PTK7;ALS2;ZSWIM6;P…	2.72997e-05
GO:0009888	tissue development	biological_process	CDH2;NAMPT;PSME3;BASP1;YAP1;CEBPB;TXNIP;PHB2;AP2M1;CLTC;FRMD6;CNN3;COL1A1;COL6A1;ADM;APCDD1;CTSB;DAB2;AP2A2;AP2B1;DDX5;ASXL1;DHCR24;TSC22D3;DUSP1;DUSP5;DVL2;S1PR3;EFNB2;ANO6;ESR1;ALDH3A2;FGFR1;DKK1;FOXO1;PLXND1;FLNA;FLNB;SCRIB;ALPL;GJA1;ATP2C1;GLG1;GLI3;GPM6B;BCL9L;GSK3A;HAS2;ID3;IFRD1;RBPJ;ITGA7;RHOB;RHOC;LIF;LMNA;SMAD3;SMAD5;MYC;NF1;NOTCH1;PAFAH1B1;PDGFRA;RAPGEF6;PKM;PPARD;PPL;AMBRA1;JPH2;PTGS2…	2.10818e-06
GO:0045595	regulation of cell differentiation	biological_process	CDH2;ACTR2;RNF41;NET1;YAP1;CEBPB;TOB2;COL1A1;ANKRD54;ADM;CTNNA1;CUX1;DAB2;DDIT3;DDX5;ASXL1;DNM2;ABCA1;S1PR3;EFNB2;EIF4G1;CTTN;FANCA;FANCD2;FGFR1;DKK1;TRIM32;ACIN1;FOXO1;FOXO3;PLXND1;FLNA;MACF1;NEGR1;GAK;GJA1;GLG1;GLI3;GOLGA4;BCL9L;GSK3A;HAS2;APBB1;APC;BIRC2;ID3;IFRD1;IGFBP3;APP;RBPJ;FAS;IL4R;IL6ST;IRF7;ARF1;LIF;FADS1;ARNT;SMAD3;SMAD5;ARSB;MBD1;CD46;MECP2;MMP11;MYC;NF1;NOTCH1;PAFAH1B1;PDGFRA;CDK12…	2.24901e-09
GO:0045935	positive regulation of nucleobase-containing compound metabolic process	biological_process	NAMPT;CDK2;YAP1;CEBPB;NFAT5;HSPH1;WDR5;FOXN3;COL1A1;ADM;DAB2;DDIT3;DDX5;ASXL1;DNM2;DNMT1;DVL2;ABCA1;ELK3;ESR1;FGFR1;MTF2;FOXO1;FOXO3;USP21;AGO2;GLI3;BCL9L;HIPK2;NR3C1;GSK3A;APBB1;HSPA8;NANOS1;APP;RBPJ;IRAK1;IRF7;LIF;LMNA;ARNT;SMAD3;SMAD5;MECP2;KMT2A;MYC;MYO6;NF1;NFE2L1;NFIX;NOTCH1;NPM1;NVL;SERPINE1;ZNF639;PDGFRA;POLR2B;PPARD;PARP16;ATF7IP;SMARCAD1;ARNTL2;RGMA;PTPRN;RAC1;RFC1;RPS3;RPS27A;MMS19;ACD…	2.66269e-07
GO:1902531	regulation of intracellular signal transduction	biological_process	CDH2;AKT3;CDK2;RNF41;NET1;HYOU1;NFAT5;NEK6;HSPH1;CHD3;PHB2;ANKRD54;JMY;DDIT3;DDX5;DNM2;DUSP1;DUSP5;DVL2;ABCA1;HIPK1;ESR1;FGFR1;TRIM32;FOXO1;FLNA;PSD3;SH3BP4;DSTYK;GJA1;ATP2C1;HIPK2;ABR;GRINA;GSK3A;HMOX1;BIRC2;BIRC3;IGF2;IGFBP3;FAS;IL6ST;INHBB;IRAK1;ARAF;ITPR1;RHOB;RHOC;LIF;MIF;MYC;NF1;NOTCH1;P4HB;PAFAH1B1;PDGFRA;NLK;CDK12;PPARD;PRKAG1;JPH2;PTGS2;TAOK1;ALS2;PTPN13;RRAGD;RAC1;RAC3;RAP1A;BCL2L2;EDA2…	1.6191e-06
GO:0006928	movement of cell or subcellular component	biological_process	CDH2;PTPRU;ACTR2;RNF41;NET1;TUBB4B;ADARB1;GIPC1;AP2M1;CLN3;FRMD6;CCSAP;COL1A1;JMY;SIRPA;APCDD1;CTNNA1;DAB2;AP2A2;AP2B1;DCTN1;DYNC1H1;EFNB2;ANO6;CTTN;FGFR1;TRIM32;PLXND1;FLNA;MACF1;SCRIB;GJA1;AP3M1;GLG1;GLI3;ABR;MYLIP;PKN3;HAS2;HMOX1;APC;NANOS1;IGFBP3;APP;KLC1;RHOB;RHOC;LAMP1;STMN1;LMNA;SMAD3;ARSB;MAP4;MIF;MYH9;MYO6;NF1;NOTCH1;PAFAH1B1;SERPINE1;PDGFRA;PLAU;PPARD;ENAH;PTGS2;PTK7;ZSWIM6;PTPRF;PTPRK;…	2.49329e-05
GO:0065003	macromolecular complex assembly	biological_process	ACTR2;PRPF8;NCKAP1;ATXN2L;NACC1;FCHO2;COL1A1;COL6A1;JMY;COX10;CSNK1A1;CTNNA1;AP2B1;DCTN1;DDB1;DYNC1H1;DNM2;DVL2;ABCA1;ANO6;EIF4G1;CTTN;FANCA;ALDOA;SEC31A;DKK1;SNRNP200;CABIN1;CNOT6L;SAMHD1;GJA1;AGO2;BCL9L;KCTD21;GTF2H3;HIST1H1E;ANXA2;HCCS;HELLS;UBE2K;HMOX1;APC;BIRC2;BIRC3;HSPA8;FAS;IRAK1;ARF1;TNPO1;STMN1;SMAD3;MGST1;MIF;KMT2A;MYC;NAP1L1;NDUFA10;NPM1;SNX9;CAB39;ATG16L1;TMEM33;PPP6R3;ATF7IP;CENPJ;P…	1.09353e-06
GO:1902589	single-organism organelle organization	biological_process	PDCD6IP;ACTR2;CDK2;RNF41;TUBA1B;STAG2;NEK6;NCKAP1;CHD3;PACSIN2;PHB2;CLN3;CLTC;FRMD6;CNN3;CCSAP;JMY;CSNK1A1;CTNNA1;DCTN1;DYNC1H1;DNM2;DUSP1;CTTN;ALDOA;TRIM32;TBC1D9B;FLNA;FLNB;GAPDH;ATP2C1;EML4;GPM6B;ABR;MYLIP;GSK3A;ANXA2;APC;BIRC2;BIRC3;ARF1;KLC1;STMN1;LMNA;SMAD3;MAP4;MYH9;NEK1;NF1;NMT1;NOTCH1;NPM1;PAFAH1B1;PCNT;ANKFY1;VPS54;PDGFRA;PLS3;SPATA6;PINX1;CDCA8;AMBRA1;CENPJ;WDR45B;TOMM22;ACTR3B;PTK7;TA…	5.81829e-06
GO:0009891	positive regulation of biosynthetic process	biological_process	NAMPT;CDK2;YAP1;CEBPB;NFAT5;HSPH1;WDR5;FOXN3;COL1A1;ADM;DAB2;DDIT3;DDX5;ASXL1;DNM2;DVL2;ABCA1;ELK3;ESR1;FGFR1;MTF2;FOXO1;FOXO3;USP21;AGO2;GLI3;BCL9L;HIPK2;NR3C1;GSK3A;HAS2;HMOX1;APBB1;IGF2;APP;RBPJ;IRAK1;IRF7;LIF;LMNA;ARNT;SMAD3;SMAD5;MECP2;KMT2A;MYC;MYO6;NF1;NFE2L1;NFIX;NOTCH1;NPM1;NVL;SERPINE1;ZNF639;PDGFRA;POLR2B;PPARD;ATF7IP;SMARCAD1;ARNTL2;RGMA;PTGS2;PTPRN;RAC1;RFC1;RPS9;RPS27A;MMS19;ACD;SMA…	1.22022e-05
GO:0010629	negative regulation of gene expression	biological_process	ZNF263;CDK2;BASP1;CEBPB;TXNIP;MORF4L1;FOXN3;PKIG;RNF139;NACC1;PHB2;AEBP2;CUX1;DAB2;DDIT3;DDX5;ASXL1;DNMT1;ATN1;TSC22D3;EIF4G1;ELK3;ENO1;ESR1;FGFR1;MTF2;DKK1;TRIM32;WDTC1;FOXO1;FOXO3;HIC2;FLNA;DIP2A;CNOT6L;GAPDH;GJA1;AGO2;GLG1;GLI3;HIPK2;HIST1H1E;HELLS;BIRC2;BIRC3;HSPA8;ID3;NANOS1;RBPJ;IRF7;SMAD3;MBD1;CD46;MECP2;MIF;MOV10;MYC;NFIX;NOTCH1;SERPINE1;ZNF639;ZBTB7A;POLR2B;PPARD;ATF7IP;DMAP1;PBXIP1;ZBTB…	2.45335e-09
GO:0031328	positive regulation of cellular biosynthetic process	biological_process	NAMPT;CDK2;YAP1;CEBPB;NFAT5;HSPH1;WDR5;FOXN3;COL1A1;ADM;DAB2;DDIT3;DDX5;ASXL1;DNM2;DVL2;ABCA1;ELK3;ESR1;FGFR1;MTF2;FOXO1;FOXO3;USP21;AGO2;GLI3;BCL9L;HIPK2;NR3C1;GSK3A;HMOX1;APBB1;IGF2;APP;RBPJ;IRAK1;IRF7;LIF;LMNA;ARNT;SMAD3;SMAD5;MECP2;KMT2A;MYC;MYO6;NF1;NFE2L1;NFIX;NOTCH1;NPM1;NVL;SERPINE1;ZNF639;PDGFRA;POLR2B;PPARD;ATF7IP;SMARCAD1;ARNTL2;RGMA;PTGS2;PTPRN;RAC1;RFC1;RPS9;RPS27A;MMS19;ACD;SMARCB1;…	1.00962e-05
GO:0009890	negative regulation of biosynthetic process	biological_process	ZNF263;CDK2;BASP1;YAP1;CEBPB;TXNIP;STAG2;TOB2;MORF4L1;FOXN3;PKIG;RNF139;NACC1;PHB2;CLTC;AEBP2;CUX1;DAB2;DDIT3;DDX5;ASXL1;DNMT1;ATN1;TSC22D3;DUSP1;EIF4A2;EIF4G1;ELK3;ENO1;ESR1;FGFR1;MTF2;DKK1;TRIM32;WDTC1;FOXO1;FOXO3;HIC2;FLNA;CNOT6L;GAPDH;GJA1;AGO2;GLI3;HIPK2;GSK3A;HIST1H1E;HELLS;APBB1;HSPA8;ID3;NANOS1;RBPJ;INHBB;IRF7;SLC27A1;LEPR;SMAD3;MBD1;MECP2;MOV10;MYC;NFIX;NOTCH1;ZNF639;ZBTB7A;PPARD;PINX1;A…	8.36177e-09
GO:0009719	response to endogenous stimulus	biological_process	PTPRU;NAMPT;CEBPB;TXNIP;GIPC1;FSTL1;PHB2;COL1A1;COL6A1;ADM;CTNNA1;CTSB;CREBRF;DAB2;DDX5;DHCR24;DHFR;DNM2;DNMT1;DUSP1;ABCA1;EEF1A1;ESR1;FGFR1;DKK1;WDTC1;FOXO1;FOXO3;ACAP2;SH3BP4;ALPL;DSTYK;GJA1;GLG1;BCL9L;HIPK2;NR3C1;GSK3A;ANXA2;HAS2;HMOX1;BIRC2;NDST1;IGF2;APP;RBPJ;FAS;INHBB;SLC27A1;LDHA;LEPR;SMAD3;SMAD5;MBD1;MGST1;NOTCH1;ATP2B1;PDGFRA;NLK;PKM;POLR2B;PPARD;GNG12;PARD3;RGMA;PTGS2;PTPRK;PTPRN;RRAGD;…	3.90957e-07
GO:0010558	negative regulation of macromolecule biosynthetic process	biological_process	ZNF263;CDK2;BASP1;YAP1;CEBPB;TXNIP;STAG2;TOB2;MORF4L1;FOXN3;PKIG;RNF139;NACC1;PHB2;CLTC;AEBP2;CUX1;DAB2;DDIT3;DDX5;ASXL1;DNMT1;ATN1;TSC22D3;DUSP1;EIF4A2;EIF4G1;ELK3;ENO1;ESR1;FGFR1;MTF2;DKK1;TRIM32;WDTC1;FOXO1;FOXO3;HIC2;FLNA;CNOT6L;GAPDH;GJA1;AGO2;GLI3;HIPK2;GSK3A;HIST1H1E;HELLS;APBB1;HSPA8;ID3;NANOS1;RBPJ;INHBB;IRF7;SMAD3;MBD1;MECP2;MOV10;MYC;NFIX;NOTCH1;ZNF639;ZBTB7A;PPARD;PINX1;ATF7IP;DMAP1;P…	1.30946e-09
GO:0016192	vesicle-mediated transport	biological_process	PDCD6IP;ACTR2;HYOU1;NCKAP1;HSPH1;KDELR2;RNF139;PACSIN2;FCHO2;AP2M1;CLN3;CLTC;ADM;CSNK1A1;CUX1;DAB2;AP2A2;AP2B1;DCTN1;DYNC1H1;DNM2;ABCA1;ANO6;CTTN;ALDOA;SEC31A;DKK1;TBC1D9B;FLNA;JMJD6;PACS2;EXOC7;MACF1;SCRIB;SH3BP4;PITPNB;GAK;AP3M1;SNX5;GOLGA3;GOLGA4;ABR;LRP12;ANXA2;HMOX1;HSPA8;APLP2;IGF2;APP;IL4R;ARF1;KLC1;LAMP1;LEPR;MFGE8;MYH9;MYO6;MYO10;NOTCH1;SERPINE1;VPS28;CDK16;SNX9;ANKFY1;VPS54;VPS53;PPP6R3…	1.60198e-08
GO:0044248	cellular catabolic process	biological_process	PDCD6IP;RNF41;PSME3;GIPC1;RNF139;MGLL;CPT1C;CSNK1A1;CTSB;DAB2;DDB1;DDIT3;DLST;DNASE1L1;EIF4A1;EIF4A2;EIF4G1;NAPEPLD;ALDH3A2;CASC3;BTBD3;TRIM32;CNOT6L;SAMHD1;USP21;AGO2;GPD2;ANPEP;MYLIP;GSK3A;ACAA1;ANXA2;UBE2K;HMOX1;APC;BIRC2;NANOS1;ACADS;ACADSB;ARAF;ITPA;ARNT;ARSB;NAGA;CNOT4;UBXN1;VPS28;SNX9;PHKB;PLA2G4A;PPARD;USP40;PYGL;QDPR;RPL3;RPL4;RPL8;RPL13;RPL19;RPL29;RPL31;RPL32;RPL37A;RPLP0;RPS3;RPS5;RPS…	2.22702e-06
GO:0031327	negative regulation of cellular biosynthetic process	biological_process	ZNF263;CDK2;BASP1;YAP1;CEBPB;TXNIP;STAG2;TOB2;MORF4L1;FOXN3;PKIG;RNF139;NACC1;PHB2;AEBP2;CUX1;DAB2;DDIT3;DDX5;ASXL1;DNMT1;ATN1;TSC22D3;DUSP1;EIF4A2;EIF4G1;ELK3;ENO1;ESR1;FGFR1;MTF2;DKK1;TRIM32;WDTC1;FOXO1;FOXO3;HIC2;FLNA;CNOT6L;GAPDH;GJA1;AGO2;GLI3;HIPK2;GSK3A;HIST1H1E;HELLS;HSPA8;ID3;NANOS1;RBPJ;INHBB;IRF7;SLC27A1;LEPR;SMAD3;MBD1;MECP2;MOV10;MYC;NFIX;NOTCH1;ZNF639;ZBTB7A;PPARD;PINX1;ATF7IP;DMAP1…	3.04638e-08
GO:0051172	negative regulation of nitrogen compound metabolic process	biological_process	ZNF263;CDK2;BASP1;YAP1;CEBPB;TXNIP;STAG2;TOB2;MORF4L1;FOXN3;PKIG;RNF139;NACC1;PHB2;CLTC;AEBP2;CUX1;DAB2;DDIT3;DDX5;ASXL1;DNMT1;ATN1;TSC22D3;DUSP1;EIF4A2;EIF4G1;ELK3;ENO1;ESR1;FGFR1;MTF2;DKK1;TRIM32;WDTC1;FOXO1;FOXO3;HIC2;FLNA;CNOT6L;GAPDH;GJA1;AGO2;GLI3;HIPK2;GSK3A;HIST1H1E;HELLS;HSPA8;ID3;NANOS1;RBPJ;IRF7;SMAD3;MBD1;MECP2;MOV10;MYC;NFIX;NOTCH1;ZNF639;ZBTB7A;PPARD;PINX1;ATF7IP;DMAP1;PBXIP1;ZBTB4;…	1.52561e-07
GO:0010557	positive regulation of macromolecule biosynthetic process	biological_process	NAMPT;CDK2;YAP1;CEBPB;NFAT5;HSPH1;WDR5;FOXN3;COL1A1;DAB2;DDIT3;DDX5;ASXL1;DNM2;DVL2;ELK3;ESR1;FGFR1;MTF2;FOXO1;FOXO3;USP21;AGO2;GLI3;BCL9L;HIPK2;NR3C1;HAS2;HMOX1;APBB1;IGF2;APP;RBPJ;IRAK1;IRF7;LIF;LMNA;ARNT;SMAD3;SMAD5;MECP2;KMT2A;MYC;MYO6;NFE2L1;NFIX;NOTCH1;NPM1;NVL;SERPINE1;ZNF639;PDGFRA;POLR2B;PPARD;ATF7IP;SMARCAD1;ARNTL2;RGMA;PTPRN;RAC1;RFC1;RPS9;RPS27A;MMS19;ACD;SMARCB1;SMARCC2;SOX4;SP1;SS18…	5.14574e-06
GO:0010628	positive regulation of gene expression	biological_process	NAMPT;CDK2;YAP1;CEBPB;NFAT5;HSPH1;WDR5;FOXN3;COL1A1;DAB2;DDIT3;DDX5;ASXL1;DNM2;DNMT1;DVL2;ELK3;ESR1;MTF2;FOXO1;FOXO3;GJA1;USP21;AGO2;GLI3;BCL9L;HIPK2;NR3C1;APBB1;HSPA8;APP;RBPJ;IRAK1;IRF7;LIF;LMNA;ARNT;SMAD3;SMAD5;CD46;MECP2;KMT2A;MYC;MYH9;MYO6;NFE2L1;NFIX;NOTCH1;NPM1;SERPINE1;ZNF639;POLR2B;PPARD;PRKAG1;ATF7IP;SMARCAD1;ARNTL2;RGMA;PTPRN;ACTA2;RFC1;ACTB;RPS3;RPS9;RPS27A;MMS19;SMARCB1;SMARCC2;SOX4;…	2.90788e-05
GO:0006468	protein phosphorylation	biological_process	CDH2;AKT3;CDK2;RNF41;PSME3;ADARB1;NEK6;HSPH1;PKIG;PHB2;ANKRD54;CSNK1A1;CUX1;DAB2;DUSP1;DUSP5;DVL2;EIF4G1;HIPK1;FGFR1;DKK1;FOXO1;DSTYK;GAK;ULK3;HIPK2;GSK3A;GTF2H3;PKN3;ANXA2;UBE2K;APC;NDST1;IGF2;IGFBP3;APP;FAS;IL6ST;INHBB;IRAK1;ARAF;SLC27A1;LIF;SMAD5;MIF;MYC;NEK1;NF1;NPM1;PAFAH1B1;CDK16;SNX9;PDGFRA;NLK;CAB39;CDK12;PHKB;PIM1;PARP16;PRKAG1;PARD3;PTK7;TAOK1;ALS2;CTDSP1;RAC1;RAP1A;CCND1;EDA2R;RPS3;RPS…	0.00227421
GO:0022402	cell cycle process	biological_process	PDCD6IP;ACTR2;CDK2;PSME3;TUBB4B;STAG2;GIPC1;NEK6;CHD3;FOXN3;PHB2;CLTC;CCSAP;JMY;CSNK1A1;DCTN1;DDB1;DDIT3;DHCR24;DHFR;DYNC1H1;DNM2;DUSP1;EIF4G1;ENSA;FANCA;FANCD2;FGFR1;FLNA;CNOT6L;EML4;NR3C1;HELLS;APBB1;APC;BIRC2;BIRC3;IGF2;APP;RHOB;RHOC;STMN1;LIF;LMNA;SMAD3;MAP4;MCM3;MCM4;MIF;MKI67;MYC;MYH9;NEK1;CNOT4;NPM1;PAFAH1B1;PCNT;SNX9;CAB39;PPM1G;PINX1;CDCA8;PRKAG1;CENPJ;SMARCAD1;TAOK1;CTDSP1;RRAGD;CCND1;R…	7.48865e-09
GO:0023056	positive regulation of signaling	biological_process	CDH2;AKT3;PSME3;YAP1;GIPC1;NEK6;PHB2;COL1A1;CTNNA1;CREBRF;DAB2;DDIT3;DDX5;ASXL1;DUSP5;DVL2;FGFR1;TRIM32;FLNA;MACF1;SCRIB;DSTYK;ULK3;GJA1;ATP2C1;BBC3;HIPK2;GSK3A;ANXA2;UBE2K;HMOX1;BIRC2;BIRC3;IGF2;IGFBP3;RBPJ;FAS;IL6ST;INHBB;IRAK1;IRF7;ARAF;RHOC;LIF;ARNT;SMAD3;MECP2;MIF;NF1;NMT1;NOTCH1;PAFAH1B1;PDGFRA;PPARD;TMEM33;RNF220;CDKN2AIP;JPH2;PTGS2;TAOK1;ALS2;RRAGD;RAC1;RAP1A;EDA2R;ROBO1;RPS3;RPS27A;BDNF;…	3.16083e-05
GO:2000113	negative regulation of cellular macromolecule biosynthetic process	biological_process	ZNF263;CDK2;BASP1;CEBPB;TXNIP;STAG2;MORF4L1;FOXN3;PKIG;RNF139;NACC1;PHB2;AEBP2;CUX1;DAB2;DDIT3;DDX5;ASXL1;DNMT1;ATN1;TSC22D3;DUSP1;EIF4G1;ELK3;ENO1;ESR1;FGFR1;MTF2;DKK1;WDTC1;FOXO1;FOXO3;HIC2;FLNA;CNOT6L;GAPDH;GJA1;AGO2;GLI3;HIPK2;GSK3A;HIST1H1E;HELLS;HSPA8;ID3;NANOS1;RBPJ;IRF7;SMAD3;MBD1;MECP2;MOV10;MYC;NFIX;NOTCH1;ZNF639;ZBTB7A;PPARD;PINX1;ATF7IP;DMAP1;PBXIP1;ZBTB4;RBAK;PTPRK;CCND1;RFC1;RPS3;RP…	1.76102e-08
GO:0048585	negative regulation of response to stimulus	biological_process	CDH2;PSME3;YAP1;HYOU1;HSPH1;PHB2;AP2M1;ADM;CSNK1A1;APCDD1;CTNNA1;CREBRF;DAB2;AP2A2;AP2B1;DDIT3;ASXL1;DNM2;DUSP1;DUSP5;DVL2;CTTN;ESR1;DKK1;TRIM32;FOXO1;FOXO3;SH3BP4;ULK3;GJA1;GLG1;GLI3;BCL9L;HIPK2;ABR;GRINA;GSK3A;ANXA2;HMOX1;APC;UBAC2;IGFBP3;FAS;IL4R;ARAF;ITPR1;LIF;LMNA;SMAD3;CD46;MIF;MYC;NF1;NOTCH1;PAFAH1B1;SERPINE1;UBXN1;PDGFRA;NLK;PLAU;PPARD;RGMA;CCND1;BCL2L2;ROBO1;RPS3;RPS27A;CXCL12;TMBIM1;SNA…	1.77213e-07
GO:0031399	regulation of protein modification process	biological_process	CDH2;CDK2;RNF41;PSME3;ADARB1;HSPH1;PKIG;RNF139;PHB2;ANKRD54;DAB2;DNMT1;DUSP1;DUSP5;DVL2;EIF4G1;ENSA;FGFR1;MTF2;DKK1;FOXO1;DSTYK;HIPK2;ANXA2;UBE2K;APC;BIRC2;BIRC3;IGF2;IGFBP3;APP;FAS;IL6ST;INHBB;IRAK1;ARAF;SLC27A1;LIF;ARNT;MECP2;MIF;KMT2A;MYC;NF1;NPM1;PAFAH1B1;UBXN1;VPS28;SNX9;PDGFRA;CAB39;CDK12;PARP16;PINX1;PPP6R3;PRKAG1;PARD3;TAOK1;ALS2;CTDSP1;RAC1;RAP1A;CCND1;EDA2R;RPS3;RPS27A;CLSPN;SNAI2;SMARC…	0.000447276
GO:0009057	macromolecule catabolic process	biological_process	PDCD6IP;RNF41;PSME3;GIPC1;RNF139;CLN3;CSNK1A1;CTSB;DAB2;DDB1;DDIT3;DNASE1L1;EIF4A1;EIF4A2;EIF4G1;CASC3;BTBD3;TRIM32;FOXO1;FLNA;CNOT6L;GJA1;USP21;AGO2;MYLIP;GSK3A;GUSB;ANXA2;UBE2K;APC;BIRC2;HSPG2;UBAC2;NANOS1;ARAF;SMAD3;ARSB;CNOT4;UBXN1;VPS28;SNX9;PHKB;USP40;PYGL;RPL3;RPL4;RPL8;RPL13;RPL19;RPL29;RPL31;RPL32;RPL37A;RPLP0;RPS3;RPS5;RPS9;RPS10;RPS14;RPS15A;RPS18;RPS27;RPS27A;TUT1;SNX1;TIMP3;TMF1;TNFR…	8.81212e-10
GO:1901700	response to oxygen-containing compound	biological_process	ACTR2;NAMPT;CDK2;NET1;YAP1;CEBPB;PRPF8;TXNIP;HSPH1;COL1A1;COL6A1;ADM;CTNNA1;ASXL1;DHFR;DNM2;DNMT1;DUSP1;ABCA1;ENSA;ESR1;DKK1;WDTC1;FOXO1;FOXO3;SH3BP4;ALPL;GJA1;NDOR1;ABR;GSK3A;HMOX1;BIRC2;ID3;IGF2;APP;FAS;INHBB;IRAK1;SLC27A1;RHOB;LDHA;MBD1;MGST1;MIF;NOTCH1;ATP2B1;P4HB;SERPINE1;CDK16;PDGFRA;PIM1;PKM;PPARD;DMAP1;GNG12;PTGS2;PTK7;PTPRK;PTPRN;RRAGD;QDPR;RAP1A;CCND1;RPS3;SORT1;CXCL12;RRAGC;SNAI2;SMARC…	9.02994e-06
GO:0071822	protein complex subunit organization	biological_process	ACTR2;NCKAP1;NACC1;FCHO2;CCSAP;COL1A1;COL6A1;JMY;COX10;CSNK1A1;CTNNA1;AP2B1;DCTN1;DDB1;DNM2;DVL2;ANO6;EIF4G1;CTTN;FANCA;ALDOA;SEC31A;DKK1;GAK;SAMHD1;GJA1;BCL9L;KCTD21;GTF2H3;ANXA2;HCCS;UBE2K;HMOX1;APC;BIRC2;BIRC3;HSPA8;FAS;IRAK1;ARF1;TNPO1;STMN1;SMAD3;MGST1;MIF;KMT2A;MMP11;MYC;NDUFA10;NF1;NPM1;COL5A3;SNX9;CAB39;ATG16L1;TMEM33;PPP6R3;ATF7IP;CENPJ;PARD3;SMARCAD1;ACTR3B;RAC1;BCS1L;RPS3;SEC13;SHMT2;S…	2.8356e-05
GO:0010647	positive regulation of cell communication	biological_process	CDH2;AKT3;PSME3;YAP1;GIPC1;NEK6;PHB2;COL1A1;CTNNA1;CREBRF;DAB2;DDIT3;DDX5;ASXL1;DUSP5;DVL2;FGFR1;TRIM32;FLNA;MACF1;DSTYK;ULK3;GJA1;ATP2C1;BBC3;HIPK2;GSK3A;UBE2K;HMOX1;BIRC2;BIRC3;IGF2;IGFBP3;RBPJ;FAS;IL6ST;INHBB;IRAK1;IRF7;ARAF;RHOC;LIF;ARNT;SMAD3;MECP2;MIF;NF1;NMT1;NOTCH1;PAFAH1B1;PDGFRA;PPARD;TMEM33;RNF220;CDKN2AIP;JPH2;PTGS2;TAOK1;ALS2;RRAGD;RAC1;RAP1A;EDA2R;ROBO1;RPS3;RPS27A;BDNF;UBE2O;SEC13;…	7.09172e-05
GO:0042592	homeostatic process	biological_process	CDH2;AKT3;SLC9A6;CKB;CLN3;ANKRD54;ADM;DDB1;DDIT3;ASXL1;TSC22D3;ABCA1;S1PR3;ANO6;EIF4G1;ESR1;ALDOA;TRIM32;ACIN1;WDTC1;FOXO1;FOXO3;JMJD6;NCSTN;NNT;FTH1;GJA1;ATP2C1;HIPK2;GRINA;MYLIP;GTF2I;HAS2;HMOX1;NANOS1;ACADS;APP;FAS;ACADSB;ITPR1;ARF1;SLC27A1;LEPR;ARNT;SMAD3;SMAD5;MIF;KMT2A;MYC;NF1;NFE2L1;ATP2B1;P4HB;CDK16;VPS54;PDGFRA;PINX1;JPH2;PTGS2;PTPRN;PYGL;RAC1;RAC3;RAP1A;RFC1;ACTB;RPS14;CXCL12;ACD;SMARCB…	0.000412813
GO:0009967	positive regulation of signal transduction	biological_process	CDH2;AKT3;PSME3;YAP1;GIPC1;NEK6;PHB2;COL1A1;CTNNA1;CREBRF;DAB2;DDIT3;DDX5;ASXL1;DUSP5;DVL2;FGFR1;TRIM32;FLNA;MACF1;DSTYK;ULK3;GJA1;ATP2C1;BBC3;HIPK2;GSK3A;UBE2K;HMOX1;BIRC2;BIRC3;IGF2;IGFBP3;RBPJ;FAS;IL6ST;INHBB;IRAK1;IRF7;ARAF;RHOC;LIF;ARNT;SMAD3;MIF;NF1;NMT1;NOTCH1;PAFAH1B1;PDGFRA;PPARD;TMEM33;RNF220;CDKN2AIP;JPH2;PTGS2;TAOK1;ALS2;RRAGD;RAC1;RAP1A;EDA2R;ROBO1;RPS3;RPS27A;BDNF;UBE2O;SEC13;RRAGC;…	4.56361e-06
GO:0051247	positive regulation of protein metabolic process	biological_process	CDH2;PSME3;HSPH1;RNF139;PHB2;CSNK1A1;DAB2;DNMT1;DUSP5;DVL2;EIF4G1;ESR1;FGFR1;MTF2;TRIM32;FOXO1;BCL2L13;DSTYK;GJA1;HIPK2;MYLIP;GSK3A;ANXA2;UBE2K;HMOX1;APC;BIRC2;BIRC3;IGF2;IGFBP3;APP;FAS;IL6ST;INHBB;IRAK1;ARAF;SLC27A1;LIF;ARNT;SMAD3;MECP2;MIF;KMT2A;ASPH;MYC;MYH9;NPM1;VPS28;SNX9;PDGFRA;CAB39;PARP16;PRKAG1;TAOK1;ALS2;RAC1;RAP1A;CCND1;EDA2R;ROBO1;RPS3;RPS9;RPS27A;CLSPN;SNAI2;SMARCB1;SNX1;SOX4;STK4;TG…	4.3983e-05
GO:0080134	regulation of response to stress	biological_process	PSME3;HYOU1;NEK6;HSPH1;PHB2;MGLL;AP2M1;CTSB;AP2A2;AP2B1;DDIT3;DDX5;DHFR;DVL2;ANO6;EIF4G1;ESR1;FANCA;FANCD2;TRIM32;FOXO1;FOXO3;SAMHD1;GJA1;HIPK2;ABR;GRINA;ANXA2;CFH;UBE2K;APBB1;BIRC2;BIRC3;HSPA8;UBAC2;IFNGR2;IL6ST;IRAK1;IRF7;ARF1;LAMP1;SMAD3;CD46;MIF;MYC;NPM1;P4HB;PAFAH1B1;SERPINE1;UBXN1;PDGFRA;PLAU;PPARD;TMEM33;FAM46A;RGMA;PTGS2;TAOK1;PTPRF;RAC1;EDA2R;RPS3;RPS27A;CXCL12;SLC7A2;SNAI2;SOD2;TGFBR2;T…	1.16926e-07
GO:0045934	negative regulation of nucleobase-containing compound metabolic process	biological_process	ZNF263;CDK2;BASP1;YAP1;CEBPB;TXNIP;STAG2;TOB2;MORF4L1;FOXN3;PKIG;NACC1;PHB2;AEBP2;CUX1;DAB2;DDIT3;DDX5;ASXL1;DNMT1;ATN1;TSC22D3;DUSP1;EIF4A2;ELK3;ENO1;ESR1;FGFR1;MTF2;DKK1;TRIM32;WDTC1;FOXO1;FOXO3;HIC2;FLNA;GJA1;GLI3;HIPK2;GSK3A;HIST1H1E;HELLS;HSPA8;ID3;RBPJ;IRF7;SMAD3;MBD1;MECP2;MYC;NFIX;NOTCH1;ZNF639;ZBTB7A;PPARD;PINX1;ATF7IP;DMAP1;PBXIP1;ZBTB4;RBAK;PTPRK;CCND1;RFC1;RPS3;RPS14;RPS27A;ACD;SNAI2;…	5.12631e-07
GO:0051240	positive regulation of multicellular organismal process	biological_process	ACTR2;BASP1;YAP1;CEBPB;TOB2;COL1A1;ANKRD54;ADM;CUX1;DAB2;DDIT3;EFNB2;ANO6;EIF4G1;CTTN;HIPK1;FGFR1;DKK1;TRIM32;ACIN1;FOXO3;FLNA;MACF1;NEGR1;GJA1;GLI3;GOLGA4;GPM6B;BCL9L;HIPK2;GSK3A;ANXA2;HAS2;HMOX1;APBB1;BIRC2;BIRC3;RBPJ;IL4R;IL6ST;INHBB;IRAK1;IRF7;ARF1;SLC27A1;RHOB;LIF;ARNT;SMAD3;SMAD5;ARSB;CD46;MECP2;MIF;MYC;NOTCH1;PAFAH1B1;SERPINE1;PPARD;PARD3;PTGS2;HEG1;PTK7;RAC1;RAP1A;CCND1;ROBO1;BDNF;CXCL12;…	8.28948e-06
GO:0006508	proteolysis	biological_process	PDCD6IP;DPP3;RNF41;PSME3;GIPC1;ADAMTS5;RNF139;PHB2;CLN3;CPE;CSNK1A1;CTSB;DAB2;DDB1;DDIT3;ASXL1;DHCR24;BTBD3;TRIM32;NCSTN;BCL2L13;SENP3;USP21;GLG1;GLI3;ANPEP;MYLIP;GSK3A;CFH;UBE2K;APC;BIRC2;BIRC3;APLP2;APP;FAS;ARAF;SMAD3;CD46;MMP7;MMP11;ASPH;MYC;MYH9;SERPINE1;COPS7A;UBXN1;VPS28;C1RL;SNX9;PLAU;USP40;ROBO1;RPS3;RPS27A;XPNPEP3;SHMT2;CAPN15;THBS1;TIMP3;TMF1;TNFRSF1B;TTC3;UBC;UBE2D3;UBE2G1;UBE2H;NR1H2;…	0.00110839
GO:1901566	organonitrogen compound biosynthetic process	biological_process	ABCC5;NAMPT;PAICS;RNF139;CLTC;ADM;COX10;DHFR;DTYMK;ABCA1;EEF1A1;EIF4A1;EIF4A2;EIF4G1;IBA57;ESR1;ALDH3A2;ALDOA;CASC3;FOXO3;CNOT6L;GAPDH;GARS;GART;AGO2;RPL7L1;GSK3A;GTF2H3;HAS2;HSPG2;NDST1;IARS;NANOS1;APP;IMPDH1;SLC27A1;MGST1;MOV10;ATIC;NF1;NFE2L1;NPM1;ATP5A1;MRPS2;GMPR2;EIF3L;PKM;PLA2G4A;CHPF2;LARP6;QARS;QDPR;ELOVL5;RPL3;RPL4;RPL8;RPL13;RPL19;RPL29;RPL31;RPL32;RPL37A;RPLP0;RPS3;RPS5;RPS9;RPS10;RPS…	4.08148e-06
GO:0051254	positive regulation of RNA metabolic process	biological_process	NAMPT;CDK2;YAP1;CEBPB;NFAT5;HSPH1;WDR5;FOXN3;COL1A1;DAB2;DDIT3;DDX5;ASXL1;DNM2;DVL2;ELK3;ESR1;MTF2;FOXO1;FOXO3;USP21;AGO2;GLI3;BCL9L;HIPK2;NR3C1;APBB1;HSPA8;NANOS1;APP;RBPJ;IRAK1;IRF7;LIF;LMNA;ARNT;SMAD3;SMAD5;MECP2;KMT2A;MYC;MYO6;NFE2L1;NFIX;NOTCH1;NPM1;SERPINE1;ZNF639;POLR2B;PPARD;ATF7IP;SMARCAD1;ARNTL2;RGMA;PTPRN;RFC1;RPS27A;MMS19;SMARCB1;SMARCC2;SOX4;SP1;SS18;SUPT5H;TAF4;TBX3;TEAD1;TLR4;TOP2A…	4.5773e-05
GO:0022008	neurogenesis	biological_process	CDH2;ACTR2;YAP1;SLC9A6;CEBPB;WDR5;CCSAP;ADM;APCDD1;CTNNA1;CUX1;DHFR;DNM2;EFNB2;EIF4G1;CTTN;HIPK1;FGFR1;BTBD3;DKK1;TRIM32;FOXO3;PLXND1;FLNA;MACF1;SCRIB;NEGR1;GAK;GJA1;USP21;GLI3;GOLGA4;HIPK2;APBB1;ID3;NANOS1;IFRD1;APP;RBPJ;IL6ST;ARF1;STMN1;LIF;ARSB;MAP4;MBD1;MECP2;NF1;NOTCH1;PAFAH1B1;CDK16;PMP22;ENAH;PARD3;RGMA;PTK7;ALS2;ZSWIM6;PTPRF;PTPRK;CTDSP1;RAC1;RAC3;RAP1A;ROBO1;BDNF;CXCL12;SMARCC2;SOX4;SPTA…	9.48095e-05
GO:0010648	negative regulation of cell communication	biological_process	CDH2;PSME3;YAP1;HYOU1;HSPH1;PHB2;AP2M1;ADM;CSNK1A1;APCDD1;CTNNA1;CREBRF;DAB2;AP2A2;AP2B1;DDIT3;ASXL1;DNM2;DUSP1;DUSP5;DVL2;CTTN;ESR1;DKK1;TRIM32;FOXO1;FOXO3;SH3BP4;ULK3;GLG1;GLI3;BCL9L;HIPK2;GRINA;GSK3A;HMOX1;APC;IGFBP3;FAS;INHBB;ARAF;ITPR1;ARF1;LIF;LMNA;SMAD3;CD46;MIF;MYC;NF1;NOTCH1;PAFAH1B1;SERPINE1;NLK;PTGS2;RAP1A;CCND1;BCL2L2;ROBO1;RPS27A;CXCL12;TMBIM1;SNAI2;PHACTR4;SOD2;STK4;TGFBR2;THBS1;TIM…	1.39356e-07
GO:0023057	negative regulation of signaling	biological_process	CDH2;PSME3;YAP1;HYOU1;HSPH1;PHB2;AP2M1;ADM;CSNK1A1;APCDD1;CTNNA1;CREBRF;DAB2;AP2A2;AP2B1;DDIT3;ASXL1;DNM2;DUSP1;DUSP5;DVL2;CTTN;ESR1;DKK1;TRIM32;FOXO1;FOXO3;SH3BP4;ULK3;GLG1;GLI3;BCL9L;HIPK2;GRINA;GSK3A;HMOX1;APC;IGFBP3;FAS;INHBB;ARAF;ITPR1;ARF1;LIF;LMNA;SMAD3;CD46;MIF;MYC;NF1;NOTCH1;PAFAH1B1;SERPINE1;NLK;PTGS2;RAP1A;CCND1;BCL2L2;ROBO1;RPS27A;CXCL12;TMBIM1;SNAI2;PHACTR4;SOD2;STK4;TGFBR2;THBS1;TIM…	1.6158e-07
GO:0006461	protein complex assembly	biological_process	ACTR2;NCKAP1;NACC1;FCHO2;COL1A1;COL6A1;JMY;COX10;CSNK1A1;CTNNA1;AP2B1;DCTN1;DDB1;DNM2;DVL2;ANO6;EIF4G1;CTTN;FANCA;ALDOA;SEC31A;DKK1;SAMHD1;GJA1;BCL9L;KCTD21;GTF2H3;ANXA2;HCCS;UBE2K;HMOX1;APC;BIRC2;BIRC3;HSPA8;FAS;IRAK1;ARF1;TNPO1;STMN1;SMAD3;MGST1;MIF;KMT2A;MYC;NDUFA10;NPM1;SNX9;CAB39;ATG16L1;TMEM33;PPP6R3;ATF7IP;CENPJ;PARD3;SMARCAD1;ACTR3B;RAC1;BCS1L;RPS3;SEC13;SHMT2;SOD2;SPTAN1;TAZ;TCP1;TGM2;TL…	9.27685e-06
GO:0070271	protein complex biogenesis	biological_process	ACTR2;NCKAP1;NACC1;FCHO2;COL1A1;COL6A1;JMY;COX10;CSNK1A1;CTNNA1;AP2B1;DCTN1;DDB1;DNM2;DVL2;ANO6;EIF4G1;CTTN;FANCA;ALDOA;SEC31A;DKK1;SAMHD1;GJA1;BCL9L;KCTD21;GTF2H3;ANXA2;HCCS;UBE2K;HMOX1;APC;BIRC2;BIRC3;HSPA8;FAS;IRAK1;ARF1;TNPO1;STMN1;SMAD3;MGST1;MIF;KMT2A;MYC;NDUFA10;NPM1;SNX9;CAB39;ATG16L1;TMEM33;PPP6R3;ATF7IP;CENPJ;PARD3;SMARCAD1;ACTR3B;RAC1;BCS1L;RPS3;SEC13;SHMT2;SOD2;SPTAN1;TAZ;TCP1;TGM2;TL…	9.55207e-06
GO:1902680	positive regulation of RNA biosynthetic process	biological_process	NAMPT;CDK2;YAP1;CEBPB;NFAT5;HSPH1;WDR5;FOXN3;COL1A1;DAB2;DDIT3;DDX5;ASXL1;DNM2;DVL2;ELK3;ESR1;MTF2;FOXO1;FOXO3;USP21;AGO2;GLI3;BCL9L;HIPK2;NR3C1;APBB1;APP;RBPJ;IRAK1;IRF7;LIF;LMNA;ARNT;SMAD3;SMAD5;MECP2;KMT2A;MYC;MYO6;NFE2L1;NFIX;NOTCH1;NPM1;SERPINE1;ZNF639;POLR2B;PPARD;ATF7IP;SMARCAD1;ARNTL2;RGMA;PTPRN;RFC1;RPS27A;MMS19;SMARCB1;SMARCC2;SOX4;SP1;SS18;SUPT5H;TAF4;TBX3;TEAD1;TLR4;TOP2A;NR2C2;UBC;NR…	4.05464e-05
GO:0051253	negative regulation of RNA metabolic process	biological_process	ZNF263;CDK2;BASP1;YAP1;CEBPB;TXNIP;TOB2;MORF4L1;FOXN3;PKIG;NACC1;PHB2;AEBP2;CUX1;DAB2;DDIT3;DDX5;ASXL1;DNMT1;ATN1;TSC22D3;EIF4A2;ELK3;ENO1;ESR1;FGFR1;MTF2;DKK1;TRIM32;WDTC1;FOXO1;FOXO3;HIC2;FLNA;GLI3;HIPK2;HIST1H1E;HELLS;HSPA8;ID3;RBPJ;IRF7;SMAD3;MBD1;MECP2;MYC;NFIX;NOTCH1;ZNF639;ZBTB7A;PPARD;ATF7IP;DMAP1;PBXIP1;ZBTB4;RBAK;PTPRK;CCND1;RFC1;RPS14;RPS27A;SNAI2;SMARCC2;SUPT5H;TBX3;UBC;UBE2D3;NR1H2;W…	4.89632e-07
GO:0045893	positive regulation of transcription, DNA-templated	biological_process	NAMPT;CDK2;YAP1;CEBPB;NFAT5;HSPH1;WDR5;FOXN3;COL1A1;DAB2;DDIT3;DDX5;ASXL1;DNM2;DVL2;ELK3;ESR1;MTF2;FOXO1;FOXO3;USP21;AGO2;GLI3;BCL9L;HIPK2;NR3C1;APBB1;APP;RBPJ;IRAK1;IRF7;LIF;LMNA;ARNT;SMAD3;SMAD5;MECP2;KMT2A;MYC;MYO6;NFE2L1;NFIX;NOTCH1;NPM1;SERPINE1;ZNF639;PPARD;ATF7IP;SMARCAD1;ARNTL2;RGMA;PTPRN;RFC1;RPS27A;MMS19;SMARCB1;SMARCC2;SOX4;SP1;SS18;SUPT5H;TAF4;TBX3;TEAD1;TLR4;TOP2A;NR2C2;UBC;NR1H2;USF…	3.85484e-05
GO:1903508	positive regulation of nucleic acid-templated transcription	biological_process	NAMPT;CDK2;YAP1;CEBPB;NFAT5;HSPH1;WDR5;FOXN3;COL1A1;DAB2;DDIT3;DDX5;ASXL1;DNM2;DVL2;ELK3;ESR1;MTF2;FOXO1;FOXO3;USP21;AGO2;GLI3;BCL9L;HIPK2;NR3C1;APBB1;APP;RBPJ;IRAK1;IRF7;LIF;LMNA;ARNT;SMAD3;SMAD5;MECP2;KMT2A;MYC;MYO6;NFE2L1;NFIX;NOTCH1;NPM1;SERPINE1;ZNF639;PPARD;ATF7IP;SMARCAD1;ARNTL2;RGMA;PTPRN;RFC1;RPS27A;MMS19;SMARCB1;SMARCC2;SOX4;SP1;SS18;SUPT5H;TAF4;TBX3;TEAD1;TLR4;TOP2A;NR2C2;UBC;NR1H2;USF…	3.85484e-05
GO:1902679	negative regulation of RNA biosynthetic process	biological_process	ZNF263;CDK2;BASP1;YAP1;CEBPB;TXNIP;TOB2;MORF4L1;FOXN3;PKIG;NACC1;PHB2;AEBP2;CUX1;DAB2;DDIT3;DDX5;ASXL1;DNMT1;ATN1;TSC22D3;EIF4A2;ELK3;ENO1;ESR1;FGFR1;MTF2;DKK1;TRIM32;WDTC1;FOXO1;FOXO3;HIC2;FLNA;GLI3;HIPK2;HIST1H1E;HELLS;HSPA8;ID3;RBPJ;IRF7;SMAD3;MBD1;MECP2;MYC;NFIX;NOTCH1;ZNF639;ZBTB7A;PPARD;ATF7IP;DMAP1;PBXIP1;ZBTB4;RBAK;PTPRK;CCND1;RFC1;RPS14;RPS27A;SNAI2;SMARCC2;SUPT5H;TBX3;UBC;UBE2D3;NR1H2;W…	2.04659e-07
GO:0098609	cell-cell adhesion	biological_process	CDH2;CDH6;PTPRU;CEBPB;PAICS;GIPC1;HSPH1;PACSIN2;ATXN2L;CNN3;CTNNA1;EFNB2;EIF4G1;CTTN;ENO1;FANCA;FANCD2;FASN;ALDOA;FLNA;FLNB;JMJD6;NCSTN;MACF1;SCRIB;NEGR1;ATP2C1;SNX5;GLI3;GOLGA3;ANXA2;HAS2;HDLBP;HSPA8;IGF2;FAS;IL4R;IL6ST;ITGA7;LDHA;LEPR;SMAD3;CD46;MYH9;MYO6;MYO10;ATIC;SNX9;PDGFRA;PKM;PLEC;PPL;RAC1;ACTB;ROBO1;RPL29;CXCL12;SLC3A2;SNAI2;SNX1;SOX4;SPTAN1;TFRC;TGFBR2;TJP1;TLN1;ACTG1;VASP;YES1;AHNAK;CA…	2.46088e-07
GO:0048699	generation of neurons	biological_process	CDH2;ACTR2;YAP1;SLC9A6;CEBPB;WDR5;CCSAP;ADM;CTNNA1;CUX1;DHFR;DNM2;EFNB2;EIF4G1;CTTN;HIPK1;FGFR1;BTBD3;DKK1;TRIM32;FOXO3;PLXND1;FLNA;MACF1;SCRIB;NEGR1;GAK;GJA1;USP21;GLI3;GOLGA4;HIPK2;APBB1;ID3;NANOS1;IFRD1;APP;RBPJ;IL6ST;ARF1;STMN1;LIF;ARSB;MAP4;MBD1;MECP2;NF1;NOTCH1;PAFAH1B1;CDK16;PMP22;ENAH;PARD3;RGMA;PTK7;ALS2;ZSWIM6;PTPRF;PTPRK;CTDSP1;RAC1;RAC3;RAP1A;ROBO1;BDNF;CXCL12;SMARCC2;SOX4;SPTAN1;VASP…	6.71878e-05
GO:1903507	negative regulation of nucleic acid-templated transcription	biological_process	ZNF263;CDK2;BASP1;YAP1;CEBPB;TXNIP;TOB2;MORF4L1;FOXN3;PKIG;NACC1;PHB2;AEBP2;CUX1;DAB2;DDIT3;DDX5;ASXL1;DNMT1;ATN1;TSC22D3;EIF4A2;ELK3;ENO1;ESR1;FGFR1;MTF2;DKK1;WDTC1;FOXO1;FOXO3;HIC2;FLNA;GLI3;HIPK2;HIST1H1E;HELLS;HSPA8;ID3;RBPJ;IRF7;SMAD3;MBD1;MECP2;MYC;NFIX;NOTCH1;ZNF639;ZBTB7A;PPARD;ATF7IP;DMAP1;PBXIP1;ZBTB4;RBAK;PTPRK;CCND1;RFC1;RPS14;RPS27A;SNAI2;SMARCC2;SUPT5H;TBX3;UBC;UBE2D3;NR1H2;WHSC1;CA…	2.25936e-07
GO:0032270	positive regulation of cellular protein metabolic process	biological_process	CDH2;PSME3;HSPH1;RNF139;PHB2;CSNK1A1;DAB2;DNMT1;DUSP5;DVL2;EIF4G1;ESR1;FGFR1;MTF2;TRIM32;BCL2L13;DSTYK;HIPK2;ANXA2;UBE2K;BIRC2;BIRC3;IGF2;IGFBP3;APP;FAS;IL6ST;INHBB;IRAK1;ARAF;SLC27A1;LIF;ARNT;SMAD3;MECP2;MIF;KMT2A;ASPH;MYC;MYH9;NPM1;SNX9;PDGFRA;CAB39;PARP16;PRKAG1;TAOK1;ALS2;RAC1;RAP1A;CCND1;EDA2R;ROBO1;RPS3;RPS9;RPS27A;CLSPN;SNAI2;SMARCB1;SOX4;STK4;TGFBR2;THBS1;TLR4;TNFRSF1B;UBC;NR1H2;YES1;CAMK…	0.000711018
GO:0007010	cytoskeleton organization	biological_process	PDCD6IP;ACTR2;CDK2;TUBA1B;TUBB4B;NEK6;NCKAP1;CHD3;PACSIN2;CLTC;FRMD6;CNN3;CCSAP;JMY;CSNK1A1;CTNNA1;DCTN1;DYNC1H1;CTTN;ALDOA;TRIM32;FLNA;FLNB;GAPDH;ATP2C1;EML4;GPM6B;ABR;MYLIP;APC;BIRC2;BIRC3;ARF1;STMN1;LMNA;SMAD3;MAP4;MYH9;NF1;NPM1;PAFAH1B1;PCNT;VPS54;PDGFRA;PLS3;PPL;CENPJ;ACTR3B;PTK7;TAOK1;RAC1;RAC3;ACTB;RPS3;CXCL12;PHACTR4;SON;DST;SPTAN1;SS18;TACC1;TLN1;ACTG1;TNXB;TPM1;TPM4;TUBB2A;VASP;ZYX;CALR…	1.01236e-06
GO:0071495	cellular response to endogenous stimulus	biological_process	NAMPT;CEBPB;GIPC1;FSTL1;PHB2;COL1A1;COL6A1;CTNNA1;CTSB;CREBRF;DAB2;DDX5;DNM2;DNMT1;DUSP1;EEF1A1;ESR1;FGFR1;DKK1;WDTC1;FOXO1;FOXO3;ACAP2;SH3BP4;DSTYK;GLG1;BCL9L;HIPK2;NR3C1;GSK3A;HAS2;NDST1;IGF2;APP;RBPJ;INHBB;SLC27A1;LEPR;SMAD3;SMAD5;NOTCH1;ATP2B1;PDGFRA;NLK;PKM;POLR2B;PPARD;GNG12;PARD3;RGMA;PTGS2;PTPRK;RRAGD;RAP1A;RPL8;RPS27A;SORT1;UBE2O;RRAGC;SNAI2;SP1;TGFBR2;THBS1;NR2C2;TSC2;UBC;UBE2D3;UCP2;NR…	5.25601e-06
GO:0009968	negative regulation of signal transduction	biological_process	CDH2;PSME3;YAP1;HYOU1;HSPH1;PHB2;AP2M1;ADM;CSNK1A1;APCDD1;CTNNA1;CREBRF;DAB2;AP2A2;AP2B1;DDIT3;ASXL1;DNM2;DUSP1;DUSP5;DVL2;CTTN;ESR1;DKK1;TRIM32;FOXO1;FOXO3;SH3BP4;ULK3;GLG1;GLI3;BCL9L;HIPK2;GRINA;GSK3A;HMOX1;APC;IGFBP3;FAS;ARAF;ITPR1;LIF;LMNA;SMAD3;CD46;MIF;MYC;NF1;NOTCH1;PAFAH1B1;SERPINE1;NLK;CCND1;BCL2L2;ROBO1;RPS27A;CXCL12;TMBIM1;SNAI2;PHACTR4;SOD2;STK4;TGFBR2;THBS1;TIMP3;TLR4;TPT1;TSC2;UBC;N…	1.23104e-07
GO:0051094	positive regulation of developmental process	biological_process	CDH2;ACTR2;NET1;BASP1;YAP1;CEBPB;COL1A1;ANKRD54;ADM;CTNNA1;CUX1;DAB2;DNM2;EFNB2;ANO6;EIF4G1;HIPK1;FGFR1;DKK1;TRIM32;ACIN1;FOXO3;FLNA;MACF1;NEGR1;GJA1;GLI3;GOLGA4;GPM6B;BCL9L;HIPK2;HAS2;HMOX1;APBB1;IGFBP3;RBPJ;IL4R;IL6ST;ARF1;RHOB;LIF;LMNA;ARNT;SMAD3;SMAD5;ARSB;CD46;MECP2;MYC;NOTCH1;PAFAH1B1;SERPINE1;PPARD;PARD3;PTGS2;PTK7;RAC1;RAC3;RAP1A;CCND1;ROBO1;BDNF;CXCL12;SNAI2;STK4;TFRC;TGFBR2;THBS1;THBS2;…	2.88492e-06
GO:0045892	negative regulation of transcription, DNA-templated	biological_process	ZNF263;CDK2;BASP1;CEBPB;TXNIP;MORF4L1;FOXN3;PKIG;NACC1;PHB2;AEBP2;CUX1;DAB2;DDIT3;DDX5;ASXL1;DNMT1;ATN1;TSC22D3;ELK3;ENO1;ESR1;FGFR1;MTF2;DKK1;WDTC1;FOXO1;FOXO3;HIC2;FLNA;GLI3;HIPK2;HIST1H1E;HELLS;HSPA8;ID3;RBPJ;IRF7;SMAD3;MBD1;MECP2;MYC;NFIX;NOTCH1;ZNF639;ZBTB7A;PPARD;ATF7IP;DMAP1;PBXIP1;ZBTB4;RBAK;PTPRK;CCND1;RFC1;RPS14;RPS27A;SNAI2;SMARCC2;SUPT5H;TBX3;UBC;UBE2D3;NR1H2;WHSC1;CALR;ZNF282;RUNX1T1…	4.23636e-07
GO:1902580	single-organism cellular localization	biological_process	CDH2;ACTR2;TXNIP;PKIG;PHB2;FCHO2;AP2M1;CLN3;CLTC;CPE;DAB2;DCTN1;DYNC1H1;DNM2;ABCA1;FLNA;PACS2;MACF1;SCRIB;TNPO3;GAK;AP3M1;GLI3;GOLGA4;ANXA2;HMOX1;APP;IL4R;ARF1;TNPO1;LAMP1;LMNA;SMAD3;MAP4;MYH9;NF1;NMT1;ATP5A1;PAFAH1B1;RAPGEF6;DMAP1;PARD3;TOMM22;PTGS2;RAC1;RAP1A;RPL3;RPL4;RPL8;RPL13;RPL19;RPL29;RPL31;RPL32;RPL37A;RPLP0;RPS3;RPS5;RPS9;RPS10;RPS14;RPS15A;RPS18;RPS27;RPS27A;KIF13A;TMBIM1;SNAI2;TLR4;T…	1.4268e-06
GO:0051130	positive regulation of cellular component organization	biological_process	PDCD6IP;ACTR2;NET1;NCKAP1;PHB2;JMY;CUX1;DAB2;DCTN1;DDB1;DNM2;DNMT1;ANO6;EIF4G1;CTTN;FGFR1;MTF2;FLNA;MACF1;CNOT6L;NEGR1;BBC3;GOLGA4;ABR;GSK3A;GTF2H3;ANXA2;HAS2;APBB1;APC;IGF2;FAS;IL4R;ARF1;LIF;SMAD3;ARSB;MECP2;MFGE8;KMT2A;NMT1;PAFAH1B1;SERPINE1;VPS28;SNX9;ANKFY1;AMBRA1;CENPJ;ACTR3B;PTK7;RAC1;RAC3;RAP1A;ROBO1;RPS3;BDNF;CXCL12;ACD;SNAI2;SMARCB1;TCP1;THBS2;TLR4;TPM1;CCT3;UBE2D3;UGCG;NR1H2;VASP;VPS37B…	8.99419e-06
GO:0030182	neuron differentiation	biological_process	ACTR2;SLC9A6;CEBPB;WDR5;CCSAP;ADM;CTNNA1;CUX1;DHFR;DNM2;EFNB2;EIF4G1;CTTN;HIPK1;FGFR1;BTBD3;DKK1;TRIM32;FOXO3;PLXND1;MACF1;SCRIB;NEGR1;GAK;GJA1;USP21;GLI3;GOLGA4;HIPK2;APBB1;ID3;NANOS1;IFRD1;APP;RBPJ;ARF1;STMN1;LIF;ARSB;MAP4;MBD1;MECP2;NOTCH1;PAFAH1B1;CDK16;PMP22;ENAH;PARD3;RGMA;PTK7;ALS2;ZSWIM6;PTPRF;PTPRK;CTDSP1;RAC1;RAC3;RAP1A;ROBO1;BDNF;CXCL12;SMARCC2;SOX4;SPTAN1;VASP;CALR;CUL4B;DIXDC1;KLF7;R…	6.45027e-05
GO:0030030	cell projection organization	biological_process	ACTR2;SLC9A6;NCKAP1;WDR5;PACSIN2;ADM;CTNNA1;CUX1;DCTN1;DHFR;DNM2;EFNB2;ANO6;CTTN;FGFR1;BTBD3;TRIM32;TBC1D9B;PLXND1;FLNA;MACF1;SCRIB;NEGR1;GAK;GJA1;USP21;GLI3;GOLGA4;APBB1;APC;IFRD1;APP;ARF1;STMN1;ARSB;MAP4;MECP2;MYH9;MYO10;NEK1;NOTCH1;PAFAH1B1;PCNT;CDK16;RAPGEF6;PMP22;SPATA6;ENAH;CENPJ;PARD3;RGMA;PTK7;ALS2;ZSWIM6;PTPRF;PTPRK;RAC1;RAC3;RAP1A;ROBO1;BDNF;CXCL12;TBC1D15;SNX1;SPTAN1;TPM1;VASP;TMEM107;…	0.000387192
GO:0006886	intracellular protein transport	biological_process	TXNIP;GIPC1;KDELR2;PKIG;PHB2;AP2M1;CLTC;DAB2;AP2A2;AP2B1;CTTN;TBC1D9B;FLNA;PACS2;TNPO3;AP3M1;SNX5;GLI3;GOLGA4;GSK3A;ANXA2;HSPA8;UBAC2;TNPO1;RHOB;LMNA;SMAD3;MYO6;NF1;NPM1;PCNT;VPS28;SNX9;DMAP1;PARD3;TOMM22;PTGS2;RPL3;RPL4;RPL8;RPL13;RPL19;RPL29;RPL31;RPL32;RPL37A;RPLP0;RPS3;RPS5;RPS9;RPS10;RPS14;RPS15A;RPS18;RPS27;RPS27A;SEC13;KIF13A;TBC1D15;ACD;SNAI2;SNX1;SOX4;TLR4;TSC2;UBE2D3;UGCG;IPO4;CALR;DYRK…	4.19421e-07
GO:0022414	reproductive process	biological_process	ACTR2;NAMPT;CDK2;BASP1;CEBPB;STAG2;TOB2;PHB2;ANTXR2;ADM;CTNNA1;CTSB;CREBRF;DHCR24;DNM2;DUSP1;ESR1;FANCA;FANCD2;FOXO3;APOL2;ALPL;GOLGA3;HAS2;BIRC2;BIRC3;APP;RBPJ;IL4R;INHBB;LEPR;LIF;ARNT;SMAD5;CD46;MFGE8;MGST1;MKI67;MMP7;MYH9;NOTCH1;OCA2;PAFAH1B1;CDK16;PDGFRA;SPATA6;PPARD;PRKAG1;PTGS2;PTPRN;CCND1;BCL2L2;RPL29;SRPK1;STK4;TAF4;TBX3;TCP1;TGFBR2;TMF1;TOP2A;NR2C2;CCT3;UCP2;CSDE1;CAD;CALR;VMP1;EIF2B5;CC…	0.00232572
GO:0000003	reproduction	biological_process	ACTR2;NAMPT;CDK2;BASP1;CEBPB;STAG2;TOB2;PHB2;ANTXR2;ADM;CTNNA1;CTSB;CREBRF;DHCR24;DNM2;DUSP1;ESR1;FANCA;FANCD2;FOXO3;APOL2;ALPL;GOLGA3;HAS2;BIRC2;BIRC3;APP;RBPJ;IL4R;INHBB;LEPR;LIF;ARNT;SMAD5;CD46;MFGE8;MGST1;MKI67;MMP7;MYH9;NOTCH1;OCA2;PAFAH1B1;CDK16;PDGFRA;SPATA6;PPARD;PRKAG1;PTGS2;PTPRN;CCND1;BCL2L2;RPL29;SRPK1;STK4;TAF4;TBX3;TCP1;TGFBR2;TMF1;TOP2A;NR2C2;CCT3;UCP2;CSDE1;CAD;CALR;VMP1;EIF2B5;CC…	0.0024179
GO:0044265	cellular macromolecule catabolic process	biological_process	PDCD6IP;RNF41;PSME3;GIPC1;RNF139;CSNK1A1;CTSB;DAB2;DDB1;DDIT3;DNASE1L1;EIF4A1;EIF4A2;EIF4G1;CASC3;BTBD3;TRIM32;CNOT6L;USP21;AGO2;MYLIP;GSK3A;ANXA2;UBE2K;APC;BIRC2;NANOS1;ARAF;CNOT4;UBXN1;VPS28;USP40;RPL3;RPL4;RPL8;RPL13;RPL19;RPL29;RPL31;RPL32;RPL37A;RPLP0;RPS3;RPS5;RPS9;RPS10;RPS14;RPS15A;RPS18;RPS27;RPS27A;TUT1;TMF1;TTC3;UBC;UBE2D3;UBE2G1;UBE2H;CSDE1;RNASEH2B;RNF146;KCTD10;CUL4B;SQSTM1;CCNF;USP…	5.19243e-08
GO:0051726	regulation of cell cycle	biological_process	PDCD6IP;CDK2;PSME3;ADARB1;STAG2;GIPC1;NEK6;FOXN3;PHB2;CLTC;CCSAP;JMY;DDB1;DDIT3;DHCR24;DUSP1;EIF4G1;FGFR1;TRIM32;SCRIB;CNOT6L;HIPK2;APBB1;APC;BIRC2;HSPA8;ID3;IGF2;APP;RHOB;LIF;SMAD3;MIF;MKI67;MYC;CNOT4;NPM1;PAFAH1B1;CDK16;CAB39;CDK12;PPM1G;PRKAG1;CENPJ;PTGS2;TAOK1;PTPRK;CTDSP1;RRAGD;CCND1;RPS15A;RPS27A;CLSPN;RRAGC;PHACTR4;SON;SOX4;TBX3;THBS1;TOP2A;TSC2;UBC;BRCC3;RNASEH2B;CALR;CAMK2D;CUL4B;RUNX3;C…	1.47175e-07
GO:0009628	response to abiotic stimulus	biological_process	NET1;YAP1;HYOU1;TXNIP;NFAT5;HSPH1;DNAJB4;COL1A1;ADM;DDB1;DNM2;TSC22D3;DUSP1;FANCD2;TRIM32;FOXO1;FOXO3;MYOF;GJA1;HIPK2;HMOX1;BIRC2;HSPA8;APP;RBPJ;FAS;INHBB;IRAK1;ITPR1;SLC27A1;RHOB;LDHA;LMNA;ARNT;SMAD3;ARSB;MECP2;MKI67;KMT2A;MMP7;MYC;NF1;NMT1;NOTCH1;ATP2B1;P4HB;CAB39;PKM;PLAU;PPARD;PTGS2;PTPRK;RAC1;CCND1;RPS27A;CXCL12;SNAI2;TGFBR2;THBS1;TJP1;TLR4;ACTG1;UBC;UBE2D3;UCP2;BRCC3;CAMK2D;CUL4B;EIF2B5;AIF…	7.18854e-06
GO:0044403	symbiosis, encompassing mutualism through parasitism	biological_process	PDCD6IP;ADARB1;NCKAP1;CPSF4;CTSB;DDB1;DDX5;EFNB2;EIF4A1;EIF4A2;EIF4G1;TRIM32;PACS2;EXOC7;SCRIB;HIPK2;ANPEP;HSPA8;IL6ST;IRF7;KLC1;TNPO1;LAMP1;SMAD3;CD46;MFGE8;NOTCH1;NPM1;P4HB;VPS28;ZNF639;EIF3L;PDGFRA;POLR2B;ATG16L1;ATF7IP;RPL3;RPL4;RPL8;RPL13;RPL19;RPL29;RPL31;RPL32;RPL37A;RPLP0;RPS3;RPS5;RPS9;RPS10;RPS14;RPS15A;RPS18;RPS27;RPS27A;SMARCB1;SP1;SRPK1;SSB;SUPT5H;TAF4;TCP1;TFRC;TLN1;TOP2A;TSC2;UBC;U…	3.37752e-12
GO:0044419	interspecies interaction between organisms	biological_process	PDCD6IP;ADARB1;NCKAP1;CPSF4;CTSB;DDB1;DDX5;EFNB2;EIF4A1;EIF4A2;EIF4G1;TRIM32;PACS2;EXOC7;SCRIB;HIPK2;ANPEP;HSPA8;IL6ST;IRF7;KLC1;TNPO1;LAMP1;SMAD3;CD46;MFGE8;NOTCH1;NPM1;P4HB;VPS28;ZNF639;EIF3L;PDGFRA;POLR2B;ATG16L1;ATF7IP;RPL3;RPL4;RPL8;RPL13;RPL19;RPL29;RPL31;RPL32;RPL37A;RPLP0;RPS3;RPS5;RPS9;RPS10;RPS14;RPS15A;RPS18;RPS27;RPS27A;SMARCB1;SP1;SRPK1;SSB;SUPT5H;TAF4;TCP1;TFRC;TLN1;TOP2A;TSC2;UBC;U…	3.37752e-12
GO:0044764	multi-organism cellular process	biological_process	PDCD6IP;ADARB1;NCKAP1;CPSF4;CTSB;DDB1;DDX5;EFNB2;EIF4A1;EIF4A2;EIF4G1;TRIM32;PACS2;SCRIB;HIPK2;ANPEP;HSPA8;IL6ST;INHBB;IRF7;KLC1;TNPO1;LAMP1;SMAD3;CD46;MFGE8;NOTCH1;NPM1;P4HB;VPS28;ZNF639;EIF3L;PDGFRA;POLR2B;ATG16L1;ATF7IP;RPL3;RPL4;RPL8;RPL13;RPL19;RPL29;RPL31;RPL32;RPL37A;RPLP0;RPS3;RPS5;RPS9;RPS10;RPS14;RPS15A;RPS18;RPS27;RPS27A;SMARCB1;SP1;SRPK1;SSB;SUPT5H;TAF4;TFRC;TLN1;TOP2A;TSC2;UBC;UNG;US…	3.99158e-12
GO:0009887	animal organ morphogenesis	biological_process	CDH2;AKT3;PSME3;BASP1;YAP1;CEBPB;ADAMTS5;FOXN3;PHB2;AP2M1;CLTC;COL1A1;ADM;CPE;CTNNA1;DAB2;AP2A2;AP2B1;ASXL1;DVL2;EFNB2;HIPK1;ESR1;FANCD2;FGFR1;DKK1;FOXO1;FOXO3;PLXND1;SCRIB;ALPL;GJA1;GLG1;GLI3;HIPK2;ABR;GSK3A;HAS2;HCCS;NDST1;ID3;RBPJ;LIF;SMAD3;MYC;NF1;NOTCH1;PAFAH1B1;PDGFRA;HEG1;PTK7;RAC1;ACTA2;RPS27A;SNAI2;PHACTR4;SOX4;TBX3;TGFBR2;TGM2;TPM1;UBC;WHSC1;CAPN1;FZD6;ITGA8;SERPINH1;DLG5;MAGED1;ADAMTS1…	9.29146e-07
GO:0016032	viral process	biological_process	PDCD6IP;ADARB1;NCKAP1;CPSF4;CTSB;DDB1;DDX5;EFNB2;EIF4A1;EIF4A2;EIF4G1;TRIM32;PACS2;SCRIB;HIPK2;ANPEP;HSPA8;IL6ST;IRF7;KLC1;TNPO1;LAMP1;SMAD3;CD46;MFGE8;NOTCH1;NPM1;P4HB;VPS28;ZNF639;EIF3L;PDGFRA;POLR2B;ATG16L1;ATF7IP;RPL3;RPL4;RPL8;RPL13;RPL19;RPL29;RPL31;RPL32;RPL37A;RPLP0;RPS3;RPS5;RPS9;RPS10;RPS14;RPS15A;RPS18;RPS27;RPS27A;SMARCB1;SP1;SRPK1;SSB;SUPT5H;TAF4;TFRC;TLN1;TOP2A;TSC2;UBC;UNG;USF2;ZYX…	7.53186e-12
GO:0051248	negative regulation of protein metabolic process	biological_process	CDK2;PSME3;ADARB1;GIPC1;HSPH1;PKIG;RNF139;CLN3;DHCR24;DNMT1;DUSP1;DUSP5;EIF4G1;ENSA;ESR1;MTF2;DKK1;FOXO1;FLNA;CNOT6L;GAPDH;AGO2;GLG1;ANXA2;APBB1;APC;BIRC2;BIRC3;APLP2;UBAC2;NANOS1;IGFBP3;APP;INHBB;LIF;SMAD3;CD46;MECP2;MIF;MOV10;MYC;NF1;NPM1;PAFAH1B1;SERPINE1;UBXN1;VPS28;PINX1;PARD3;CTDSP1;RPS3;RPS27A;SMARCB1;SOX4;THBS1;TIMP3;TLR4;TSC2;UBC;NR1H2;CHAC1;CALR;SPRY4;SERPINH1;EIF2B5;USP14;DEDD;BAG5;CD4…	1.1982e-05
GO:0060429	epithelium development	biological_process	CDH2;PSME3;BASP1;YAP1;CEBPB;TXNIP;PHB2;AP2M1;CLTC;FRMD6;CNN3;ADM;APCDD1;CTSB;DAB2;AP2A2;AP2B1;DVL2;S1PR3;EFNB2;ESR1;FGFR1;DKK1;PLXND1;FLNA;FLNB;SCRIB;GJA1;GLI3;GSK3A;ID3;RBPJ;RHOB;RHOC;LIF;SMAD3;SMAD5;MYC;NF1;NOTCH1;PAFAH1B1;RAPGEF6;PPL;AMBRA1;HEG1;PTK7;RAC1;ACTA2;RAP1A;CCND1;ROBO1;RPS27A;SNAI2;PHACTR4;SOX4;STK4;TBX3;TGFBR2;TGM2;TJP1;TSC2;UBC;VASP;FZD6;TMEM107;IQGAP1;DLG5;SLC4A7;MAGED1;ZEB2	3.36957e-05
GO:0072359	circulatory system development	biological_process	CDH2;BASP1;YAP1;COL1A1;ADM;CPE;AP2B1;DDIT3;ASXL1;DHCR7;DNM2;DVL2;EFNB2;ELK3;HIPK1;FGFR1;DKK1;FOXO1;PLXND1;JMJD6;GJA1;GLI3;HIPK2;ANPEP;GSK3A;GTF2I;ANXA2;HAS2;HMOX1;HSPG2;NDST1;ID3;RBPJ;RHOB;LEPR;LIF;LMNA;SMAD3;MBD1;MFGE8;MYH9;NF1;NOTCH1;SERPINE1;PDGFRA;PPARD;JPH2;PTGS2;HEG1;PTK7;ACTA2;RAP1A;ROBO1;SNAI2;SOX4;STK4;TAZ;TBX3;TGFBR2;THBS1;THBS2;TPM1;TSC2;WHSC1;CACNA1C;CAD;CALR;CAMK2D;ADAMTS1	5.77919e-07
GO:0000278	mitotic cell cycle	biological_process	PDCD6IP;CDK2;PSME3;TUBB4B;STAG2;NEK6;FOXN3;PHB2;CLTC;CCSAP;CSNK1A1;DCTN1;DDB1;DHFR;DYNC1H1;DNM2;DUSP1;EIF4G1;ENSA;FGFR1;FLNA;SCRIB;CNOT6L;EML4;NR3C1;HELLS;APC;BIRC2;BIRC3;IGF2;APP;STMN1;LMNA;SMAD3;MAP4;MCM3;MCM4;MKI67;NEK1;CNOT4;NPM1;PAFAH1B1;PCNT;SNX9;PINX1;CDCA8;CENPJ;CTDSP1;CCND1;RPS3;RPS27A;CLSPN;SON;SOX4;TOP2A;UBC;BRCC3;RNASEH2B;CAMK2D;CUL4B;CCNF;SLFN11;ARHGEF2;ZW10;HAUS8;DLGAP5;GINS1;USP3	7.7949e-06
GO:0061024	membrane organization	biological_process	CDH2;PDCD6IP;NEK6;PACSIN2;FCHO2;AP2M1;CLN3;CLTC;CPE;DAB2;DCTN1;DHCR24;DNM2;ABCA1;ANO6;SEC31A;TBC1D9B;FLNA;PACS2;ATP11A;MACF1;GAK;MYOF;GOLGA4;GSK3A;ANXA2;ARF1;LMNA;MFGE8;MYH9;NMT1;PAFAH1B1;VPS28;SNX9;ANKFY1;RAPGEF6;PPP6R3;PARD3;TOMM22;RAC1;RPL3;RPL4;RPL8;RPL13;RPL19;RPL29;RPL31;RPL32;RPL37A;RPLP0;RPS3;RPS5;RPS9;RPS10;RPS14;RPS15A;RPS18;RPS27;RPS27A;SEC13;KIF13A;TMBIM1;TBC1D15;TAZ;THBS1;VPS37B;SEC2…	6.30727e-05
GO:0033365	protein localization to organelle	biological_process	TXNIP;HSPH1;KDELR2;PKIG;PACSIN2;PHB2;COL1A1;DAB2;DDIT3;ESR1;FLNA;ACAP2;TNPO3;SH3BP4;GAK;AP3M1;GLI3;GOLGA4;GSK3A;HSPA8;UBAC2;TNPO1;LAMP1;LIF;LMNA;SMAD3;NF1;NMT1;VPS28;PINX1;DMAP1;TOMM22;PTGS2;RPL3;RPL4;RPL8;RPL13;RPL19;RPL29;RPL31;RPL32;RPL37A;RPLP0;RPS3;RPS5;RPS9;RPS10;RPS14;RPS15A;RPS18;RPS27;RPS27A;ACD;SNAI2;SSB;TCP1;TLR4;CCT3;TSC2;UBE2D3;UGCG;IPO4;CALR;TMEM107;DYRK2;ZW10;GCC2	8.75982e-07
GO:0006974	cellular response to DNA damage stimulus	biological_process	CDK2;YAP1;NEK6;MORF4L1;ASCC3;FOXN3;JMY;DDB1;DDIT3;DDX5;HIPK1;FANCA;FANCD2;TRIM32;KDM2A;FOXO1;FOXO3;CNOT6L;HIPK2;GTF2H3;HMOX1;APBB1;APC;IRF7;MIF;MYC;MYO6;CNOT4;NPM1;COPS7A;ASCC1;POLR2B;CDKN2AIP;CENPJ;DMAP1;SMARCAD1;TAOK1;ZBTB4;CCND1;RFC1;BCL2L2;RPS3;RPS27A;CXCL12;CLSPN;MMS19;ZMAT3;ACD;SNAI2;SMARCB1;SUMO3;SOX4;TNFRSF1B;TOP2A;TPT1;UBC;UBE2D3;UNG;WHSC1;BRCC3;RNASEH2B;DYRK2;CUL4B;CD44;NUAK1;USP3	6.11752e-09
GO:0043603	cellular amide metabolic process	biological_process	NAMPT;RNF139;CLN3;CPE;DHFR;EEF1A1;EIF4A1;EIF4A2;EIF4G1;ESR1;FASN;CASC3;FOXO3;NCSTN;CNOT6L;GAPDH;GARS;GART;AGO2;RPL7L1;ANPEP;GTF2H3;IARS;NANOS1;APP;MGST1;MOV10;ATIC;NPM1;MRPS2;EIF3L;LARP6;PTGS2;QARS;RPL3;RPL4;RPL8;RPL13;RPL19;RPL29;RPL31;RPL32;RPL37A;RPLP0;RPS3;RPS5;RPS9;RPS10;RPS14;RPS15A;RPS18;RPS27;RPS27A;SHMT2;SOX4;SSB;THBS1;UGCG;VARS;CAD;CHAC1;MRPL24;CALR;CARS;EIF2B5;CTIF	7.20617e-06
GO:0009790	embryo development	biological_process	BASP1;YAP1;CEBPB;CCSAP;COL1A1;COL6A1;ADM;DNMT1;DUSP1;DUSP5;DVL2;HIPK1;FGFR1;DKK1;WDTC1;SCRIB;GJA1;GLI3;RPL7L1;HIPK2;ABR;APBA2;NDST1;ID3;RBPJ;ITGA7;LIF;ARNT;SMAD3;SMAD5;KMT2A;MYH9;NF1;NMT1;NOTCH1;ATP5A1;PAFAH1B1;PDGFRA;AMBRA1;HEG1;PTK7;ALS2;RAC1;ACD;PHACTR4;SMARCB1;SOX4;STK4;TBX3;TEAD1;TGFBR2;TJP1;TOP2A;TPM1;NR2C2;TSC2;VASP;CACNA1C;RNASEH2B;ELL;FZD6;TMEM107;ITGA8;SEC24C;GINS1;ZEB2	1.12883e-05
GO:0007167	enzyme linked receptor protein signaling pathway	biological_process	PTPRU;ACTR2;NAMPT;RNF41;SLC9A6;TXNIP;GIPC1;NCKAP1;FSTL1;AP2M1;COL1A1;DAB2;AP2A2;AP2B1;DNM2;EFNB2;FGFR1;DKK1;FOXO1;NCSTN;DSTYK;MYOF;GLG1;BCL9L;HIPK2;GSK3A;NDST1;IGF2;IGFBP3;APP;RBPJ;IL6ST;INHBB;IRAK1;LIF;ARNT;SMAD3;SMAD5;NOTCH1;PDGFRA;NLK;POLR2B;PARD3;RGMA;PTPRF;PTPRK;RAC1;ACTB;RPS27A;BDNF;SORT1;UBE2O;SS18;TGFBR2;THBS1;ACTG1;TSC2;UBC;UBE2D3;YES1;ZYX;ITGA8;IQGAP1;CCND3;SHKBP1;SOCS5	2.05502e-05
GO:1903047	mitotic cell cycle process	biological_process	PDCD6IP;CDK2;PSME3;TUBB4B;STAG2;NEK6;FOXN3;PHB2;CLTC;CCSAP;CSNK1A1;DCTN1;DDB1;DHFR;DYNC1H1;DNM2;DUSP1;EIF4G1;ENSA;FGFR1;FLNA;CNOT6L;EML4;NR3C1;HELLS;APC;BIRC2;BIRC3;IGF2;APP;STMN1;LMNA;MAP4;MCM3;MCM4;MKI67;NEK1;CNOT4;NPM1;PAFAH1B1;PCNT;SNX9;PINX1;CDCA8;CENPJ;CTDSP1;CCND1;RPS3;RPS27A;CLSPN;SON;SOX4;TOP2A;UBC;BRCC3;RNASEH2B;CAMK2D;CUL4B;CCNF;SLFN11;ARHGEF2;ZW10;HAUS8;DLGAP5;GINS1	2.28377e-06
GO:0022603	regulation of anatomical structure morphogenesis	biological_process	ACTR2;PSME3;NET1;BASP1;PHB2;AP2M1;CLTC;ADM;CSNK1A1;CUX1;DAB2;AP2A2;AP2B1;DNM2;DVL2;EFNB2;CTTN;HIPK1;ESR1;ALDOA;FGFR1;DKK1;PLXND1;FLNA;MACF1;GOLGA4;BCL9L;HIPK2;ABR;GTF2I;HAS2;HMOX1;IFRD1;RBPJ;IL4R;ITGA7;RHOB;LIF;MYC;MYH9;MYO10;NF1;NOTCH1;PAFAH1B1;SERPINE1;PTGS2;PTK7;RAC1;RAC3;RAP1A;ROBO1;RPS27A;BDNF;CXCL12;TMBIM1;SNAI2;TGFBR2;THBS1;THBS2;TPM1;UBC;CALR;FZD6;MAGED1;ZEB2	1.52818e-05
GO:0006259	DNA metabolic process	biological_process	CDK2;STAG2;MORF4L1;ASCC3;BAZ1A;JMY;DDB1;DNASE1L1;DNMT1;DUSP1;FANCA;FANCD2;FGFR1;KDM2A;GJA1;GTF2H3;HELLS;APBB1;ID3;RBPJ;MBD1;MCM3;MCM4;MKI67;KMT2A;MYC;NAP1L1;NFIX;NPM1;NVL;COPS7A;ASCC1;PDGFRA;POLR2B;PINX1;ATF7IP;DMAP1;SMARCAD1;NYNRIN;TAOK1;RAC1;RFC1;RPS3;RPS27A;CLSPN;MMS19;ACD;SMARCB1;SUMO3;SUPT5H;TCP1;TFRC;TOP2A;CCT3;UBC;UBE2D3;UNG;WHSC1;BRCC3;CALR;CUL4B;AIFM1;GINS1;SETDB1;USP3	2.27488e-05
GO:0032269	negative regulation of cellular protein metabolic process	biological_process	CDK2;PSME3;ADARB1;GIPC1;HSPH1;PKIG;RNF139;CLN3;DHCR24;DNMT1;DUSP1;DUSP5;EIF4G1;ENSA;ESR1;MTF2;DKK1;FOXO1;CNOT6L;GAPDH;AGO2;GLG1;ANXA2;APC;BIRC2;BIRC3;APLP2;NANOS1;IGFBP3;APP;LIF;SMAD3;CD46;MECP2;MIF;MOV10;MYC;NF1;NPM1;PAFAH1B1;SERPINE1;UBXN1;VPS28;PINX1;PARD3;CTDSP1;RPS3;RPS27A;SMARCB1;SOX4;THBS1;TIMP3;TLR4;TSC2;UBC;NR1H2;CHAC1;CALR;SPRY4;SERPINH1;EIF2B5;USP14;BAG5;CD44;SOCS5	4.44188e-05
GO:0031401	positive regulation of protein modification process	biological_process	CDH2;PSME3;HSPH1;RNF139;PHB2;DAB2;DNMT1;DUSP5;DVL2;EIF4G1;FGFR1;MTF2;DSTYK;HIPK2;ANXA2;UBE2K;BIRC2;BIRC3;IGF2;IGFBP3;FAS;IL6ST;INHBB;IRAK1;ARAF;SLC27A1;LIF;ARNT;MECP2;MIF;KMT2A;SNX9;PDGFRA;CAB39;PARP16;PRKAG1;TAOK1;ALS2;RAC1;RAP1A;CCND1;EDA2R;RPS3;RPS27A;CLSPN;SNAI2;SMARCB1;SOX4;STK4;TGFBR2;THBS1;TLR4;TNFRSF1B;UBC;YES1;CAMK2D;IQGAP1;SQSTM1;CCND3;ARHGEF2;ARRDC4;PAXBP1;MAGED1;CD44;ZEB2	0.00228077
GO:0060548	negative regulation of cell death	biological_process	PSME3;YAP1;CEBPB;HYOU1;HSPH1;PHB2;CLN3;CTNNA1;DAB2;DDB1;DHCR24;TSC22D3;DUSP1;EIF4G1;CTTN;TRIM32;FOXO1;FLNA;HIGD1A;GLI3;HIPK2;GRINA;HMOX1;BIRC2;BIRC3;FAS;IL6ST;IRAK1;IRF7;ARAF;LMNA;SMAD3;MECP2;MIF;MYC;NOTCH1;NPM1;SERPINE1;PIM1;PPARD;PARP16;AMBRA1;CIAPIN1;BCL2L2;RPS27A;BDNF;CXCL12;TMBIM1;SNAI2;SOD2;SON;SOX4;TBX3;THBS1;TMF1;TPT1;UBC;UCP2;UNG;SQSTM1;ARHGEF2;BAG5;CD44	8.3663e-06
GO:0040007	growth	biological_process	NET1;BASP1;YAP1;SLC9A6;MORF4L1;ADM;DDX5;DHCR7;DNM2;EIF4G1;CTTN;ENO1;ESR1;FGFR1;TRIM32;WDTC1;FOXO3;PLXND1;MACF1;SH3BP4;GJA1;GLI3;GOLGA4;GPD2;GSK3A;LRP12;APBA2;APBB1;NANOS1;IFRD1;IGFBP3;APP;RBPJ;INHBB;LEPR;SMAD3;MT1E;NOTCH1;PAFAH1B1;ZNF639;VPS54;PKM;PPARD;CDKN2AIP;DMAP1;HEG1;PTK7;BDNF;CXCL12;RRAGC;ZMAT3;SLC3A2;STK4;TFRC;TGFBR2;CAMK2D;IQGAP1;SQSTM1;CPNE1;SOCS5;SERTAD2;GINS1;ZEB2	8.38642e-05
GO:0033043	regulation of organelle organization	biological_process	CDH2;PDCD6IP;ACTR2;RNF41;NEK6;NCKAP1;ATXN2L;PHB2;CLTC;CCSAP;JMY;DCTN1;DNM2;DUSP1;CTTN;TBC1D9B;CNOT6L;BBC3;GPM6B;GSK3A;ANXA2;APC;IGF2;ARF1;STMN1;LIF;LMNA;SMAD3;MAP4;MKI67;MYC;NMT1;NPM1;PAFAH1B1;PDGFRA;PINX1;TMEM33;AMBRA1;CENPJ;ACTR3B;TAOK1;RAC1;RPS3;CXCL12;TBC1D15;ACD;SPTAN1;TCP1;TPM1;CCT3;UBE2D3;UGCG;VASP;VPS37B;CALR;DIXDC1;SQSTM1;CCNF;ARHGEF2;ZW10;FEZ2;DLGAP5;ZEB2	0.000485534
GO:0006396	RNA processing	biological_process	SRRM1;ADARB1;PRPF8;CPSF4;DDX5;ESR1;CASC3;SCAF8;ACIN1;SNRNP200;JMJD6;CNOT6L;PRPF40B;SENP3;AGO2;RPL7L1;GTF2H3;HNRNPL;HSPA8;APP;SMAD3;NOP2;ARL6IP4;CDK12;POLR2B;LARP6;PHRF1;ELAC2;RPL3;RPL4;RPL8;RPL13;RPL19;RPL29;RPL31;RPL32;RPL37A;RPLP0;RPS3;RPS5;RPS9;RPS10;RPS14;RPS15A;RPS18;RPS27;RPS27A;RBM26;DUS1L;RRAGC;TUT1;SNRPA1;SON;SRPK1;SSB;SUPT5H;AHNAK;FIP1L1;RBM10;NOP14;PPIG;PTBP3	2.60812e-05
GO:0048666	neuron development	biological_process	ACTR2;SLC9A6;WDR5;CCSAP;ADM;CTNNA1;CUX1;DHFR;DNM2;EFNB2;CTTN;FGFR1;BTBD3;TRIM32;PLXND1;MACF1;SCRIB;NEGR1;GAK;GJA1;USP21;GLI3;GOLGA4;APBB1;NANOS1;IFRD1;APP;ARF1;STMN1;LIF;ARSB;MAP4;MECP2;NOTCH1;PAFAH1B1;CDK16;PMP22;ENAH;PARD3;RGMA;PTK7;ALS2;ZSWIM6;PTPRF;PTPRK;RAC1;RAC3;RAP1A;ROBO1;BDNF;CXCL12;SPTAN1;VASP;CUL4B;KLF7;RUNX3;IQGAP1;CPNE1;SLC4A7;BAG5;FEZ2;ZEB2	0.000153761
GO:0032989	cellular component morphogenesis	biological_process	ACTR2;NET1;YAP1;SLC9A6;PACSIN2;FRMD6;CSNK1A1;CUX1;ASXL1;DNM2;EFNB2;CTTN;ALDOA;BTBD3;DKK1;PLXND1;FLNA;FLNB;MACF1;SCRIB;GJA1;GLI3;GOLGA4;BCL9L;HAS2;APBB1;IFRD1;APP;ITGA7;STMN1;MYH9;MYO10;NOTCH1;PAFAH1B1;PDGFRA;ENAH;PARD3;HEG1;ALS2;ZSWIM6;RAC1;RAC3;ROBO1;BDNF;CXCL12;SNX1;SPTAN1;SS18;STK4;TMF1;TPM1;VASP;NUBPL;CALR;ITGA8;KLF7;ACTN1;IQGAP1;CPNE1;ARHGEF2;FEZ2;ZEB2	0.000327028
GO:1901701	cellular response to oxygen-containing compound	biological_process	NAMPT;CDK2;NET1;YAP1;CEBPB;PRPF8;HSPH1;COL1A1;COL6A1;CTNNA1;DHFR;DNM2;DNMT1;ABCA1;ESR1;WDTC1;FOXO1;FOXO3;SH3BP4;NDOR1;GSK3A;ID3;IGF2;APP;INHBB;IRAK1;RHOB;MGST1;MIF;ATP2B1;SERPINE1;CDK16;PDGFRA;PIM1;PKM;PPARD;GNG12;PTGS2;PTK7;PTPRK;PTPRN;RRAGD;RAP1A;RPS3;RRAGC;SNAI2;SMARCB1;SOD2;SOX4;SP1;TJP1;TLR4;TNFRSF1B;TPM1;TSC2;UCP2;YES1;CCND3;AIFM1;ARHGEF2;TP53INP1	0.000127257
GO:0043066	negative regulation of apoptotic process	biological_process	PSME3;YAP1;CEBPB;HYOU1;HSPH1;PHB2;CLN3;CTNNA1;DAB2;DDB1;DHCR24;TSC22D3;DUSP1;CTTN;TRIM32;FOXO1;FLNA;HIGD1A;GLI3;HIPK2;GRINA;HMOX1;BIRC2;BIRC3;FAS;IL6ST;IRAK1;IRF7;ARAF;LMNA;SMAD3;MECP2;MIF;MYC;NOTCH1;NPM1;SERPINE1;PIM1;PPARD;AMBRA1;CIAPIN1;BCL2L2;RPS27A;BDNF;CXCL12;TMBIM1;SNAI2;SOD2;SON;TBX3;THBS1;TMF1;TPT1;UBC;UCP2;UNG;SQSTM1;ARHGEF2;BAG5;CD44	3.17489e-06
GO:0043069	negative regulation of programmed cell death	biological_process	PSME3;YAP1;CEBPB;HYOU1;HSPH1;PHB2;CLN3;CTNNA1;DAB2;DDB1;DHCR24;TSC22D3;DUSP1;CTTN;TRIM32;FOXO1;FLNA;HIGD1A;GLI3;HIPK2;GRINA;HMOX1;BIRC2;BIRC3;FAS;IL6ST;IRAK1;IRF7;ARAF;LMNA;SMAD3;MECP2;MIF;MYC;NOTCH1;NPM1;SERPINE1;PIM1;PPARD;AMBRA1;CIAPIN1;BCL2L2;RPS27A;BDNF;CXCL12;TMBIM1;SNAI2;SOD2;SON;TBX3;THBS1;TMF1;TPT1;UBC;UCP2;UNG;SQSTM1;ARHGEF2;BAG5;CD44	4.88029e-06
GO:1902582	single-organism intracellular transport	biological_process	TXNIP;PKIG;PHB2;FCHO2;CLN3;DAB2;DCTN1;DNM2;ABCA1;FLNA;PACS2;SCRIB;TNPO3;GAK;AP3M1;GLI3;ANXA2;HMOX1;APP;IL4R;ARF1;TNPO1;LAMP1;LMNA;SMAD3;NF1;ATP5A1;PAFAH1B1;DMAP1;PARD3;TOMM22;PTGS2;RAP1A;RPL3;RPL4;RPL8;RPL13;RPL19;RPL29;RPL31;RPL32;RPL37A;RPLP0;RPS3;RPS5;RPS9;RPS10;RPS14;RPS15A;RPS18;RPS27;RPS27A;KIF13A;SNAI2;TLR4;TSC2;IPO4;CANX;DYRK2;ATP5J2	9.6108e-06
GO:0045944	positive regulation of transcription from RNA polymerase II promoter	biological_process	NAMPT;YAP1;CEBPB;NFAT5;HSPH1;WDR5;DDIT3;DDX5;ASXL1;ELK3;ESR1;MTF2;FOXO1;FOXO3;AGO2;GLI3;BCL9L;HIPK2;NR3C1;APBB1;APP;RBPJ;IRF7;LIF;LMNA;ARNT;SMAD3;SMAD5;KMT2A;MYC;MYO6;NFE2L1;NFIX;NOTCH1;SERPINE1;ZNF639;ARNTL2;RGMA;PTPRN;RPS27A;SMARCB1;SOX4;SP1;SS18;SUPT5H;TAF4;TEAD1;TLR4;TOP2A;NR2C2;UBC;NR1H2;USF2;YES1;ELL;ITGA8;SQSTM1;ARHGEF2;PAXBP1;ZEB2	0.00226171
GO:0045597	positive regulation of cell differentiation	biological_process	CDH2;ACTR2;NET1;CEBPB;COL1A1;ANKRD54;ADM;CTNNA1;CUX1;DAB2;DNM2;EFNB2;EIF4G1;FGFR1;DKK1;TRIM32;ACIN1;FOXO3;FLNA;MACF1;NEGR1;GJA1;GLI3;GOLGA4;BCL9L;HAS2;APBB1;IGFBP3;RBPJ;IL4R;IL6ST;ARF1;LIF;ARNT;SMAD3;SMAD5;ARSB;CD46;NOTCH1;PAFAH1B1;PPARD;PTGS2;PTK7;RAC1;RAC3;RAP1A;ROBO1;BDNF;CXCL12;SNAI2;STK4;TGFBR2;NR2C2;CALR;IFITM1;IQGAP1;CPNE1;SOCS5;ZEB2	1.75353e-05
GO:0000902	cell morphogenesis	biological_process	ACTR2;NET1;YAP1;SLC9A6;PACSIN2;FRMD6;CSNK1A1;CUX1;ASXL1;DNM2;EFNB2;CTTN;ALDOA;BTBD3;DKK1;PLXND1;FLNA;FLNB;MACF1;SCRIB;GJA1;GLI3;GOLGA4;BCL9L;HAS2;APBB1;IFRD1;APP;ITGA7;STMN1;MYH9;MYO10;NOTCH1;PAFAH1B1;ENAH;PARD3;HEG1;ALS2;ZSWIM6;RAC1;RAC3;ROBO1;BDNF;CXCL12;SNX1;SPTAN1;SS18;STK4;TPM1;VASP;CALR;ITGA8;KLF7;ACTN1;IQGAP1;CPNE1;ARHGEF2;FEZ2;ZEB2	0.000147422
GO:0016071	mRNA metabolic process	biological_process	SRRM1;ADARB1;PRPF8;CPSF4;DDX5;EIF4A1;EIF4A2;EIF4G1;CASC3;SCAF8;ACIN1;SNRNP200;JMJD6;CNOT6L;PRPF40B;AGO2;GTF2H3;HNRNPL;HSPA8;NANOS1;APP;MOV10;CNOT4;ARL6IP4;CDK12;POLR2B;PHRF1;RPL3;RPL4;RPL8;RPL13;RPL19;RPL29;RPL31;RPL32;RPL37A;RPLP0;RPS3;RPS5;RPS9;RPS10;RPS14;RPS15A;RPS18;RPS27;RPS27A;RBM26;TUT1;SNRPA1;SON;SRPK1;SSB;SUPT5H;CSDE1;FIP1L1;RBM10;CTIF;PTBP3	2.72674e-08
GO:0048646	anatomical structure formation involved in morphogenesis	biological_process	COL1A1;COL6A1;ADM;DUSP1;DUSP5;DVL2;EFNB2;ELK3;HIPK1;FGFR1;DKK1;FOXO1;PLXND1;JMJD6;SCRIB;GLI3;RPL7L1;HIPK2;ANPEP;GTF2I;ANXA2;HMOX1;HSPG2;RBPJ;IL4R;ITGA7;RHOB;LEPR;SMAD3;MFGE8;MYH9;NF1;NOTCH1;PAFAH1B1;SERPINE1;PDGFRA;PTGS2;PTK7;ROBO1;SNAI2;PHACTR4;SOX4;STK4;TBX3;TGFBR2;TGM2;THBS1;THBS2;TJP1;TMF1;TPM1;TSC2;VASP;FZD6;ITGA8;ACTN1;ADAMTS1;ZEB2	0.00135217
GO:0043604	amide biosynthetic process	biological_process	RNF139;DHFR;EEF1A1;EIF4A1;EIF4A2;EIF4G1;ESR1;CASC3;FOXO3;CNOT6L;GAPDH;GARS;GART;AGO2;RPL7L1;GTF2H3;IARS;NANOS1;APP;MOV10;ATIC;NPM1;MRPS2;EIF3L;LARP6;QARS;RPL3;RPL4;RPL8;RPL13;RPL19;RPL29;RPL31;RPL32;RPL37A;RPLP0;RPS3;RPS5;RPS9;RPS10;RPS14;RPS15A;RPS18;RPS27;RPS27A;SOX4;SSB;THBS1;UGCG;VARS;CAD;CHAC1;MRPL24;CALR;CARS;EIF2B5;CTIF	5.14179e-07
GO:0051093	negative regulation of developmental process	biological_process	YAP1;TOB2;PHB2;CTNNA1;DDIT3;ASXL1;TSC22D3;ABCA1;S1PR3;DKK1;FOXO1;FOXO3;GAK;GJA1;GLI3;ABR;GSK3A;GTF2I;ID3;IFRD1;APP;RBPJ;IL4R;SMAD3;MBD1;MECP2;MIF;MMP11;MYC;NF1;NOTCH1;PAFAH1B1;SERPINE1;CDK12;PMP22;PPARD;RGMA;CTDSP1;CCND1;ROBO1;BDNF;SORT1;SNAI2;STK4;TBX3;TGFBR2;THBS1;THBS2;TLR4;NR1H2;CALR;DIXDC1;RUNX1T1;ARHGEF2;TP53INP1;BAG5;SOCS5	2.53457e-05
GO:0055114	oxidation-reduction process	biological_process	CPT1C;COX10;DHCR7;DHCR24;DHFR;DLST;ENO1;FASN;ALDH3A2;ALDOA;KDM2A;KDM4B;JMJD6;NNT;FTH1;C1orf43;GAPDH;HIGD1A;NDOR1;GPD2;GSK3A;ACAA1;HCCS;HMOX1;IGF2;ACADS;IL6ST;ACADSB;IMPDH1;LBR;LDHA;LEPR;FADS1;MECP2;MGST1;ASPH;MYC;NDUFA10;GMPR2;PGD;PHKB;PKM;PPARD;PTGS1;PTGS2;PYGL;QDPR;RPS27A;SCD;SDHA;DUS1L;SOD2;TAZ;UBC;DYRK2;AIFM1;FADS2	0.00301356
GO:0097190	apoptotic signaling pathway	biological_process	RNF41;PSME3;YAP1;CEBPB;HYOU1;HSPH1;CTNNA1;DDIT3;DDX5;CTTN;HIPK1;FGFR1;TRIM32;FOXO3;BBC3;HIPK2;GRINA;GSK3A;UBE2K;HMOX1;FAS;INHBB;ITPR1;LAMP1;LMNA;SMAD3;MIF;NF1;NMT1;P4HB;SERPINE1;PPARD;BCL2L2;EDA2R;RPS3;SORT1;CXCL12;TMBIM1;ZMAT3;SNAI2;SOD2;STK4;THBS1;TIMP3;TLR4;TNFRSF1B;TPT1;CHAC1;DYRK2;AIFM1;ARHGEF2;DEDD;TP53INP1;MAGED1;BAG5;CD44	8.5501e-10
GO:0006518	peptide metabolic process	biological_process	RNF139;CPE;EEF1A1;EIF4A1;EIF4A2;EIF4G1;ESR1;CASC3;FOXO3;NCSTN;CNOT6L;GAPDH;GARS;AGO2;RPL7L1;ANPEP;GTF2H3;IARS;NANOS1;APP;MGST1;MOV10;NPM1;MRPS2;EIF3L;LARP6;QARS;RPL3;RPL4;RPL8;RPL13;RPL19;RPL29;RPL31;RPL32;RPL37A;RPLP0;RPS3;RPS5;RPS9;RPS10;RPS14;RPS15A;RPS18;RPS27;RPS27A;SOX4;SSB;THBS1;VARS;CHAC1;MRPL24;CALR;CARS;EIF2B5;CTIF	1.19314e-05
GO:0031175	neuron projection development	biological_process	ACTR2;SLC9A6;WDR5;ADM;CTNNA1;CUX1;DHFR;DNM2;EFNB2;CTTN;FGFR1;BTBD3;TRIM32;PLXND1;MACF1;NEGR1;GAK;GJA1;USP21;GLI3;GOLGA4;APBB1;IFRD1;APP;ARF1;STMN1;ARSB;MAP4;MECP2;NOTCH1;PAFAH1B1;CDK16;PMP22;ENAH;PARD3;RGMA;PTK7;ALS2;ZSWIM6;PTPRF;PTPRK;RAC1;RAC3;RAP1A;ROBO1;BDNF;CXCL12;SPTAN1;VASP;CUL4B;KLF7;IQGAP1;CPNE1;BAG5;FEZ2;ZEB2	7.29499e-05
GO:0007417	central nervous system development	biological_process	CDH2;AKT3;BASP1;NCKAP1;CKB;ATN1;FANCD2;ALDH3A2;FGFR1;BTBD3;DKK1;FOXO3;FLNA;SCRIB;GART;GLI3;ABR;NDST1;ID3;NANOS1;APP;RBPJ;FAS;IL6ST;STMN1;LIF;ARSB;MBD1;MECP2;ATIC;NF1;NOTCH1;ATP2B1;PAFAH1B1;GNG12;QARS;RAC1;RAC3;ACTB;ROBO1;CXCL12;SMARCC2;SOX4;STK4;TACC1;TBX3;TGFBR2;TLR4;NR2C2;FZD6;ITGA8;DIXDC1;EIF2B5;NAV2;DLG5;ZEB2	0.000759413
GO:0044802	single-organism membrane organization	biological_process	CDH2;NEK6;PACSIN2;FCHO2;AP2M1;CLTC;CPE;DAB2;DCTN1;DNM2;ABCA1;ANO6;TBC1D9B;FLNA;PACS2;ATP11A;MACF1;GAK;MYOF;GOLGA4;GSK3A;ANXA2;ARF1;LMNA;NMT1;PAFAH1B1;SNX9;ANKFY1;RAPGEF6;PARD3;TOMM22;RAC1;RPL3;RPL4;RPL8;RPL13;RPL19;RPL29;RPL31;RPL32;RPL37A;RPLP0;RPS3;RPS5;RPS9;RPS10;RPS14;RPS15A;RPS18;RPS27;RPS27A;KIF13A;TMBIM1;TBC1D15;TAZ;GCC2	0.000779757
GO:1902533	positive regulation of intracellular signal transduction	biological_process	CDH2;AKT3;NEK6;PHB2;DDIT3;DDX5;DUSP5;DVL2;FGFR1;TRIM32;FLNA;DSTYK;GJA1;ATP2C1;HIPK2;HMOX1;BIRC2;BIRC3;IGF2;IGFBP3;FAS;IL6ST;IRAK1;ARAF;RHOC;LIF;MIF;NOTCH1;PDGFRA;PPARD;JPH2;PTGS2;TAOK1;ALS2;RRAGD;RAC1;RAP1A;EDA2R;ROBO1;RPS3;RPS27A;SEC13;RRAGC;TGM2;THBS1;TLR4;TNFRSF1B;UBC;CALR;CAMK2D;IQGAP1;CPNE1;MAGED1;AKAP12;CD44;ZEB2	0.000779757
GO:0034622	cellular macromolecular complex assembly	biological_process	ACTR2;PRPF8;NCKAP1;ATXN2L;FCHO2;JMY;COX10;AP2B1;DCTN1;DDB1;DYNC1H1;DNM2;EIF4G1;CTTN;SNRNP200;CABIN1;CNOT6L;AGO2;GTF2H3;HIST1H1E;HCCS;HELLS;UBE2K;ARF1;TNPO1;STMN1;SMAD3;NAP1L1;NDUFA10;NPM1;SNX9;TMEM33;ATF7IP;CENPJ;ACTR3B;RAC1;RPL3;BCS1L;RPS3;RPS5;RPS10;RPS14;RPS27;RPS27A;KIF13A;SPTAN1;TAF4;TAZ;TCP1;TLR4;UBC;VASP;IPO4;NUBPL;CALR;CUL4B	0.00237664
GO:0044087	regulation of cellular component biogenesis	biological_process	PDCD6IP;ACTR2;NCKAP1;ATXN2L;CCSAP;JMY;DCTN1;DDB1;DNM2;ABCA1;EIF4G1;CTTN;DKK1;TBC1D9B;MACF1;CNOT6L;GJA1;GPM6B;GTF2H3;APC;BIRC2;HSPA8;FAS;ARF1;STMN1;SMAD3;MAP4;MECP2;MYO10;NOTCH1;NPM1;SNX9;AMBRA1;ATF7IP;CENPJ;ACTR3B;RAC1;RAP1A;RPS3;BDNF;TBC1D15;SNAI2;SPTAN1;THBS1;THBS2;TLR4;TPM1;NR1H2;VASP;VPS37B;CUL4B;IQGAP1;ARHGEF2;BAG5;FEZ2	0.000101363
GO:0006897	endocytosis	biological_process	ACTR2;HYOU1;NCKAP1;HSPH1;PACSIN2;FCHO2;AP2M1;CLN3;CLTC;ADM;CSNK1A1;DAB2;AP2A2;AP2B1;DNM2;ABCA1;ANO6;CTTN;DKK1;JMJD6;SCRIB;SH3BP4;GAK;SNX5;ABR;LRP12;ANXA2;APP;ARF1;LEPR;MFGE8;MYH9;MYO6;MYO10;SERPINE1;VPS28;SNX9;ANKFY1;RAC1;RAP1A;ACTB;SORT1;SNX1;TFRC;TGFBR2;TGM2;THBS1;ACTG1;TSC2;NR1H2;YES1;CALR;CANX;TRIP10	3.62893e-08
GO:0008284	positive regulation of cell proliferation	biological_process	NAMPT;CDK2;YAP1;NACC1;ADM;S1PR3;EFNB2;EIF4G1;HIPK1;ESR1;FGFR1;FLNA;CNOT6L;GLI3;HIPK2;ANXA2;HAS2;HMOX1;IGF2;RBPJ;IL6ST;IRAK1;LIF;ARNT;CD46;MECP2;MIF;MYC;NAP1L1;NF1;NOP2;NOTCH1;NPM1;PDGFRA;PPARD;PTGS2;PTPRN;CCND1;RPS9;RPS15A;CXCL12;SHMT2;SOX4;TBX3;TFRC;TGFBR2;TGM2;THBS1;TLR4;RNASEH2B;CALR;CAMK2D;CAPN1;PAXBP1	0.000373566
GO:0010942	positive regulation of cell death	biological_process	NET1;TXNIP;ADM;JMY;CTNNA1;DDIT3;DNM2;DUSP1;ANO6;FOXO1;FOXO3;NCSTN;SCRIB;BCL2L13;BBC3;ABR;GSK3A;HMOX1;APBB1;APC;ID3;IGFBP3;FAS;INHBB;RHOB;LDHA;SMAD3;MYC;NF1;NMT1;NOTCH1;PTGS2;RAC1;ROBO1;RPS3;RPS27A;SORT1;ZMAT3;SOX4;STK4;TGM2;THBS1;TIMP3;TOP2A;UBC;UCP2;CAMK2D;SQSTM1;EIF2B5;AIFM1;ARHGEF2;TP53INP1;MAGED1	6.4841e-08
GO:0072594	establishment of protein localization to organelle	biological_process	TXNIP;HSPH1;PKIG;PHB2;DAB2;DDIT3;FLNA;TNPO3;GAK;AP3M1;GLI3;GOLGA4;GSK3A;HSPA8;TNPO1;LAMP1;LMNA;SMAD3;NF1;NMT1;VPS28;DMAP1;TOMM22;PTGS2;RPL3;RPL4;RPL8;RPL13;RPL19;RPL29;RPL31;RPL32;RPL37A;RPLP0;RPS3;RPS5;RPS9;RPS10;RPS14;RPS15A;RPS18;RPS27;RPS27A;ACD;SNAI2;TCP1;TLR4;TSC2;UBE2D3;UGCG;IPO4;DYRK2;GCC2	1.16053e-06
GO:0000122	negative regulation of transcription from RNA polymerase II promoter	biological_process	CDK2;TXNIP;PKIG;AEBP2;CUX1;DDIT3;DDX5;ASXL1;DNMT1;ATN1;TSC22D3;ESR1;FGFR1;MTF2;DKK1;WDTC1;FOXO1;FOXO3;GLI3;HIPK2;HIST1H1E;ID3;RBPJ;IRF7;SMAD3;MBD1;MECP2;MYC;NFIX;NOTCH1;ZBTB7A;PPARD;ATF7IP;DMAP1;ZBTB4;CCND1;RFC1;RPS14;RPS27A;SNAI2;SMARCC2;SUPT5H;TBX3;UBC;UBE2D3;NR1H2;WHSC1;CALR;RUNX3;SQSTM1;CCND3;ZEB2;USP3	3.96752e-05
GO:0051960	regulation of nervous system development	biological_process	CDH2;ACTR2;YAP1;CTNNA1;CUX1;DNM2;DVL2;EIF4G1;CTTN;FGFR1;DKK1;TRIM32;FOXO3;PLXND1;FLNA;MACF1;NEGR1;GAK;GLI3;GOLGA4;APBB1;IFRD1;APP;IL6ST;ARF1;LIF;ARSB;MBD1;MECP2;NF1;NOTCH1;PAFAH1B1;PMP22;PARD3;RGMA;PTK7;ZSWIM6;PTPRF;CTDSP1;RAC1;RAC3;RAP1A;ROBO1;BDNF;CXCL12;THBS2;CALR;DIXDC1;IQGAP1;CPNE1;ARHGEF2;BAG5;ZEB2	8.86201e-05
GO:0060284	regulation of cell development	biological_process	CDH2;ACTR2;NET1;YAP1;CTNNA1;CUX1;DNM2;S1PR3;EIF4G1;CTTN;FGFR1;DKK1;TRIM32;FOXO3;PLXND1;FLNA;MACF1;NEGR1;GAK;GLI3;GOLGA4;GSK3A;HAS2;APBB1;IFRD1;APP;IL6ST;ARF1;LIF;ARSB;MBD1;NF1;NOTCH1;PAFAH1B1;PMP22;RGMA;PTK7;ZSWIM6;PTPRF;CTDSP1;RAC1;RAC3;RAP1A;ROBO1;BDNF;CXCL12;CALR;DIXDC1;IQGAP1;CPNE1;ARHGEF2;BAG5;ZEB2	0.000176328
GO:0030163	protein catabolic process	biological_process	PDCD6IP;RNF41;PSME3;GIPC1;RNF139;CLN3;CSNK1A1;CTSB;DAB2;DDB1;DDIT3;BTBD3;TRIM32;FOXO1;FLNA;GJA1;USP21;MYLIP;GSK3A;ANXA2;UBE2K;APC;BIRC2;UBAC2;ARAF;SMAD3;UBXN1;VPS28;SNX9;USP40;RPS27A;SNX1;TIMP3;TMF1;TNFRSF1B;TTC3;UBC;UBE2D3;UBE2G1;UBE2H;RNF146;KCTD10;CUL4B;SQSTM1;CCNF;USP14;RNF185;DEDD;BAG5;SOCS5;DZIP3;EDEM1;USP3	0.000264401
GO:1901698	response to nitrogen compound	biological_process	NAMPT;CDK2;CEBPB;COL1A1;COL6A1;ADM;CTNNA1;DHFR;DNM2;DNMT1;DUSP1;ESR1;WDTC1;FOXO1;FOXO3;SH3BP4;GJA1;AGO2;GSK3A;HMOX1;BIRC2;IGF2;APP;INHBB;SLC27A1;LDHA;SMAD3;MBD1;MGST1;NOTCH1;NPM1;PDGFRA;PKM;GNG12;PTGS2;PTPRN;RRAGD;QDPR;RAP1A;CCND1;SORT1;CXCL12;RRAGC;SLC3A2;SP1;TSC2;UCP2;CAD;IQGAP1;EIF2B5;CCND3;AIFM1;ARHGEF2	0.00288583
GO:0043065	positive regulation of apoptotic process	biological_process	NET1;TXNIP;ADM;JMY;CTNNA1;DDIT3;DNM2;DUSP1;ANO6;FOXO1;FOXO3;NCSTN;SCRIB;BCL2L13;BBC3;ABR;GSK3A;HMOX1;APBB1;APC;ID3;IGFBP3;FAS;INHBB;RHOB;LDHA;SMAD3;MYC;NF1;NMT1;NOTCH1;PTGS2;RAC1;ROBO1;RPS3;RPS27A;SORT1;ZMAT3;SOX4;STK4;TGM2;THBS1;TIMP3;TOP2A;UBC;CAMK2D;SQSTM1;EIF2B5;AIFM1;ARHGEF2;TP53INP1;MAGED1	2.23056e-08
GO:0043068	positive regulation of programmed cell death	biological_process	NET1;TXNIP;ADM;JMY;CTNNA1;DDIT3;DNM2;DUSP1;ANO6;FOXO1;FOXO3;NCSTN;SCRIB;BCL2L13;BBC3;ABR;GSK3A;HMOX1;APBB1;APC;ID3;IGFBP3;FAS;INHBB;RHOB;LDHA;SMAD3;MYC;NF1;NMT1;NOTCH1;PTGS2;RAC1;ROBO1;RPS3;RPS27A;SORT1;ZMAT3;SOX4;STK4;TGM2;THBS1;TIMP3;TOP2A;UBC;CAMK2D;SQSTM1;EIF2B5;AIFM1;ARHGEF2;TP53INP1;MAGED1	2.99229e-08
GO:0043043	peptide biosynthetic process	biological_process	RNF139;EEF1A1;EIF4A1;EIF4A2;EIF4G1;ESR1;CASC3;FOXO3;CNOT6L;GAPDH;GARS;AGO2;RPL7L1;GTF2H3;IARS;NANOS1;APP;MOV10;NPM1;MRPS2;EIF3L;LARP6;QARS;RPL3;RPL4;RPL8;RPL13;RPL19;RPL29;RPL31;RPL32;RPL37A;RPLP0;RPS3;RPS5;RPS9;RPS10;RPS14;RPS15A;RPS18;RPS27;RPS27A;SOX4;SSB;THBS1;VARS;CHAC1;MRPL24;CALR;CARS;EIF2B5;CTIF	4.93062e-07
GO:0008285	negative regulation of cell proliferation	biological_process	PTPRU;RNF41;ADARB1;CEBPB;TOB2;RNF139;PHB2;ADM;CTNNA1;DHCR24;EFNB2;TRIM32;SH3BP4;FTH1;GJA1;GLI3;HMOX1;APC;IGFBP3;RBPJ;LIF;LMNA;SMAD3;KMT2A;MYC;NF1;NOTCH1;NPM1;ATP5A1;PMP22;PPARD;PINX1;AMBRA1;PTGS2;PTPRK;ROBO1;SNAI2;SMARCB1;SOD2;SOX4;STK4;TGFBR2;THBS1;TPM1;TSC2;IFITM1;RUNX3;CD164;DLG5;TP53INP1;MAGED1;ADAMTS1	8.04742e-07
GO:0009725	response to hormone	biological_process	PTPRU;NAMPT;TXNIP;PHB2;COL1A1;ADM;CTSB;CREBRF;DAB2;DDX5;DHCR24;DUSP1;ESR1;WDTC1;FOXO1;FOXO3;ALPL;GJA1;NR3C1;GSK3A;ANXA2;IGF2;FAS;INHBB;SLC27A1;LEPR;NOTCH1;ATP2B1;PKM;PPARD;GNG12;PTGS2;PTPRN;QDPR;CCND1;SORT1;CXCL12;MMS19;SP1;TGFBR2;THBS1;NR2C2;TSC2;UCP2;NR1H2;CAD;CALR;IQGAP1;EIF2B5;CCND3;AIFM1;NR1D2	0.00134889
GO:0006412	translation	biological_process	RNF139;EEF1A1;EIF4A1;EIF4A2;EIF4G1;ESR1;CASC3;FOXO3;CNOT6L;GAPDH;GARS;AGO2;RPL7L1;GTF2H3;IARS;NANOS1;APP;MOV10;NPM1;MRPS2;EIF3L;LARP6;QARS;RPL3;RPL4;RPL8;RPL13;RPL19;RPL29;RPL31;RPL32;RPL37A;RPLP0;RPS3;RPS5;RPS9;RPS10;RPS14;RPS15A;RPS18;RPS27;RPS27A;SOX4;SSB;THBS1;VARS;MRPL24;CALR;CARS;EIF2B5;CTIF	3.62608e-07
GO:0006605	protein targeting	biological_process	TXNIP;GIPC1;PKIG;PHB2;DAB2;FLNA;PACS2;TNPO3;AP3M1;GLI3;GOLGA4;GSK3A;ANXA2;HSPA8;TNPO1;LMNA;SMAD3;NF1;VPS28;DMAP1;PARD3;TOMM22;PTGS2;RPL3;RPL4;RPL8;RPL13;RPL19;RPL29;RPL31;RPL32;RPL37A;RPLP0;RPS3;RPS5;RPS9;RPS10;RPS14;RPS15A;RPS18;RPS27;RPS27A;SNAI2;TLR4;TSC2;UBE2D3;UGCG;IPO4;DYRK2;AKAP12;GCC2	1.92009e-05
GO:0070848	response to growth factor	biological_process	SLC9A6;GIPC1;FSTL1;COL1A1;DAB2;DNM2;DTYMK;EEF1A1;FGFR1;DKK1;FOXO3;ACAP2;DSTYK;MYOF;GLG1;BCL9L;HIPK2;HAS2;NDST1;APP;RBPJ;ARNT;SMAD3;SMAD5;MYC;NOTCH1;PDGFRA;NLK;POLR2B;PARD3;RGMA;PTPRK;RAP1A;RPL8;RPS27A;SORT1;UBE2O;SNAI2;TGFBR2;THBS1;TNFRSF1B;UBC;UBE2D3;YES1;ZYX;CAD;ITGA8;RUNX3;IQGAP1;CD44	4.61595e-06
GO:0007017	microtubule-based process	biological_process	PDCD6IP;ACTR2;CDK2;TUBA1B;TUBB4B;NEK6;CHD3;AP2M1;CLN3;CLTC;CCSAP;AP2A2;AP2B1;DCTN1;DYNC1H1;FLNA;MACF1;GAPDH;AP3M1;EML4;APC;BIRC2;BIRC3;APP;KLC1;LAMP1;STMN1;LMNA;MAP4;MYH9;NPM1;PAFAH1B1;PCNT;CENPJ;RPS3;KIF13A;SON;SS18;TACC1;TUBB2A;TUBA1C;DIXDC1;CCNF;ARHGEF2;ZW10;HAUS8;GCC2;DLGAP5;CEP350	8.02831e-06
GO:0050767	regulation of neurogenesis	biological_process	CDH2;ACTR2;YAP1;CTNNA1;CUX1;DNM2;EIF4G1;CTTN;FGFR1;DKK1;TRIM32;FOXO3;PLXND1;FLNA;MACF1;NEGR1;GAK;GLI3;GOLGA4;APBB1;IFRD1;APP;IL6ST;ARF1;LIF;ARSB;MBD1;NF1;NOTCH1;PAFAH1B1;PMP22;RGMA;PTK7;ZSWIM6;PTPRF;CTDSP1;RAC1;RAC3;RAP1A;ROBO1;BDNF;CXCL12;CALR;DIXDC1;IQGAP1;CPNE1;ARHGEF2;BAG5;ZEB2	5.72599e-05
GO:0002520	immune system development	biological_process	RNF41;CEBPB;TOB2;ANKRD54;ASXL1;HIPK1;FANCA;FANCD2;ACIN1;FOXO3;JMJD6;GLI3;HIPK2;ANXA2;RBPJ;FAS;IL4R;IRF7;LEPR;LIF;ARNT;SMAD3;SMAD5;CD46;KMT2A;MYC;MYH9;NF1;NFE2L1;NOTCH1;PAFAH1B1;PDGFRA;CIAPIN1;RPS14;SOX4;STK4;TAZ;TFRC;TGFBR2;TLR4;TOP2A;UNG;WHSC1;CACNA1C;RUNX3;ACTN1;CD164;SOCS5;PTBP3	0.00170323
GO:0019058	viral life cycle	biological_process	PDCD6IP;ADARB1;CTSB;DDB1;DDX5;EFNB2;TRIM32;ANPEP;HSPA8;LAMP1;CD46;NOTCH1;P4HB;VPS28;ZNF639;EIF3L;POLR2B;ATG16L1;RPL3;RPL4;RPL8;RPL13;RPL19;RPL29;RPL31;RPL32;RPL37A;RPLP0;RPS3;RPS5;RPS9;RPS10;RPS14;RPS15A;RPS18;RPS27;RPS27A;SMARCB1;SP1;SRPK1;SSB;SUPT5H;TFRC;TOP2A;UBC;USF2;VPS37B;IFITM1	6.8063e-10
GO:1905114	cell surface receptor signaling pathway involved in cell-cell signaling	biological_process	CDH2;PTPRU;PSME3;YAP1;AP2M1;CLTC;COL1A1;CPE;CSNK1A1;APCDD1;DAB2;AP2A2;AP2B1;DDB1;DDIT3;DVL2;DKK1;FOXO1;FOXO3;MACF1;AGO2;GLI3;BCL9L;GSK3A;APC;RBPJ;SMAD3;MECP2;MOV10;MYC;NOTCH1;AMOTL2;NLK;RNF220;PTK7;RAC1;CCND1;RPS27A;SNAI2;SOX4;STK4;TSC2;UBC;RNF146;FZD6;KREMEN1;DIXDC1;ZEB2	1.58721e-07
GO:0071363	cellular response to growth factor stimulus	biological_process	SLC9A6;GIPC1;FSTL1;COL1A1;DAB2;DNM2;DTYMK;EEF1A1;FGFR1;DKK1;FOXO3;ACAP2;DSTYK;MYOF;GLG1;BCL9L;HIPK2;HAS2;NDST1;APP;RBPJ;ARNT;SMAD3;SMAD5;NOTCH1;PDGFRA;NLK;POLR2B;PARD3;RGMA;PTPRK;RAP1A;RPL8;RPS27A;SORT1;UBE2O;SNAI2;TGFBR2;THBS1;TNFRSF1B;UBC;UBE2D3;YES1;ZYX;CAD;ITGA8;IQGAP1;CD44	7.56515e-06
GO:0048729	tissue morphogenesis	biological_process	PSME3;YAP1;PHB2;AP2M1;CLTC;ADM;DAB2;AP2A2;AP2B1;DVL2;EFNB2;ESR1;FGFR1;DKK1;PLXND1;FLNA;SCRIB;GJA1;GLI3;RBPJ;RHOB;RHOC;LIF;SMAD3;MYC;NOTCH1;PAFAH1B1;HEG1;PTK7;RAC1;ACTA2;RPS27A;SNAI2;PHACTR4;SOX4;STK4;TBX3;TGFBR2;TGM2;TPM1;TSC2;UBC;VASP;FZD6;ITGA8;DLG5;MAGED1;ZEB2	1.16815e-05
GO:0032101	regulation of response to external stimulus	biological_process	PHB2;MGLL;AP2M1;AP2A2;AP2B1;EFNB2;ANO6;ESR1;FANCA;FANCD2;FGFR1;PLXND1;GJA1;ABR;ANXA2;CFH;BIRC2;BIRC3;IL6ST;ARF1;SMAD3;CD46;MIF;NMT1;NOTCH1;SERPINE1;PDGFRA;PLAU;PPARD;FAM46A;RGMA;PTGS2;PTPRF;RAC1;ROBO1;CXCL12;SLC7A2;SNAI2;TGFBR2;TGM2;THBS1;TLR4;TNFRSF1B;ZYX;CALR;USP14;SOCS5;NR1D2	0.000208618
GO:0016055	Wnt signaling pathway	biological_process	CDH2;PTPRU;PSME3;YAP1;AP2M1;CLTC;COL1A1;CPE;CSNK1A1;APCDD1;DAB2;AP2A2;AP2B1;DDB1;DDIT3;DVL2;DKK1;FOXO1;FOXO3;MACF1;AGO2;GLI3;BCL9L;GSK3A;APC;RBPJ;SMAD3;MOV10;MYC;NOTCH1;AMOTL2;NLK;RNF220;PTK7;RAC1;CCND1;RPS27A;SNAI2;SOX4;STK4;TSC2;UBC;RNF146;FZD6;KREMEN1;DIXDC1;ZEB2	9.65889e-09
GO:0198738	cell-cell signaling by wnt	biological_process	CDH2;PTPRU;PSME3;YAP1;AP2M1;CLTC;COL1A1;CPE;CSNK1A1;APCDD1;DAB2;AP2A2;AP2B1;DDB1;DDIT3;DVL2;DKK1;FOXO1;FOXO3;MACF1;AGO2;GLI3;BCL9L;GSK3A;APC;RBPJ;SMAD3;MOV10;MYC;NOTCH1;AMOTL2;NLK;RNF220;PTK7;RAC1;CCND1;RPS27A;SNAI2;SOX4;STK4;TSC2;UBC;RNF146;FZD6;KREMEN1;DIXDC1;ZEB2	1.03331e-08
GO:0061061	muscle structure development	biological_process	CDH2;BASP1;ADM;CTNNA1;DDIT3;DDX5;TSC22D3;DTYMK;EFNB2;FGFR1;DKK1;TRIM32;FLNB;GJA1;BCL9L;GSK3A;ID3;IFRD1;IGFBP3;RBPJ;IL4R;ITGA7;LIF;LMNA;SMAD3;MECP2;MYH9;NF1;NOTCH1;PDGFRA;PPARD;JPH2;HEG1;BDNF;SORT1;TAZ;TBX3;TGFBR2;TPM1;NR2C2;CALR;CAMK2D;ITGA8;CD164;IGSF8;PAXBP1;NR1D2	2.78948e-06
GO:0001944	vasculature development	biological_process	CDH2;YAP1;COL1A1;ADM;AP2B1;DDIT3;DHCR7;DNM2;EFNB2;ELK3;HIPK1;FGFR1;FOXO1;PLXND1;JMJD6;GJA1;GLI3;HIPK2;ANPEP;GTF2I;ANXA2;HAS2;HMOX1;HSPG2;NDST1;RBPJ;RHOB;LEPR;LIF;MFGE8;MYH9;NF1;NOTCH1;SERPINE1;PDGFRA;PTGS2;HEG1;PTK7;ACTA2;RAP1A;ROBO1;SOX4;STK4;TBX3;TGFBR2;THBS1;THBS2	1.10412e-05
GO:0072358	cardiovascular system development	biological_process	CDH2;YAP1;COL1A1;ADM;AP2B1;DDIT3;DHCR7;DNM2;EFNB2;ELK3;HIPK1;FGFR1;FOXO1;PLXND1;JMJD6;GJA1;GLI3;HIPK2;ANPEP;GTF2I;ANXA2;HAS2;HMOX1;HSPG2;NDST1;RBPJ;RHOB;LEPR;LIF;MFGE8;MYH9;NF1;NOTCH1;SERPINE1;PDGFRA;PTGS2;HEG1;PTK7;ACTA2;RAP1A;ROBO1;SOX4;STK4;TBX3;TGFBR2;THBS1;THBS2	1.55814e-05
GO:0098602	single organism cell adhesion	biological_process	CDH2;PTPRU;NET1;CEBPB;HSPH1;CTNNA1;DNM2;EFNB2;FANCA;FANCD2;FLNA;JMJD6;NCSTN;SCRIB;NEGR1;GLI3;HAS2;IGF2;FAS;IL4R;IL6ST;ITGA7;LEPR;SMAD3;CD46;MYH9;MYO10;PDGFRA;RAC1;RAC3;ACTB;CXCL12;SOX4;TFRC;TGFBR2;TLN1;ACTG1;YES1;CALR;VMP1;ITGA8;ACTN1;CCND3;DLG5;CD44;SOCS5;CD151	0.00308123
GO:0001568	blood vessel development	biological_process	CDH2;YAP1;COL1A1;ADM;AP2B1;DDIT3;DHCR7;DNM2;EFNB2;ELK3;HIPK1;FGFR1;FOXO1;PLXND1;JMJD6;GJA1;GLI3;HIPK2;ANPEP;GTF2I;ANXA2;HAS2;HMOX1;HSPG2;NDST1;RBPJ;RHOB;LEPR;MFGE8;MYH9;NF1;NOTCH1;SERPINE1;PDGFRA;PTGS2;HEG1;PTK7;ACTA2;RAP1A;ROBO1;SOX4;STK4;TBX3;TGFBR2;THBS1;THBS2	9.48691e-06
GO:0060322	head development	biological_process	CDH2;AKT3;BASP1;CKB;COL1A1;FANCD2;FGFR1;BTBD3;DKK1;FOXO3;FLNA;SCRIB;GART;GLI3;ABR;NDST1;NANOS1;APP;RBPJ;FAS;STMN1;MECP2;ATIC;NF1;NOTCH1;ATP2B1;PAFAH1B1;PDGFRA;GNG12;QARS;RAC1;RAC3;ACTB;ROBO1;CXCL12;SMARCC2;TACC1;TBX3;TGFBR2;NR2C2;FZD6;ITGA8;DIXDC1;EIF2B5;DLG5;ZEB2	0.0010408
GO:0006325	chromatin organization	biological_process	CDK2;MORF4L1;CHD3;WDR5;BAZ1A;AEBP2;DDB1;ASXL1;DNMT1;ESR1;MTF2;KDM2A;KDM4B;JMJD6;CABIN1;USP21;NR3C1;HIST1H1E;HELLS;APBB1;LIF;MBD1;MECP2;MKI67;KMT2A;MYC;NAP1L1;NPM1;KANSL3;DMAP1;SMARCAD1;EP400;ACTB;SNAI2;SMARCB1;SMARCC2;SRPK1;SUPT5H;WHSC1;BRCC3;IPO4;CAMK2D;CUL4B;PAXBP1;SETDB1;USP3	0.00120233
GO:0007507	heart development	biological_process	BASP1;YAP1;ADM;CPE;AP2B1;ASXL1;DNM2;DVL2;EFNB2;FGFR1;DKK1;PLXND1;JMJD6;GJA1;GLI3;GSK3A;HAS2;NDST1;ID3;RBPJ;LMNA;SMAD3;MBD1;NF1;NOTCH1;PDGFRA;PPARD;JPH2;HEG1;PTK7;ROBO1;SNAI2;SOX4;STK4;TAZ;TBX3;TGFBR2;TPM1;TSC2;WHSC1;CACNA1C;CAD;CALR;CAMK2D;ADAMTS1	4.90193e-07
GO:0045786	negative regulation of cell cycle	biological_process	CDK2;STAG2;NEK6;FOXN3;JMY;DDIT3;DHCR24;DUSP1;SCRIB;CNOT6L;APBB1;APC;RHOB;LIF;SMAD3;MIF;MYC;CNOT4;NPM1;CAB39;PPM1G;PRKAG1;CENPJ;PTGS2;TAOK1;PTPRK;CTDSP1;RRAGD;CCND1;RPS27A;CLSPN;RRAGC;SOX4;THBS1;TOP2A;TSC2;UBC;BRCC3;RNASEH2B;CALR;RUNX3;CCNF;SLFN11;ZW10;TP53INP1	8.04906e-07
GO:0045596	negative regulation of cell differentiation	biological_process	YAP1;TOB2;CTNNA1;DDIT3;ASXL1;ABCA1;S1PR3;DKK1;FOXO1;FOXO3;GAK;GLI3;GSK3A;ID3;IFRD1;APP;RBPJ;IL4R;SMAD3;MBD1;MECP2;MMP11;MYC;NF1;NOTCH1;PAFAH1B1;CDK12;PMP22;PPARD;RGMA;CTDSP1;CCND1;BDNF;SORT1;SNAI2;TBX3;TLR4;NR1H2;CALR;DIXDC1;RUNX1T1;ARHGEF2;TP53INP1;BAG5;SOCS5	8.16126e-05
GO:0030029	actin filament-based process	biological_process	ACTR2;NCKAP1;PACSIN2;FRMD6;CNN3;JMY;CTNNA1;CTTN;ALDOA;TRIM32;FLNA;FLNB;GJA1;ATP2C1;GPM6B;ABR;MYLIP;ARF1;SMAD3;MYH9;MYO6;NF1;PAFAH1B1;PDGFRA;PLS3;ACTR3B;PTK7;RAC1;RAC3;CXCL12;PHACTR4;SPTAN1;TLN1;TNXB;TPM1;TPM4;VASP;CACNA1C;ZYX;CALR;CAMK2D;DIXDC1;ACTN1;ARHGEF2;TRIP10	0.000364508
GO:0030097	hemopoiesis	biological_process	RNF41;CEBPB;TOB2;ANKRD54;ASXL1;HIPK1;FANCA;FANCD2;ACIN1;FOXO3;JMJD6;GLI3;HIPK2;ANXA2;RBPJ;FAS;IL4R;IRF7;LEPR;LIF;ARNT;SMAD5;CD46;KMT2A;MYC;MYH9;NF1;NFE2L1;NOTCH1;PAFAH1B1;PDGFRA;CIAPIN1;RPS14;SOX4;STK4;TAZ;TFRC;TGFBR2;TLR4;TOP2A;RUNX3;ACTN1;CD164;SOCS5;PTBP3	0.0016704
GO:0051301	cell division	biological_process	PDCD6IP;ACTR2;CDK2;TUBA1B;TXNIP;STAG2;GIPC1;NEK6;CLTC;CCSAP;CSNK1A1;ENSA;FGFR1;NR3C1;HELLS;APC;IGF2;RHOB;RHOC;STMN1;MAP4;MYC;MYH9;NEK1;NOTCH1;PAFAH1B1;SNX9;CDCA8;CENPJ;PARD3;CCND1;RPS3;KIF13A;SON;TACC1;TOP2A;BRCC3;TUBA1C;DIXDC1;CCND3;CCNF;ARHGEF2;ZW10;HAUS8	1.69752e-05
GO:0080135	regulation of cellular response to stress	biological_process	HYOU1;NEK6;HSPH1;DDIT3;DDX5;DHFR;DVL2;EIF4G1;TRIM32;FOXO1;FOXO3;HIPK2;GRINA;APBB1;HSPA8;UBAC2;MIF;MYC;NPM1;P4HB;PAFAH1B1;UBXN1;TMEM33;RGMA;TAOK1;PTPRF;EDA2R;RPS3;CXCL12;SNAI2;SOD2;TLR4;TPT1;WHSC1;BRCC3;RNASEH2B;CAMK2D;USP14;ARHGEF2;BAG5;CD44;EDEM1;ZEB2;NUAK1	6.50571e-05
GO:0009611	response to wounding	biological_process	COL1A1;ADM;CTNNA1;DHFR;ANO6;ELK3;FLNA;MACF1;SCRIB;MYOF;GJA1;GLI3;ANXA2;HMOX1;ID3;IFRD1;ITPR1;RHOB;RHOC;SMAD3;MYH9;NF1;NOTCH1;SERPINE1;PDGFRA;PKM;PLAU;PPARD;FAM46A;RGMA;PTK7;PTPRF;RAC1;ACTB;DST;TGFBR2;THBS1;TLN1;TLR4;ACTG1;TPM1;FZD6;DGKE;ACTN1	0.000276431
GO:0007420	brain development	biological_process	CDH2;AKT3;BASP1;CKB;FANCD2;FGFR1;BTBD3;DKK1;FOXO3;FLNA;SCRIB;GART;GLI3;ABR;NDST1;NANOS1;APP;RBPJ;FAS;STMN1;MECP2;ATIC;NF1;NOTCH1;ATP2B1;PAFAH1B1;GNG12;QARS;RAC1;RAC3;ACTB;ROBO1;CXCL12;SMARCC2;TACC1;TBX3;TGFBR2;NR2C2;FZD6;ITGA8;DIXDC1;EIF2B5;DLG5;ZEB2	0.00113461
GO:0030162	regulation of proteolysis	biological_process	PSME3;GIPC1;RNF139;PHB2;CLN3;CSNK1A1;DAB2;DHCR24;BTBD3;TRIM32;BCL2L13;GLG1;CFH;UBE2K;BIRC2;BIRC3;APLP2;APP;FAS;ARAF;SMAD3;CD46;ASPH;MYC;MYH9;SERPINE1;UBXN1;SNX9;ROBO1;RPS3;RPS27A;THBS1;TIMP3;TMF1;TNFRSF1B;UBC;NR1H2;CHAC1;SERPINH1;USP14;AIFM1;BAG5;CD44;SOCS5	0.00206886
GO:0002009	morphogenesis of an epithelium	biological_process	PSME3;YAP1;PHB2;AP2M1;CLTC;ADM;DAB2;AP2A2;AP2B1;DVL2;EFNB2;ESR1;FGFR1;PLXND1;FLNA;SCRIB;GJA1;GLI3;RBPJ;RHOB;RHOC;LIF;SMAD3;MYC;NOTCH1;PAFAH1B1;PTK7;RAC1;RPS27A;SNAI2;PHACTR4;SOX4;STK4;TBX3;TGFBR2;TGM2;TSC2;UBC;VASP;FZD6;DLG5;MAGED1;ZEB2	7.15022e-06
GO:0043009	chordate embryonic development	biological_process	CEBPB;COL1A1;ADM;DVL2;FGFR1;DKK1;WDTC1;SCRIB;GJA1;GLI3;RPL7L1;APBA2;NDST1;RBPJ;LIF;ARNT;SMAD3;MYH9;NF1;NMT1;NOTCH1;PDGFRA;AMBRA1;HEG1;PTK7;ALS2;PHACTR4;SMARCB1;SOX4;STK4;TBX3;TGFBR2;TJP1;TPM1;TSC2;VASP;RNASEH2B;ELL;FZD6;TMEM107;SEC24C;GINS1;ZEB2	5.77107e-05
GO:0009792	embryo development ending in birth or egg hatching	biological_process	CEBPB;COL1A1;ADM;DVL2;FGFR1;DKK1;WDTC1;SCRIB;GJA1;GLI3;RPL7L1;APBA2;NDST1;RBPJ;LIF;ARNT;SMAD3;MYH9;NF1;NMT1;NOTCH1;PDGFRA;AMBRA1;HEG1;PTK7;ALS2;PHACTR4;SMARCB1;SOX4;STK4;TBX3;TGFBR2;TJP1;TPM1;TSC2;VASP;RNASEH2B;ELL;FZD6;TMEM107;SEC24C;GINS1;ZEB2	6.78594e-05
GO:0070925	organelle assembly	biological_process	PDCD6IP;ACTR2;CDK2;NEK6;ATXN2L;CCSAP;DCTN1;DYNC1H1;DNM2;TBC1D9B;FLNA;PACS2;CNOT6L;BIRC2;BIRC3;MAP4;NEK1;NOTCH1;NPM1;PAFAH1B1;PCNT;VPS28;PDGFRA;SPATA6;ATG16L1;AMBRA1;CENPJ;WDR45B;RPL3;RPS3;RPS5;RPS10;RPS14;RPS27;TBC1D15;TMF1;TPM1;VPS37B;TMEM107;ARHGEF2;HAUS8;TP53INP1;FEZ2	0.00199528
GO:0051276	chromosome organization	biological_process	PDCD6IP;STAG2;NEK6;ASCC3;CHD3;PHB2;DDB1;DUSP1;FANCD2;ACIN1;CABIN1;GTF2H3;HIST1H1E;HELLS;APC;ITPA;MCM3;MCM4;MYC;NAP1L1;NPM1;PAFAH1B1;COPS7A;PINX1;CDCA8;TAOK1;RFC1;RPS27;RPS27A;SEC13;ACD;SRPK1;TCP1;TOP2A;CCT3;UBC;IPO4;CUL4B;AIFM1;ZW10;DLGAP5;GINS1	0.000397009
GO:0000904	cell morphogenesis involved in differentiation	biological_process	ACTR2;NET1;SLC9A6;FRMD6;CUX1;DNM2;EFNB2;CTTN;BTBD3;DKK1;PLXND1;FLNA;FLNB;MACF1;SCRIB;GLI3;GOLGA4;HAS2;APBB1;IFRD1;APP;STMN1;MYH9;NOTCH1;PAFAH1B1;ENAH;PARD3;HEG1;ALS2;RAC1;RAC3;ROBO1;BDNF;CXCL12;SPTAN1;VASP;CALR;ITGA8;KLF7;ACTN1;FEZ2;ZEB2	0.0013898
GO:0030036	actin cytoskeleton organization	biological_process	ACTR2;NCKAP1;PACSIN2;FRMD6;CNN3;JMY;CTNNA1;CTTN;ALDOA;TRIM32;FLNA;FLNB;ATP2C1;GPM6B;ABR;MYLIP;ARF1;SMAD3;MYH9;NF1;PAFAH1B1;PDGFRA;PLS3;ACTR3B;PTK7;RAC1;RAC3;CXCL12;PHACTR4;SPTAN1;TLN1;TNXB;TPM1;TPM4;VASP;ZYX;CALR;DIXDC1;ACTN1;ARHGEF2;TRIP10	0.000204387
GO:0034660	ncRNA metabolic process	biological_process	CPSF4;SENP3;GARS;AGO2;RPL7L1;IARS;SMAD3;NOP2;POLR2B;QARS;ELAC2;RPL3;RPL4;RPL8;RPL13;RPL19;RPL29;RPL31;RPL32;RPL37A;RPLP0;RPS3;RPS5;RPS9;RPS10;RPS14;RPS15A;RPS18;RPS27;RPS27A;DUS1L;TUT1;SMARCB1;SP1;SSB;VARS;ZNF143;ELL;CARS;NOP14;DEDD	0.000204387
GO:0040008	regulation of growth	biological_process	NET1;BASP1;YAP1;MORF4L1;DNM2;EIF4G1;CTTN;ENO1;FGFR1;TRIM32;PLXND1;MACF1;SH3BP4;GJA1;GOLGA4;GSK3A;LRP12;APBB1;NANOS1;IFRD1;IGFBP3;APP;RBPJ;SMAD3;MT1E;NOTCH1;PAFAH1B1;ZNF639;PPARD;CDKN2AIP;DMAP1;BDNF;CXCL12;ZMAT3;STK4;TFRC;TGFBR2;CAMK2D;SQSTM1;SOCS5;SERTAD2	0.00206423
GO:0051603	proteolysis involved in cellular protein catabolic process	biological_process	PDCD6IP;RNF41;PSME3;GIPC1;RNF139;CSNK1A1;CTSB;DAB2;DDB1;DDIT3;BTBD3;TRIM32;USP21;MYLIP;GSK3A;UBE2K;APC;BIRC2;ARAF;UBXN1;VPS28;USP40;RPS27A;TMF1;TTC3;UBC;UBE2D3;UBE2G1;UBE2H;RNF146;KCTD10;CUL4B;SQSTM1;CCNF;USP14;RNF185;BAG5;SOCS5;DZIP3;EDEM1;USP3	0.00238178
GO:0035295	tube development	biological_process	BASP1;YAP1;PHB2;ADM;ASXL1;DHCR7;DVL2;EFNB2;ESR1;FGFR1;PLXND1;JMJD6;SCRIB;GJA1;GLI3;RBPJ;RHOB;LIF;SMAD3;SMAD5;MYC;NF1;NOTCH1;PDGFRA;AMBRA1;HEG1;PTK7;PHACTR4;SOX4;STK4;TBX3;TGFBR2;TGM2;TSC2;VASP;FZD6;TMEM107;DLG5;MAGED1;ZEB2	0.000653008
GO:0048285	organelle fission	biological_process	PDCD6IP;ACTR2;CDK2;STAG2;NEK6;PHB2;CLTC;CCSAP;COX10;CSNK1A1;DCTN1;DNM2;DUSP1;ENSA;FANCA;FANCD2;FLNA;EML4;NR3C1;HELLS;APC;BIRC2;BIRC3;IGF2;LIF;MKI67;NEK1;PAFAH1B1;SNX9;PINX1;CDCA8;RPS3;TOP2A;BRCC3;CALR;CCNF;ARHGEF2;ZW10;HAUS8;DLGAP5	0.00228611
GO:0019439	aromatic compound catabolic process	biological_process	DNASE1L1;EIF4A1;EIF4A2;EIF4G1;CASC3;CNOT6L;SAMHD1;AGO2;GSK3A;HMOX1;NANOS1;ITPA;CNOT4;QDPR;RPL3;RPL4;RPL8;RPL13;RPL19;RPL29;RPL31;RPL32;RPL37A;RPLP0;RPS3;RPS5;RPS9;RPS10;RPS14;RPS15A;RPS18;RPS27;RPS27A;TUT1;UNG;CSDE1;RNASEH2B;AIFM1;CTIF	2.49408e-06
GO:1901361	organic cyclic compound catabolic process	biological_process	DNASE1L1;EIF4A1;EIF4A2;EIF4G1;CASC3;CNOT6L;SAMHD1;AGO2;GSK3A;HMOX1;NANOS1;ITPA;CNOT4;QDPR;RPL3;RPL4;RPL8;RPL13;RPL19;RPL29;RPL31;RPL32;RPL37A;RPLP0;RPS3;RPS5;RPS9;RPS10;RPS14;RPS15A;RPS18;RPS27;RPS27A;TUT1;UNG;CSDE1;RNASEH2B;AIFM1;CTIF	1.00603e-05
GO:0072657	protein localization to membrane	biological_process	CDH2;FCHO2;AP2M1;CLTC;CPE;DAB2;FLNA;PACS2;MACF1;GAK;GOLGA4;ANXA2;NMT1;RAPGEF6;PARD3;TOMM22;RAC1;RPL3;RPL4;RPL8;RPL13;RPL19;RPL29;RPL31;RPL32;RPL37A;RPLP0;RPS3;RPS5;RPS9;RPS10;RPS14;RPS15A;RPS18;RPS27;RPS27A;KIF13A;TMBIM1;GCC2	6.04786e-05
GO:0045664	regulation of neuron differentiation	biological_process	ACTR2;CUX1;DNM2;EIF4G1;CTTN;FGFR1;DKK1;TRIM32;FOXO3;PLXND1;MACF1;NEGR1;GAK;GLI3;GOLGA4;APBB1;IFRD1;APP;ARF1;ARSB;NOTCH1;PAFAH1B1;PMP22;RGMA;PTK7;PTPRF;CTDSP1;RAC1;RAC3;RAP1A;ROBO1;BDNF;CXCL12;CALR;DIXDC1;IQGAP1;CPNE1;BAG5;ZEB2	0.000564343
GO:0048589	developmental growth	biological_process	BASP1;YAP1;SLC9A6;ADM;DHCR7;DNM2;CTTN;ESR1;FGFR1;WDTC1;FOXO3;PLXND1;MACF1;GJA1;GLI3;GOLGA4;GPD2;GSK3A;APBA2;IFRD1;APP;RBPJ;LEPR;SMAD3;NOTCH1;PAFAH1B1;PKM;PPARD;HEG1;PTK7;BDNF;CXCL12;STK4;TGFBR2;CAMK2D;IQGAP1;CPNE1;GINS1;ZEB2	0.00110582
GO:0046700	heterocycle catabolic process	biological_process	DNASE1L1;EIF4A1;EIF4A2;EIF4G1;CASC3;CNOT6L;SAMHD1;AGO2;GSK3A;HMOX1;NANOS1;ITPA;CNOT4;RPL3;RPL4;RPL8;RPL13;RPL19;RPL29;RPL31;RPL32;RPL37A;RPLP0;RPS3;RPS5;RPS9;RPS10;RPS14;RPS15A;RPS18;RPS27;RPS27A;TUT1;UNG;CSDE1;RNASEH2B;AIFM1;CTIF	3.17602e-06
GO:0044270	cellular nitrogen compound catabolic process	biological_process	DNASE1L1;EIF4A1;EIF4A2;EIF4G1;CASC3;CNOT6L;SAMHD1;AGO2;GSK3A;HMOX1;NANOS1;ITPA;CNOT4;RPL3;RPL4;RPL8;RPL13;RPL19;RPL29;RPL31;RPL32;RPL37A;RPLP0;RPS3;RPS5;RPS9;RPS10;RPS14;RPS15A;RPS18;RPS27;RPS27A;TUT1;UNG;CSDE1;RNASEH2B;AIFM1;CTIF	3.76159e-06
GO:0009894	regulation of catabolic process	biological_process	PSME3;GIPC1;RNF139;CSNK1A1;DAB2;TRIM32;FOXO1;FLNA;BSCL2;GJA1;AGO2;MYLIP;GSK3A;ANXA2;UBE2K;APC;UBAC2;NANOS1;ARAF;ARNT;SMAD3;UBXN1;VPS28;SNX9;PRKAG1;RPS27A;SNX1;TIMP3;TMF1;TNFRSF1B;UBC;CUL4B;USP14;AIFM1;DEDD;BAG5;SOCS5;EDEM1	0.000164723
GO:0010564	regulation of cell cycle process	biological_process	PDCD6IP;CDK2;PSME3;STAG2;GIPC1;NEK6;FOXN3;PHB2;CLTC;CCSAP;DDB1;DUSP1;EIF4G1;FGFR1;CNOT6L;APC;IGF2;APP;LIF;MIF;MKI67;CNOT4;NPM1;CENPJ;CTDSP1;CCND1;RPS27A;CLSPN;SOX4;UBC;RNASEH2B;CALR;CAMK2D;CUL4B;CCNF;SLFN11;ZW10;DLGAP5	0.0012196
GO:0030855	epithelial cell differentiation	biological_process	CDH2;BASP1;YAP1;CEBPB;TXNIP;FRMD6;CNN3;CTSB;DAB2;S1PR3;ESR1;FGFR1;FLNB;SCRIB;GJA1;GSK3A;ID3;RBPJ;LIF;SMAD3;NOTCH1;PAFAH1B1;RAPGEF6;PPL;HEG1;PTK7;RAC1;ACTA2;RAP1A;CCND1;SOX4;STK4;TBX3;TJP1;IQGAP1;DLG5;SLC4A7;ZEB2	0.00138764
GO:0000280	nuclear division	biological_process	PDCD6IP;ACTR2;CDK2;STAG2;NEK6;PHB2;CLTC;CCSAP;CSNK1A1;DCTN1;DUSP1;ENSA;FANCA;FANCD2;FLNA;EML4;NR3C1;HELLS;APC;BIRC2;BIRC3;IGF2;LIF;MKI67;NEK1;PAFAH1B1;SNX9;PINX1;CDCA8;RPS3;TOP2A;BRCC3;CALR;CCNF;ARHGEF2;ZW10;HAUS8;DLGAP5	0.00214547
GO:2001233	regulation of apoptotic signaling pathway	biological_process	PSME3;YAP1;HYOU1;HSPH1;CTNNA1;DDIT3;CTTN;FGFR1;TRIM32;BBC3;GRINA;GSK3A;HMOX1;FAS;INHBB;LMNA;SMAD3;MIF;NF1;NMT1;P4HB;SERPINE1;BCL2L2;RPS3;CXCL12;TMBIM1;SNAI2;SOD2;STK4;THBS1;TIMP3;TPT1;ARHGEF2;TP53INP1;MAGED1;BAG5;CD44	4.09633e-07
GO:0034655	nucleobase-containing compound catabolic process	biological_process	DNASE1L1;EIF4A1;EIF4A2;EIF4G1;CASC3;CNOT6L;SAMHD1;AGO2;GSK3A;NANOS1;ITPA;CNOT4;RPL3;RPL4;RPL8;RPL13;RPL19;RPL29;RPL31;RPL32;RPL37A;RPLP0;RPS3;RPS5;RPS9;RPS10;RPS14;RPS15A;RPS18;RPS27;RPS27A;TUT1;UNG;CSDE1;RNASEH2B;AIFM1;CTIF	6.09346e-07
GO:0006914	autophagy	biological_process	RNF41;CLN3;CLTC;EEF1A1;EIF4G1;CTTN;FOXO1;PACS2;EXOC7;SH3BP4;GAPDH;ULK3;SNX5;GSK3A;HMOX1;HSPA8;ITPR1;LEPR;ARSB;VPS28;ATG16L1;AMBRA1;PRKAG1;WDR45B;TOMM22;RRAGD;RPS27A;RRAGC;SUPT5H;UBC;VPS37B;VMP1;CAPN1;SQSTM1;RNF185;TP53INP1;FEZ2	2.11549e-05
GO:0044772	mitotic cell cycle phase transition	biological_process	CDK2;PSME3;TUBB4B;NEK6;FOXN3;PHB2;DCTN1;DDB1;DHFR;DYNC1H1;DNM2;DUSP1;EIF4G1;ENSA;CNOT6L;APC;APP;MCM3;MCM4;CNOT4;NPM1;PAFAH1B1;PCNT;CENPJ;CTDSP1;CCND1;RPS27A;CLSPN;SOX4;UBC;RNASEH2B;CAMK2D;CUL4B;SLFN11;ZW10;HAUS8;DLGAP5	4.80089e-05
GO:0044770	cell cycle phase transition	biological_process	CDK2;PSME3;TUBB4B;NEK6;FOXN3;PHB2;DCTN1;DDB1;DHFR;DYNC1H1;DNM2;DUSP1;EIF4G1;ENSA;CNOT6L;APC;APP;MCM3;MCM4;CNOT4;NPM1;PAFAH1B1;PCNT;CENPJ;CTDSP1;CCND1;RPS27A;CLSPN;SOX4;UBC;RNASEH2B;CAMK2D;CUL4B;SLFN11;ZW10;HAUS8;DLGAP5	0.00015746
GO:0042060	wound healing	biological_process	COL1A1;ANO6;ELK3;FLNA;MACF1;SCRIB;MYOF;GJA1;GLI3;ANXA2;HMOX1;IFRD1;ITPR1;RHOB;RHOC;SMAD3;MYH9;NF1;NOTCH1;SERPINE1;PDGFRA;PKM;PLAU;PPARD;FAM46A;PTK7;RAC1;ACTB;TGFBR2;THBS1;TLN1;TLR4;ACTG1;TPM1;FZD6;DGKE;ACTN1	0.000755508
GO:0010256	endomembrane system organization	biological_process	CDH2;PDCD6IP;NEK6;PACSIN2;FCHO2;AP2M1;CLTC;CSNK1A1;DAB2;DCTN1;DNM2;ABCA1;ANO6;FLNA;PACS2;MACF1;GAK;MYOF;GOLGA4;ANXA2;LMNA;PAFAH1B1;VPS28;SNX9;RAPGEF6;TMEM33;ALS2;PTPRN;RAC1;KIF13A;TMBIM1;TMF1;VPS37B;VMP1;ZW10;BAG5;GCC2	0.00267692
GO:0006511	ubiquitin-dependent protein catabolic process	biological_process	PSME3;GIPC1;RNF139;CSNK1A1;DAB2;DDB1;DDIT3;BTBD3;TRIM32;USP21;MYLIP;GSK3A;UBE2K;APC;BIRC2;ARAF;UBXN1;VPS28;USP40;RPS27A;TTC3;UBC;UBE2D3;UBE2G1;UBE2H;RNF146;KCTD10;CUL4B;SQSTM1;CCNF;USP14;RNF185;BAG5;SOCS5;DZIP3;EDEM1;USP3	0.00310376
GO:0031400	negative regulation of protein modification process	biological_process	CDK2;PSME3;ADARB1;HSPH1;PKIG;DNMT1;DUSP1;DUSP5;EIF4G1;ENSA;MTF2;DKK1;FOXO1;APC;IGFBP3;LIF;MECP2;MYC;NF1;NPM1;PAFAH1B1;UBXN1;VPS28;PINX1;PARD3;CTDSP1;RPS3;RPS27A;SMARCB1;SOX4;TIMP3;TLR4;TSC2;UBC;SPRY4;BAG5;SOCS5	0.00310376
GO:0010035	response to inorganic substance	biological_process	CDK2;NET1;TXNIP;HSPH1;COL1A1;DHFR;DNM2;DTYMK;DUSP1;SEC31A;FOXO1;FOXO3;GART;HMOX1;APBB1;APP;FAS;RHOB;LDHA;KMT2A;MT1E;ATIC;PTGS2;QDPR;CCND1;RPS3;SOD2;THBS1;ACTG1;UCP2;CALR;CAMK2D;IQGAP1;EIF2B5;CPNE1;AIFM1	0.00020071
GO:0007346	regulation of mitotic cell cycle	biological_process	PDCD6IP;CDK2;PSME3;NEK6;FOXN3;PHB2;CLTC;CCSAP;DDB1;DUSP1;EIF4G1;FGFR1;SCRIB;CNOT6L;APC;IGF2;APP;SMAD3;MKI67;CNOT4;NPM1;PAFAH1B1;CENPJ;CTDSP1;CCND1;RPS27A;CLSPN;SOX4;TOP2A;UBC;RNASEH2B;CAMK2D;CUL4B;SLFN11;ZW10;DLGAP5	0.000366402
GO:0016049	cell growth	biological_process	NET1;SLC9A6;DDX5;DNM2;EIF4G1;CTTN;ENO1;TRIM32;PLXND1;MACF1;SH3BP4;GJA1;GOLGA4;GSK3A;APBB1;NANOS1;IFRD1;IGFBP3;APP;SMAD3;PAFAH1B1;ZNF639;PPARD;CDKN2AIP;BDNF;CXCL12;RRAGC;SLC3A2;TFRC;TGFBR2;CAMK2D;IQGAP1;CPNE1;SOCS5;SERTAD2;ZEB2	0.000516427
GO:0022411	cellular component disassembly	biological_process	RNF41;NEK6;ADAMTS5;CCSAP;CSNK1A1;DCTN1;DVL2;CTTN;DKK1;ACIN1;GAK;GSK3A;APC;BIRC2;HSPA8;HSPG2;KLC1;STMN1;LMNA;MMP7;MMP11;PAFAH1B1;AMBRA1;WDR45B;CLSPN;SNAI2;SMARCB1;SMARCC2;SPTAN1;TOP2A;MRPL24;CAPN1;SQSTM1;AIFM1;ARHGEF2;CD44	0.00174449
GO:0016569	covalent chromatin modification	biological_process	CDK2;MORF4L1;CHD3;WDR5;AEBP2;DDB1;ASXL1;DNMT1;MTF2;KDM2A;KDM4B;JMJD6;CABIN1;USP21;NR3C1;HIST1H1E;HELLS;APBB1;LIF;MBD1;MECP2;KMT2A;KANSL3;DMAP1;SMARCAD1;EP400;SNAI2;SMARCB1;SMARCC2;WHSC1;BRCC3;CAMK2D;CUL4B;PAXBP1;SETDB1;USP3	0.00246778
GO:0048514	blood vessel morphogenesis	biological_process	CDH2;YAP1;ADM;EFNB2;ELK3;HIPK1;FGFR1;PLXND1;JMJD6;GJA1;HIPK2;ANPEP;GTF2I;ANXA2;HAS2;HMOX1;HSPG2;RBPJ;RHOB;LEPR;MFGE8;MYH9;NF1;NOTCH1;SERPINE1;PDGFRA;PTGS2;HEG1;RAP1A;ROBO1;SOX4;STK4;TGFBR2;THBS1;THBS2	0.000941986
GO:0000226	microtubule cytoskeleton organization	biological_process	PDCD6IP;CDK2;TUBA1B;NEK6;CHD3;CLTC;CCSAP;DCTN1;DYNC1H1;FLNA;GAPDH;EML4;APC;BIRC2;BIRC3;STMN1;LMNA;MAP4;MYH9;NPM1;PAFAH1B1;PCNT;CENPJ;RPS3;SON;SS18;TACC1;DIXDC1;CCNF;ARHGEF2;ZW10;HAUS8;GCC2;CEP350	0.000339538
GO:0010608	posttranscriptional regulation of gene expression	biological_process	PSME3;RNF139;EIF4A1;EIF4A2;EIF4G1;ESR1;CASC3;FOXO3;CNOT6L;GAPDH;AGO2;HSPA8;IARS;NANOS1;APP;TNPO1;SMAD3;MOV10;NPM1;LARP6;RPS3;RPS5;RPS9;RPS14;RPS27A;SOX4;THBS1;TNFRSF1B;UBC;VARS;CALR;EIF2B5;MATR3;CTIF	0.000468207
GO:0070482	response to oxygen levels	biological_process	HYOU1;COL1A1;ADM;FOXO1;FOXO3;HIPK2;HMOX1;BIRC2;RBPJ;FAS;IRAK1;ITPR1;LDHA;LMNA;ARNT;SMAD3;MECP2;NF1;NOTCH1;P4HB;PKM;PLAU;PPARD;PTGS2;RPS27A;CXCL12;TGFBR2;THBS1;UBC;UBE2D3;UCP2;CAMK2D;AIFM1	3.89134e-07
GO:0006979	response to oxidative stress	biological_process	CDK2;NET1;TXNIP;HSPH1;COL1A1;DHCR24;DHFR;DNM2;DUSP1;FANCD2;FOXO1;FOXO3;HMOX1;APP;RHOB;LDHA;ARNT;MGST1;NFE2L1;P4HB;PDGFRA;PTGS1;PTGS2;ALS2;PTPRK;PTPRN;RPS3;SOD2;TPM1;UCP2;AIFM1;TP53INP1;BAG5	5.64244e-05
GO:0031667	response to nutrient levels	biological_process	FSTL1;COL1A1;ADM;DDIT3;ABCA1;ENSA;FOXO1;FOXO3;ALPL;HMOX1;HSPA8;INHBB;LDHA;FADS1;ARSB;MBD1;MMP7;ATP2B1;PIM1;PKM;PPARD;AMBRA1;PTGS2;RRAGD;CCND1;RRAGC;SNAI2;TGFBR2;UCP2;USF2;CAD;AIFM1;SETDB1	7.59264e-05
GO:0009991	response to extracellular stimulus	biological_process	FSTL1;COL1A1;ADM;DDIT3;ABCA1;ENSA;FOXO1;FOXO3;ALPL;HMOX1;HSPA8;INHBB;LDHA;FADS1;ARSB;MBD1;MMP7;ATP2B1;PIM1;PKM;PPARD;AMBRA1;PTGS2;RRAGD;CCND1;RRAGC;SNAI2;TGFBR2;UCP2;USF2;CAD;AIFM1;SETDB1	0.00029751
GO:0022613	ribonucleoprotein complex biogenesis	biological_process	PRPF8;ATXN2L;DYNC1H1;SNRNP200;CNOT6L;SENP3;AGO2;RPL7L1;NOP2;NPM1;NVL;RPL3;RPL4;RPL8;RPL13;RPL19;RPL29;RPL31;RPL32;RPL37A;RPLP0;RPS3;RPS5;RPS9;RPS10;RPS14;RPS15A;RPS18;RPS27;RPS27A;DDX31;GTPBP10;NOP14	0.000643729
GO:0060070	canonical Wnt signaling pathway	biological_process	CDH2;PTPRU;PSME3;YAP1;COL1A1;CSNK1A1;DAB2;DDIT3;DVL2;DKK1;FOXO1;FOXO3;GLI3;BCL9L;GSK3A;APC;RBPJ;SMAD3;MYC;NOTCH1;RNF220;PTK7;CCND1;RPS27A;SNAI2;SOX4;STK4;UBC;RNF146;FZD6;KREMEN1;DIXDC1	3.25226e-07
GO:0030111	regulation of Wnt signaling pathway	biological_process	CDH2;PSME3;YAP1;COL1A1;CSNK1A1;APCDD1;DAB2;DDIT3;DVL2;DKK1;FOXO1;FOXO3;MACF1;GLI3;GSK3A;APC;RBPJ;NOTCH1;NLK;RNF220;CCND1;RPS27A;SNAI2;SOX4;STK4;TSC2;UBC;RNF146;FZD6;KREMEN1;DIXDC1;ZEB2	9.99085e-07
GO:0042176	regulation of protein catabolic process	biological_process	PSME3;GIPC1;RNF139;CSNK1A1;DAB2;TRIM32;FOXO1;FLNA;GJA1;MYLIP;GSK3A;ANXA2;UBE2K;APC;UBAC2;ARAF;SMAD3;UBXN1;VPS28;SNX9;RPS27A;SNX1;TIMP3;TMF1;TNFRSF1B;UBC;CUL4B;USP14;DEDD;BAG5;SOCS5;EDEM1	3.87411e-05
GO:0007067	mitotic nuclear division	biological_process	PDCD6IP;CDK2;STAG2;NEK6;PHB2;CLTC;CCSAP;CSNK1A1;DCTN1;DUSP1;ENSA;FLNA;EML4;NR3C1;HELLS;APC;BIRC2;BIRC3;IGF2;MKI67;NEK1;PAFAH1B1;SNX9;PINX1;CDCA8;RPS3;BRCC3;CCNF;ARHGEF2;ZW10;HAUS8;DLGAP5	0.000883347
GO:0010720	positive regulation of cell development	biological_process	ACTR2;NET1;CUX1;DNM2;EIF4G1;FGFR1;DKK1;TRIM32;FLNA;MACF1;NEGR1;GLI3;GOLGA4;HAS2;APBB1;IL6ST;ARF1;LIF;ARSB;NOTCH1;PAFAH1B1;PTK7;RAC1;RAC3;RAP1A;ROBO1;BDNF;CXCL12;CALR;IQGAP1;CPNE1;ZEB2	0.00114968
GO:1902532	negative regulation of intracellular signal transduction	biological_process	HYOU1;HSPH1;DDIT3;DUSP1;DUSP5;ESR1;TRIM32;FOXO1;SH3BP4;GRINA;GSK3A;ITPR1;LIF;MIF;MYC;NF1;PAFAH1B1;BCL2L2;CXCL12;SNAI2;SOD2;THBS1;TIMP3;TLR4;TPT1;TSC2;SPRY4;CPNE1;ARHGEF2;BAG5;CD44;SOCS5	0.00138052
GO:0044723	single-organism carbohydrate metabolic process	biological_process	WDR5;MGAT4B;CLTC;ENO1;ALDOA;WDTC1;FOXO1;GAPDH;GPD2;GSK3A;HAS2;NDST1;IGF2;IGFBP3;IL6ST;IMPA2;LDHA;LEPR;ARNT;MECP2;PGD;PHKB;PKM;PPARD;PRKAG1;PYGL;RPS27A;ST6GAL1;UBC;DYRK2;MPDU1;EDEM1	0.00257683
GO:0006401	RNA catabolic process	biological_process	EIF4A1;EIF4A2;EIF4G1;CASC3;CNOT6L;AGO2;NANOS1;CNOT4;RPL3;RPL4;RPL8;RPL13;RPL19;RPL29;RPL31;RPL32;RPL37A;RPLP0;RPS3;RPS5;RPS9;RPS10;RPS14;RPS15A;RPS18;RPS27;RPS27A;TUT1;CSDE1;RNASEH2B;CTIF	2.44791e-08
GO:0090150	establishment of protein localization to membrane	biological_process	CDH2;PACS2;MACF1;GAK;GOLGA4;ANXA2;NMT1;PARD3;TOMM22;RPL3;RPL4;RPL8;RPL13;RPL19;RPL29;RPL31;RPL32;RPL37A;RPLP0;RPS3;RPS5;RPS9;RPS10;RPS14;RPS15A;RPS18;RPS27;RPS27A;KIF13A;TMBIM1;GCC2	7.13754e-05
GO:0048608	reproductive structure development	biological_process	BASP1;CEBPB;ADM;CTNNA1;CTSB;DHCR24;ESR1;FANCA;FOXO3;BIRC2;RBPJ;INHBB;LIF;ARNT;MGST1;NOTCH1;PDGFRA;PPARD;PTGS2;PTPRN;CCND1;BCL2L2;STK4;TAF4;TBX3;TMF1;CSDE1;EIF2B5;CCNF;DEDD;ADAMTS1	0.00075969
GO:0061458	reproductive system development	biological_process	BASP1;CEBPB;ADM;CTNNA1;CTSB;DHCR24;ESR1;FANCA;FOXO3;BIRC2;RBPJ;INHBB;LIF;ARNT;MGST1;NOTCH1;PDGFRA;PPARD;PTGS2;PTPRN;CCND1;BCL2L2;STK4;TAF4;TBX3;TMF1;CSDE1;EIF2B5;CCNF;DEDD;ADAMTS1	0.000889816
GO:0051259	protein oligomerization	biological_process	NACC1;COL1A1;COL6A1;CTNNA1;DVL2;ALDOA;SAMHD1;GJA1;KCTD21;ANXA2;HMOX1;BIRC2;BIRC3;FAS;IRAK1;MGST1;MIF;NPM1;SNX9;CAB39;ATG16L1;SMARCAD1;SHMT2;SOD2;TGM2;VASP;AHNAK;CAMK2D;KCTD10;SQSTM1;SHKBP1	0.00156747
GO:0000956	nuclear-transcribed mRNA catabolic process	biological_process	EIF4A1;EIF4A2;EIF4G1;CASC3;CNOT6L;AGO2;NANOS1;CNOT4;RPL3;RPL4;RPL8;RPL13;RPL19;RPL29;RPL31;RPL32;RPL37A;RPLP0;RPS3;RPS5;RPS9;RPS10;RPS14;RPS15A;RPS18;RPS27;RPS27A;TUT1;CSDE1;CTIF	9.66065e-10
GO:0044033	multi-organism metabolic process	biological_process	TRIM32;ZNF639;EIF3L;POLR2B;ATG16L1;RPL3;RPL4;RPL8;RPL13;RPL19;RPL29;RPL31;RPL32;RPL37A;RPLP0;RPS3;RPS5;RPS9;RPS10;RPS14;RPS15A;RPS18;RPS27;RPS27A;SMARCB1;SP1;SSB;SUPT5H;TOP2A;USF2	1.95827e-09
GO:0006402	mRNA catabolic process	biological_process	EIF4A1;EIF4A2;EIF4G1;CASC3;CNOT6L;AGO2;NANOS1;CNOT4;RPL3;RPL4;RPL8;RPL13;RPL19;RPL29;RPL31;RPL32;RPL37A;RPLP0;RPS3;RPS5;RPS9;RPS10;RPS14;RPS15A;RPS18;RPS27;RPS27A;TUT1;CSDE1;CTIF	5.36107e-09
GO:0034330	cell junction organization	biological_process	CDH2;CDH6;CTNNA1;CTTN;HIPK1;FLNA;MACF1;GJA1;GPM6B;APC;RHOC;SMAD3;PLEC;PARD3;HEG1;PTPRK;RAC1;RAP1A;ACTB;SNAI2;THBS1;TJP1;TLN1;ACTG1;VASP;VMP1;ACTN1;IQGAP1;DLG5;CD151	8.64648e-08
GO:0097193	intrinsic apoptotic signaling pathway	biological_process	CEBPB;HYOU1;HSPH1;DDIT3;DDX5;HIPK1;TRIM32;BBC3;HIPK2;GRINA;UBE2K;HMOX1;ITPR1;MIF;P4HB;BCL2L2;EDA2R;RPS3;CXCL12;ZMAT3;SNAI2;SOD2;TNFRSF1B;TPT1;CHAC1;DYRK2;AIFM1;ARHGEF2;BAG5;CD44	8.31703e-07
GO:0036293	response to decreased oxygen levels	biological_process	HYOU1;ADM;FOXO3;HIPK2;HMOX1;BIRC2;RBPJ;IRAK1;ITPR1;LDHA;LMNA;ARNT;SMAD3;MECP2;NF1;NOTCH1;P4HB;PKM;PLAU;PPARD;PTGS2;RPS27A;CXCL12;TGFBR2;THBS1;UBC;UBE2D3;UCP2;CAMK2D;AIFM1	2.91279e-06
GO:0034470	ncRNA processing	biological_process	CPSF4;SENP3;AGO2;RPL7L1;SMAD3;NOP2;ELAC2;RPL3;RPL4;RPL8;RPL13;RPL19;RPL29;RPL31;RPL32;RPL37A;RPLP0;RPS3;RPS5;RPS9;RPS10;RPS14;RPS15A;RPS18;RPS27;RPS27A;DUS1L;TUT1;SSB;NOP14	0.000892523
GO:0016570	histone modification	biological_process	CDK2;MORF4L1;CHD3;WDR5;DDB1;ASXL1;DNMT1;MTF2;KDM2A;KDM4B;JMJD6;USP21;HIST1H1E;APBB1;LIF;MECP2;KMT2A;KANSL3;DMAP1;SMARCAD1;EP400;SNAI2;SMARCB1;WHSC1;BRCC3;CAMK2D;CUL4B;PAXBP1;SETDB1;USP3	0.0030208
GO:0001666	response to hypoxia	biological_process	HYOU1;ADM;FOXO3;HIPK2;HMOX1;BIRC2;RBPJ;IRAK1;ITPR1;LDHA;LMNA;ARNT;SMAD3;MECP2;NF1;NOTCH1;P4HB;PKM;PLAU;PPARD;PTGS2;RPS27A;CXCL12;TGFBR2;THBS1;UBC;UBE2D3;UCP2;CAMK2D	4.78978e-06
GO:0035239	tube morphogenesis	biological_process	YAP1;PHB2;ADM;DVL2;EFNB2;ESR1;PLXND1;SCRIB;GJA1;GLI3;RBPJ;RHOB;SMAD3;MYC;NOTCH1;PDGFRA;PTK7;PHACTR4;SOX4;STK4;TBX3;TGFBR2;TGM2;TSC2;VASP;FZD6;DLG5;MAGED1;ZEB2	0.000174645
GO:0001503	ossification	biological_process	CEBPB;TOB2;CLTC;COL1A1;COL6A1;DDX5;ANO6;FASN;SNRNP200;ALPL;GJA1;GLI3;GPM6B;IARS;ID3;IGF2;IGFBP3;RBPJ;IL6ST;SMAD3;SMAD5;NF1;NOTCH1;PTGS2;SORT1;SNAI2;TPM4;IFITM1;RUNX3	0.000448522
GO:0019080	viral gene expression	biological_process	TRIM32;ZNF639;EIF3L;POLR2B;RPL3;RPL4;RPL8;RPL13;RPL19;RPL29;RPL31;RPL32;RPL37A;RPLP0;RPS3;RPS5;RPS9;RPS10;RPS14;RPS15A;RPS18;RPS27;RPS27A;SMARCB1;SP1;SSB;SUPT5H;USF2	2.3192e-09
GO:0006413	translational initiation	biological_process	EIF4A1;EIF4A2;EIF4G1;AGO2;NPM1;EIF3L;RPL3;RPL4;RPL8;RPL13;RPL19;RPL29;RPL31;RPL32;RPL37A;RPLP0;RPS3;RPS5;RPS9;RPS10;RPS14;RPS15A;RPS18;RPS27;RPS27A;SSB;EIF2B5;CTIF	3.34375e-09
GO:0034329	cell junction assembly	biological_process	CTNNA1;CTTN;HIPK1;FLNA;MACF1;GJA1;GPM6B;APC;RHOC;SMAD3;PLEC;PARD3;HEG1;PTPRK;RAC1;RAP1A;ACTB;SNAI2;THBS1;TJP1;TLN1;ACTG1;VASP;VMP1;ACTN1;IQGAP1;DLG5;CD151	3.77058e-09
GO:0001701	in utero embryonic development	biological_process	CEBPB;ADM;FGFR1;WDTC1;GJA1;GLI3;RPL7L1;APBA2;RBPJ;LIF;ARNT;SMAD3;MYH9;NMT1;NOTCH1;PDGFRA;HEG1;ALS2;SMARCB1;STK4;TBX3;TGFBR2;TJP1;TPM1;RNASEH2B;ELL;SEC24C;GINS1	0.000140971
GO:0048193	Golgi vesicle transport	biological_process	HYOU1;KDELR2;RNF139;CUX1;DCTN1;DYNC1H1;DNM2;SEC31A;MACF1;PITPNB;GAK;GOLGA3;GOLGA4;ARF1;KLC1;LAMP1;ANKFY1;VPS54;PPP6R3;C16orf62;SORT1;SEC13;KIF13A;SNX1;SPTAN1;ZW10;SEC24C;GCC2	0.000258773
GO:0042692	muscle cell differentiation	biological_process	CDH2;ADM;CTNNA1;DDIT3;DTYMK;EFNB2;DKK1;TRIM32;GSK3A;ID3;IFRD1;IGFBP3;RBPJ;IL4R;LMNA;MECP2;MYH9;NOTCH1;PDGFRA;PPARD;BDNF;SORT1;TBX3;TPM1;NR2C2;CALR;CAMK2D;ITGA8	0.000547853
GO:0051052	regulation of DNA metabolic process	biological_process	CDK2;STAG2;DNMT1;DUSP1;FGFR1;GJA1;APBB1;ID3;MBD1;MYC;NPM1;NVL;PDGFRA;PINX1;SMARCAD1;RAC1;RPS3;ACD;TCP1;TFRC;TOP2A;CCT3;UNG;WHSC1;BRCC3;CALR;AIFM1;SETDB1	0.000922662
GO:0051186	cofactor metabolic process	biological_process	NAMPT;COX10;DHFR;DLST;IBA57;ENO1;FASN;ALDOA;NNT;GAPDH;GART;HMOX1;LDHA;ARNT;ACLY;ATIC;NFE2L1;PGD;PKM;PRKAG1;CIAPIN1;QDPR;ELOVL5;SCD;MMS19;SHMT2;ACSF2;PDXK	0.00118264
GO:0048545	response to steroid hormone	biological_process	PTPRU;TXNIP;PHB2;COL1A1;ADM;CREBRF;DAB2;DDX5;DUSP1;ESR1;FOXO1;FOXO3;ALPL;NR3C1;FAS;NOTCH1;ATP2B1;PPARD;PTGS2;CCND1;TGFBR2;THBS1;NR2C2;NR1H2;CAD;CALR;AIFM1;NR1D2	0.00150396
GO:0007050	cell cycle arrest	biological_process	CDK2;JMY;DDIT3;DHCR24;DUSP1;CNOT6L;APBB1;APC;SMAD3;MIF;MYC;CNOT4;NPM1;CAB39;PPM1G;PRKAG1;CENPJ;RRAGD;CCND1;RPS27A;RRAGC;SOX4;THBS1;TSC2;UBC;CALR;TP53INP1	1.60412e-06
GO:0060562	epithelial tube morphogenesis	biological_process	YAP1;PHB2;ADM;DVL2;EFNB2;ESR1;PLXND1;SCRIB;GJA1;GLI3;RBPJ;RHOB;SMAD3;MYC;NOTCH1;PTK7;PHACTR4;SOX4;STK4;TBX3;TGFBR2;TSC2;VASP;FZD6;DLG5;MAGED1;ZEB2	0.000137866
GO:0042254	ribosome biogenesis	biological_process	SENP3;RPL7L1;NOP2;NPM1;NVL;RPL3;RPL4;RPL8;RPL13;RPL19;RPL29;RPL31;RPL32;RPL37A;RPLP0;RPS3;RPS5;RPS9;RPS10;RPS14;RPS15A;RPS18;RPS27;RPS27A;DDX31;GTPBP10;NOP14	0.000271241
GO:0006417	regulation of translation	biological_process	RNF139;EIF4A1;EIF4A2;EIF4G1;ESR1;CASC3;FOXO3;CNOT6L;GAPDH;AGO2;IARS;NANOS1;APP;SMAD3;MOV10;NPM1;LARP6;RPS3;RPS5;RPS9;RPS14;SOX4;THBS1;VARS;CALR;EIF2B5;CTIF	0.000462959
GO:0050673	epithelial cell proliferation	biological_process	YAP1;CEBPB;PHB2;EFNB2;ESR1;NCSTN;GJA1;HAS2;HMOX1;IGFBP3;ARNT;SMAD3;MYC;NF1;NOTCH1;ATP5A1;PPARD;PTPRK;PTPRN;CCND1;BCL2L2;ROBO1;CXCL12;SNAI2;THBS1;RUNX3;MAGED1	0.00099351
GO:0060537	muscle tissue development	biological_process	DDX5;TSC22D3;EFNB2;FGFR1;DKK1;FLNB;GJA1;BCL9L;GSK3A;IFRD1;RBPJ;LMNA;SMAD3;NF1;NOTCH1;PDGFRA;JPH2;HEG1;TAZ;TBX3;TGFBR2;TPM1;CALR;CAMK2D;ITGA8;IGSF8;NR1D2	0.00103684
GO:0034248	regulation of cellular amide metabolic process	biological_process	RNF139;EIF4A1;EIF4A2;EIF4G1;ESR1;CASC3;FOXO3;CNOT6L;GAPDH;AGO2;IARS;NANOS1;APP;SMAD3;MOV10;NPM1;LARP6;RPS3;RPS5;RPS9;RPS14;SOX4;THBS1;VARS;CALR;EIF2B5;CTIF	0.00163298
GO:0006091	generation of precursor metabolites and energy	biological_process	COX10;DLST;ENO1;ALDOA;NNT;GAPDH;GSK3A;IGF2;IL6ST;LDHA;LEPR;ARNT;MECP2;MYC;NDUFA10;SLC25A3;PHKB;PKM;PPARD;PRKAG1;PYGL;RPS27A;SDHA;TAZ;UBC;DYRK2;RUNX1T1	0.00206824
GO:0019083	viral transcription	biological_process	TRIM32;ZNF639;POLR2B;RPL3;RPL4;RPL8;RPL13;RPL19;RPL29;RPL31;RPL32;RPL37A;RPLP0;RPS3;RPS5;RPS9;RPS10;RPS14;RPS15A;RPS18;RPS27;RPS27A;SMARCB1;SP1;SUPT5H;USF2	1.15585e-08
GO:0060828	regulation of canonical Wnt signaling pathway	biological_process	CDH2;PSME3;YAP1;COL1A1;CSNK1A1;DAB2;DDIT3;DVL2;DKK1;FOXO1;FOXO3;GLI3;GSK3A;APC;RBPJ;NOTCH1;RNF220;RPS27A;SNAI2;SOX4;STK4;UBC;RNF146;FZD6;KREMEN1;DIXDC1	3.67923e-06
GO:0034976	response to endoplasmic reticulum stress	biological_process	CEBPB;HYOU1;RNF139;DCTN1;DDIT3;SEC31A;GRINA;GSK3A;UBE2K;UBAC2;ITPR1;LMNA;P4HB;UBXN1;PARP16;TMEM33;CCND1;THBS1;TLN1;CHAC1;CALR;EIF2B5;USP14;AIFM1;RNF185;EDEM1	2.58143e-05
GO:0006898	receptor-mediated endocytosis	biological_process	HYOU1;HSPH1;FCHO2;AP2M1;CLN3;CLTC;ADM;DAB2;AP2A2;AP2B1;DNM2;CTTN;DKK1;SCRIB;GAK;LRP12;ANXA2;ARF1;SERPINE1;SNX9;RAC1;SNX1;TFRC;TGFBR2;CALR;CANX	3.57378e-05
GO:1901990	regulation of mitotic cell cycle phase transition	biological_process	CDK2;PSME3;NEK6;FOXN3;PHB2;DDB1;DUSP1;EIF4G1;CNOT6L;APC;APP;CNOT4;NPM1;CENPJ;CTDSP1;CCND1;RPS27A;CLSPN;SOX4;UBC;RNASEH2B;CAMK2D;CUL4B;SLFN11;ZW10;DLGAP5	0.000255012
GO:0031589	cell-substrate adhesion	biological_process	NET1;COL1A1;DNM2;CTTN;FLNA;MACF1;GPM6B;HAS2;ITGA7;SMAD3;NF1;NOTCH1;COL5A3;SERPINE1;PLAU;PPARD;PTPRK;RAC1;RAC3;THBS1;ZYX;CALR;ITGA8;ACTN1;IQGAP1;CD44	0.000268598
GO:0007178	transmembrane receptor protein serine/threonine kinase signaling pathway	biological_process	GIPC1;FSTL1;DAB2;DNM2;DKK1;GLG1;BCL9L;HIPK2;RBPJ;INHBB;IRAK1;SMAD3;SMAD5;NOTCH1;NLK;PARD3;RGMA;PTPRK;RPS27A;UBE2O;TGFBR2;THBS1;UBC;UBE2D3;ZYX;ITGA8	0.000422742
GO:0030099	myeloid cell differentiation	biological_process	RNF41;CEBPB;TOB2;ANKRD54;ACIN1;FOXO3;JMJD6;HIPK2;ANXA2;RBPJ;FAS;IRF7;LIF;ARNT;SMAD5;MYC;MYH9;NF1;NFE2L1;PAFAH1B1;RPS14;TFRC;TGFBR2;TLR4;ACTN1;PTBP3	0.000712942
GO:1901987	regulation of cell cycle phase transition	biological_process	CDK2;PSME3;NEK6;FOXN3;PHB2;DDB1;DUSP1;EIF4G1;CNOT6L;APC;APP;CNOT4;NPM1;CENPJ;CTDSP1;CCND1;RPS27A;CLSPN;SOX4;UBC;RNASEH2B;CAMK2D;CUL4B;SLFN11;ZW10;DLGAP5	0.000712942
GO:0014706	striated muscle tissue development	biological_process	DDX5;TSC22D3;EFNB2;FGFR1;DKK1;FLNB;GJA1;BCL9L;GSK3A;IFRD1;RBPJ;LMNA;SMAD3;NF1;NOTCH1;PDGFRA;JPH2;HEG1;TAZ;TBX3;TGFBR2;TPM1;CALR;CAMK2D;IGSF8;NR1D2	0.00126814
GO:0007517	muscle organ development	biological_process	BASP1;DDX5;TSC22D3;EFNB2;FGFR1;DKK1;FLNB;GJA1;BCL9L;GSK3A;ID3;RBPJ;ITGA7;LIF;SMAD3;NF1;NOTCH1;JPH2;HEG1;TAZ;TGFBR2;TPM1;CD164;IGSF8;PAXBP1;NR1D2	0.00216345
GO:0097191	extrinsic apoptotic signaling pathway	biological_process	RNF41;PSME3;YAP1;CTNNA1;CTTN;HIPK1;FGFR1;FOXO3;GSK3A;HMOX1;FAS;LMNA;SMAD3;NF1;SERPINE1;BCL2L2;SORT1;TMBIM1;SNAI2;STK4;THBS1;TIMP3;TNFRSF1B;ARHGEF2;DEDD	3.78971e-06
GO:0072331	signal transduction by p53 class mediator	biological_process	CDK2;CHD3;JMY;DDX5;HIPK1;FOXO3;CNOT6L;HIPK2;MIF;MYO6;CNOT4;NPM1;PRKAG1;CENPJ;EDA2R;RPS27A;ZMAT3;SNAI2;SOX4;TAF4;UBC;DYRK2;TP53INP1;CD44;NUAK1	3.94446e-05
GO:0030198	extracellular matrix organization	biological_process	ADAMTS5;COL1A1;COL6A1;OLFML2A;GPM6B;ANXA2;HAS2;HSPA8;HSPG2;APP;ITGA7;SMAD3;MMP7;MMP11;NF1;NOTCH1;COL5A3;SERPINE1;PDGFRA;THBS1;TNXB;CAPN1;ITGA8;SERPINH1;CD44	0.00199565
GO:0043062	extracellular structure organization	biological_process	ADAMTS5;COL1A1;COL6A1;OLFML2A;GPM6B;ANXA2;HAS2;HSPA8;HSPG2;APP;ITGA7;SMAD3;MMP7;MMP11;NF1;NOTCH1;COL5A3;SERPINE1;PDGFRA;THBS1;TNXB;CAPN1;ITGA8;SERPINH1;CD44	0.00207939
GO:2000027	regulation of organ morphogenesis	biological_process	PSME3;BASP1;PHB2;AP2M1;CLTC;DAB2;AP2A2;AP2B1;DVL2;ESR1;FGFR1;DKK1;RBPJ;LIF;MYC;NOTCH1;PTK7;RAC1;RPS27A;SNAI2;TGFBR2;UBC;FZD6;MAGED1	7.31243e-05
GO:0001655	urogenital system development	biological_process	BASP1;YAP1;EFNB2;ESR1;FGFR1;JMJD6;GLI3;HAS2;ID3;LIF;SMAD3;SMAD5;MYC;NF1;NOTCH1;PDGFRA;ACTA2;ACD;SOX4;ITGA8;IQGAP1;DLG5;MAGED1;ADAMTS1	0.00265159
GO:2001234	negative regulation of apoptotic signaling pathway	biological_process	PSME3;YAP1;HYOU1;HSPH1;CTNNA1;CTTN;TRIM32;GRINA;HMOX1;FAS;LMNA;MIF;SERPINE1;BCL2L2;CXCL12;TMBIM1;SNAI2;SOD2;THBS1;TPT1;ARHGEF2;BAG5;CD44	9.7134e-06
GO:0048872	homeostasis of number of cells	biological_process	CDH2;AKT3;ANKRD54;ASXL1;TSC22D3;ACIN1;FOXO3;JMJD6;NCSTN;HIPK2;HMOX1;FAS;ARNT;SMAD5;MIF;KMT2A;NFE2L1;VPS54;RAC1;RAC3;RPS14;UBAP2L;PTBP3	5.04214e-05
GO:0006364	rRNA processing	biological_process	SENP3;RPL7L1;NOP2;RPL3;RPL4;RPL8;RPL13;RPL19;RPL29;RPL31;RPL32;RPL37A;RPLP0;RPS3;RPS5;RPS9;RPS10;RPS14;RPS15A;RPS18;RPS27;RPS27A;NOP14	0.000344457
GO:0016072	rRNA metabolic process	biological_process	SENP3;RPL7L1;NOP2;RPL3;RPL4;RPL8;RPL13;RPL19;RPL29;RPL31;RPL32;RPL37A;RPLP0;RPS3;RPS5;RPS9;RPS10;RPS14;RPS15A;RPS18;RPS27;RPS27A;NOP14	0.000503717
GO:0010506	regulation of autophagy	biological_process	RNF41;CLN3;EEF1A1;EIF4G1;CTTN;FOXO1;EXOC7;SH3BP4;GAPDH;SNX5;GSK3A;HMOX1;ITPR1;LEPR;AMBRA1;RRAGD;RRAGC;SUPT5H;VMP1;CAPN1;SQSTM1;TP53INP1;FEZ2	0.00062097
GO:0007568	aging	biological_process	NEK6;ADM;CTNNA1;NAPEPLD;FOXO3;ULK3;IRAK1;LMNA;MBD1;MIF;MMP7;NPM1;ATP2B1;SERPINE1;SOD2;TBX3;TGFBR2;TNFRSF1B;UCP2;CALR;CANX;EIF2B5;NUAK1	0.000928374
GO:0000184	nuclear-transcribed mRNA catabolic process, nonsense-mediated decay	biological_process	EIF4G1;CASC3;RPL3;RPL4;RPL8;RPL13;RPL19;RPL29;RPL31;RPL32;RPL37A;RPLP0;RPS3;RPS5;RPS9;RPS10;RPS14;RPS15A;RPS18;RPS27;RPS27A;CTIF	3.11325e-09
GO:0006612	protein targeting to membrane	biological_process	PACS2;ANXA2;PARD3;RPL3;RPL4;RPL8;RPL13;RPL19;RPL29;RPL31;RPL32;RPL37A;RPLP0;RPS3;RPS5;RPS9;RPS10;RPS14;RPS15A;RPS18;RPS27;RPS27A	6.99353e-06
GO:0030178	negative regulation of Wnt signaling pathway	biological_process	CDH2;PSME3;CSNK1A1;APCDD1;DAB2;DDIT3;DVL2;DKK1;FOXO1;FOXO3;GLI3;GSK3A;APC;NOTCH1;NLK;CCND1;RPS27A;SNAI2;STK4;TSC2;UBC;FZD6	1.49345e-05
GO:0000302	response to reactive oxygen species	biological_process	CDK2;NET1;TXNIP;HSPH1;COL1A1;DHFR;DNM2;DUSP1;FOXO1;FOXO3;HMOX1;RHOB;LDHA;P4HB;PDGFRA;PTPRK;PTPRN;RPS3;SOD2;TPM1;UCP2;AIFM1	4.71919e-05
GO:0045216	cell-cell junction organization	biological_process	CDH2;CDH6;CTNNA1;CTTN;HIPK1;MACF1;GJA1;GPM6B;APC;RHOC;SMAD3;PARD3;HEG1;PTPRK;RAC1;SNAI2;THBS1;TJP1;TLN1;ACTN1;IQGAP1;DLG5	8.85608e-05
GO:0034599	cellular response to oxidative stress	biological_process	CDK2;NET1;HSPH1;DHFR;DNM2;FANCD2;FOXO1;FOXO3;HMOX1;RHOB;ARNT;MGST1;NFE2L1;P4HB;PDGFRA;PTPRK;RPS3;SOD2;TPM1;AIFM1;TP53INP1;BAG5	0.000131686
GO:0016197	endosomal transport	biological_process	CLTC;DAB2;DCTN1;ABCA1;SNX5;ARF1;RHOB;VPS28;SNX9;ANKFY1;VPS54;VPS53;ALS2;RPS27A;SORT1;UBE2O;KIF13A;SNX1;UBC;VPS37B;SQSTM1;GCC2	0.000753508
GO:0001822	kidney development	biological_process	BASP1;YAP1;EFNB2;FGFR1;JMJD6;GLI3;HAS2;ID3;LIF;SMAD3;SMAD5;MYC;NF1;NOTCH1;PDGFRA;ACTA2;SOX4;ITGA8;IQGAP1;DLG5;MAGED1;ADAMTS1	0.00137399
GO:0072001	renal system development	biological_process	BASP1;YAP1;EFNB2;FGFR1;JMJD6;GLI3;HAS2;ID3;LIF;SMAD3;SMAD5;MYC;NF1;NOTCH1;PDGFRA;ACTA2;SOX4;ITGA8;IQGAP1;DLG5;MAGED1;ADAMTS1	0.00272431
GO:0070972	protein localization to endoplasmic reticulum	biological_process	KDELR2;UBAC2;RPL3;RPL4;RPL8;RPL13;RPL19;RPL29;RPL31;RPL32;RPL37A;RPLP0;RPS3;RPS5;RPS9;RPS10;RPS14;RPS15A;RPS18;RPS27;RPS27A	4.04525e-08
GO:0031099	regeneration	biological_process	PTPRU;CEBPB;ADM;CTNNA1;DHFR;GJA1;HMOX1;IFRD1;MKI67;ATIC;NOTCH1;PKM;PPARD;RGMA;PTPRF;RAP1A;CCND1;CXCL12;TGFBR2;UCP2;CAD	3.89058e-06
GO:0001649	osteoblast differentiation	biological_process	CEBPB;CLTC;COL1A1;COL6A1;DDX5;FASN;SNRNP200;ALPL;GJA1;GLI3;IARS;ID3;IGFBP3;IL6ST;SMAD3;SMAD5;NF1;NOTCH1;SNAI2;TPM4;IFITM1	6.74385e-05
GO:0010948	negative regulation of cell cycle process	biological_process	CDK2;STAG2;FOXN3;DUSP1;CNOT6L;APC;LIF;MIF;CNOT4;NPM1;CENPJ;CTDSP1;CCND1;RPS27A;CLSPN;SOX4;UBC;CALR;CCNF;SLFN11;ZW10	0.00021434
GO:0090287	regulation of cellular response to growth factor stimulus	biological_process	SLC9A6;GIPC1;DAB2;DNM2;FGFR1;DKK1;DSTYK;MYOF;GLG1;BCL9L;HIPK2;RBPJ;ARNT;SMAD3;NOTCH1;RPS27A;UBE2O;TGFBR2;THBS1;UBC;ITGA8	0.000471222
GO:0016236	macroautophagy	biological_process	RNF41;CLN3;PACS2;EXOC7;GAPDH;SNX5;HMOX1;ATG16L1;AMBRA1;PRKAG1;WDR45B;TOMM22;RRAGD;RPS27A;RRAGC;SUPT5H;UBC;CAPN1;SQSTM1;TP53INP1;FEZ2	0.00082163
GO:0071496	cellular response to external stimulus	biological_process	COL1A1;FOXO1;GJA1;HMOX1;HSPA8;FAS;INHBB;FADS1;MMP7;ATP2B1;PIM1;AMBRA1;PTGS2;RRAGD;RAC1;RRAGC;SNAI2;TLR4;UCP2;USF2;AIFM1	0.002126
GO:0035966	response to topologically incorrect protein	biological_process	HYOU1;HSPH1;DNAJB4;CREBRF;DCTN1;DDIT3;SEC31A;GSK3A;HSPA8;LMNA;PARP16;TMEM33;CCND1;THBS1;TLN1;CHAC1;CALR;SERPINH1;RNF185;EDEM1	5.69297e-05
GO:0006909	phagocytosis	biological_process	ACTR2;NCKAP1;CSNK1A1;DNM2;ABCA1;ANO6;JMJD6;ABR;LEPR;MFGE8;MYH9;MYO10;RAC1;RAP1A;ACTB;TGM2;THBS1;ACTG1;YES1;CALR	0.000445399
GO:0071559	response to transforming growth factor beta	biological_process	GIPC1;COL1A1;DAB2;DNM2;GLG1;BCL9L;HIPK2;SMAD3;SMAD5;NLK;PARD3;PTPRK;RPS27A;TGFBR2;THBS1;UBC;YES1;ZYX;ITGA8;RUNX3	0.000445399
GO:0003007	heart morphogenesis	biological_process	YAP1;CPE;ASXL1;DVL2;DKK1;PLXND1;GJA1;GSK3A;HAS2;RBPJ;SMAD3;NOTCH1;HEG1;SNAI2;SOX4;TBX3;TGFBR2;TPM1;WHSC1;ADAMTS1	0.0010497
GO:0090130	tissue migration	biological_process	GIPC1;EFNB2;FGFR1;PLXND1;MACF1;PKN3;HAS2;NANOS1;RHOB;ARSB;MYH9;NF1;NOTCH1;PPARD;PTGS2;ACTA2;ROBO1;TGFBR2;THBS1;ZEB2	0.00136733
GO:0071103	DNA conformation change	biological_process	ASCC3;CHD3;DDB1;ACIN1;CABIN1;GTF2H3;HIST1H1E;HELLS;MCM3;MCM4;NAP1L1;NPM1;RPS27A;SRPK1;TOP2A;UBC;IPO4;CUL4B;AIFM1;GINS1	0.00285285
GO:0006614	SRP-dependent cotranslational protein targeting to membrane	biological_process	RPL3;RPL4;RPL8;RPL13;RPL19;RPL29;RPL31;RPL32;RPL37A;RPLP0;RPS3;RPS5;RPS9;RPS10;RPS14;RPS15A;RPS18;RPS27;RPS27A	5.98094e-09
GO:0006613	cotranslational protein targeting to membrane	biological_process	RPL3;RPL4;RPL8;RPL13;RPL19;RPL29;RPL31;RPL32;RPL37A;RPLP0;RPS3;RPS5;RPS9;RPS10;RPS14;RPS15A;RPS18;RPS27;RPS27A	2.07221e-08
GO:0045047	protein targeting to ER	biological_process	RPL3;RPL4;RPL8;RPL13;RPL19;RPL29;RPL31;RPL32;RPL37A;RPLP0;RPS3;RPS5;RPS9;RPS10;RPS14;RPS15A;RPS18;RPS27;RPS27A	2.45136e-08
GO:0072599	establishment of protein localization to endoplasmic reticulum	biological_process	RPL3;RPL4;RPL8;RPL13;RPL19;RPL29;RPL31;RPL32;RPL37A;RPLP0;RPS3;RPS5;RPS9;RPS10;RPS14;RPS15A;RPS18;RPS27;RPS27A	4.69763e-08
GO:0006986	response to unfolded protein	biological_process	HYOU1;HSPH1;DNAJB4;CREBRF;DCTN1;DDIT3;SEC31A;GSK3A;HSPA8;LMNA;PARP16;TMEM33;CCND1;THBS1;TLN1;CHAC1;CALR;SERPINH1;EDEM1	4.60951e-05
GO:0044839	cell cycle G2/M phase transition	biological_process	CDK2;TUBB4B;FOXN3;DCTN1;DYNC1H1;DNM2;ENSA;APP;NPM1;PAFAH1B1;PCNT;CENPJ;CCND1;RPS27A;CLSPN;UBC;RNASEH2B;CAMK2D;HAUS8	0.000362719
GO:0051054	positive regulation of DNA metabolic process	biological_process	CDK2;DNMT1;FGFR1;APBB1;MYC;NVL;PDGFRA;RAC1;RPS3;ACD;TCP1;TFRC;TOP2A;CCT3;UNG;WHSC1;BRCC3;CALR;SETDB1	0.000498787
GO:0071560	cellular response to transforming growth factor beta stimulus	biological_process	GIPC1;COL1A1;DAB2;DNM2;GLG1;BCL9L;HIPK2;SMAD3;SMAD5;NLK;PARD3;PTPRK;RPS27A;TGFBR2;THBS1;UBC;YES1;ZYX;ITGA8	0.00101709
GO:0060560	developmental growth involved in morphogenesis	biological_process	YAP1;SLC9A6;DNM2;CTTN;ESR1;PLXND1;MACF1;GOLGA4;IFRD1;APP;NOTCH1;PAFAH1B1;PTK7;BDNF;CXCL12;TGFBR2;IQGAP1;CPNE1;ZEB2	0.00107595
GO:0045930	negative regulation of mitotic cell cycle	biological_process	CDK2;FOXN3;DUSP1;SCRIB;CNOT6L;APC;SMAD3;CNOT4;NPM1;CENPJ;CTDSP1;CCND1;RPS27A;CLSPN;SOX4;TOP2A;UBC;SLFN11;ZW10	0.00157545
GO:0000075	cell cycle checkpoint	biological_process	CDK2;NEK6;FOXN3;DUSP1;CNOT6L;APC;CNOT4;NPM1;CENPJ;TAOK1;CCND1;RPS27A;CLSPN;SOX4;TOP2A;UBC;BRCC3;RNASEH2B;ZW10	0.00174998
GO:2000146	negative regulation of cell motility	biological_process	PTPRU;RNF41;ADARB1;CTNNA1;ABR;HMOX1;IGFBP3;RHOB;NF1;NOTCH1;SERPINE1;PPARD;PTPRK;ROBO1;CXCL12;THBS1;TPM1;IFITM1;TP53INP1	0.0018432
GO:0010631	epithelial cell migration	biological_process	GIPC1;EFNB2;FGFR1;PLXND1;MACF1;PKN3;HAS2;NANOS1;RHOB;ARSB;MYH9;NF1;NOTCH1;PPARD;PTGS2;ROBO1;TGFBR2;THBS1;ZEB2	0.00204229
GO:0090132	epithelium migration	biological_process	GIPC1;EFNB2;FGFR1;PLXND1;MACF1;PKN3;HAS2;NANOS1;RHOB;ARSB;MYH9;NF1;NOTCH1;PPARD;PTGS2;ROBO1;TGFBR2;THBS1;ZEB2	0.00237476
GO:0043122	regulation of I-kappaB kinase/NF-kappaB signaling	biological_process	NEK6;ESR1;TRIM32;FLNA;GJA1;ATP2C1;HMOX1;BIRC2;BIRC3;IRAK1;RHOC;PTGS2;EDA2R;RPS27A;TGM2;TLR4;UBC;SQSTM1;CPNE1	0.00275156
GO:0071453	cellular response to oxygen levels	biological_process	HYOU1;FOXO1;FOXO3;HIPK2;HMOX1;RBPJ;FAS;IRAK1;LMNA;ARNT;NOTCH1;P4HB;PPARD;PTGS2;RPS27A;UBC;UBE2D3;AIFM1	4.23152e-05
GO:0090090	negative regulation of canonical Wnt signaling pathway	biological_process	CDH2;PSME3;CSNK1A1;DAB2;DDIT3;DVL2;DKK1;FOXO1;FOXO3;GLI3;GSK3A;APC;NOTCH1;RPS27A;SNAI2;STK4;UBC;FZD6	0.000106673
GO:1905330	regulation of morphogenesis of an epithelium	biological_process	PSME3;PHB2;AP2M1;CLTC;DAB2;AP2A2;AP2B1;DVL2;ESR1;FGFR1;LIF;PTK7;RAC1;RPS27A;SNAI2;UBC;FZD6;MAGED1	0.000303278
GO:0000086	G2/M transition of mitotic cell cycle	biological_process	CDK2;TUBB4B;FOXN3;DCTN1;DYNC1H1;DNM2;ENSA;APP;PAFAH1B1;PCNT;CENPJ;CCND1;RPS27A;CLSPN;UBC;RNASEH2B;CAMK2D;HAUS8	0.000554926
GO:0016051	carbohydrate biosynthetic process	biological_process	WDR5;CLTC;ENO1;ALDOA;FOXO1;GAPDH;GPD2;GSK3A;HAS2;NDST1;IGF2;IMPA2;LEPR;PGD;RPS27A;UBC;DYRK2;MPDU1	0.000912979
GO:0002064	epithelial cell development	biological_process	FRMD6;S1PR3;ESR1;FGFR1;FLNB;SCRIB;GJA1;GSK3A;NOTCH1;PAFAH1B1;RAPGEF6;HEG1;RAC1;ACTA2;RAP1A;TJP1;IQGAP1;SLC4A7	0.00102847
GO:0043903	regulation of symbiosis, encompassing mutualism through parasitism	biological_process	ADARB1;DDB1;DDX5;TRIM32;EXOC7;HSPA8;NOTCH1;P4HB;ZNF639;POLR2B;SMARCB1;SP1;SRPK1;SUPT5H;TOP2A;VPS37B;IFITM1;SQSTM1	0.00201621
GO:0030336	negative regulation of cell migration	biological_process	PTPRU;RNF41;ADARB1;ABR;HMOX1;IGFBP3;RHOB;NF1;NOTCH1;SERPINE1;PPARD;PTPRK;ROBO1;CXCL12;THBS1;TPM1;IFITM1;TP53INP1	0.00236087
GO:0009266	response to temperature stimulus	biological_process	HSPH1;DNAJB4;ADM;FOXO1;MYOF;HMOX1;HSPA8;IRAK1;SLC27A1;MKI67;NF1;ATP2B1;CXCL12;THBS1;CAMK2D;EIF2B5;TP53INP1;BAG5	0.0027536
GO:0051147	regulation of muscle cell differentiation	biological_process	CDH2;CTNNA1;DDIT3;EFNB2;DKK1;TRIM32;GSK3A;ID3;IGFBP3;RBPJ;IL4R;MECP2;NOTCH1;PPARD;BDNF;TBX3;NR2C2	0.000281903
GO:0007179	transforming growth factor beta receptor signaling pathway	biological_process	GIPC1;DAB2;DNM2;GLG1;BCL9L;HIPK2;SMAD3;SMAD5;NLK;PARD3;PTPRK;RPS27A;TGFBR2;THBS1;UBC;ZYX;ITGA8	0.000499674
GO:0007584	response to nutrient	biological_process	COL1A1;ABCA1;ENSA;ALPL;HMOX1;LDHA;ARSB;ATP2B1;PIM1;PKM;PPARD;PTGS2;CCND1;SNAI2;TGFBR2;USF2;SETDB1	0.000699228
GO:0010810	regulation of cell-substrate adhesion	biological_process	NET1;COL1A1;DNM2;FLNA;MACF1;GPM6B;HAS2;SMAD3;NF1;NOTCH1;SERPINE1;PLAU;RAC1;RAC3;THBS1;CALR;IQGAP1	0.000849031
GO:0009746	response to hexose	biological_process	TXNIP;ENSA;FOXO3;GJA1;LDHA;CDK16;PPARD;PTGS2;PTPRN;RAP1A;SMARCB1;SOX4;TGFBR2;THBS1;TJP1;UCP2;EIF2B5	0.00096344
GO:0034284	response to monosaccharide	biological_process	TXNIP;ENSA;FOXO3;GJA1;LDHA;CDK16;PPARD;PTGS2;PTPRN;RAP1A;SMARCB1;SOX4;TGFBR2;THBS1;TJP1;UCP2;EIF2B5	0.00130828
GO:0051701	interaction with host	biological_process	CPSF4;CTSB;DDB1;EFNB2;TRIM32;EXOC7;HIPK2;ANPEP;LAMP1;SMAD3;CD46;P4HB;ZNF639;TCP1;TFRC;VPS37B;IFITM1	0.00130828
GO:0048738	cardiac muscle tissue development	biological_process	EFNB2;FGFR1;DKK1;GJA1;GSK3A;RBPJ;LMNA;NOTCH1;PDGFRA;JPH2;HEG1;TAZ;TBX3;TGFBR2;TPM1;CALR;CAMK2D	0.00138851
GO:0007160	cell-matrix adhesion	biological_process	CTTN;MACF1;GPM6B;ITGA7;SMAD3;NF1;COL5A3;SERPINE1;PLAU;PTPRK;RAC1;THBS1;ZYX;ITGA8;ACTN1;IQGAP1;CD44	0.00231683
GO:0048588	developmental cell growth	biological_process	SLC9A6;DNM2;CTTN;PLXND1;MACF1;GOLGA4;GSK3A;IFRD1;APP;PAFAH1B1;BDNF;CXCL12;TGFBR2;CAMK2D;IQGAP1;CPNE1;ZEB2	0.00258167
GO:0030100	regulation of endocytosis	biological_process	PACSIN2;DAB2;DNM2;ANO6;DKK1;ABR;ANXA2;ARF1;MFGE8;SERPINE1;VPS28;ANKFY1;RAC1;RAP1A;TSC2;NR1H2;CALR	0.00302589
GO:0007034	vacuolar transport	biological_process	CLN3;FGFR1;GAK;AP3M1;HSPA8;ARF1;RHOB;LAMP1;ARSB;VPS28;ANKFY1;VPS54;VPS53;SORT1;KIF13A;GCC2	7.26727e-06
GO:0010770	positive regulation of cell morphogenesis involved in differentiation	biological_process	ACTR2;NET1;CUX1;DNM2;FLNA;MACF1;GOLGA4;HAS2;PAFAH1B1;RAC1;RAC3;ROBO1;BDNF;CXCL12;CALR;ZEB2	5.17422e-05
GO:0036294	cellular response to decreased oxygen levels	biological_process	HYOU1;FOXO3;HIPK2;HMOX1;RBPJ;IRAK1;LMNA;ARNT;NOTCH1;P4HB;PPARD;PTGS2;RPS27A;UBC;UBE2D3;AIFM1	0.000215826
GO:1901991	negative regulation of mitotic cell cycle phase transition	biological_process	CDK2;FOXN3;DUSP1;CNOT6L;APC;CNOT4;NPM1;CENPJ;CTDSP1;CCND1;RPS27A;CLSPN;SOX4;UBC;SLFN11;ZW10	0.000321083
GO:2001242	regulation of intrinsic apoptotic signaling pathway	biological_process	HYOU1;HSPH1;DDIT3;TRIM32;GRINA;MIF;P4HB;BCL2L2;RPS3;CXCL12;SNAI2;SOD2;TPT1;ARHGEF2;BAG5;CD44	0.000346763
GO:2001236	regulation of extrinsic apoptotic signaling pathway	biological_process	PSME3;YAP1;CTNNA1;CTTN;FGFR1;HMOX1;FAS;LMNA;NF1;SERPINE1;TMBIM1;SNAI2;STK4;THBS1;TIMP3;ARHGEF2	0.000467998
GO:0003205	cardiac chamber development	biological_process	CPE;AP2B1;DNM2;PLXND1;GSK3A;NDST1;RBPJ;NOTCH1;HEG1;PTK7;SOX4;TBX3;TGFBR2;TPM1;WHSC1;ADAMTS1	0.000581318
GO:1901988	negative regulation of cell cycle phase transition	biological_process	CDK2;FOXN3;DUSP1;CNOT6L;APC;CNOT4;NPM1;CENPJ;CTDSP1;CCND1;RPS27A;CLSPN;SOX4;UBC;SLFN11;ZW10	0.000581318
GO:0021915	neural tube development	biological_process	ADM;DVL2;SCRIB;GLI3;NF1;NOTCH1;AMBRA1;PTK7;PHACTR4;SOX4;STK4;TSC2;VASP;FZD6;TMEM107;ZEB2	0.000717345
GO:0031960	response to corticosteroid	biological_process	PTPRU;COL1A1;ADM;CREBRF;DUSP1;FOXO1;FOXO3;ALPL;NR3C1;FAS;NOTCH1;ATP2B1;PTGS2;CCND1;CAD;AIFM1	0.000717345
GO:0031570	DNA integrity checkpoint	biological_process	CDK2;NEK6;FOXN3;CNOT6L;CNOT4;NPM1;CENPJ;TAOK1;CCND1;RPS27A;CLSPN;SOX4;TOP2A;UBC;BRCC3;RNASEH2B	0.000822386
GO:1901796	regulation of signal transduction by p53 class mediator	biological_process	CDK2;CHD3;JMY;DDX5;HIPK1;HIPK2;MIF;PRKAG1;RPS27A;SNAI2;TAF4;UBC;DYRK2;TP53INP1;CD44;NUAK1	0.000879636
GO:0033002	muscle cell proliferation	biological_process	NAMPT;FGFR1;GJA1;HMOX1;IGFBP3;RBPJ;IRAK1;NOTCH1;PPARD;PTGS2;TGFBR2;TGM2;THBS1;TPM1;CAMK2D;PAXBP1	0.00107213
GO:0009749	response to glucose	biological_process	TXNIP;ENSA;FOXO3;GJA1;LDHA;CDK16;PPARD;PTPRN;RAP1A;SMARCB1;SOX4;TGFBR2;THBS1;TJP1;UCP2;EIF2B5	0.00187617
GO:1903900	regulation of viral life cycle	biological_process	ADARB1;DDB1;DDX5;TRIM32;HSPA8;NOTCH1;P4HB;ZNF639;POLR2B;SMARCB1;SP1;SRPK1;SUPT5H;TOP2A;VPS37B;IFITM1	0.00187617
GO:0043123	positive regulation of I-kappaB kinase/NF-kappaB signaling	biological_process	NEK6;TRIM32;FLNA;GJA1;ATP2C1;HMOX1;BIRC2;BIRC3;IRAK1;RHOC;PTGS2;EDA2R;RPS27A;TGM2;TLR4;UBC	0.00223693
GO:0051188	cofactor biosynthetic process	biological_process	NAMPT;COX10;DHFR;IBA57;FASN;GART;ACLY;ATIC;NFE2L1;CIAPIN1;QDPR;ELOVL5;SCD;MMS19;ACSF2;PDXK	0.00236932
GO:0061138	morphogenesis of a branching epithelium	biological_process	YAP1;PHB2;ADM;ESR1;FGFR1;PLXND1;GLI3;MYC;NOTCH1;SNAI2;STK4;TBX3;TGFBR2;TGM2;DLG5;MAGED1	0.00296589
GO:0030330	DNA damage response, signal transduction by p53 class mediator	biological_process	CDK2;DDX5;FOXO3;CNOT6L;HIPK2;MIF;MYO6;CNOT4;NPM1;CENPJ;RPS27A;SNAI2;SOX4;UBC;CD44	2.17999e-05
GO:0042770	signal transduction in response to DNA damage	biological_process	CDK2;DDX5;FOXO3;CNOT6L;HIPK2;MIF;MYO6;CNOT4;NPM1;CENPJ;RPS27A;SNAI2;SOX4;UBC;CD44	9.58908e-05
GO:0071456	cellular response to hypoxia	biological_process	HYOU1;FOXO3;HIPK2;HMOX1;RBPJ;IRAK1;LMNA;ARNT;NOTCH1;P4HB;PPARD;PTGS2;RPS27A;UBC;UBE2D3	0.000424092
GO:0001959	regulation of cytokine-mediated signaling pathway	biological_process	CREBRF;HIPK1;TRIM32;UBE2K;BIRC2;BIRC3;IFNGR2;IRAK1;IRF7;PAFAH1B1;ROBO1;RPS27A;UBC;NR1H2;CPNE1	0.000535509
GO:0032886	regulation of microtubule-based process	biological_process	PDCD6IP;CLTC;CCSAP;DCTN1;MACF1;APC;LAMP1;STMN1;NPM1;PAFAH1B1;CENPJ;RPS3;DIXDC1;CCNF;ARHGEF2	0.000671009
GO:0007051	spindle organization	biological_process	PDCD6IP;NEK6;CHD3;CLTC;CCSAP;DYNC1H1;FLNA;BIRC2;BIRC3;STMN1;MAP4;MYH9;PCNT;RPS3;HAUS8	0.000776698
GO:0060759	regulation of response to cytokine stimulus	biological_process	CREBRF;HIPK1;TRIM32;UBE2K;BIRC2;BIRC3;IFNGR2;IRAK1;IRF7;PAFAH1B1;ROBO1;RPS27A;UBC;NR1H2;CPNE1	0.000834631
GO:1902806	regulation of cell cycle G1/S phase transition	biological_process	CDK2;PSME3;PHB2;EIF4G1;CNOT6L;CNOT4;NPM1;CENPJ;CTDSP1;CCND1;RPS27A;SOX4;UBC;CUL4B;SLFN11	0.000961538
GO:0000077	DNA damage checkpoint	biological_process	CDK2;NEK6;FOXN3;CNOT6L;CNOT4;NPM1;CENPJ;TAOK1;CCND1;RPS27A;CLSPN;SOX4;UBC;BRCC3;RNASEH2B	0.00118226
GO:0007093	mitotic cell cycle checkpoint	biological_process	CDK2;FOXN3;DUSP1;CNOT6L;APC;CNOT4;NPM1;CENPJ;CCND1;RPS27A;CLSPN;SOX4;TOP2A;UBC;ZW10	0.00135194
GO:0035567	non-canonical Wnt signaling pathway	biological_process	PSME3;AP2M1;CLTC;DAB2;AP2A2;AP2B1;DVL2;AGO2;MOV10;NLK;PTK7;RAC1;RPS27A;UBC;FZD6	0.00135194
GO:0021543	pallium development	biological_process	CDH2;BTBD3;FLNA;GART;GLI3;ATIC;NF1;PAFAH1B1;GNG12;RAC1;ROBO1;TACC1;DIXDC1;EIF2B5;ZEB2	0.00198821
GO:0031669	cellular response to nutrient levels	biological_process	COL1A1;FOXO1;HMOX1;HSPA8;INHBB;FADS1;ATP2B1;PIM1;AMBRA1;RRAGD;RRAGC;SNAI2;UCP2;USF2;AIFM1	0.00238971
GO:0031100	animal organ regeneration	biological_process	PTPRU;CEBPB;ADM;HMOX1;MKI67;ATIC;NOTCH1;PKM;RAP1A;CCND1;CXCL12;TGFBR2;UCP2;CAD	1.399e-06
GO:0002504	antigen processing and presentation of peptide or polysaccharide antigen via MHC class II	biological_process	AP2M1;CLTC;AP2A2;AP2B1;DCTN1;DYNC1H1;DNM2;SEC31A;ARF1;KLC1;SEC13;THBS1;CANX;SEC24C	2.85375e-05
GO:0034332	adherens junction organization	biological_process	CDH2;CDH6;CTNNA1;CTTN;HIPK1;MACF1;GPM6B;SMAD3;PTPRK;RAC1;THBS1;ACTN1;IQGAP1;DLG5	0.000308725
GO:0043902	positive regulation of multi-organism process	biological_process	ADARB1;DDB1;HSPA8;INHBB;NOTCH1;P4HB;ZNF639;POLR2B;SMARCB1;SP1;SRPK1;SUPT5H;TOP2A;VPS37B	0.000766806
GO:0034614	cellular response to reactive oxygen species	biological_process	CDK2;NET1;HSPH1;DHFR;DNM2;FOXO1;FOXO3;RHOB;PDGFRA;PTPRK;RPS3;SOD2;TPM1;AIFM1	0.000893329
GO:0001738	morphogenesis of a polarized epithelium	biological_process	PSME3;AP2M1;CLTC;DAB2;AP2A2;AP2B1;DVL2;PAFAH1B1;PTK7;RAC1;RPS27A;UBC;FZD6;DLG5	0.00111582
GO:2000045	regulation of G1/S transition of mitotic cell cycle	biological_process	CDK2;PSME3;EIF4G1;CNOT6L;CNOT4;NPM1;CENPJ;CTDSP1;CCND1;RPS27A;SOX4;UBC;CUL4B;SLFN11	0.00119961
GO:0016482	cytosolic transport	biological_process	ACTR2;CLTC;DAB2;DCTN1;GAK;SNX5;LAMP1;ANKFY1;VPS54;VPS53;SORT1;UBE2O;SNX1;GCC2	0.00148322
GO:1903034	regulation of response to wounding	biological_process	ANO6;GJA1;ANXA2;SMAD3;SERPINE1;PDGFRA;PLAU;PPARD;FAM46A;RGMA;PTPRF;TGFBR2;THBS1;TLR4	0.00236758
GO:0019827	stem cell population maintenance	biological_process	CDH2;YAP1;FANCD2;MTF2;FOXO1;FOXO3;BCL9L;RBPJ;LIF;NOTCH1;POLR2B;SOX4;SS18;TBX3	0.00268807
GO:0098727	maintenance of cell number	biological_process	CDH2;YAP1;FANCD2;MTF2;FOXO1;FOXO3;BCL9L;RBPJ;LIF;NOTCH1;POLR2B;SOX4;SS18;TBX3	0.0030434
GO:0007041	lysosomal transport	biological_process	GAK;AP3M1;HSPA8;ARF1;RHOB;LAMP1;ARSB;ANKFY1;VPS54;VPS53;SORT1;KIF13A;GCC2	1.63939e-05
GO:0019886	antigen processing and presentation of exogenous peptide antigen via MHC class II	biological_process	AP2M1;CLTC;AP2A2;AP2B1;DCTN1;DYNC1H1;DNM2;SEC31A;ARF1;KLC1;SEC13;CANX;SEC24C	7.61611e-05
GO:2001243	negative regulation of intrinsic apoptotic signaling pathway	biological_process	HYOU1;HSPH1;TRIM32;GRINA;MIF;BCL2L2;CXCL12;SNAI2;SOD2;TPT1;ARHGEF2;BAG5;CD44	7.61611e-05
GO:1903902	positive regulation of viral life cycle	biological_process	ADARB1;DDB1;HSPA8;NOTCH1;P4HB;ZNF639;POLR2B;SMARCB1;SP1;SRPK1;SUPT5H;TOP2A;VPS37B	8.54553e-05
GO:0002495	antigen processing and presentation of peptide antigen via MHC class II	biological_process	AP2M1;CLTC;AP2A2;AP2B1;DCTN1;DYNC1H1;DNM2;SEC31A;ARF1;KLC1;SEC13;CANX;SEC24C	0.000107023
GO:0048524	positive regulation of viral process	biological_process	ADARB1;DDB1;HSPA8;NOTCH1;P4HB;ZNF639;POLR2B;SMARCB1;SP1;SRPK1;SUPT5H;TOP2A;VPS37B	0.000164562
GO:0008630	intrinsic apoptotic signaling pathway in response to DNA damage	biological_process	HIPK1;TRIM32;HIPK2;HMOX1;MIF;BCL2L2;RPS3;CXCL12;SNAI2;TNFRSF1B;TPT1;DYRK2;CD44	0.000246895
GO:0021987	cerebral cortex development	biological_process	CDH2;BTBD3;FLNA;GART;GLI3;ATIC;NF1;PAFAH1B1;GNG12;RAC1;ROBO1;TACC1;DIXDC1	0.000329746
GO:0016202	regulation of striated muscle tissue development	biological_process	DDX5;TSC22D3;EFNB2;FGFR1;DKK1;GJA1;GSK3A;RBPJ;SMAD3;NOTCH1;JPH2;TGFBR2;NR1D2	0.000674257
GO:0048634	regulation of muscle organ development	biological_process	DDX5;TSC22D3;EFNB2;FGFR1;DKK1;GJA1;GSK3A;RBPJ;SMAD3;NOTCH1;JPH2;TGFBR2;NR1D2	0.000796863
GO:1901861	regulation of muscle tissue development	biological_process	DDX5;TSC22D3;EFNB2;FGFR1;DKK1;GJA1;GSK3A;RBPJ;SMAD3;NOTCH1;JPH2;TGFBR2;NR1D2	0.000796863
GO:0003231	cardiac ventricle development	biological_process	CPE;AP2B1;DNM2;GSK3A;RBPJ;NOTCH1;HEG1;PTK7;SOX4;TBX3;TGFBR2;TPM1;WHSC1	0.000937673
GO:0070507	regulation of microtubule cytoskeleton organization	biological_process	PDCD6IP;CLTC;CCSAP;DCTN1;APC;STMN1;NPM1;PAFAH1B1;CENPJ;RPS3;DIXDC1;CCNF;ARHGEF2	0.00109875
GO:0001736	establishment of planar polarity	biological_process	PSME3;AP2M1;CLTC;DAB2;AP2A2;AP2B1;DVL2;PAFAH1B1;PTK7;RAC1;RPS27A;UBC;FZD6	0.0012823
GO:0007164	establishment of tissue polarity	biological_process	PSME3;AP2M1;CLTC;DAB2;AP2A2;AP2B1;DVL2;PAFAH1B1;PTK7;RAC1;RPS27A;UBC;FZD6	0.0012823
GO:0022612	gland morphogenesis	biological_process	CEBPB;PHB2;ESR1;FGFR1;PLXND1;SCRIB;GLI3;NOTCH1;SNAI2;TBX3;TGFBR2;TGM2;CAPN1	0.00138323
GO:0061351	neural precursor cell proliferation	biological_process	CDH2;CTNNA1;FGFR1;FOXO1;FOXO3;FLNA;GLI3;NF1;NOTCH1;PAFAH1B1;FZD6;DIXDC1;ZEB2	0.00245324
GO:0030879	mammary gland development	biological_process	CEBPB;PHB2;ESR1;FASN;SCRIB;GLI3;CCND1;ROBO1;TBX3;TGFBR2;USF2;CAD;CAPN1	0.0026251
GO:0007044	cell-substrate junction assembly	biological_process	CTTN;MACF1;GPM6B;SMAD3;PLEC;PTPRK;RAC1;THBS1;TLN1;ACTN1;IQGAP1;CD151	0.00016014
GO:0048013	ephrin receptor signaling pathway	biological_process	ACTR2;AP2M1;AP2A2;AP2B1;EFNB2;NCSTN;RBPJ;RAC1;ACTB;SS18;ACTG1;YES1	0.000200504
GO:0006892	post-Golgi vesicle-mediated transport	biological_process	DNM2;MACF1;GAK;GOLGA4;ARF1;LAMP1;ANKFY1;VPS54;C16orf62;SORT1;KIF13A;GCC2	0.00034102
GO:0017015	regulation of transforming growth factor beta receptor signaling pathway	biological_process	GIPC1;DAB2;DNM2;GLG1;BCL9L;HIPK2;SMAD3;RPS27A;TGFBR2;THBS1;UBC;ITGA8	0.000612013
GO:1903844	regulation of cellular response to transforming growth factor beta stimulus	biological_process	GIPC1;DAB2;DNM2;GLG1;BCL9L;HIPK2;SMAD3;RPS27A;TGFBR2;THBS1;UBC;ITGA8	0.000671252
GO:2001237	negative regulation of extrinsic apoptotic signaling pathway	biological_process	PSME3;YAP1;CTNNA1;CTTN;HMOX1;FAS;LMNA;SERPINE1;TMBIM1;SNAI2;THBS1;ARHGEF2	0.000671252
GO:0044774	mitotic DNA integrity checkpoint	biological_process	CDK2;FOXN3;CNOT6L;CNOT4;NPM1;CENPJ;CCND1;RPS27A;CLSPN;SOX4;TOP2A;UBC	0.00104437
GO:0042698	ovulation cycle	biological_process	CEBPB;CTNNA1;ESR1;FOXO3;HAS2;INHBB;MMP7;PDGFRA;PTPRN;TAF4;EIF2B5;ADAMTS1	0.00113657
GO:0045598	regulation of fat cell differentiation	biological_process	CEBPB;DDIT3;ASXL1;FOXO1;SMAD3;MMP11;PPARD;PTGS2;SORT1;SNAI2;STK4;RUNX1T1	0.00157562
GO:0045807	positive regulation of endocytosis	biological_process	DAB2;DNM2;ANO6;ABR;ANXA2;ARF1;MFGE8;SERPINE1;VPS28;ANKFY1;RAP1A;CALR	0.00157562
GO:0060071	Wnt signaling pathway, planar cell polarity pathway	biological_process	PSME3;AP2M1;CLTC;DAB2;AP2A2;AP2B1;DVL2;PTK7;RAC1;RPS27A;UBC;FZD6	0.00157562
GO:0090175	regulation of establishment of planar polarity	biological_process	PSME3;AP2M1;CLTC;DAB2;AP2A2;AP2B1;DVL2;PTK7;RAC1;RPS27A;UBC;FZD6	0.00170484
GO:0046660	female sex differentiation	biological_process	CEBPB;CTNNA1;ESR1;FANCA;FOXO3;INHBB;PDGFRA;PTPRN;TAF4;TBX3;EIF2B5;ADAMTS1	0.00184264
GO:0050680	negative regulation of epithelial cell proliferation	biological_process	PHB2;EFNB2;GJA1;NF1;ATP5A1;PPARD;PTPRK;ROBO1;SNAI2;THBS1;RUNX3;MAGED1	0.00267571
GO:0043627	response to estrogen	biological_process	CTNNA1;DTYMK;ESR1;GLI3;HMOX1;IL4R;LDHA;ARSB;PTPRN;CCND1;TGFBR2	0.000187189
GO:0032508	DNA duplex unwinding	biological_process	ASCC3;CHD3;DDB1;GTF2H3;MCM3;MCM4;RPS27A;TOP2A;UBC;CUL4B;GINS1	0.000211449
GO:0034333	adherens junction assembly	biological_process	CTTN;HIPK1;MACF1;GPM6B;SMAD3;PTPRK;RAC1;THBS1;ACTN1;IQGAP1;DLG5	0.000336833
GO:0070613	regulation of protein processing	biological_process	RNF139;PHB2;GLG1;CFH;BIRC2;BIRC3;CD46;MYH9;SERPINE1;THBS1;CHAC1	0.000419939
GO:1903317	regulation of protein maturation	biological_process	RNF139;PHB2;GLG1;CFH;BIRC2;BIRC3;CD46;MYH9;SERPINE1;THBS1;CHAC1	0.000467544
GO:0008625	extrinsic apoptotic signaling pathway via death domain receptors	biological_process	HMOX1;FAS;NF1;SERPINE1;SORT1;TMBIM1;STK4;THBS1;TIMP3;ARHGEF2;DEDD	0.000638242
GO:0032392	DNA geometric change	biological_process	ASCC3;CHD3;DDB1;GTF2H3;MCM3;MCM4;RPS27A;TOP2A;UBC;CUL4B;GINS1	0.000638242
GO:2000134	negative regulation of G1/S transition of mitotic cell cycle	biological_process	CDK2;CNOT6L;CNOT4;NPM1;CENPJ;CTDSP1;CCND1;RPS27A;SOX4;UBC;SLFN11	0.00124486
GO:0008585	female gonad development	biological_process	CEBPB;CTNNA1;ESR1;FANCA;FOXO3;INHBB;PDGFRA;PTPRN;TAF4;EIF2B5;ADAMTS1	0.00136123
GO:1902807	negative regulation of cell cycle G1/S phase transition	biological_process	CDK2;CNOT6L;CNOT4;NPM1;CENPJ;CTDSP1;CCND1;RPS27A;SOX4;UBC;SLFN11	0.0016208
GO:0003279	cardiac septum development	biological_process	AP2B1;DNM2;PLXND1;NDST1;NOTCH1;HEG1;PTK7;SOX4;TBX3;TGFBR2;WHSC1	0.00176499
GO:0046545	development of primary female sexual characteristics	biological_process	CEBPB;CTNNA1;ESR1;FANCA;FOXO3;INHBB;PDGFRA;PTPRN;TAF4;EIF2B5;ADAMTS1	0.00191947
GO:0001841	neural tube formation	biological_process	ADM;DVL2;SCRIB;PTK7;PHACTR4;SOX4;STK4;TSC2;VASP;FZD6;ZEB2	0.00265128
GO:0005976	polysaccharide metabolic process	biological_process	CLTC;GSK3A;HAS2;NDST1;IGF2;IL6ST;PHKB;PYGL;RPS27A;UBC;DYRK2	0.00309359
GO:0045445	myoblast differentiation	biological_process	DDIT3;DTYMK;ID3;IFRD1;IGFBP3;RBPJ;NOTCH1;PPARD;TBX3;NR2C2	0.000879337
GO:0060840	artery development	biological_process	AP2B1;DNM2;EFNB2;PLXND1;GLI3;NDST1;RBPJ;NF1;NOTCH1;SOX4	0.00119712
GO:0022602	ovulation cycle process	biological_process	CEBPB;CTNNA1;ESR1;FOXO3;INHBB;PDGFRA;PTPRN;TAF4;EIF2B5;ADAMTS1	0.00176057
GO:0045778	positive regulation of ossification	biological_process	CEBPB;TOB2;ANO6;GJA1;GLI3;GPM6B;IL6ST;SMAD3;SMAD5;IFITM1	0.00193057
GO:0048145	regulation of fibroblast proliferation	biological_process	ESR1;TRIM32;FTH1;ANXA2;MIF;MYC;NF1;PDGFRA;RNASEH2B;TP53INP1	0.00211357
GO:0048144	fibroblast proliferation	biological_process	ESR1;TRIM32;FTH1;ANXA2;MIF;MYC;NF1;PDGFRA;RNASEH2B;TP53INP1	0.00231028
GO:0006112	energy reserve metabolic process	biological_process	GSK3A;IGF2;IL6ST;LEPR;MYC;PHKB;PYGL;RPS27A;UBC;DYRK2	0.00274777
GO:0001656	metanephros development	biological_process	BASP1;YAP1;GLI3;ID3;LIF;MYC;NF1;PDGFRA;ITGA8;DLG5	0.00299006
GO:0060563	neuroepithelial cell differentiation	biological_process	CDH2;FGFR1;SCRIB;RBPJ;NOTCH1;PAFAH1B1;RAC1;SOX4;SLC4A7	9.79049e-05
GO:1902041	regulation of extrinsic apoptotic signaling pathway via death domain receptors	biological_process	HMOX1;FAS;NF1;SERPINE1;TMBIM1;STK4;THBS1;TIMP3;ARHGEF2	0.000341967
GO:0051148	negative regulation of muscle cell differentiation	biological_process	DDIT3;DKK1;GSK3A;ID3;MECP2;NOTCH1;PPARD;BDNF;TBX3	0.000584924
GO:0003281	ventricular septum development	biological_process	AP2B1;DNM2;NOTCH1;HEG1;PTK7;SOX4;TBX3;TGFBR2;WHSC1	0.000953814
GO:0055024	regulation of cardiac muscle tissue development	biological_process	EFNB2;FGFR1;DKK1;GJA1;GSK3A;RBPJ;NOTCH1;JPH2;TGFBR2	0.000953814
GO:0043618	regulation of transcription from RNA polymerase II promoter in response to stress	biological_process	CEBPB;DDIT3;HMOX1;RBPJ;ARNT;NOTCH1;RPS27A;UBC;UBE2D3	0.00107065
GO:0042440	pigment metabolic process	biological_process	PAICS;COX10;DDT;IBA57;GART;HMOX1;NFE2L1;OCA2;ZEB2	0.00165917
GO:0007045	cell-substrate adherens junction assembly	biological_process	CTTN;MACF1;GPM6B;SMAD3;PTPRK;RAC1;THBS1;ACTN1;IQGAP1	0.00184075
GO:0031571	mitotic G1 DNA damage checkpoint	biological_process	CDK2;CNOT6L;CNOT4;NPM1;CENPJ;CCND1;RPS27A;SOX4;UBC	0.00184075
GO:0043620	regulation of DNA-templated transcription in response to stress	biological_process	CEBPB;DDIT3;HMOX1;RBPJ;ARNT;NOTCH1;RPS27A;UBC;UBE2D3	0.00184075
GO:0044819	mitotic G1/S transition checkpoint	biological_process	CDK2;CNOT6L;CNOT4;NPM1;CENPJ;CCND1;RPS27A;SOX4;UBC	0.00184075
GO:0048041	focal adhesion assembly	biological_process	CTTN;MACF1;GPM6B;SMAD3;PTPRK;RAC1;THBS1;ACTN1;IQGAP1	0.00184075
GO:0044783	G1 DNA damage checkpoint	biological_process	CDK2;CNOT6L;CNOT4;NPM1;CENPJ;CCND1;RPS27A;SOX4;UBC	0.00203787
GO:1901888	regulation of cell junction assembly	biological_process	MACF1;GJA1;GPM6B;SMAD3;RAC1;RAP1A;SNAI2;THBS1;IQGAP1	0.00248247
GO:0014812	muscle cell migration	biological_process	NET1;HAS2;IGFBP3;SERPINE1;PLAU;PPARD;TPM1;CAMK2D;IQGAP1	0.0027319
GO:0060419	heart growth	biological_process	BASP1;FGFR1;GJA1;GSK3A;RBPJ;NOTCH1;HEG1;TGFBR2;CAMK2D	0.0027319
GO:0010324	membrane invagination	biological_process	FCHO2;ABCA1;ANO6;MFGE8;MYH9;SNX9;RAC1;THBS1	0.000552273
GO:0035904	aorta development	biological_process	AP2B1;DNM2;EFNB2;PLXND1;NDST1;RBPJ;NOTCH1;SOX4	0.000639486
GO:0072132	mesenchyme morphogenesis	biological_process	FGFR1;RBPJ;SMAD3;MYC;NOTCH1;ACTA2;SNAI2;TGFBR2	0.000737477
GO:0070265	necrotic cell death	biological_process	BIRC2;BIRC3;FAS;PYGL;RPS27A;TLR4;UBC;ARHGEF2	0.000847193
GO:0072583	clathrin-dependent endocytosis	biological_process	FCHO2;AP2M1;DAB2;AP2A2;AP2B1;SCRIB;GAK;CANX	0.00096963
GO:0046148	pigment biosynthetic process	biological_process	PAICS;COX10;DDT;IBA57;GART;NFE2L1;OCA2;ZEB2	0.00125687
GO:0014910	regulation of smooth muscle cell migration	biological_process	HAS2;IGFBP3;SERPINE1;PLAU;PPARD;TPM1;CAMK2D;IQGAP1	0.00160804
GO:0060135	maternal process involved in female pregnancy	biological_process	CTSB;ESR1;APOL2;LIF;MMP7;PPARD;PTGS2;DEDD	0.00227566
GO:0070059	intrinsic apoptotic signaling pathway in response to endoplasmic reticulum stress	biological_process	CEBPB;HYOU1;DDIT3;GRINA;UBE2K;ITPR1;CHAC1;AIFM1	0.00227566
GO:0071230	cellular response to amino acid stimulus	biological_process	CEBPB;COL1A1;COL6A1;DNMT1;SH3BP4;PDGFRA;RRAGD;RRAGC	0.00254087
GO:0006977	DNA damage response, signal transduction by p53 class mediator resulting in cell cycle arrest	biological_process	CDK2;CNOT6L;CNOT4;NPM1;CENPJ;RPS27A;SOX4;UBC	0.00282966
GO:0035666	TRIF-dependent toll-like receptor signaling pathway	biological_process	BIRC2;BIRC3;IRF7;RPS27A;TLR4;UBC;UBE2D3	7.75111e-05
GO:0002756	MyD88-independent toll-like receptor signaling pathway	biological_process	BIRC2;BIRC3;IRF7;RPS27A;TLR4;UBC;UBE2D3	0.000199213
GO:0042491	auditory receptor cell differentiation	biological_process	FGFR1;SCRIB;RBPJ;NOTCH1;PAFAH1B1;RAC1;SLC4A7	0.000199213
GO:1900026	positive regulation of substrate adhesion-dependent cell spreading	biological_process	NET1;DNM2;FLNA;HAS2;RAC1;RAC3;CALR	0.000246136
GO:0010955	negative regulation of protein processing	biological_process	GLG1;BIRC2;BIRC3;CD46;SERPINE1;THBS1;CHAC1	0.000301561
GO:0048854	brain morphogenesis	biological_process	CDH2;AKT3;FANCD2;FOXO3;NF1;PAFAH1B1;FZD6	0.000301561
GO:1903318	negative regulation of protein maturation	biological_process	GLG1;BIRC2;BIRC3;CD46;SERPINE1;THBS1;CHAC1	0.000301561
GO:0030212	hyaluronan metabolic process	biological_process	ABCC5;CLTC;GUSB;HAS2;MKI67;PIM1;CD44	0.000530077
GO:0042769	DNA damage response, detection of DNA damage	biological_process	DDB1;RFC1;RPS3;RPS27A;SOX4;UBC;CUL4B	0.000530077
GO:1902229	regulation of intrinsic apoptotic signaling pathway in response to DNA damage	biological_process	TRIM32;MIF;RPS3;CXCL12;SNAI2;TPT1;CD44	0.000530077
GO:0030199	collagen fibril organization	biological_process	COL1A1;ANXA2;MMP11;NF1;COL5A3;TNXB;SERPINH1	0.000746875
GO:0035315	hair cell differentiation	biological_process	FGFR1;SCRIB;RBPJ;NOTCH1;PAFAH1B1;RAC1;SLC4A7	0.000746875
GO:0051653	spindle localization	biological_process	ACTR2;DYNC1H1;MAP4;MYH9;PAFAH1B1;ARHGEF2;ZW10	0.000878783
GO:0099024	plasma membrane invagination	biological_process	ABCA1;ANO6;MFGE8;MYH9;SNX9;RAC1;THBS1	0.000878783
GO:0045599	negative regulation of fat cell differentiation	biological_process	DDIT3;ASXL1;FOXO1;SMAD3;MMP11;SORT1;RUNX1T1	0.00159978
GO:0060443	mammary gland morphogenesis	biological_process	PHB2;ESR1;SCRIB;GLI3;TBX3;TGFBR2;CAPN1	0.00210036
GO:0045661	regulation of myoblast differentiation	biological_process	DDIT3;ID3;IGFBP3;NOTCH1;PPARD;TBX3;NR2C2	0.0023921
GO:1900024	regulation of substrate adhesion-dependent cell spreading	biological_process	NET1;DNM2;FLNA;HAS2;RAC1;RAC3;CALR	0.0023921
GO:0097150	neuronal stem cell population maintenance	biological_process	CDH2;FANCD2;FOXO1;FOXO3;NOTCH1;SS18	0.000104945
GO:1902230	negative regulation of intrinsic apoptotic signaling pathway in response to DNA damage	biological_process	TRIM32;MIF;CXCL12;SNAI2;TPT1;CD44	0.000772819
GO:0070266	necroptotic process	biological_process	BIRC2;BIRC3;FAS;PYGL;TLR4;ARHGEF2	0.0011367
GO:0006911	phagocytosis, engulfment	biological_process	ABCA1;ANO6;MFGE8;MYH9;RAC1;THBS1	0.0013617
GO:0061418	regulation of transcription from RNA polymerase II promoter in response to hypoxia	biological_process	RBPJ;ARNT;NOTCH1;RPS27A;UBC;UBE2D3	0.00161913
GO:0070911	global genome nucleotide-excision repair	biological_process	DDB1;GTF2H3;RPS27A;SUMO3;UBC;CUL4B	0.00161913
GO:0001961	positive regulation of cytokine-mediated signaling pathway	biological_process	CREBRF;TRIM32;UBE2K;IRF7;PAFAH1B1;CPNE1	0.00191193
GO:0045070	positive regulation of viral genome replication	biological_process	ADARB1;DDB1;HSPA8;NOTCH1;SRPK1;TOP2A	0.00191193
GO:0051293	establishment of spindle localization	biological_process	DYNC1H1;MAP4;MYH9;PAFAH1B1;ARHGEF2;ZW10	0.00224308
GO:0060760	positive regulation of response to cytokine stimulus	biological_process	CREBRF;TRIM32;UBE2K;IRF7;PAFAH1B1;CPNE1	0.00224308
GO:0070423	nucleotide-binding oligomerization domain containing signaling pathway	biological_process	BIRC2;BIRC3;IRAK1;RPS27A;TLR4;UBC	0.00224308
GO:0035329	hippo signaling	biological_process	YAP1;DVL2;AMOTL2;STK4;TEAD1;TJP1	0.00261564
GO:0035872	nucleotide-binding domain, leucine rich repeat containing receptor signaling pathway	biological_process	BIRC2;BIRC3;IRAK1;RPS27A;TLR4;UBC	0.00261564
GO:0000289	nuclear-transcribed mRNA poly(A) tail shortening	biological_process	EIF4A1;EIF4A2;EIF4G1;CNOT6L;AGO2;CNOT4	0.00303276
GO:0010718	positive regulation of epithelial to mesenchymal transition	biological_process	COL1A1;DAB2;BCL9L;SMAD3;NOTCH1;TGFBR2	0.00303276
GO:0030857	negative regulation of epithelial cell differentiation	biological_process	YAP1;S1PR3;GSK3A;NOTCH1;CCND1;TBX3	0.00303276
GO:0097300	programmed necrotic cell death	biological_process	BIRC2;BIRC3;FAS;PYGL;TLR4;ARHGEF2	0.00303276
GO:1990090	cellular response to nerve growth factor stimulus	biological_process	FOXO3;ACAP2;APP;RAP1A;RPL8;SORT1	0.00303276
GO:0003214	cardiac left ventricle morphogenesis	biological_process	CPE;GSK3A;RBPJ;NOTCH1;TGFBR2	0.000161291
GO:0060117	auditory receptor cell development	biological_process	FGFR1;SCRIB;PAFAH1B1;RAC1;SLC4A7	0.000602853
GO:0030728	ovulation	biological_process	FOXO3;IL4R;INHBB;PTGS2;ADAMTS1	0.00101967
GO:0046697	decidualization	biological_process	CTSB;LIF;PPARD;PTGS2;DEDD	0.00101967
GO:0032469	endoplasmic reticulum calcium ion homeostasis	biological_process	GRINA;APP;ITPR1;TGM2;CAMK2D	0.00129398
GO:0045662	negative regulation of myoblast differentiation	biological_process	DDIT3;ID3;NOTCH1;PPARD;TBX3	0.00129398
GO:0000717	nucleotide-excision repair, DNA duplex unwinding	biological_process	DDB1;GTF2H3;RPS27A;UBC;CUL4B	0.00161914
GO:0009299	mRNA transcription	biological_process	DDIT3;DDX5;FLNA;ARNT;PPARD	0.00161914
GO:0000715	nucleotide-excision repair, DNA damage recognition	biological_process	DDB1;COPS7A;RPS27A;UBC;CUL4B	0.00200049
GO:0030511	positive regulation of transforming growth factor beta receptor signaling pathway	biological_process	GIPC1;DAB2;HIPK2;THBS1;ITGA8	0.00244348
GO:1903846	positive regulation of cellular response to transforming growth factor beta stimulus	biological_process	GIPC1;DAB2;HIPK2;THBS1;ITGA8	0.00244348
GO:0048710	regulation of astrocyte differentiation	biological_process	IL6ST;LIF;MBD1;NF1;NOTCH1	0.00295359
GO:0006896	Golgi to vacuole transport	biological_process	GAK;LAMP1;ANKFY1;VPS54	0.000710799
GO:0033327	Leydig cell differentiation	biological_process	MGST1;PDGFRA;CCND1;TMF1	0.000710799
GO:0035020	regulation of Rac protein signal transduction	biological_process	DNM2;NF1;ALS2;CAMK2D	0.00103205
GO:0036109	alpha-linolenic acid metabolic process	biological_process	ACAA1;FADS1;ELOVL5;FADS2	0.00144307
GO:0032048	cardiolipin metabolic process	biological_process	SLC27A1;MECP2;PLA2G4A;TAZ	0.00258193
GO:0071732	cellular response to nitric oxide	biological_process	CDK2;DNM2;FOXO1;AIFM1	0.00258193
GO:0006189	'de novo' IMP biosynthetic process	biological_process	PAICS;GART;ATIC	0.00122027
GO:0090160	Golgi to lysosome transport	biological_process	GAK;LAMP1;ANKFY1	0.00122027
GO:0090269	fibroblast growth factor production	biological_process	FGFR1;PTGS2;HEG1	0.00122027
GO:0090270	regulation of fibroblast growth factor production	biological_process	FGFR1;PTGS2;HEG1	0.00122027
GO:0046654	tetrahydrofolate biosynthetic process	biological_process	DHFR;GART;ATIC	0.00207103
GO:0071389	cellular response to mineralocorticoid stimulus	biological_process	FOXO3;ATP2B1;AIFM1	0.00207103
GO:0032553	ribonucleotide binding	molecular_function	AKT3;ABCC5;ACTR2;CDK2;TUBA1B;TUBB4B;HYOU1;PAICS;NEK6;HSPH1;ASCC3;CHD3;DDX19B;CKB;CSNK1A1;DDX5;DYNC1H1;DNM2;DTYMK;ABCA1;EEF1A1;EIF4A1;EIF4A2;EIF4G1;HIPK1;FGFR1;SNRNP200;ATP11A;DSTYK;GAK;ULK3;GARS;GART;ATP2C1;NDOR1;HIPK2;GSK3A;PKN3;HELLS;UBE2K;HSPA8;IARS;IRAK1;ARAF;ARF1;RHOB;RHOC;MCM3;MCM4;MKI67;MOV10;ABCC1;MYH9;MYO6;MYO10;ACLY;NEK1;ATP2B1;NVL;ATP5A1;CDK16;PDGFRA;NLK;CDK12;PIM1;PKM;URGCP;PRKAG1;N4B…	2.32102e-08
GO:0017076	purine nucleotide binding	molecular_function	AKT3;ABCC5;ACTR2;CDK2;TUBA1B;TUBB4B;HYOU1;PAICS;NEK6;HSPH1;ASCC3;CHD3;DDX19B;CKB;CSNK1A1;DDX5;DYNC1H1;DNM2;DTYMK;ABCA1;EEF1A1;EIF4A1;EIF4A2;EIF4G1;HIPK1;FGFR1;SNRNP200;ATP11A;DSTYK;GAK;SAMHD1;ULK3;GARS;GART;ATP2C1;HIPK2;GSK3A;PKN3;HELLS;UBE2K;HSPA8;IARS;IRAK1;ARAF;ARF1;RHOB;RHOC;MCM3;MCM4;MKI67;MOV10;ABCC1;MYH9;MYO6;MYO10;ACLY;NEK1;ATP2B1;NVL;ATP5A1;CDK16;PDGFRA;NLK;CDK12;PIM1;PKM;URGCP;PRKAG1;N4…	1.0853e-08
GO:0032555	purine ribonucleotide binding	molecular_function	AKT3;ABCC5;ACTR2;CDK2;TUBA1B;TUBB4B;HYOU1;PAICS;NEK6;HSPH1;ASCC3;CHD3;DDX19B;CKB;CSNK1A1;DDX5;DYNC1H1;DNM2;DTYMK;ABCA1;EEF1A1;EIF4A1;EIF4A2;EIF4G1;HIPK1;FGFR1;SNRNP200;ATP11A;DSTYK;GAK;ULK3;GARS;GART;ATP2C1;HIPK2;GSK3A;PKN3;HELLS;UBE2K;HSPA8;IARS;IRAK1;ARAF;ARF1;RHOB;RHOC;MCM3;MCM4;MKI67;MOV10;ABCC1;MYH9;MYO6;MYO10;ACLY;NEK1;ATP2B1;NVL;ATP5A1;CDK16;PDGFRA;NLK;CDK12;PIM1;PKM;URGCP;PRKAG1;N4BP2;SMA…	2.5854e-08
GO:0001882	nucleoside binding	molecular_function	AKT3;ABCC5;ACTR2;CDK2;TUBA1B;TUBB4B;HYOU1;PAICS;NEK6;HSPH1;ASCC3;CHD3;DDX19B;CKB;CSNK1A1;DDX5;DYNC1H1;DNM2;DTYMK;ABCA1;EEF1A1;EIF4A1;EIF4A2;EIF4G1;HIPK1;FGFR1;SNRNP200;ATP11A;DSTYK;GAK;ULK3;GARS;GART;ATP2C1;HIPK2;GSK3A;PKN3;HELLS;UBE2K;HSPA8;IARS;IRAK1;ARAF;ARF1;RHOB;RHOC;MCM3;MCM4;MKI67;MOV10;ABCC1;MYH9;MYO6;MYO10;ACLY;NEK1;ATP2B1;NVL;ATP5A1;CDK16;PDGFRA;NLK;CDK12;PIM1;PKM;POLR2B;URGCP;PRKAG1;N4…	6.3844e-09
GO:0032549	ribonucleoside binding	molecular_function	AKT3;ABCC5;ACTR2;CDK2;TUBA1B;TUBB4B;HYOU1;PAICS;NEK6;HSPH1;ASCC3;CHD3;DDX19B;CKB;CSNK1A1;DDX5;DYNC1H1;DNM2;DTYMK;ABCA1;EEF1A1;EIF4A1;EIF4A2;EIF4G1;HIPK1;FGFR1;SNRNP200;ATP11A;DSTYK;GAK;ULK3;GARS;GART;ATP2C1;HIPK2;GSK3A;PKN3;HELLS;UBE2K;HSPA8;IARS;IRAK1;ARAF;ARF1;RHOB;RHOC;MCM3;MCM4;MKI67;MOV10;ABCC1;MYH9;MYO6;MYO10;ACLY;NEK1;ATP2B1;NVL;ATP5A1;CDK16;PDGFRA;NLK;CDK12;PIM1;PKM;POLR2B;URGCP;PRKAG1;N4…	5.0868e-09
GO:0001883	purine nucleoside binding	molecular_function	AKT3;ABCC5;ACTR2;CDK2;TUBA1B;TUBB4B;HYOU1;PAICS;NEK6;HSPH1;ASCC3;CHD3;DDX19B;CKB;CSNK1A1;DDX5;DYNC1H1;DNM2;DTYMK;ABCA1;EEF1A1;EIF4A1;EIF4A2;EIF4G1;HIPK1;FGFR1;SNRNP200;ATP11A;DSTYK;GAK;ULK3;GARS;GART;ATP2C1;HIPK2;GSK3A;PKN3;HELLS;UBE2K;HSPA8;IARS;IRAK1;ARAF;ARF1;RHOB;RHOC;MCM3;MCM4;MKI67;MOV10;ABCC1;MYH9;MYO6;MYO10;ACLY;NEK1;ATP2B1;NVL;ATP5A1;CDK16;PDGFRA;NLK;CDK12;PIM1;PKM;URGCP;PRKAG1;N4BP2;SMA…	9.79268e-09
GO:0032550	purine ribonucleoside binding	molecular_function	AKT3;ABCC5;ACTR2;CDK2;TUBA1B;TUBB4B;HYOU1;PAICS;NEK6;HSPH1;ASCC3;CHD3;DDX19B;CKB;CSNK1A1;DDX5;DYNC1H1;DNM2;DTYMK;ABCA1;EEF1A1;EIF4A1;EIF4A2;EIF4G1;HIPK1;FGFR1;SNRNP200;ATP11A;DSTYK;GAK;ULK3;GARS;GART;ATP2C1;HIPK2;GSK3A;PKN3;HELLS;UBE2K;HSPA8;IARS;IRAK1;ARAF;ARF1;RHOB;RHOC;MCM3;MCM4;MKI67;MOV10;ABCC1;MYH9;MYO6;MYO10;ACLY;NEK1;ATP2B1;NVL;ATP5A1;CDK16;PDGFRA;NLK;CDK12;PIM1;PKM;URGCP;PRKAG1;N4BP2;SMA…	8.89604e-09
GO:0035639	purine ribonucleoside triphosphate binding	molecular_function	AKT3;ABCC5;ACTR2;CDK2;TUBA1B;TUBB4B;HYOU1;PAICS;NEK6;HSPH1;ASCC3;CHD3;DDX19B;CKB;CSNK1A1;DDX5;DYNC1H1;DNM2;DTYMK;ABCA1;EEF1A1;EIF4A1;EIF4A2;EIF4G1;HIPK1;FGFR1;SNRNP200;ATP11A;DSTYK;GAK;ULK3;GARS;GART;ATP2C1;HIPK2;GSK3A;PKN3;HELLS;UBE2K;HSPA8;IARS;IRAK1;ARAF;ARF1;RHOB;RHOC;MCM3;MCM4;MKI67;MOV10;ABCC1;MYH9;MYO6;MYO10;ACLY;NEK1;ATP2B1;NVL;ATP5A1;CDK16;PDGFRA;NLK;CDK12;PIM1;PKM;URGCP;PRKAG1;N4BP2;SMA…	6.65442e-09
GO:0019899	enzyme binding	molecular_function	CDH2;RNF41;NET1;TUBA1B;CEBPB;TXNIP;NEK6;NCKAP1;RNF139;CKB;CLTC;AP2A2;DDX5;DHCR24;DNM2;DVL2;ABCA1;EEF1A1;ENO1;ENSA;ESR1;FANCD2;CASC3;SCAF8;BTBD3;ACIN1;WDTC1;TBC1D9B;FOXO1;FOXO3;FLNA;COTL1;ACAP2;SH3BP4;UBXN7;AP3M1;BBC3;AGO2;GLI3;GOLGA4;GSK3A;GTF2I;ANXA2;UBE2K;HMOX1;APC;HSPA8;IARS;APP;FAS;ARAF;TNPO1;LAMP1;LDHA;LMNB1;SMAD3;SMAD5;MECP2;NOTCH1;NPM1;P4HB;PAFAH1B1;SERPINE1;UBXN1;ZBTB7A;SNX9;ANKFY1;NLK;CA…	1.18083e-12
GO:0003723	RNA binding	molecular_function	SRRM1;TUBA1B;TUBB4B;ADARB1;PRPF8;CPSF4;ASCC3;CHD3;DDX19B;ATXN2L;CLTC;CTNNA1;DDX5;DHFR;DYNC1H1;DNMT1;EEF1A1;EIF4A1;EIF4A2;EIF4G1;IBA57;ENO1;FASN;ALDOA;CASC3;SCAF8;TRIM32;ACIN1;SNRNP200;FLNA;FLNB;FAM120A;JMJD6;CLUH;MACF1;YTHDF3;PRPF40B;SAMHD1;AGO2;RPL7L1;ZC3H7A;NR3C1;GTF2H3;HIST1H1E;ANXA2;HDLBP;HNRNPL;HSPA8;IARS;NANOS1;IMPDH1;ARF1;TNPO1;RBM12B;LBR;MAP4;MECP2;MKI67;MOV10;MYH9;NAP1L1;NOP2;CNOT4;NPM1;…	0
GO:0030554	adenyl nucleotide binding	molecular_function	AKT3;ABCC5;ACTR2;CDK2;HYOU1;PAICS;NEK6;HSPH1;ASCC3;CHD3;DDX19B;CKB;CSNK1A1;DDX5;DYNC1H1;DTYMK;ABCA1;EIF4A1;EIF4A2;EIF4G1;HIPK1;FGFR1;SNRNP200;ATP11A;DSTYK;GAK;ULK3;GARS;GART;ATP2C1;HIPK2;GSK3A;PKN3;HELLS;UBE2K;HSPA8;IARS;IRAK1;ARAF;MCM3;MCM4;MKI67;MOV10;ABCC1;MYH9;MYO6;MYO10;ACLY;NEK1;ATP2B1;NVL;ATP5A1;CDK16;PDGFRA;NLK;CDK12;PIM1;PKM;PRKAG1;N4BP2;SMARCAD1;ACTR3B;PTK7;TAOK1;EP400;PYGL;QARS;ACTA2;R…	4.61752e-08
GO:0032559	adenyl ribonucleotide binding	molecular_function	AKT3;ABCC5;ACTR2;CDK2;HYOU1;PAICS;NEK6;HSPH1;ASCC3;CHD3;DDX19B;CKB;CSNK1A1;DDX5;DYNC1H1;DTYMK;ABCA1;EIF4A1;EIF4A2;EIF4G1;HIPK1;FGFR1;SNRNP200;ATP11A;DSTYK;GAK;ULK3;GARS;GART;ATP2C1;HIPK2;GSK3A;PKN3;HELLS;UBE2K;HSPA8;IARS;IRAK1;ARAF;MCM3;MCM4;MKI67;MOV10;ABCC1;MYH9;MYO6;MYO10;ACLY;NEK1;ATP2B1;NVL;ATP5A1;CDK16;PDGFRA;NLK;CDK12;PIM1;PKM;PRKAG1;N4BP2;SMARCAD1;ACTR3B;PTK7;TAOK1;EP400;PYGL;QARS;ACTA2;R…	6.21782e-08
GO:0005524	ATP binding	molecular_function	AKT3;ABCC5;ACTR2;CDK2;HYOU1;PAICS;NEK6;HSPH1;ASCC3;CHD3;DDX19B;CKB;CSNK1A1;DDX5;DYNC1H1;DTYMK;ABCA1;EIF4A1;EIF4A2;EIF4G1;HIPK1;FGFR1;SNRNP200;ATP11A;DSTYK;GAK;ULK3;GARS;GART;ATP2C1;HIPK2;GSK3A;PKN3;HELLS;UBE2K;HSPA8;IARS;IRAK1;ARAF;MCM3;MCM4;MKI67;MOV10;ABCC1;MYH9;MYO6;MYO10;ACLY;NEK1;ATP2B1;NVL;ATP5A1;CDK16;PDGFRA;NLK;CDK12;PIM1;PKM;PRKAG1;N4BP2;SMARCAD1;ACTR3B;PTK7;TAOK1;EP400;PYGL;QARS;ACTA2;R…	1.83167e-08
GO:0042802	identical protein binding	molecular_function	PDCD6IP;NAMPT;PSME3;CEBPB;PAICS;GIPC1;PACSIN2;MGLL;DNTTIP1;COL1A1;DDIT3;OLFML2A;DVL2;ANO6;ESR1;FASN;ALDOA;FGFR1;CASC3;TRIM32;SNRNP200;FLNA;FLNB;JMJD6;TNPO3;SH3BP4;BRI3;GAPDH;HMOX1;APLP2;APP;FAS;IL6ST;IMPA2;INHBB;IRAK1;SLC27A1;LDHA;SMAD3;MGST1;KMT2A;MYH9;NAGA;ATIC;NPM1;PAFAH1B1;AMOTL2;SNX9;PDGFRA;ATG16L1;PTGS2;ZBTB4;ALS2;PYGL;QDPR;BCL2L2;ACTB;ROBO1;SEC13;SHMT2;GNPNAT1;SNX1;SOD2;SP1;STK4;TFRC;THBS1…	6.84632e-06
GO:0046914	transition metal ion binding	molecular_function	DPP3;RNF41;CPSF4;CHD3;ADAMTS5;BAZ1A;RNF139;CPE;CSRP2;DNMT1;ESR1;NAPEPLD;MTF2;TRIM32;KDM2A;KDM4B;ZCCHC14;JMJD6;FTH1;SAMHD1;ANPEP;NR3C1;MYLIP;BIRC2;BIRC3;APLP2;NANOS1;APP;SMAD3;MBD1;KMT2A;MMP7;MMP11;MT1E;CNOT4;PIM1;PPARD;RNF220;ZNFX1;PHRF1;ZSWIM6;RBAK;RPS27;SCD;XPNPEP3;ZMAT3;ZSWIM4;SOD2;CAPN15;TCEA3;TCF19;NR2C2;TTC3;NR1H2;WHSC1;ZNF3;ZYX;CAD;ZMYM1;CALR;RNF146;RBM10;ZNF282;DYRK2;PDXK;KLF7;SQSTM1;RNF1…	0.000464978
GO:0044877	macromolecular complex binding	molecular_function	ACTR2;YAP1;CEBPB;NCKAP1;MORF4L1;ADAMTS5;DNTTIP1;ANKRD54;CTNNA1;CTSB;AP2B1;DNM2;DNMT1;S1PR3;ESR1;FOXO1;FOXO3;FLNA;MACF1;CABIN1;APOL2;LETMD1;AGO2;GLI3;HIST1H1E;APBB1;HSPA8;IGF2;RBPJ;SMAD3;MBD1;MECP2;MFGE8;KMT2A;MYC;MYH9;MYO6;MYO10;NOTCH1;NPM1;NVL;P4HB;PAFAH1B1;COL5A3;VPS28;SNX9;PDGFRA;SLC25A3;PIM1;PKM;PLS3;POLR2B;EP400;PTPRF;RAP1A;CCND1;ACTB;CLSPN;SHMT2;ACD;SNAI2;SMARCB1;SMARCC2;SNX1;DST;SUPT5H;THB…	1.79206e-06
GO:0044822	poly(A) RNA binding	molecular_function	SRRM1;ADARB1;PRPF8;CPSF4;ASCC3;CHD3;ATXN2L;CLTC;CTNNA1;DDX5;DHFR;DYNC1H1;EEF1A1;EIF4A1;EIF4A2;EIF4G1;IBA57;ENO1;FASN;ALDOA;CASC3;ACIN1;SNRNP200;FLNA;FLNB;FAM120A;CLUH;MACF1;YTHDF3;AGO2;RPL7L1;ZC3H7A;HIST1H1E;ANXA2;HDLBP;HNRNPL;HSPA8;ARF1;TNPO1;RBM12B;LBR;MAP4;MECP2;MKI67;MOV10;MYH9;NAP1L1;NOP2;CNOT4;NPM1;NVL;ATP5A1;P4HB;ARL6IP4;EIF3L;PKM;PLEC;POLR2B;FAM46A;ZNFX1;ELAC2;RPL3;RPL4;RPL8;RPL13;RPL19;R…	0
GO:0046983	protein dimerization activity	molecular_function	PDCD6IP;NAMPT;CEBPB;GIPC1;MGLL;DNTTIP1;CTNNA1;DDIT3;OLFML2A;ANO6;FASN;FGFR1;FLNA;JMJD6;GARS;SNX5;HMOX1;ID3;IL6ST;IMPA2;INHBB;IRAK1;SLC27A1;ARNT;SMAD3;MGST1;KMT2A;MYC;MYH9;NAGA;ATIC;NOTCH1;NPM1;P4HB;PAFAH1B1;SNX9;PDGFRA;PPARD;ARNTL2;PTGS2;ZBTB4;ALS2;PYGL;RRAGD;QDPR;BCL2L2;RRAGC;SNX1;SOX4;SP1;STK4;SUPT5H;TAF4;TFRC;TOP2A;NR2C2;TSC2;USF2;ZMYM1;CAMK2D;CARS;PDXK;ACTN1;SQSTM1;CPNE1;AIFM1;LRRFIP1	0.000231363
GO:0008270	zinc ion binding	molecular_function	DPP3;RNF41;CPSF4;CHD3;ADAMTS5;BAZ1A;RNF139;CPE;CSRP2;DNMT1;ESR1;NAPEPLD;MTF2;TRIM32;KDM2A;KDM4B;ZCCHC14;SAMHD1;ANPEP;NR3C1;MYLIP;BIRC2;BIRC3;NANOS1;SMAD3;MBD1;KMT2A;MMP7;MMP11;MT1E;CNOT4;PPARD;RNF220;ZNFX1;PHRF1;ZSWIM6;RBAK;RPS27;ZMAT3;ZSWIM4;CAPN15;TCEA3;TCF19;NR2C2;TTC3;NR1H2;WHSC1;ZNF3;ZYX;CAD;ZMYM1;CALR;RNF146;RBM10;ZNF282;PDXK;KLF7;SQSTM1;RNF185;ARHGEF2;ADAMTS1;SEC24C;DZIP3;MATR3;SETDB1;USP3…	0.000144925
GO:0008092	cytoskeletal protein binding	molecular_function	ACTR2;GIPC1;NEK6;HSPH1;PACSIN2;CNN3;CCSAP;JMY;CTNNA1;DCTN1;DNM2;ALDOA;TRIM32;FLNA;FLNB;COTL1;MACF1;GAPDH;GJA1;SNX5;EML4;MYLIP;ANXA2;APBB1;APC;STMN1;MAP4;MYH9;MYO6;MYO10;PAFAH1B1;PLEC;PLS3;SPATA6;ENAH;CENPJ;ACTR3B;PTPN4;PTPRN;ACTB;RPS3;KIF13A;PHACTR4;DST;SPTAN1;TLN1;TPM1;TPM4;TPT1;VASP;CACNA1C;CALD1;CAMK2D;DIXDC1;ACTN1;ARHGEF2;DLG5;CEP350	1.16021e-05
GO:0016817	hydrolase activity, acting on acid anhydrides	molecular_function	ABCC5;TUBA1B;TUBB4B;ASCC3;CHD3;DDX19B;DCTN1;DDX5;DYNC1H1;DNM2;ABCA1;EEF1A1;EIF4A1;EIF4A2;ACIN1;SNRNP200;ATP11A;MACF1;ALPL;GARS;ATP2C1;GTF2H3;HELLS;HSPA8;ITPA;ARF1;KLC1;RHOB;MCM3;MCM4;MOV10;ABCC1;MYH9;MYO6;MYO10;ATP2B1;ATP5A1;ATF7IP;SMARCAD1;EP400;RRAGD;RAC1;RAC3;RAP1A;RFC1;KIF13A;RRAGC;DDX31;TOP2A;TUBB2A;TUBA1C;GTPBP10;NAV2;ATP5J2;GINS1	2.2612e-05
GO:0016818	hydrolase activity, acting on acid anhydrides, in phosphorus-containing anhydrides	molecular_function	ABCC5;TUBA1B;TUBB4B;ASCC3;CHD3;DDX19B;DCTN1;DDX5;DYNC1H1;DNM2;ABCA1;EEF1A1;EIF4A1;EIF4A2;ACIN1;SNRNP200;ATP11A;MACF1;ALPL;GARS;ATP2C1;GTF2H3;HELLS;HSPA8;ITPA;ARF1;KLC1;RHOB;MCM3;MCM4;MOV10;ABCC1;MYH9;MYO6;MYO10;ATP2B1;ATP5A1;ATF7IP;SMARCAD1;EP400;RRAGD;RAC1;RAC3;RAP1A;RFC1;KIF13A;RRAGC;DDX31;TOP2A;TUBB2A;TUBA1C;GTPBP10;NAV2;ATP5J2;GINS1	2.10671e-05
GO:0016462	pyrophosphatase activity	molecular_function	ABCC5;TUBA1B;TUBB4B;ASCC3;CHD3;DDX19B;DCTN1;DDX5;DYNC1H1;DNM2;ABCA1;EEF1A1;EIF4A1;EIF4A2;ACIN1;SNRNP200;ATP11A;MACF1;ALPL;GARS;ATP2C1;GTF2H3;HELLS;HSPA8;ITPA;ARF1;KLC1;RHOB;MCM3;MCM4;MOV10;ABCC1;MYH9;MYO6;MYO10;ATP2B1;ATP5A1;ATF7IP;SMARCAD1;EP400;RRAGD;RAC1;RAC3;RAP1A;RFC1;KIF13A;RRAGC;DDX31;TOP2A;TUBB2A;TUBA1C;GTPBP10;NAV2;ATP5J2;GINS1	1.89318e-05
GO:0017111	nucleoside-triphosphatase activity	molecular_function	ABCC5;TUBA1B;TUBB4B;ASCC3;CHD3;DDX19B;DCTN1;DDX5;DYNC1H1;DNM2;ABCA1;EEF1A1;EIF4A1;EIF4A2;ACIN1;SNRNP200;ATP11A;MACF1;ATP2C1;GTF2H3;HELLS;HSPA8;ARF1;KLC1;RHOB;MCM3;MCM4;MOV10;ABCC1;MYH9;MYO6;MYO10;ATP2B1;ATP5A1;ATF7IP;SMARCAD1;EP400;RRAGD;RAC1;RAC3;RAP1A;RFC1;KIF13A;RRAGC;DDX31;TOP2A;TUBB2A;TUBA1C;GTPBP10;NAV2;ATP5J2;GINS1	3.08223e-05
GO:0042803	protein homodimerization activity	molecular_function	PDCD6IP;NAMPT;CEBPB;GIPC1;MGLL;DNTTIP1;DDIT3;OLFML2A;ANO6;FASN;FGFR1;FLNA;JMJD6;HMOX1;IL6ST;IMPA2;INHBB;IRAK1;SLC27A1;SMAD3;MGST1;KMT2A;MYH9;NAGA;ATIC;NPM1;PAFAH1B1;SNX9;PDGFRA;PTGS2;ZBTB4;ALS2;PYGL;QDPR;BCL2L2;SNX1;SP1;STK4;TFRC;TOP2A;TSC2;USF2;CAMK2D;CARS;PDXK;ACTN1;SQSTM1;CPNE1;LRRFIP1	9.73288e-05
GO:0032403	protein complex binding	molecular_function	ACTR2;NCKAP1;ADAMTS5;ANKRD54;CTNNA1;CTSB;AP2B1;DNM2;S1PR3;FLNA;MACF1;AGO2;APBB1;HSPA8;IGF2;SMAD3;MFGE8;MYC;MYH9;MYO6;MYO10;P4HB;PAFAH1B1;COL5A3;VPS28;SNX9;PDGFRA;SLC25A3;PKM;PLS3;PTPRF;RAP1A;CCND1;CLSPN;SNX1;DST;THBS1;TLN1;TNXB;TPM1;TPM4;CALR;RBM10;ACTN1;SERPINH1;IQGAP1;USP14;CD44;CD151	4.83014e-05
GO:0005198	structural molecule activity	molecular_function	ACTR2;TUBA1B;TUBB4B;CLTC;FRMD6;COL1A1;CTNNA1;EIF4G1;IFFO1;RPL7L1;MYLIP;LMNA;LMNB1;MAP4;ASPH;COL5A3;MRPS2;PLEC;PPL;TMEM33;ACTB;RPL3;RPL4;RPL8;RPL13;RPL19;RPL29;RPL31;RPL32;RPL37A;RPLP0;RPS3;RPS5;RPS9;RPS10;RPS14;RPS15A;RPS18;RPS27;RPS27A;MMS19;SPTAN1;TLN1;ACTG1;TPM1;TPM4;TUBB2A;AHNAK;MRPL24;TUBA1C;DLG5;MATR3	3.6416e-06
GO:0000988	transcription factor activity, protein binding	molecular_function	BASP1;YAP1;TOB2;AEBP2;JMY;DDIT3;DDX5;ASXL1;ATN1;ELK3;TRIM32;FOXO1;USP21;BCL9L;HIPK2;NR3C1;BIRC2;ID3;LIF;ARNT;SMAD3;MECP2;NFE2L1;NOTCH1;NPM1;PPARD;ATF7IP;DMAP1;PBXIP1;CCND1;MMS19;SMARCB1;SMARCC2;SOX4;SS18;TAF4;TMF1;NR2C2;NR1H2;KLF7;RUNX1T1;ACTN1;MAGED1;SERTAD2	3.75987e-05
GO:0000989	transcription factor activity, transcription factor binding	molecular_function	BASP1;YAP1;TOB2;AEBP2;JMY;DDIT3;DDX5;ASXL1;ATN1;ELK3;TRIM32;FOXO1;USP21;BCL9L;HIPK2;NR3C1;BIRC2;ID3;LIF;ARNT;MECP2;NFE2L1;NOTCH1;NPM1;PPARD;ATF7IP;DMAP1;PBXIP1;CCND1;MMS19;SMARCB1;SMARCC2;SOX4;SS18;TAF4;TMF1;NR2C2;NR1H2;KLF7;RUNX1T1;ACTN1;MAGED1;SERTAD2	5.958e-05
GO:0003712	transcription cofactor activity	molecular_function	BASP1;YAP1;TOB2;AEBP2;JMY;DDIT3;DDX5;ASXL1;ATN1;ELK3;TRIM32;USP21;BCL9L;HIPK2;BIRC2;ID3;ARNT;MECP2;NFE2L1;NPM1;PPARD;ATF7IP;DMAP1;PBXIP1;CCND1;MMS19;SMARCB1;SMARCC2;SOX4;SS18;TAF4;TMF1;NR2C2;KLF7;RUNX1T1;ACTN1;MAGED1;SERTAD2	0.00025503
GO:0008134	transcription factor binding	molecular_function	CEBPB;TOB2;DDIT3;ASXL1;TSC22D3;ESR1;TRIM32;FOXO1;FOXO3;FLNA;UBXN7;HIPK2;APBB1;ID3;RBPJ;ARNT;SMAD3;MECP2;MYC;NPM1;NLK;PIM1;PPARD;DMAP1;PTPRN;CCND1;ACTB;RPS3;SMARCB1;SP1;STK4;TAF4;TBX3;TEAD1;NR1H2;USF2;CPNE1;ARHGEF2;PAXBP1	4.6357e-05
GO:0050839	cell adhesion molecule binding	molecular_function	PAICS;GIPC1;ADAMTS5;PACSIN2;ATXN2L;CNN3;CPE;CTNNA1;S1PR3;EIF4G1;CTTN;ENO1;FASN;ALDOA;FLNA;FLNB;MACF1;SCRIB;SNX5;GOLGA3;ANXA2;HDLBP;APC;HSPA8;LDHA;CD46;MFGE8;MYH9;MYO6;ATIC;P4HB;SNX9;PKM;PLEC;PPL;RPL29;SLC3A2;SNX1;DST;SPTAN1;THBS1;TJP1;TLN1;TNXB;VASP;AHNAK;CALD1;CALR;ACTN1;IQGAP1;LRRFIP1;CD151	1.38578e-12
GO:0004674	protein serine/threonine kinase activity	molecular_function	AKT3;CDK2;NEK6;CSNK1A1;HIPK1;DSTYK;GAK;ULK3;HIPK2;GSK3A;GTF2H3;PKN3;IRAK1;ARAF;NEK1;CDK16;NLK;CAB39;CDK12;PHKB;PIM1;PRKAG1;TAOK1;SRPK1;STK4;TGFBR2;CAMK2D;DYRK2;SQSTM1;CCND3;NUAK1	0.00115059
GO:0051020	GTPase binding	molecular_function	RNF41;NET1;NCKAP1;DVL2;ABCA1;ENO1;TBC1D9B;FLNA;ACAP2;SH3BP4;AP3M1;GOLGA4;ANXA2;IARS;TNPO1;ANKFY1;RAPGEF6;ALS2;PTPRN;RAC1;RAP1A;TBC1D15;TSC2;IPO4;IQGAP1;ARHGEF2	0.000216389
GO:0045296	cadherin binding	molecular_function	PAICS;GIPC1;PACSIN2;ATXN2L;CNN3;CTNNA1;EIF4G1;CTTN;ENO1;FASN;ALDOA;FLNA;FLNB;MACF1;SCRIB;SNX5;GOLGA3;ANXA2;HDLBP;APC;HSPA8;LDHA;CD46;MYH9;MYO6;ATIC;SNX9;PKM;PLEC;PPL;RPL29;SLC3A2;SNX1;SPTAN1;TJP1;TLN1;VASP;AHNAK;CALD1;IQGAP1;LRRFIP1	1.24067e-12
GO:0003713	transcription coactivator activity	molecular_function	YAP1;JMY;DDX5;ASXL1;TRIM32;USP21;BCL9L;HIPK2;BIRC2;ARNT;NPM1;PPARD;MMS19;SMARCB1;SMARCC2;SOX4;SS18;TAF4;NR2C2;KLF7;ACTN1;MAGED1;SERTAD2	0.00126657
GO:0098631	protein binding involved in cell adhesion	molecular_function	PAICS;GIPC1;PACSIN2;ATXN2L;CNN3;CTNNA1;EIF4G1;CTTN;ENO1;FASN;ALDOA;FLNA;FLNB;MACF1;SCRIB;SNX5;GOLGA3;ANXA2;HDLBP;HSPA8;LDHA;MYH9;MYO6;ATIC;SNX9;PKM;PLEC;PPL;RPL29;SLC3A2;SNX1;SPTAN1;TJP1;TLN1;VASP;AHNAK;CALD1;IQGAP1;LRRFIP1	1.91844e-11
GO:0098632	protein binding involved in cell-cell adhesion	molecular_function	PAICS;GIPC1;PACSIN2;ATXN2L;CNN3;CTNNA1;EIF4G1;CTTN;ENO1;FASN;ALDOA;FLNA;FLNB;MACF1;SCRIB;SNX5;GOLGA3;ANXA2;HDLBP;HSPA8;LDHA;MYH9;MYO6;ATIC;SNX9;PKM;PLEC;PPL;RPL29;SLC3A2;SNX1;SPTAN1;TJP1;TLN1;VASP;AHNAK;CALD1;IQGAP1;LRRFIP1	1.12281e-11
GO:0044389	ubiquitin-like protein ligase binding	molecular_function	TUBA1B;CEBPB;TXNIP;CKB;CASC3;BTBD3;FOXO1;UBXN7;UBE2K;APC;HSPA8;SMAD3;SMAD5;UBXN1;SNX9;NLK;AMBRA1;PTPRN;UBE2O;TCP1;ACTG1;TNFRSF1B;UBE2G1;UBE2H;CALR;FZD6;CUL4B;SQSTM1;BAG5	2.50546e-06
GO:0031625	ubiquitin protein ligase binding	molecular_function	TUBA1B;TXNIP;CKB;CASC3;BTBD3;FOXO1;UBXN7;UBE2K;APC;HSPA8;SMAD3;SMAD5;UBXN1;SNX9;NLK;AMBRA1;UBE2O;TCP1;ACTG1;TNFRSF1B;UBE2G1;UBE2H;CALR;FZD6;CUL4B;SQSTM1;BAG5	1.48776e-05
GO:0098641	cadherin binding involved in cell-cell adhesion	molecular_function	PAICS;GIPC1;PACSIN2;ATXN2L;CNN3;CTNNA1;EIF4G1;CTTN;ENO1;FASN;ALDOA;FLNA;FLNB;MACF1;SCRIB;SNX5;GOLGA3;ANXA2;HDLBP;HSPA8;LDHA;MYH9;MYO6;ATIC;SNX9;PKM;PLEC;PPL;RPL29;SLC3A2;SNX1;SPTAN1;TJP1;TLN1;VASP;AHNAK;CALD1;IQGAP1;LRRFIP1	3.29181e-12
GO:0005539	glycosaminoglycan binding	molecular_function	ADAMTS5;FSTL1;FGFR1;CFH;APLP2;APP;MMP7;PAFAH1B1;COL5A3;PTPRF;RPL29;TGFBR2;THBS1;THBS2;TNXB;NAV2;ADAMTS1;CD44	0.000922644
GO:0003735	structural constituent of ribosome	molecular_function	RPL7L1;MRPS2;RPL3;RPL4;RPL8;RPL13;RPL19;RPL29;RPL31;RPL32;RPL37A;RPLP0;RPS3;RPS5;RPS9;RPS10;RPS14;RPS15A;RPS18;RPS27;RPS27A;MRPL24	2.22226e-07
GO:0001047	core promoter binding	molecular_function	YAP1;CEBPB;ESR1;FOXO3;AGO2;RBPJ;IRF7;SMAD5;KMT2A;NOTCH1;SMARCB1;SOX4;SP1;USP3;NR1D2	0.00125702
GO:0008201	heparin binding	molecular_function	ADAMTS5;FSTL1;FGFR1;CFH;APLP2;APP;MMP7;PAFAH1B1;COL5A3;PTPRF;RPL29;THBS1;THBS2;TNXB;NAV2;ADAMTS1	0.000374402
GO:0004386	helicase activity	molecular_function	ASCC3;CHD3;DDX19B;DDX5;EIF4A1;EIF4A2;SNRNP200;HELLS;MCM3;MCM4;MOV10;SMARCAD1;EP400;DDX31;NAV2;GINS1	0.000323285
GO:0032182	ubiquitin-like protein binding	molecular_function	PRPF8;TRIM32;UBXN7;BIRC2;UBAC2;SMAD3;UBXN1;VPS28;RPS3;TOP2A;BRCC3;DYRK2;SQSTM1;DZIP3	0.000516019
GO:0043130	ubiquitin binding	molecular_function	PRPF8;TRIM32;UBXN7;BIRC2;UBAC2;SMAD3;UBXN1;VPS28;TOP2A;BRCC3;DYRK2;SQSTM1;DZIP3	0.000423444
GO:0005200	structural constituent of cytoskeleton	molecular_function	ACTR2;TUBA1B;TUBB4B;FRMD6;MYLIP;PPL;ACTB;SPTAN1;TLN1;ACTG1;TPM1;TUBB2A;TUBA1C	0.000245492
GO:0001046	core promoter sequence-specific DNA binding	molecular_function	YAP1;CEBPB;ESR1;RBPJ;IRF7;SMAD5;KMT2A;SMARCB1;SOX4;SP1;USP3;NR1D2	0.000801642
GO:0001948	glycoprotein binding	molecular_function	CTSB;FLNA;BBC3;CFH;COL5A3;RGMA;PTPRF;TFRC;THBS1;CALR;CANX;EDEM1	0.000616922
GO:0008013	beta-catenin binding	molecular_function	CDH2;PTPRU;CTNNA1;ESR1;FOXO1;FOXO3;GLI3;BCL9L;APC;SMAD3;PTPRK;DLG5	6.79554e-05
GO:0072341	modified amino acid binding	molecular_function	FCHO2;DHFR;FASN;HSPA8;MFGE8;MGST1;JPH2;THBS1;CPNE1	0.0011267
GO:0003725	double-stranded RNA binding	molecular_function	TUBA1B;TUBB4B;CLTC;EIF4A1;AGO2;SLC3A2;TFRC;ACTN1;LRRFIP1	0.000716074
GO:0016627	oxidoreductase activity, acting on the CH-CH group of donors	molecular_function	DHCR7;DHCR24;FASN;ACAA1;ACADS;ACADSB;LBR;SDHA;DUS1L	0.000496188
GO:0050661	NADP binding	molecular_function	DHCR7;DHFR;FASN;NNT;GAPDH;NDOR1;QDPR	0.0016686
GO:0008327	methyl-CpG binding	molecular_function	DNMT1;MBD1;MECP2;ZBTB21;ZBTB4	0.00107983
GO:0043539	protein serine/threonine kinase activator activity	molecular_function	IGF2;CAB39;PARP16;ALS2;STK4;IQGAP1	8.39094e-05
GO:0035615	clathrin adaptor activity	molecular_function	AP2M1;DAB2;AP2A2;AP2B1	0.000610031
GO:0045295	gamma-catenin binding	molecular_function	CDH2;CTNNA1;APC;PTPRK	0.000610031
GO:0098748	endocytic adaptor activity	molecular_function	AP2M1;DAB2;AP2A2;AP2B1	0.000610031
GO:0030957	Tat protein binding	molecular_function	TRIM32;NPM1;ACTB;SMARCB1	0.000247973
GO:0016717	oxidoreductase activity, acting on paired donors, with oxidation of a pair of donors resulting in the reduction of molecular oxygen to two molecules of water	molecular_function	FADS1;SCD;FADS2	0.000558559
GO:0005856	cytoskeleton	cellular_component	CDH2;PDCD6IP;ACTR2;ZNF263;CDK2;TUBA1B;TUBB4B;BASP1;STAG2;NEK6;HSPH1;CHD3;PACSIN2;CLTC;FRMD6;CNN3;CCSAP;JMY;CSNK1A1;CTNNA1;DCTN1;DHCR24;DYNC1H1;DNM2;EEF1A1;CTTN;ALDOA;TRIM32;FLNA;FLNB;EXOC7;COTL1;MACF1;IFFO1;GAPDH;GJA1;NDOR1;GLI3;EML4;NR3C1;MYLIP;APC;BIRC2;BIRC3;ID3;APP;KLC1;STMN1;LMNA;LMNB1;MAP4;MCM3;MYH9;MYO6;MYO10;NEK1;NMT1;NPM1;PAFAH1B1;PCNT;CDK16;PLEC;PLS3;PPL;PINX1;ATG16L1;CDCA8;AMBRA1;ENAH;…	3.18707e-11
GO:0030054	cell junction	cellular_component	CDH2;PDCD6IP;PTPRU;ACTR2;NAMPT;BASP1;HYOU1;PAICS;GIPC1;NCKAP1;PACSIN2;ATXN2L;CLTC;FRMD6;CPT1C;CNN3;CSRP2;CTNNA1;DAB2;DNM2;ATN1;EFNB2;EIF4G1;CTTN;ENO1;FASN;ALDOA;FLNA;FLNB;PSD3;NCSTN;MACF1;SCRIB;DSTYK;GAK;GJA1;SNX5;GOLGA3;ANXA2;HDLBP;APC;HSPA8;HSPG2;APP;IMPDH1;ARF1;RHOB;LDHA;CD46;MYH9;MYO6;ATIC;NMT1;NOTCH1;NPM1;P4HB;CDK16;AMOTL2;SNX9;PKM;PLAU;PLEC;PMP22;PPL;ENAH;PARD3;HEG1;PTK7;PTPRK;PTPRN;RAC1;RA…	0
GO:0031410	cytoplasmic vesicle	cellular_component	PDCD6IP;CDK2;SLC9A6;HYOU1;GIPC1;HSPH1;KDELR2;PACSIN2;FCHO2;AP2M1;ANTXR2;CLN3;CLTC;COL1A1;CPE;CTNNA1;CTSB;DAB2;AP2A2;AP2B1;DDIT3;DNM2;DVL2;ABCA1;FASN;ALDOA;FGFR1;SEC31A;DKK1;ATP11A;NCSTN;ACAP2;SH3BP4;GARS;MYOF;GJA1;AP3M1;ARRDC2;SNX5;ANXA2;APBA2;HSPA8;APLP2;IFNGR2;IGF2;APP;IRAK1;IRF7;ITPR1;ARF1;KLC1;RHOB;LAMP1;CD46;MYO6;NAP1L1;NOTCH1;OCA2;P4HB;SERPINE1;VPS28;CDK16;AMOTL2;SNX9;ANKFY1;VPS54;RAPGEF6;P…	1.41354e-12
GO:0097708	intracellular vesicle	cellular_component	PDCD6IP;CDK2;SLC9A6;HYOU1;GIPC1;HSPH1;KDELR2;PACSIN2;FCHO2;AP2M1;ANTXR2;CLN3;CLTC;COL1A1;CPE;CTNNA1;CTSB;DAB2;AP2A2;AP2B1;DDIT3;DNM2;DVL2;ABCA1;FASN;ALDOA;FGFR1;SEC31A;DKK1;ATP11A;NCSTN;ACAP2;SH3BP4;GARS;MYOF;GJA1;AP3M1;ARRDC2;SNX5;ANXA2;APBA2;HSPA8;APLP2;IFNGR2;IGF2;APP;IRAK1;IRF7;ITPR1;ARF1;KLC1;RHOB;LAMP1;CD46;MYO6;NAP1L1;NOTCH1;OCA2;P4HB;SERPINE1;VPS28;CDK16;AMOTL2;SNX9;ANKFY1;VPS54;RAPGEF6;P…	1.58296e-12
GO:0042995	cell projection	cellular_component	CDH2;ACTR2;BASP1;SLC9A6;GIPC1;NCKAP1;PACSIN2;CKB;AP2M1;CLN3;CPT1C;CNN3;CCSAP;CTNNA1;DYNC1H1;DNM2;EEF1A1;CTTN;NAPEPLD;PLXND1;FLNA;EXOC7;MACF1;SCRIB;ULK3;GARS;AP3M1;SNX5;AGO2;GLI3;GTF2I;ANXA2;UBE2K;APBB1;APC;APP;FAS;IL6ST;ARF1;KLC1;LAMP1;STMN1;MAP4;MYH9;MYO6;MYO10;NF1;ATP2B1;PAFAH1B1;UBXN1;CDK16;SNX9;PDGFRA;PKM;SPATA6;ATG16L1;AMBRA1;ENAH;CENPJ;PARD3;ACTR3B;PTGS1;PTGS2;ALS2;ZSWIM6;PTPN13;PTPRF;PTPRK…	2.23558e-07
GO:0005912	adherens junction	cellular_component	CDH2;PDCD6IP;ACTR2;HYOU1;PAICS;GIPC1;NCKAP1;PACSIN2;ATXN2L;CLTC;CNN3;CSRP2;CTNNA1;DAB2;DNM2;EFNB2;EIF4G1;CTTN;ENO1;FASN;ALDOA;FLNA;FLNB;NCSTN;MACF1;SCRIB;GAK;GJA1;SNX5;GOLGA3;ANXA2;HDLBP;APC;HSPA8;HSPG2;ARF1;RHOB;LDHA;CD46;MYH9;MYO6;ATIC;NOTCH1;NPM1;P4HB;SNX9;PKM;PLAU;PLEC;PPL;ENAH;PTK7;PTPRK;RAC1;ACTB;RPL3;RPL4;RPL8;RPL19;RPL29;RPL31;RPL37A;RPLP0;RPS3;RPS5;RPS9;RPS10;RPS14;RPS18;SLC3A2;SNX1;DST;…	0
GO:0070161	anchoring junction	cellular_component	CDH2;PDCD6IP;ACTR2;HYOU1;PAICS;GIPC1;NCKAP1;PACSIN2;ATXN2L;CLTC;CNN3;CSRP2;CTNNA1;DAB2;DNM2;EFNB2;EIF4G1;CTTN;ENO1;FASN;ALDOA;FLNA;FLNB;NCSTN;MACF1;SCRIB;GAK;GJA1;SNX5;GOLGA3;ANXA2;HDLBP;APC;HSPA8;HSPG2;ARF1;RHOB;LDHA;CD46;MYH9;MYO6;ATIC;NOTCH1;NPM1;P4HB;SNX9;PKM;PLAU;PLEC;PPL;ENAH;PTK7;PTPRK;RAC1;ACTB;RPL3;RPL4;RPL8;RPL19;RPL29;RPL31;RPL37A;RPLP0;RPS3;RPS5;RPS9;RPS10;RPS14;RPS18;SLC3A2;SNX1;DST;…	0
GO:0098588	bounding membrane of organelle	cellular_component	SLC9A6;KDELR2;PACSIN2;MGAT4B;PHB2;AP2M1;ANTXR2;CLN3;CLTC;CPT1C;MFSD12;COL6A1;CPE;CUX1;DAB2;AP2A2;AP2B1;DHCR7;DHCR24;DNM2;EEF1A1;SLC16A13;NAPEPLD;ALDH3A2;SEC31A;DKK1;ATP11A;NCSTN;ACAP2;PITPNB;LETMD1;GJA1;AP3M1;ATP2C1;SNX5;GLG1;GOLGA3;GOLGA4;ANPEP;ANXA2;HSPA8;APLP2;NDST1;IFNGR2;APP;IRAK1;IRF7;ITPR1;ARF1;RHOB;LAMP1;CD46;MGST1;ASPH;MYO6;NOTCH1;OCA2;VPS28;ANKFY1;VPS54;CHPF2;ATG16L1;VPS53;PPP6R3;AMBRA1…	6.22811e-07
GO:0098805	whole membrane	cellular_component	CDH2;SLC9A6;PACSIN2;PHB2;FCHO2;AP2M1;ANTXR2;CLN3;CLTC;CPT1C;MFSD12;COL6A1;CPE;CTNNA1;DAB2;AP2A2;AP2B1;DHCR7;DNM2;ABCA1;EEF1A1;CTTN;ALDH3A2;SEC31A;DKK1;ATP11A;NCSTN;ACAP2;SH3BP4;LETMD1;MYOF;GJA1;AP3M1;SNX5;GPM6B;ANPEP;LRP12;ANXA2;HMOX1;BIRC2;BIRC3;HSPA8;APLP2;APP;FAS;IRAK1;IRF7;ITPR1;ARF1;RHOB;LAMP1;CD46;MGST1;MYO6;ATP2B1;OCA2;VPS28;ANKFY1;ATG16L1;VPS53;AMBRA1;WDR45B;TOMM22;PTGS2;PTPRN;RRAGD;RAC1;…	8.83627e-12
GO:0005739	mitochondrion	cellular_component	SLC9A6;TXNIP;PHB2;CKB;AP2M1;CLN3;CPT1C;COX10;CTSB;DLST;DNM2;DTYMK;IBA57;ELK3;FASN;ALDH3A2;FOXO1;FOXO3;PACS2;NNT;BCL2L13;FTH1;LETMD1;HIGD1A;GARS;GJA1;BBC3;GPD2;NR3C1;GSK3A;HCCS;ACADS;ACADSB;ARAF;FADS1;ARSB;MECP2;MGST1;NDUFA10;ATIC;NMT1;NVL;ATP5A1;MRPS2;NT5DC3;SLC25A3;PKM;PLA2G4A;PPL;PINX1;AMBRA1;DNAJC11;TOMM22;CIAPIN1;QARS;QDPR;BCL2L2;ELAC2;BCS1L;RPS3;RPS14;RPS15A;SDHA;XPNPEP3;SHMT2;TBC1D15;SOD2;S…	2.98624e-06
GO:0044430	cytoskeletal part	cellular_component	CDH2;PDCD6IP;ACTR2;CDK2;TUBA1B;TUBB4B;NEK6;HSPH1;CHD3;CLTC;CCSAP;CSNK1A1;DCTN1;DYNC1H1;DNM2;EEF1A1;CTTN;TRIM32;FLNA;FLNB;EXOC7;MACF1;IFFO1;GJA1;GLI3;EML4;NR3C1;APC;BIRC2;BIRC3;APP;KLC1;STMN1;LMNA;LMNB1;MAP4;MCM3;MYH9;MYO6;MYO10;NEK1;NPM1;PAFAH1B1;PCNT;PLS3;PINX1;ATG16L1;CDCA8;AMBRA1;CENPJ;GNG12;ACTR3B;PBXIP1;ALS2;RAC1;RAC3;RPS3;KIF13A;MMS19;DST;SPTAN1;SS18;TACC1;TCP1;TLN1;TOP2A;TPM1;TPM4;TPT1;CCT…	6.131e-07
GO:0005783	endoplasmic reticulum	cellular_component	PDCD6IP;SLC9A6;HYOU1;KDELR2;ADAMTS5;RNF139;MGLL;ANTXR2;CLN3;CPT1C;COL1A1;COL6A1;DHCR7;DHCR24;DNASE1L1;ABCA1;ALDH3A2;SEC31A;FKBP5;PACS2;ATP11A;NCSTN;PLD3;PITPNB;APOL2;METTL7A;UBXN7;BSCL2;GJA1;GRINA;HMOX1;UBAC2;IFNGR2;APP;ITPR1;SLC27A1;LBR;FADS1;ARSB;MGST1;ASPH;NFE2L1;NOTCH1;NUCB2;OCA2;P4HB;COL5A3;UBXN1;PLA2G4A;PARP16;TMEM33;RGMA;JPH2;PTGS1;PTGS2;RAC1;ELOVL5;SORT1;SCD;SEC13;DST;SRPK1;TGM2;THBS1;TMF…	0.000140903
GO:0005794	Golgi apparatus	cellular_component	AKT3;ASCC3;KDELR2;MGAT4B;CLN3;CLTC;COL1A1;CPE;CTNNA1;CUX1;AP2B1;DHCR24;DNM2;ABCA1;SLC16A13;CTTN;ESR1;FASN;SEC31A;NCSTN;MACF1;PITPNB;GAK;GJA1;AP3M1;ATP2C1;GLG1;GOLGA3;GOLGA4;GRINA;PKN3;HSPG2;NDST1;IFNGR2;APP;ARF1;ARSB;CD46;MMP11;MYO6;NOTCH1;NUCB2;SNX9;VPS54;PLA2G4A;CHPF2;ZDHHC4;VPS53;PPP6R3;PTGS1;PTPRN;RAC1;TRAPPC11;SORT1;SEC13;KIF13A;TMBIM1;DDX31;ST6GAL1;GNPNAT1;SNX1;TCP1;TMF1;TSC2;UGCG;YES1;CSDE…	3.93414e-05
GO:0005924	cell-substrate adherens junction	cellular_component	CDH2;PDCD6IP;ACTR2;HYOU1;NCKAP1;PACSIN2;CLTC;CNN3;CSRP2;CTNNA1;DAB2;DNM2;EFNB2;CTTN;FLNA;FLNB;NCSTN;GAK;GJA1;HSPA8;HSPG2;ARF1;RHOB;CD46;MYH9;NPM1;P4HB;PLAU;PLEC;ENAH;PTK7;RAC1;ACTB;RPL3;RPL4;RPL8;RPL19;RPL31;RPL37A;RPLP0;RPS3;RPS5;RPS9;RPS10;RPS14;RPS18;DST;TGM2;TLN1;ACTG1;TPM4;VASP;YES1;ZYX;AHNAK;CALR;SPRY4;CAPN1;ITGA8;DIXDC1;ACTN1;IQGAP1;CCND3;ARHGEF2;AKAP12;CD44;CD151	0
GO:0005925	focal adhesion	cellular_component	CDH2;PDCD6IP;ACTR2;HYOU1;NCKAP1;PACSIN2;CLTC;CNN3;CSRP2;CTNNA1;DAB2;DNM2;EFNB2;CTTN;FLNA;FLNB;NCSTN;GAK;GJA1;HSPA8;HSPG2;ARF1;RHOB;CD46;MYH9;NPM1;P4HB;PLAU;PLEC;ENAH;PTK7;RAC1;ACTB;RPL3;RPL4;RPL8;RPL19;RPL31;RPL37A;RPLP0;RPS3;RPS5;RPS9;RPS10;RPS14;RPS18;DST;TGM2;TLN1;ACTG1;TPM4;VASP;YES1;ZYX;AHNAK;CALR;SPRY4;CAPN1;ITGA8;DIXDC1;ACTN1;IQGAP1;CCND3;ARHGEF2;AKAP12;CD44;CD151	0
GO:0030055	cell-substrate junction	cellular_component	CDH2;PDCD6IP;ACTR2;HYOU1;NCKAP1;PACSIN2;CLTC;CNN3;CSRP2;CTNNA1;DAB2;DNM2;EFNB2;CTTN;FLNA;FLNB;NCSTN;GAK;GJA1;HSPA8;HSPG2;ARF1;RHOB;CD46;MYH9;NPM1;P4HB;PLAU;PLEC;ENAH;PTK7;RAC1;ACTB;RPL3;RPL4;RPL8;RPL19;RPL31;RPL37A;RPLP0;RPS3;RPS5;RPS9;RPS10;RPS14;RPS18;DST;TGM2;TLN1;ACTG1;TPM4;VASP;YES1;ZYX;AHNAK;CALR;SPRY4;CAPN1;ITGA8;DIXDC1;ACTN1;IQGAP1;CCND3;ARHGEF2;AKAP12;CD44;CD151	0
GO:0015630	microtubule cytoskeleton	cellular_component	PDCD6IP;ZNF263;CDK2;TUBA1B;TUBB4B;NEK6;HSPH1;CHD3;CLTC;CCSAP;CSNK1A1;DCTN1;DYNC1H1;DNM2;CTTN;EXOC7;MACF1;GAPDH;EML4;NR3C1;APC;BIRC2;BIRC3;ID3;APP;KLC1;STMN1;MAP4;MCM3;MYH9;NEK1;NPM1;PAFAH1B1;PCNT;CDK16;PINX1;CDCA8;CENPJ;PBXIP1;ALS2;RAC1;RPS3;KIF13A;MMS19;SHMT2;DST;SPTAN1;SS18;TACC1;TCP1;TLN1;TOP2A;CCT3;TUBB2A;YES1;TAF1D;BRCC3;UBXN6;TUBA1C;IQGAP1;CCNF;ARHGEF2;ZW10;HAUS8;DLGAP5;CEP350;NUAK1	4.46222e-07
GO:0097458	neuron part	cellular_component	BASP1;SLC9A6;GIPC1;CKB;AP2M1;CLN3;CPT1C;CNN3;CCSAP;CPE;DNM2;CTTN;NAPEPLD;FLNA;EXOC7;SCRIB;GARS;AP3M1;AGO2;GTF2I;APBA2;APBB1;HSPA8;APP;FAS;IL6ST;ARF1;KLC1;LAMP1;STMN1;MAP4;MYO10;NF1;ATP2B1;PAFAH1B1;UBXN1;CDK16;PARD3;PTGS1;PTGS2;ALS2;ZSWIM6;PTPN13;PTPRF;PTPRK;PTPRN;QDPR;RAC1;RAC3;RAP1A;ELOVL5;ROBO1;RPLP0;SORT1;SMARCB1;SMARCC2;DST;TNFRSF1B;CAD;CAMK2D;CANX;ITGA8;IQGAP1;SYNJ2;ARHGEF2;SLC4A7;FEZ2	0.000120944
GO:0044432	endoplasmic reticulum part	cellular_component	PDCD6IP;SLC9A6;HYOU1;KDELR2;ADAMTS5;RNF139;MGLL;ANTXR2;CLN3;CPT1C;COL1A1;COL6A1;DHCR7;DHCR24;ABCA1;ALDH3A2;SEC31A;FKBP5;PACS2;PLD3;PITPNB;APOL2;UBXN7;BSCL2;GJA1;HMOX1;UBAC2;IFNGR2;ITPR1;LBR;FADS1;ARSB;MGST1;ASPH;NFE2L1;NOTCH1;OCA2;P4HB;COL5A3;UBXN1;PLA2G4A;PARP16;TMEM33;JPH2;PTGS1;PTGS2;RAC1;ELOVL5;SORT1;SCD;SEC13;DST;THBS1;ARSJ;ALG13;TUSC3;CALR;CAMK2D;CANX;SERPINH1;RNF185;ZW10;FADS2;MPDU1;SEC24C…	1.37988e-05
GO:0044433	cytoplasmic vesicle part	cellular_component	SLC9A6;HYOU1;HSPH1;PACSIN2;AP2M1;ANTXR2;CLTC;CPE;CTSB;DAB2;AP2A2;AP2B1;DNM2;ALDOA;SEC31A;DKK1;ACAP2;MYOF;GJA1;AP3M1;SNX5;ANXA2;HSPA8;APLP2;IFNGR2;IGF2;APP;IRAK1;IRF7;ITPR1;RHOB;LAMP1;CD46;MYO6;OCA2;SERPINE1;VPS28;SNX9;ANKFY1;VPS54;VPS53;PTPRN;RRAGD;RAC1;RPS27A;SORT1;SEC13;KIF13A;TMBIM1;RRAGC;GNPNAT1;SNX1;THBS1;TIMP3;TLR4;UBC;UBE2D3;VPS37B;CALR;CAMK2D;FZD6;ACTN1;CD164;SEC24C	2.17106e-08
GO:1902494	catalytic complex	cellular_component	CDK2;PSME3;SRRM1;PRPF8;MORF4L1;CHD3;WDR5;DNTTIP1;AEBP2;DAB2;DCTN1;DDB1;DDX5;DLST;DYNC1H1;ENO1;MTF2;BTBD3;SNRNP200;SENP3;AGO2;GPD2;GTF2H3;HSPA8;ITPR1;MCM3;KMT2A;MYO6;NDUFA10;P4HB;DCAF8;UBXN1;GMPR2;CAB39;CDK12;PHKB;POLR2B;KANSL3;PRKAG1;DMAP1;GNG12;EP400;CCND1;ACTB;BCS1L;SDHA;MMS19;SNRPA1;TAF4;TGFBR2;BRCC3;DCAF10;TUSC3;KCTD10;DYRK2;CUL4B;CCND3;KBTBD6;CCNF;USP14;UBAP2L	0.00220207
GO:0005730	nucleolus	cellular_component	ADARB1;STAG2;CHD3;DNTTIP1;CTSB;DAB2;DDX5;EEF1A1;FANCD2;ACIN1;KDM2A;FLNA;JMJD6;SENP3;GOLGA3;BCL9L;RPL7L1;HMOX1;HSPA8;RBPJ;ITPR1;MKI67;MYC;MYO10;NF1;NOP2;NPM1;NVL;ARL6IP4;EIF3L;CDK12;SLC25A3;PINX1;CDCA8;CDKN2AIP;KANSL3;ARNTL2;CIAPIN1;RFC1;RPL3;RPL4;RPL8;RPL19;RPS3;RPS9;RPS10;RPS14;RPS27A;ZMAT3;DDX31;TUT1;SMARCB1;TOP2A;TTC3;TAF1D;VMP1;GTPBP10;NOP14;DEDD;NUAK1	3.1606e-08
GO:0031967	organelle envelope	cellular_component	TXNIP;DDX19B;PHB2;CPT1C;COX10;DCTN1;DHCR7;DNM2;DTYMK;ALDH3A2;NNT;TNPO3;BCL2L13;LETMD1;GAPDH;HIGD1A;MYOF;GJA1;GPD2;HCCS;APP;ITPR1;TNPO1;LBR;LMNA;LMNB1;SMAD3;MGST1;MYO6;NDUFA10;NUCB2;ATP5A1;PAFAH1B1;SLC25A3;PLA2G4A;PARP16;TMEM33;AMBRA1;DNAJC11;TOMM22;CIAPIN1;BCL2L2;BCS1L;RPS3;SORT1;SDHA;SEC13;SHMT2;DST;TAZ;UCP2;CSDE1;MRPL24;IPO4;AIFM1;RNF185;SFXN5;ATP5J2;MATR3;EXOG	0.000138836
GO:0031975	envelope	cellular_component	TXNIP;DDX19B;PHB2;CPT1C;COX10;DCTN1;DHCR7;DNM2;DTYMK;ALDH3A2;NNT;TNPO3;BCL2L13;LETMD1;GAPDH;HIGD1A;MYOF;GJA1;GPD2;HCCS;APP;ITPR1;TNPO1;LBR;LMNA;LMNB1;SMAD3;MGST1;MYO6;NDUFA10;NUCB2;ATP5A1;PAFAH1B1;SLC25A3;PLA2G4A;PARP16;TMEM33;AMBRA1;DNAJC11;TOMM22;CIAPIN1;BCL2L2;BCS1L;RPS3;SORT1;SDHA;SEC13;SHMT2;DST;TAZ;UCP2;CSDE1;MRPL24;IPO4;AIFM1;RNF185;SFXN5;ATP5J2;MATR3;EXOG	0.000145774
GO:0005911	cell-cell junction	cellular_component	CDH2;PTPRU;PAICS;GIPC1;PACSIN2;ATXN2L;FRMD6;CNN3;CTNNA1;EIF4G1;CTTN;ENO1;FASN;ALDOA;FLNA;FLNB;MACF1;SCRIB;GJA1;SNX5;GOLGA3;ANXA2;HDLBP;APC;HSPA8;APP;LDHA;MYH9;MYO6;ATIC;AMOTL2;SNX9;PKM;PLEC;PMP22;PPL;PARD3;HEG1;PTK7;PTPRK;CCND1;RPL29;SLC3A2;SNX1;SPTAN1;TJP1;TLN1;VASP;ZYX;AHNAK;CALD1;CAMK2D;ACTN1;IQGAP1;ARHGEF2;LRRFIP1;DLG5	5.63638e-12
GO:0043005	neuron projection	cellular_component	BASP1;SLC9A6;GIPC1;CKB;AP2M1;CLN3;CPT1C;CNN3;CCSAP;DNM2;CTTN;FLNA;EXOC7;GARS;AP3M1;AGO2;APBB1;APP;FAS;IL6ST;ARF1;KLC1;LAMP1;STMN1;MAP4;MYO10;NF1;ATP2B1;PAFAH1B1;UBXN1;CDK16;PARD3;PTGS2;ALS2;PTPN13;PTPRF;PTPRK;PTPRN;QDPR;RAC3;RAP1A;ELOVL5;ROBO1;RPLP0;SORT1;DST;TNFRSF1B;CAD;CAMK2D;CANX;ITGA8;IQGAP1;SYNJ2;ARHGEF2;FEZ2	4.56336e-05
GO:0005694	chromosome	cellular_component	CDK2;CEBPB;STAG2;MORF4L1;CSNK1A1;DCTN1;DDB1;ASXL1;DNMT1;ESR1;FANCD2;FLNA;HIST1H1E;HELLS;APC;BIRC2;SMAD3;MBD1;MCM3;MCM4;MECP2;MKI67;PAFAH1B1;POLR2B;PPARD;PINX1;CDCA8;DMAP1;SMARCAD1;EP400;ZBTB4;RFC1;ACTB;SEC13;ACD;SNAI2;SMARCB1;SMARCC2;SUMO3;SP1;SSB;TAF4;TCP1;TOP2A;WHSC1;IPO4;ELL;GTPBP10;RUNX3;ZW10;MAGED1;GINS1;SETDB1;USP3	1.2328e-05
GO:0005789	endoplasmic reticulum membrane	cellular_component	SLC9A6;KDELR2;RNF139;MGLL;ANTXR2;CLN3;CPT1C;DHCR7;DHCR24;ABCA1;ALDH3A2;SEC31A;FKBP5;PLD3;PITPNB;APOL2;UBXN7;BSCL2;GJA1;HMOX1;UBAC2;IFNGR2;ITPR1;LBR;FADS1;MGST1;ASPH;NFE2L1;NOTCH1;OCA2;UBXN1;PLA2G4A;PARP16;TMEM33;JPH2;PTGS1;PTGS2;RAC1;ELOVL5;SORT1;SCD;SEC13;DST;ALG13;TUSC3;CALR;CAMK2D;CANX;RNF185;ZW10;FADS2;MPDU1;SEC24C;EDEM1	0.000217397
GO:0042175	nuclear outer membrane-endoplasmic reticulum membrane network	cellular_component	SLC9A6;KDELR2;RNF139;MGLL;ANTXR2;CLN3;CPT1C;DHCR7;DHCR24;ABCA1;ALDH3A2;SEC31A;FKBP5;PLD3;PITPNB;APOL2;UBXN7;BSCL2;GJA1;HMOX1;UBAC2;IFNGR2;ITPR1;LBR;FADS1;MGST1;ASPH;NFE2L1;NOTCH1;OCA2;UBXN1;PLA2G4A;PARP16;TMEM33;JPH2;PTGS1;PTGS2;RAC1;ELOVL5;SORT1;SCD;SEC13;DST;ALG13;TUSC3;CALR;CAMK2D;CANX;RNF185;ZW10;FADS2;MPDU1;SEC24C;EDEM1	0.000364148
GO:0005768	endosome	cellular_component	CDK2;SLC9A6;PACSIN2;AP2M1;ANTXR2;CLN3;CLTC;CTSB;AP2A2;AP2B1;DDIT3;DNM2;DKK1;ATP11A;ACAP2;GJA1;SNX5;ANXA2;HSPA8;APP;IRAK1;IRF7;ARF1;RHOB;LAMP1;OCA2;VPS28;AMOTL2;SNX9;ANKFY1;VPS53;C16orf62;ALS2;PTPRN;RRAGD;RAC1;RAP1A;RPS27A;SORT1;KIF13A;TMBIM1;RRAGC;GNPNAT1;SNX1;TFRC;TLR4;TPT1;UBC;UBE2D3;VPS37B;CD164;SQSTM1;ARRDC4	1.23173e-06
GO:0044463	cell projection part	cellular_component	BASP1;SLC9A6;GIPC1;NCKAP1;PACSIN2;AP2M1;CNN3;CCSAP;DNM2;EEF1A1;CTTN;NAPEPLD;FLNA;EXOC7;MACF1;ULK3;AP3M1;GLI3;UBE2K;APBB1;APC;APP;KLC1;MAP4;MYO6;MYO10;ATP2B1;PAFAH1B1;SPATA6;ATG16L1;AMBRA1;CENPJ;PARD3;PTGS1;ALS2;PTPRK;PTPRN;RAC1;RAC3;RPS3;TLN1;TNFRSF1B;TPM1;VASP;CAD;CAMK2D;SPRY4;CANX;TMEM107;ITGA8;IQGAP1;SQSTM1;ARHGEF2	0.000220397
GO:0099512	supramolecular fiber	cellular_component	TUBA1B;TUBB4B;NEK6;HSPH1;CLTC;CCSAP;COL1A1;COL6A1;CSNK1A1;DCTN1;DYNC1H1;DNM2;CTTN;FLNA;MACF1;IFFO1;GJA1;EML4;APC;BIRC2;BIRC3;KLC1;STMN1;LMNA;LMNB1;MAP4;MYO6;PAFAH1B1;COL5A3;PCNT;PLS3;CENPJ;GNG12;PBXIP1;RAC1;RAC3;KIF13A;DST;SS18;TCP1;TNXB;TPM1;TPM4;CCT3;TUBB2A;YES1;TUBA1C;ACTN1;IQGAP1;ARHGEF2;ZW10;HAUS8	4.78577e-08
GO:0099081	supramolecular polymer	cellular_component	TUBA1B;TUBB4B;NEK6;HSPH1;CLTC;CCSAP;COL1A1;COL6A1;CSNK1A1;DCTN1;DYNC1H1;DNM2;CTTN;FLNA;MACF1;IFFO1;GJA1;EML4;APC;BIRC2;BIRC3;KLC1;STMN1;LMNA;LMNB1;MAP4;MYO6;PAFAH1B1;COL5A3;PCNT;PLS3;CENPJ;GNG12;PBXIP1;RAC1;RAC3;KIF13A;DST;SS18;TCP1;TNXB;TPM1;TPM4;CCT3;TUBB2A;YES1;TUBA1C;ACTN1;IQGAP1;ARHGEF2;ZW10;HAUS8	6.60591e-08
GO:0099080	supramolecular complex	cellular_component	TUBA1B;TUBB4B;NEK6;HSPH1;CLTC;CCSAP;COL1A1;COL6A1;CSNK1A1;DCTN1;DYNC1H1;DNM2;CTTN;FLNA;MACF1;IFFO1;GJA1;EML4;APC;BIRC2;BIRC3;KLC1;STMN1;LMNA;LMNB1;MAP4;MYO6;PAFAH1B1;COL5A3;PCNT;PLS3;CENPJ;GNG12;PBXIP1;RAC1;RAC3;KIF13A;DST;SS18;TCP1;TNXB;TPM1;TPM4;CCT3;TUBB2A;YES1;TUBA1C;ACTN1;IQGAP1;ARHGEF2;ZW10;HAUS8	6.91401e-08
GO:0030529	intracellular ribonucleoprotein complex	cellular_component	SRRM1;PRPF8;ATXN2L;DDX5;EIF4G1;CASC3;SCAF8;SNRNP200;JMJD6;PRPF40B;GAPDH;AGO2;RPL7L1;HNRNPL;HSPA8;MOV10;NPM1;NVL;MRPS2;LARP6;RAC1;ACTB;RPL3;RPL4;RPL8;RPL13;RPL19;RPL29;RPL31;RPL32;RPL37A;RPLP0;RPS3;RPS5;RPS9;RPS10;RPS14;RPS15A;RPS18;RPS27;RPS27A;SNRPA1;SON;SSB;MRPL24;CALR;CANX;DYRK2;NOP14;IQGAP1;SQSTM1	5.83114e-07
GO:1990904	ribonucleoprotein complex	cellular_component	SRRM1;PRPF8;ATXN2L;DDX5;EIF4G1;CASC3;SCAF8;SNRNP200;JMJD6;PRPF40B;GAPDH;AGO2;RPL7L1;HNRNPL;HSPA8;MOV10;NPM1;NVL;MRPS2;LARP6;RAC1;ACTB;RPL3;RPL4;RPL8;RPL13;RPL19;RPL29;RPL31;RPL32;RPL37A;RPLP0;RPS3;RPS5;RPS9;RPS10;RPS14;RPS15A;RPS18;RPS27;RPS27A;SNRPA1;SON;SSB;MRPL24;CALR;CANX;DYRK2;NOP14;IQGAP1;SQSTM1	6.07407e-07
GO:0044451	nucleoplasm part	cellular_component	CDK2;SRRM1;BASP1;PRPF8;NEK6;CPSF4;MORF4L1;CHD3;WDR5;ATXN2L;NACC1;DNTTIP1;AEBP2;CSNK1A1;CREBRF;HIPK1;FANCA;CASC3;MTF2;ACIN1;PRPF40B;SENP3;GLI3;HIPK2;GTF2H3;APBB1;LMNA;LRCH4;MBD1;KMT2A;MYO6;ARL6IP4;CDK12;POLR2B;KANSL3;DMAP1;EP400;ACTB;MMS19;TUT1;SUMO3;SON;SUPT5H;TAF4;ELL;SQSTM1;PPIG;TP53INP1;GINS1;UBAP2L	1.29401e-06
GO:0044429	mitochondrial part	cellular_component	TXNIP;PHB2;CPT1C;COX10;DLST;DNM2;DTYMK;IBA57;ALDH3A2;NNT;BCL2L13;LETMD1;HIGD1A;GARS;GJA1;GPD2;NR3C1;HCCS;ACADS;ACADSB;MGST1;NDUFA10;ATP5A1;MRPS2;SLC25A3;PLA2G4A;AMBRA1;DNAJC11;TOMM22;CIAPIN1;QARS;BCL2L2;ELAC2;BCS1L;RPS3;SDHA;SHMT2;SOD2;TAZ;UCP2;CSDE1;MRPL24;ACSF2;NUBPL;AIFM1;RNF185;SFXN5;ATP5J2;EXOG	0.00236955
GO:0099513	polymeric cytoskeletal fiber	cellular_component	TUBA1B;TUBB4B;NEK6;HSPH1;CLTC;CCSAP;CSNK1A1;DCTN1;DYNC1H1;DNM2;CTTN;FLNA;MACF1;IFFO1;GJA1;EML4;APC;BIRC2;BIRC3;KLC1;STMN1;LMNA;LMNB1;MAP4;MYO6;PAFAH1B1;PCNT;PLS3;CENPJ;GNG12;PBXIP1;RAC1;RAC3;KIF13A;DST;SS18;TCP1;TPM1;TPM4;CCT3;TUBB2A;YES1;TUBA1C;ACTN1;IQGAP1;ARHGEF2;ZW10;HAUS8	5.28744e-07
GO:0031012	extracellular matrix	cellular_component	TUBB4B;ADAMTS5;CLTC;COL1A1;COL6A1;DDX5;OLFML2A;DYNC1H1;EIF4A1;FLNA;FLNB;ALPL;GAPDH;GLG1;ANXA2;HSPA8;HSPG2;LMNA;MFGE8;MMP7;MMP11;MYH9;ATP5A1;P4HB;COL5A3;SERPINE1;PKM;PLEC;RAC1;RPS3;RPS5;RPS10;RPS14;RPS15A;RPS18;DST;TGM2;THBS1;THBS2;TIMP3;ACTG1;TNXB;CALR;CANX;NAV2;ADAMTS1;CD151	1.91251e-10
GO:0044427	chromosomal part	cellular_component	CDK2;CEBPB;STAG2;MORF4L1;CSNK1A1;DCTN1;DDB1;ASXL1;DNMT1;ESR1;FLNA;HIST1H1E;HELLS;APC;SMAD3;MBD1;MCM3;MCM4;MECP2;MKI67;PAFAH1B1;POLR2B;PPARD;PINX1;CDCA8;DMAP1;SMARCAD1;EP400;RFC1;ACTB;SEC13;ACD;SNAI2;SMARCB1;SMARCC2;SUMO3;SP1;SSB;TAF4;TCP1;IPO4;ELL;RUNX3;ZW10;MAGED1;GINS1;USP3	5.44576e-05
GO:0098590	plasma membrane region	cellular_component	CDH2;NCKAP1;PACSIN2;CLN3;CPE;CTNNA1;DNM2;EEF1A1;NAPEPLD;PSD3;MACF1;SCRIB;DSTYK;MYOF;GJA1;ANXA2;HMOX1;APBB1;APC;ARF1;LEPR;CD46;ABCC1;MYO6;MYO10;NOTCH1;ATP2B1;AMOTL2;RAPGEF6;PTGS2;RAC1;RPS3;SLC3A2;DST;TFRC;TGFBR2;TJP1;TLN1;TPM1;VASP;SPRY4;FZD6;ITGA8;SLC7A6;ARHGEF2;SLC4A7	0.00434481
GO:0005913	cell-cell adherens junction	cellular_component	CDH2;PAICS;GIPC1;PACSIN2;ATXN2L;CNN3;CTNNA1;EIF4G1;CTTN;ENO1;FASN;ALDOA;FLNA;FLNB;MACF1;SCRIB;GJA1;SNX5;GOLGA3;ANXA2;HDLBP;APC;HSPA8;LDHA;MYH9;MYO6;ATIC;SNX9;PKM;PLEC;PPL;RPL29;SLC3A2;SNX1;SPTAN1;TJP1;TLN1;VASP;ZYX;AHNAK;CALD1;ACTN1;IQGAP1;LRRFIP1;DLG5	2.22045e-16
GO:0048471	perinuclear region of cytoplasm	cellular_component	CTSB;DNM2;ATN1;ABCA1;EIF4A2;CMYA5;CASC3;SEC31A;FLNA;GAK;GAPDH;NDOR1;PKN3;ANXA2;HMOX1;APBB1;APC;NANOS1;APP;INHBB;ARF1;LAMP1;MCM3;MT1E;MYO6;PAFAH1B1;VPS54;VPS53;AMBRA1;RAB40C;RAC3;RAP1A;BDNF;SORT1;TFRC;TLR4;TNFRSF1B;TSC2;CALR;CAMK2D;AIFM1;TRIP10;BAG5;SEC24C;CTIF	9.68792e-07
GO:0031252	cell leading edge	cellular_component	CDH2;NCKAP1;PACSIN2;JMY;CTNNA1;DCTN1;DNM2;EEF1A1;CTTN;PLXND1;MACF1;SCRIB;SNX5;ANXA2;APBB1;APC;APP;ARF1;MYH9;MYO6;MYO10;ATP2B1;PAFAH1B1;SNX9;ENAH;ALS2;PTPN13;PTPRK;RAC1;RAC3;ACTA2;RPS3;PHACTR4;SNX1;DST;TLN1;TPM1;VASP;SPRY4;ITGA8;ACTN1;IQGAP1;ARHGEF2	1.17684e-13
GO:0005773	vacuole	cellular_component	AP2M1;CLN3;CLTC;MFSD12;COL6A1;CTSB;DAB2;AP2A2;AP2B1;EEF1A1;ATP11A;NCSTN;FTH1;GJA1;AP3M1;BBC3;ANPEP;GUSB;ANXA2;HSPA8;HSPG2;LAMP1;ARSB;MYO6;NAGA;OCA2;ANKFY1;ATG16L1;AMBRA1;RRAGD;SORT1;TMBIM1;RRAGC;TSC2;AHNAK;KXD1;VMP1;CAPN1;CD164;SQSTM1;TRIP10;TP53INP1	1.55659e-05
GO:0009986	cell surface	cellular_component	PHB2;ANTXR2;ABCA1;ANO6;DIP2A;ANPEP;ANXA2;APP;FAS;IL6ST;ITGA7;RHOB;RHOC;LAMP1;ARSB;CD46;MFGE8;MIF;MMP7;MYH9;NOTCH1;P4HB;PDGFRA;PLAU;HEG1;PTPRK;ROBO1;SORT1;CXCL12;SLC3A2;TFRC;TGFBR2;THBS1;TLN1;TLR4;CALR;FZD6;ITGA8;USP14;CD44	0.000863912
GO:0045202	synapse	cellular_component	CDH2;SLC9A6;GIPC1;FCHO2;AP2M1;CLN3;CPT1C;CNN3;CPE;DNM2;CTTN;PSD3;SCRIB;GAK;GSK3A;APBA2;APBB1;HSPA8;APP;ITPR1;ARF1;LAMP1;MAP4;MECP2;MYH9;NF1;ATP2B1;ASCC1;CDK16;ENAH;ALS2;PTPRN;CACNA1C;CAD;CAMK2D;CANX;ITGA8;USP14;ARHGEF2;SLC4A7	0.00298254
GO:1990234	transferase complex	cellular_component	CDK2;MORF4L1;WDR5;AEBP2;DAB2;DDB1;DLST;MTF2;BTBD3;SENP3;GTF2H3;HSPA8;MCM3;KMT2A;MYO6;DCAF8;CAB39;CDK12;PHKB;POLR2B;KANSL3;PRKAG1;DMAP1;EP400;CCND1;ACTB;MMS19;TAF4;TGFBR2;BRCC3;DCAF10;TUSC3;KCTD10;DYRK2;CUL4B;CCND3;KBTBD6;CCNF;UBAP2L	0.00334438
GO:0000323	lytic vacuole	cellular_component	AP2M1;CLN3;CLTC;MFSD12;COL6A1;CTSB;DAB2;AP2A2;AP2B1;EEF1A1;ATP11A;NCSTN;FTH1;GJA1;AP3M1;BBC3;ANPEP;GUSB;ANXA2;HSPA8;HSPG2;LAMP1;ARSB;MYO6;NAGA;OCA2;ANKFY1;RRAGD;SORT1;TMBIM1;RRAGC;TSC2;AHNAK;KXD1;CAPN1;CD164;SQSTM1;TRIP10	1.09383e-05
GO:0005764	lysosome	cellular_component	AP2M1;CLN3;CLTC;MFSD12;COL6A1;CTSB;DAB2;AP2A2;AP2B1;EEF1A1;ATP11A;NCSTN;FTH1;GJA1;AP3M1;BBC3;ANPEP;GUSB;ANXA2;HSPA8;HSPG2;LAMP1;ARSB;MYO6;NAGA;OCA2;ANKFY1;RRAGD;SORT1;TMBIM1;RRAGC;TSC2;AHNAK;KXD1;CAPN1;CD164;SQSTM1;TRIP10	1.09383e-05
GO:0005740	mitochondrial envelope	cellular_component	TXNIP;PHB2;CPT1C;COX10;DNM2;DTYMK;ALDH3A2;NNT;BCL2L13;LETMD1;HIGD1A;GJA1;GPD2;HCCS;MGST1;NDUFA10;ATP5A1;SLC25A3;PLA2G4A;AMBRA1;DNAJC11;TOMM22;CIAPIN1;BCL2L2;BCS1L;RPS3;SDHA;SHMT2;TAZ;UCP2;CSDE1;MRPL24;AIFM1;RNF185;SFXN5;ATP5J2;EXOG	0.00460595
GO:0098589	membrane region	cellular_component	CDH2;PACSIN2;FCHO2;AP2M1;CLN3;CLTC;CTNNA1;DAB2;AP2A2;AP2B1;DNM2;ABCA1;CTTN;SH3BP4;MYOF;GJA1;GPM6B;LRP12;ANXA2;HMOX1;BIRC2;BIRC3;APP;FAS;CD46;MYO6;ATP2B1;PTGS2;SORT1;TFRC;TGFBR2;TNFRSF1B;AHNAK;SERPINH1;IQGAP1;SYNJ2	2.34684e-09
GO:0098796	membrane protein complex	cellular_component	CDH2;RNF139;AP2M1;CLTC;CTNNA1;AP2A2;AP2B1;DCTN1;SEC31A;UBXN7;GJA1;AP3M1;SNX5;APC;FAS;ITGA7;MYH9;NDUFA10;ATP5A1;UBXN1;VPS28;ANKFY1;GNG12;TOMM22;RRAGD;BCS1L;SDHA;RRAGC;SNX1;VPS37B;ALG13;CALR;ITGA8;RNF185;ATP5J2;SEC24C	0.00130939
GO:0044440	endosomal part	cellular_component	SLC9A6;PACSIN2;AP2M1;ANTXR2;CLTC;CTSB;AP2A2;AP2B1;DKK1;ACAP2;SNX5;ANXA2;APP;IRAK1;IRF7;RHOB;LAMP1;OCA2;VPS28;ANKFY1;VPS53;RRAGD;RAC1;RPS27A;SORT1;KIF13A;TMBIM1;RRAGC;GNPNAT1;SNX1;TLR4;UBC;UBE2D3;VPS37B;CD164	1.23969e-06
GO:0015629	actin cytoskeleton	cellular_component	CDH2;ACTR2;STAG2;CNN3;CTNNA1;DCTN1;EEF1A1;CTTN;ALDOA;TRIM32;FLNA;FLNB;MYH9;MYO6;MYO10;NMT1;PLS3;GNG12;ACTR3B;RAC1;RAC3;ACTA2;SPTAN1;TPM1;TPM4;VASP;YES1;ZYX;AHNAK;CALD1;ELL;ACTN1;IQGAP1;ARHGEF2	1.12192e-05
GO:0036477	somatodendritic compartment	cellular_component	SLC9A6;GIPC1;CKB;CPT1C;CNN3;CPE;CTTN;FLNA;AGO2;GTF2I;APBB1;APP;IL6ST;LAMP1;MYO10;NF1;ATP2B1;PAFAH1B1;UBXN1;PARD3;ALS2;PTPRF;PTPRK;PTPRN;RAC3;ELOVL5;RPLP0;SORT1;TNFRSF1B;CAD;CAMK2D;CANX;ITGA8;ARHGEF2	0.00694947
GO:0005874	microtubule	cellular_component	TUBA1B;TUBB4B;NEK6;HSPH1;CLTC;CCSAP;DCTN1;DYNC1H1;DNM2;MACF1;EML4;APC;BIRC2;BIRC3;KLC1;STMN1;MAP4;PAFAH1B1;PCNT;CENPJ;PBXIP1;KIF13A;DST;SS18;TCP1;CCT3;TUBB2A;TUBA1C;IQGAP1;ARHGEF2;ZW10;HAUS8	3.01333e-06
GO:0044437	vacuolar part	cellular_component	AP2M1;CLN3;CLTC;MFSD12;COL6A1;CTSB;DAB2;AP2A2;AP2B1;EEF1A1;ATP11A;NCSTN;AP3M1;ANPEP;GUSB;ANXA2;HSPA8;HSPG2;LAMP1;ARSB;MYO6;OCA2;ANKFY1;ATG16L1;RRAGD;SORT1;TMBIM1;RRAGC;AHNAK;KXD1;VMP1;CD164	8.92776e-06
GO:0019866	organelle inner membrane	cellular_component	PHB2;COX10;ALDH3A2;NNT;LETMD1;HIGD1A;GPD2;HCCS;ITPR1;LBR;LMNB1;SMAD3;MGST1;NDUFA10;ATP5A1;SLC25A3;PLA2G4A;DNAJC11;TOMM22;BCS1L;RPS3;SDHA;SHMT2;TAZ;UCP2;CSDE1;MRPL24;AIFM1;SFXN5;ATP5J2;MATR3;EXOG	0.00123837
GO:0010008	endosome membrane	cellular_component	SLC9A6;PACSIN2;AP2M1;ANTXR2;CLTC;AP2A2;AP2B1;DKK1;ACAP2;SNX5;ANXA2;IRAK1;IRF7;RHOB;LAMP1;OCA2;VPS28;ANKFY1;VPS53;RAC1;RPS27A;SORT1;KIF13A;TMBIM1;GNPNAT1;SNX1;TLR4;UBC;UBE2D3;VPS37B;CD164	1.05377e-05
GO:0098552	side of membrane	cellular_component	ANTXR2;ABCA1;EEF1A1;SNX5;ANPEP;BIRC2;HSPA8;FAS;IL6ST;LAMP1;MFGE8;NF1;ATP2B1;P4HB;CDK16;SNX9;PDGFRA;GNG12;HEG1;PTPN4;CXCL12;TFRC;TGFBR2;THBS1;TLR4;YES1;CALR;CANX;IQGAP1;CYTH1	3.95698e-05
GO:0044297	cell body	cellular_component	CKB;CNN3;CPE;FLNA;GTF2I;APBB1;IL6ST;LAMP1;MYO10;ATP2B1;PAFAH1B1;UBXN1;PARD3;ALS2;PTPN13;PTPRF;PTPRK;PTPRN;RAC3;ACTA2;ELOVL5;SORT1;TCP1;TNFRSF1B;CCT3;CAD;CAMK2D;CANX;ITGA8;ARHGEF2	0.000594506
GO:0016604	nuclear body	cellular_component	CDK2;SRRM1;BASP1;PRPF8;NEK6;ATXN2L;NACC1;CSNK1A1;CREBRF;HIPK1;CASC3;ACIN1;PRPF40B;GLI3;HIPK2;APBB1;LMNA;LRCH4;MBD1;ARL6IP4;CDK12;EP400;TUT1;SUMO3;SON;ELL;SQSTM1;PPIG;TP53INP1	8.13007e-06
GO:0012506	vesicle membrane	cellular_component	GIPC1;PACSIN2;AP2M1;CLTC;CPE;DAB2;AP2A2;AP2B1;DNM2;SEC31A;MYOF;AP3M1;SNX5;HSPA8;APLP2;IFNGR2;ITPR1;LAMP1;CD46;MYO6;OCA2;SNX9;PTPRN;RPS27A;SEC13;UBC;CAMK2D;FZD6;SEC24C	0.0035213
GO:0000228	nuclear chromosome	cellular_component	CEBPB;MORF4L1;DDB1;ASXL1;ESR1;HIST1H1E;SMAD3;MBD1;MCM3;MCM4;POLR2B;PPARD;PINX1;SMARCAD1;EP400;ACTB;ACD;SNAI2;SMARCB1;SMARCC2;SP1;SSB;TAF4;TCP1;TOP2A;IPO4;RUNX3;GINS1;USP3	0.00393221
GO:0005774	vacuolar membrane	cellular_component	AP2M1;CLN3;CLTC;MFSD12;COL6A1;DAB2;AP2A2;AP2B1;EEF1A1;ATP11A;NCSTN;AP3M1;ANPEP;ANXA2;HSPA8;LAMP1;MYO6;OCA2;ANKFY1;ATG16L1;RRAGD;SORT1;TMBIM1;RRAGC;AHNAK;KXD1;VMP1;CD164	6.72188e-06
GO:0044454	nuclear chromosome part	cellular_component	CEBPB;MORF4L1;DDB1;ASXL1;ESR1;HIST1H1E;SMAD3;MBD1;MCM3;MCM4;POLR2B;PPARD;PINX1;SMARCAD1;EP400;ACTB;ACD;SNAI2;SMARCB1;SMARCC2;SP1;SSB;TAF4;TCP1;IPO4;RUNX3;GINS1;USP3	0.00269962
GO:0030659	cytoplasmic vesicle membrane	cellular_component	PACSIN2;AP2M1;CLTC;CPE;DAB2;AP2A2;AP2B1;DNM2;SEC31A;MYOF;AP3M1;SNX5;HSPA8;APLP2;IFNGR2;ITPR1;LAMP1;CD46;MYO6;OCA2;SNX9;PTPRN;RPS27A;SEC13;UBC;CAMK2D;FZD6;SEC24C	0.00415424
GO:0044445	cytosolic part	cellular_component	EIF4G1;ENO1;RPL7L1;RPL3;RPL4;RPL8;RPL13;RPL19;RPL29;RPL31;RPL32;RPL37A;RPLP0;RPS3;RPS5;RPS9;RPS10;RPS14;RPS15A;RPS18;RPS27;RPS27A;MMS19;TCP1;CCT3;TSC2;KXD1	1.58368e-08
GO:0005743	mitochondrial inner membrane	cellular_component	PHB2;COX10;ALDH3A2;NNT;LETMD1;HIGD1A;GPD2;HCCS;MGST1;NDUFA10;ATP5A1;SLC25A3;PLA2G4A;DNAJC11;TOMM22;BCS1L;RPS3;SDHA;SHMT2;TAZ;UCP2;CSDE1;MRPL24;AIFM1;SFXN5;ATP5J2;EXOG	0.00643191
GO:0043025	neuronal cell body	cellular_component	CKB;CNN3;CPE;FLNA;GTF2I;APBB1;IL6ST;LAMP1;MYO10;ATP2B1;PAFAH1B1;UBXN1;PARD3;ALS2;PTPRF;PTPRK;PTPRN;RAC3;ELOVL5;SORT1;TNFRSF1B;CAD;CAMK2D;CANX;ITGA8;ARHGEF2	0.00143999
GO:0000785	chromatin	cellular_component	CEBPB;STAG2;MORF4L1;ASXL1;DNMT1;ESR1;HIST1H1E;HELLS;SMAD3;MBD1;MECP2;PPARD;SMARCAD1;EP400;ACTB;SNAI2;SMARCB1;SMARCC2;SP1;TAF4;TCP1;IPO4;ELL;RUNX3;MAGED1;USP3	0.00236575
GO:0005840	ribosome	cellular_component	EIF4G1;RPL7L1;MRPS2;RPL3;RPL4;RPL8;RPL13;RPL19;RPL29;RPL31;RPL32;RPL37A;RPLP0;RPS3;RPS5;RPS9;RPS10;RPS14;RPS15A;RPS18;RPS27;RPS27A;MRPL24;CANX	8.21567e-07
GO:0005765	lysosomal membrane	cellular_component	AP2M1;CLN3;CLTC;MFSD12;COL6A1;DAB2;AP2A2;AP2B1;EEF1A1;ATP11A;NCSTN;AP3M1;ANPEP;ANXA2;HSPA8;LAMP1;MYO6;OCA2;ANKFY1;SORT1;TMBIM1;AHNAK;KXD1;CD164	3.64905e-05
GO:0098852	lytic vacuole membrane	cellular_component	AP2M1;CLN3;CLTC;MFSD12;COL6A1;DAB2;AP2A2;AP2B1;EEF1A1;ATP11A;NCSTN;AP3M1;ANPEP;ANXA2;HSPA8;LAMP1;MYO6;OCA2;ANKFY1;SORT1;TMBIM1;AHNAK;KXD1;CD164	3.64905e-05
GO:0044391	ribosomal subunit	cellular_component	EIF4G1;RPL7L1;MRPS2;RPL3;RPL4;RPL8;RPL13;RPL19;RPL29;RPL31;RPL32;RPL37A;RPLP0;RPS3;RPS5;RPS9;RPS10;RPS14;RPS15A;RPS18;RPS27;RPS27A;MRPL24	4.79113e-08
GO:0099568	cytoplasmic region	cellular_component	CDH2;ACTR2;GIPC1;EEF1A1;CTTN;FLNA;FLNB;EXOC7;AP3M1;ANXA2;ASPH;MYH9;MYO6;MYO10;PAFAH1B1;PARD3;ACTB;DST;SPTAN1;TPM4;CANX;TRIP10;AKAP12	0.000106308
GO:0005819	spindle	cellular_component	NEK6;CLTC;CCSAP;DCTN1;CTTN;NR3C1;BIRC2;BIRC3;APP;MAP4;MYH9;NPM1;PAFAH1B1;PINX1;CDCA8;RPS3;MMS19;BRCC3;ARHGEF2;ZW10;HAUS8;DLGAP5;CEP350	0.00013741
GO:0030424	axon	cellular_component	SLC9A6;AP2M1;CPT1C;CCSAP;GARS;AP3M1;APBB1;APP;NF1;PAFAH1B1;PARD3;ALS2;PTPRK;PTPRN;ROBO1;DST;TNFRSF1B;CAD;CAMK2D;CANX;IQGAP1;SYNJ2;FEZ2	0.00440265
GO:0043209	myelin sheath	cellular_component	PDCD6IP;TUBA1B;TUBB4B;CKB;DLST;EEF1A1;SCRIB;ANXA2;HSPA8;MIF;NDUFA10;ATP5A1;SLC25A3;PKM;PMP22;RAP1A;ACTB;RPS27A;SDHA;TCP1;CCT3;CANX	3.19878e-08
GO:0045121	membrane raft	cellular_component	CDH2;PACSIN2;CLN3;CTNNA1;ABCA1;MYOF;GJA1;GPM6B;ANXA2;HMOX1;BIRC2;BIRC3;APP;FAS;ATP2B1;PTGS2;TGFBR2;TNFRSF1B;AHNAK;SERPINH1;IQGAP1;SYNJ2	0.000131005
GO:0098857	membrane microdomain	cellular_component	CDH2;PACSIN2;CLN3;CTNNA1;ABCA1;MYOF;GJA1;GPM6B;ANXA2;HMOX1;BIRC2;BIRC3;APP;FAS;ATP2B1;PTGS2;TGFBR2;TNFRSF1B;AHNAK;SERPINH1;IQGAP1;SYNJ2	0.000138098
GO:0031984	organelle subcompartment	cellular_component	CLN3;CLTC;AP2B1;DNM2;ATP2C1;GOLGA3;GOLGA4;APP;ARF1;ASPH;SNX9;VPS54;CHPF2;PARP16;VPS53;RAC1;SORT1;KIF13A;ST6GAL1;CHAC1;TRIP10;GCC2	0.000827253
GO:0022626	cytosolic ribosome	cellular_component	EIF4G1;RPL7L1;RPL3;RPL4;RPL8;RPL13;RPL19;RPL29;RPL31;RPL32;RPL37A;RPLP0;RPS3;RPS5;RPS9;RPS10;RPS14;RPS15A;RPS18;RPS27;RPS27A	1.92801e-10
GO:0001726	ruffle	cellular_component	PACSIN2;DNM2;EEF1A1;CTTN;MACF1;SNX5;ANXA2;APC;MYH9;MYO6;MYO10;SNX9;ALS2;RAC1;RPS3;TLN1;TPM1;SPRY4;ACTN1;IQGAP1;ARHGEF2	4.95596e-08
GO:0016607	nuclear speck	cellular_component	SRRM1;BASP1;PRPF8;NEK6;ATXN2L;CSNK1A1;HIPK1;CASC3;ACIN1;PRPF40B;GLI3;APBB1;LMNA;MBD1;ARL6IP4;CDK12;EP400;TUT1;SON;ELL;PPIG	2.82634e-06
GO:0005938	cell cortex	cellular_component	CDH2;ACTR2;GIPC1;EEF1A1;CTTN;FLNA;FLNB;EXOC7;ANXA2;ASPH;MYH9;MYO6;MYO10;PAFAH1B1;PARD3;ACTB;DST;SPTAN1;TPM4;TRIP10;AKAP12	5.11125e-05
GO:0098687	chromosomal region	cellular_component	CDK2;CEBPB;STAG2;CSNK1A1;DCTN1;DDB1;DNMT1;HELLS;APC;MCM3;MCM4;MKI67;PAFAH1B1;POLR2B;PINX1;CDCA8;SEC13;ACD;SUMO3;SSB;ZW10	0.00258785
GO:0030027	lamellipodium	cellular_component	CDH2;NCKAP1;CTNNA1;DNM2;CTTN;PLXND1;SCRIB;APBB1;APC;APP;MYO10;ENAH;ALS2;PTPN13;RAC1;RAC3;ACTA2;PHACTR4;SNX1;VASP	1.14433e-06
GO:0019898	extrinsic component of membrane	cellular_component	CDH2;PACSIN2;MGLL;CTNNA1;SNX5;GOLGA3;MYLIP;ANXA2;APC;MFGE8;NMT1;CDK16;SNX9;GNG12;WDR45B;RAC1;SNX1;YES1;IQGAP1;CYTH1	0.000391303
GO:0098791	Golgi subcompartment	cellular_component	CLN3;CLTC;AP2B1;DNM2;ATP2C1;GOLGA3;GOLGA4;APP;ARF1;SNX9;VPS54;CHPF2;VPS53;RAC1;SORT1;KIF13A;ST6GAL1;CHAC1;TRIP10;GCC2	0.0022278
GO:0043235	receptor complex	cellular_component	CPT1C;DAB2;FGFR1;PLXND1;BIRC2;APP;IL4R;IL6ST;IRAK1;ITGA7;LEPR;SMAD3;MYH9;NOTCH1;NT5DC3;TFRC;TGFBR2;TLR4;ITGA8;CD44	0.00700339
GO:0030139	endocytic vesicle	cellular_component	HYOU1;GIPC1;HSPH1;AP2M1;CLTC;AP2A2;AP2B1;DNM2;DVL2;ABCA1;LAMP1;MYO6;RAPGEF6;AMBRA1;RAP1A;RPS27A;UBC;CALR;CAMK2D	0.000916606
GO:0000790	nuclear chromatin	cellular_component	CEBPB;MORF4L1;ASXL1;ESR1;HIST1H1E;SMAD3;MBD1;PPARD;EP400;ACTB;SNAI2;SMARCB1;SMARCC2;SP1;TAF4;TCP1;IPO4;RUNX3;USP3	0.00412014
GO:0043292	contractile fiber	cellular_component	ENO1;CMYA5;ALDOA;TRIM32;FLNA;FLNB;GJA1;ARF1;PLEC;JPH2;ACTA2;DST;TPM1;TPM4;CACNA1C;AHNAK;CALD1;ACTN1	0.000233369
GO:0030135	coated vesicle	cellular_component	FCHO2;AP2M1;CLTC;DAB2;AP2A2;AP2B1;DNM2;DVL2;SEC31A;SH3BP4;HSPA8;APP;ARF1;MYO6;SNX9;SORT1;SEC13;SEC24C	0.000944501
GO:0031256	leading edge membrane	cellular_component	NCKAP1;PACSIN2;DNM2;EEF1A1;MACF1;APC;MYO6;ATP2B1;PTPRK;RAC1;RPS3;TLN1;TPM1;VASP;SPRY4;ITGA8;ARHGEF2	2.61642e-06
GO:0042470	melanosome	cellular_component	PDCD6IP;CLTC;CTSB;FASN;NCSTN;ANXA2;HSPA8;LAMP1;NAP1L1;OCA2;P4HB;TMEM33;RAC1;SLC3A2;TFRC;CANX	3.85203e-07
GO:0048770	pigment granule	cellular_component	PDCD6IP;CLTC;CTSB;FASN;NCSTN;ANXA2;HSPA8;LAMP1;NAP1L1;OCA2;P4HB;TMEM33;RAC1;SLC3A2;TFRC;CANX	3.85203e-07
GO:0034399	nuclear periphery	cellular_component	SRRM1;CEBPB;PHB2;ATN1;SCAF8;TNPO1;LMNA;LMNB1;MBD1;SMARCAD1;SRPK1;CAD;IPO4;RUNX1T1;PPIG;MATR3	2.40559e-06
GO:0044449	contractile fiber part	cellular_component	ENO1;CMYA5;ALDOA;TRIM32;FLNA;FLNB;ARF1;PLEC;JPH2;ACTA2;DST;TPM1;TPM4;CACNA1C;AHNAK;ACTN1	0.000816746
GO:0005802	trans-Golgi network	cellular_component	CLN3;CLTC;AP2B1;DNM2;ATP2C1;GOLGA4;APP;ARF1;SNX9;VPS54;VPS53;RAC1;KIF13A;CHAC1;TRIP10;GCC2	0.000911518
GO:0030016	myofibril	cellular_component	ENO1;CMYA5;ALDOA;TRIM32;FLNA;FLNB;ARF1;PLEC;JPH2;DST;TPM1;TPM4;CACNA1C;AHNAK;CALD1;ACTN1	0.00107111
GO:0009897	external side of plasma membrane	cellular_component	ANTXR2;ABCA1;ANPEP;FAS;IL6ST;LAMP1;MFGE8;P4HB;PDGFRA;HEG1;CXCL12;TFRC;TGFBR2;THBS1;TLR4;CALR	0.00206351
GO:0005770	late endosome	cellular_component	SLC9A6;CLN3;DDIT3;GJA1;ANXA2;HSPA8;ARF1;RHOB;LAMP1;VPS28;RAP1A;GNPNAT1;TPT1;VPS37B;SQSTM1	0.00558227
GO:0005905	clathrin-coated pit	cellular_component	FCHO2;AP2M1;CLTC;DAB2;AP2A2;AP2B1;DNM2;CTTN;SH3BP4;LRP12;APP;MYO6;SORT1;TFRC	6.27783e-08
GO:0000775	chromosome, centromeric region	cellular_component	CEBPB;STAG2;CSNK1A1;DCTN1;DNMT1;HELLS;APC;MKI67;PAFAH1B1;PINX1;CDCA8;SEC13;SUMO3;ZW10	0.00373169
GO:0005788	endoplasmic reticulum lumen	cellular_component	HYOU1;ADAMTS5;COL1A1;COL6A1;PACS2;ARSB;P4HB;COL5A3;PTGS2;THBS1;ARSJ;CALR;CANX;SERPINH1	0.00735967
GO:0016363	nuclear matrix	cellular_component	SRRM1;CEBPB;PHB2;ATN1;SCAF8;LMNB1;MBD1;SMARCAD1;SRPK1;CAD;RUNX1T1;PPIG;MATR3	2.22347e-05
GO:0019897	extrinsic component of plasma membrane	cellular_component	CDH2;CTNNA1;SNX5;ANXA2;APC;MFGE8;CDK16;SNX9;GNG12;RAC1;YES1;IQGAP1;CYTH1	0.000777394
GO:0030136	clathrin-coated vesicle	cellular_component	FCHO2;AP2M1;CLTC;DAB2;AP2A2;AP2B1;DNM2;DVL2;SH3BP4;HSPA8;MYO6;SNX9;SORT1	0.00222762
GO:0030017	sarcomere	cellular_component	ENO1;CMYA5;ALDOA;TRIM32;FLNA;FLNB;ARF1;JPH2;DST;TPM1;TPM4;CACNA1C;ACTN1	0.00683144
GO:0098858	actin-based cell projection	cellular_component	DYNC1H1;UBE2K;APBB1;APP;MYO6;MYO10;PAFAH1B1;PDGFRA;ENAH;ZSWIM6;ACTA2;VASP;SLC4A7	0.00747921
GO:0032587	ruffle membrane	cellular_component	PACSIN2;DNM2;EEF1A1;MACF1;APC;MYO6;RAC1;RPS3;TLN1;TPM1;SPRY4;ARHGEF2	1.6742e-05
GO:0005884	actin filament	cellular_component	CTTN;FLNA;MYO6;PLS3;GNG12;RAC1;RAC3;TPM1;TPM4;YES1;ACTN1;IQGAP1	2.73723e-05
GO:0015934	large ribosomal subunit	cellular_component	RPL7L1;RPL3;RPL4;RPL8;RPL13;RPL19;RPL29;RPL31;RPL32;RPL37A;RPLP0;MRPL24	0.000538316
GO:0030426	growth cone	cellular_component	BASP1;DNM2;CTTN;EXOC7;APBB1;APP;KLC1;PAFAH1B1;PARD3;ALS2;RAC3;IQGAP1	0.00241954
GO:0030427	site of polarized growth	cellular_component	BASP1;DNM2;CTTN;EXOC7;APBB1;APP;KLC1;PAFAH1B1;PARD3;ALS2;RAC3;IQGAP1	0.00324033
GO:0022625	cytosolic large ribosomal subunit	cellular_component	RPL7L1;RPL3;RPL4;RPL8;RPL13;RPL19;RPL29;RPL31;RPL32;RPL37A;RPLP0	7.76282e-06
GO:0015935	small ribosomal subunit	cellular_component	EIF4G1;MRPS2;RPS3;RPS5;RPS9;RPS10;RPS14;RPS15A;RPS18;RPS27;RPS27A	1.22545e-05
GO:1902911	protein kinase complex	cellular_component	CDK2;DAB2;GTF2H3;CAB39;CDK12;PHKB;PRKAG1;CCND1;MMS19;TGFBR2;CCND3	0.000292386
GO:0044448	cell cortex part	cellular_component	CDH2;ACTR2;EEF1A1;CTTN;FLNA;EXOC7;ASPH;MYH9;ACTB;SPTAN1;TPM4	0.00257675
GO:0022627	cytosolic small ribosomal subunit	cellular_component	EIF4G1;RPS3;RPS5;RPS9;RPS10;RPS14;RPS15A;RPS18;RPS27;RPS27A	1.12521e-06
GO:1902554	serine/threonine protein kinase complex	cellular_component	CDK2;DAB2;GTF2H3;CAB39;CDK12;PHKB;CCND1;MMS19;TGFBR2;CCND3	0.000391076
GO:0060205	cytoplasmic vesicle lumen	cellular_component	HYOU1;HSPH1;ALDOA;IGF2;APP;SERPINE1;THBS1;TIMP3;CALR;ACTN1	0.00231452
GO:0031983	vesicle lumen	cellular_component	HYOU1;HSPH1;ALDOA;IGF2;APP;SERPINE1;THBS1;TIMP3;CALR;ACTN1	0.00248625
GO:0044420	extracellular matrix component	cellular_component	COL1A1;ANXA2;HSPG2;COL5A3;DST;THBS2;TIMP3;TNXB;ADAMTS1;CD151	0.00614706
GO:0030863	cortical cytoskeleton	cellular_component	CDH2;ACTR2;EEF1A1;CTTN;FLNA;MYH9;ACTB;SPTAN1;TPM4	0.00191841
GO:0044291	cell-cell contact zone	cellular_component	CDH2;CTNNA1;SCRIB;GJA1;TJP1;AHNAK;CAMK2D;ACTN1	0.00138673
GO:0031091	platelet alpha granule	cellular_component	ALDOA;APLP2;IGF2;APP;SERPINE1;THBS1;THBS2;ACTN1	0.00346894
GO:0044853	plasma membrane raft	cellular_component	CDH2;PACSIN2;CLN3;CTNNA1;MYOF;HMOX1;PTGS2;TGFBR2	0.00643838
GO:0005776	autophagosome	cellular_component	CLN3;FTH1;LAMP1;ATG16L1;AMBRA1;VMP1;SQSTM1;TP53INP1	0.00741604
GO:0032432	actin filament bundle	cellular_component	FLNB;MYH9;PLS3;TPM1;TPM4;ZYX;ACTN1	0.00201979
GO:0045334	clathrin-coated endocytic vesicle	cellular_component	AP2M1;CLTC;AP2A2;AP2B1;DNM2;DVL2;MYO6	0.00630798
GO:0016528	sarcoplasm	cellular_component	ITPR1;ASPH;PLEC;JPH2;THBS1;CALR;CAMK2D	0.00684664
GO:1902562	H4 histone acetyltransferase complex	cellular_component	MORF4L1;WDR5;DMAP1;EP400;ACTB;UBAP2L	0.00171875
GO:0030120	vesicle coat	cellular_component	AP2M1;CLTC;AP2A2;AP2B1;SEC31A;SEC24C	0.00451899
GO:0001725	stress fiber	cellular_component	FLNB;MYH9;TPM1;TPM4;ZYX;ACTN1	0.00502209
GO:0014704	intercalated disc	cellular_component	CDH2;CTNNA1;GJA1;TJP1;CAMK2D;ACTN1	0.00502209
GO:0097517	contractile actin filament bundle	cellular_component	FLNB;MYH9;TPM1;TPM4;ZYX;ACTN1	0.00502209
GO:0036019	endolysosome	cellular_component	AP2M1;CLTC;CTSB;AP2A2;AP2B1	0.000180335
GO:0031941	filamentous actin	cellular_component	FLNA;MYO6;RAC3;TPM1;TPM4	0.00248608
GO:0000407	pre-autophagosomal structure	cellular_component	ULK3;ATG16L1;WDR45B;VMP1;SQSTM1	0.00336735
GO:0036020	endolysosome membrane	cellular_component	AP2M1;CLTC;AP2A2;AP2B1	0.000490629
GO:0030132	clathrin coat of coated pit	cellular_component	AP2M1;CLTC;AP2A2;AP2B1	0.00258624
GO:0035267	NuA4 histone acetyltransferase complex	cellular_component	MORF4L1;DMAP1;EP400;ACTB	0.00258624
GO:0043189	H4/H2A histone acetyltransferase complex	cellular_component	MORF4L1;DMAP1;EP400;ACTB	0.00258624
GO:0001891	phagocytic cup	cellular_component	DNM2;SNX5;RAC1;TRIP10	0.0031904
GO:0030904	retromer complex	cellular_component	DCTN1;SNX5;ANKFY1;SNX1	0.00467302
GO:0016281	eukaryotic translation initiation factor 4F complex	cellular_component	EIF4A1;EIF4A2;EIF4G1	0.0026718
GO:0016342	catenin complex	cellular_component	CDH2;CTNNA1;APC	0.0026718
GO:0044754	autolysosome	cellular_component	FTH1;LAMP1;SQSTM1	0.0026718
GO:0005916	fascia adherens	cellular_component	CDH2;GJA1;ACTN1	0.00372276
GO:0090723	growth cone part	cellular_component	EXOC7;APBB1;APP	0.00499282
GO:0005583	fibrillar collagen trimer	cellular_component	COL1A1;COL5A3;TNXB	0.00649355
GO:0071564	npBAF complex	cellular_component	SMARCB1;SMARCC2;SS18	0.00649355
GO:0098643	banded collagen fibril	cellular_component	COL1A1;COL5A3;TNXB	0.00649355
