# Supplementary material for: Identification and integrated analysis of differentially expressed lncRNAs and circRNAs reveal the potential ceRNA networks during PDLSC osteogenic differentiation
Source: BMC Genet. 2017 Dec 2;18:100. doi: 10.1186/s12863-017-0569-4 (PMC5712120; doi:10.1186/s12863-017-0569-4)
Supplement: Supplementary file 12 — target mRNAs_KEGG pathway enrichment.xlsx Pathways enriched by target mRNAs through KEGG analysis (XLSX 20 kb) [file 12863_2017_569_MOESM12_ESM.xlsx]

## Sheet: KEGG pathway enrichment
geneset	description	OverlapGene_UserID	P Value
hsa04520	Adherens junction - Homo sapiens (human)	CTNNA1;FGFR1;SMAD3;NLK;PARD3;PTPRF;RAC1;RAC3;ACTB;SNAI2;TGFBR2;TJP1;ACTG1;YES1;ACTN1;IQGAP1	8.08141e-07
hsa03010	Ribosome - Homo sapiens (human)	MRPS2;RPL3;RPL4;RPL8;RPL13;RPL19;RPL29;RPL31;RPL32;RPL37A;RPLP0;RPS3;RPS5;RPS9;RPS10;RPS14;RPS15A;RPS18;RPS27;RPS27A;MRPL24	3.90875e-05
hsa04390	Hippo signaling pathway - Homo sapiens (human)	YAP1;FRMD6;CSNK1E;CTNNA1;DVL2;SCRIB;BBC3;APC;BIRC2;SMAD3;MYC;SERPINE1;PARD3;CCND1;ACTB;SNAI2;TEAD1;TGFBR2;ACTG1;FZD6;CCND3	3.90875e-05
hsa05205	Proteoglycans in cancer - Homo sapiens (human)	AKT3;DDX5;CTTN;ESR1;FGFR1;FLNA;FLNB;HSPG2;IGF2;FAS;ARAF;ITPR1;MYC;PLAU;RAC1;CCND1;ACTB;THBS1;TIMP3;TLR4;ACTG1;CAMK2D;FZD6;IQGAP1;CD44	5.00715e-05
hsa04510	Focal adhesion - Homo sapiens (human)	AKT3;COL1A1;COL6A1;FLNA;FLNB;BIRC2;BIRC3;ITGA7;PDGFRA;RAC1;RAC3;RAP1A;CCND1;ACTB;THBS1;THBS2;TLN1;ACTG1;TNXB;VASP;ZYX;ITGA8;ACTN1;CCND3	0.00011613
hsa04210	Apoptosis - Homo sapiens (human)	AKT3;TUBA1B;CTSB;DDIT3;BBC3;BIRC2;BIRC3;FAS;ITPR1;LMNA;LMNB1;PTPN13;ACTB;SPTAN1;ACTG1;CAPN1;TUBA1C;AIFM1	0.000294983
hsa01212	Fatty acid metabolism - Homo sapiens (human)	CPT1C;FASN;ACAA1;ACADS;ACADSB;FADS1;ELOVL5;SCD;FADS2	0.000667301
hsa05412	Arrhythmogenic right ventricular cardiomyopathy (ARVC) - Homo sapiens (human)	CDH2;CTNNA1;GJA1;ITGA7;LMNA;CACNA2D3;ACTB;ACTG1;CACNA1C;ITGA8;ACTN1	0.00134603
hsa05132	Salmonella infection - Homo sapiens (human)	DYNC1H1;FLNA;FLNB;PKN3;IFNGR2;KLC1;MYH9;RAC1;ACTB;TJP1;TLR4;ACTG1	0.00145457
hsa04010	MAPK signaling pathway - Homo sapiens (human)	AKT3;DDIT3;DUSP1;DUSP5;FGFR1;FLNA;FLNB;HSPA8;FAS;STMN1;MYC;NF1;PDGFRA;NLK;PLA2G4A;CACNA2D3;GNG12;TAOK1;RAC1;RAC3;RAP1A;BDNF;STK4;TGFBR2;CACNA1C	0.00146095
hsa05130	Pathogenic Escherichia coli infection - Homo sapiens (human)	TUBA1B;TUBB4B;CTTN;ACTB;TLR4;ACTG1;TUBB2A;TUBA1C;ARHGEF2	0.00183793
hsa04115	p53 signaling pathway - Homo sapiens (human)	CDK2;BBC3;IGFBP3;FAS;SERPINE1;CCND1;ZMAT3;THBS1;TSC2;CCND3	0.00267429
hsa04310	Wnt signaling pathway - Homo sapiens (human)	CSNK1A1;CSNK1E;DVL2;DKK1;APC;SMAD3;MMP7;MYC;NLK;PPARD;RAC1;RAC3;CCND1;CAMK2D;FZD6;CCND3	0.00279648
hsa05210	Colorectal cancer - Homo sapiens (human)	AKT3;APC;ARAF;SMAD3;MYC;RAC1;RAC3;CCND1;TGFBR2	0.00426552
hsa01523	Antifolate resistance - Homo sapiens (human)	ABCC5;DHFR;GART;ABCC1;ATIC;SHMT2	0.0044925
hsa04141	Protein processing in endoplasmic reticulum - Homo sapiens (human)	HYOU1;HSPH1;DDIT3;SEC31A;HSPA8;P4HB;SEC13;UBE2D3;UBE2G1;TUSC3;UBXN6;CALR;CANX;CAPN1;RNF185;SEC24C;EDEM1	0.00525631
hsa01040	Biosynthesis of unsaturated fatty acids - Homo sapiens (human)	ACAA1;FADS1;ELOVL5;SCD;FADS2	0.00558931
hsa04550	Signaling pathways regulating pluripotency of stem cells - Homo sapiens (human)	AKT3;DVL2;FGFR1;APC;ID3;IL6ST;INHBB;LIF;SMAD3;SMAD5;MYC;SMARCAD1;TBX3;FZD6;SETDB1	0.00641983
hsa04066	HIF-1 signaling pathway - Homo sapiens (human)	AKT3;ENO1;ALDOA;GAPDH;HMOX1;IFNGR2;LDHA;ARNT;SERPINE1;TFRC;TLR4;CAMK2D	0.00661543
hsa04961	Endocrine and other factor-regulated calcium reabsorption - Homo sapiens (human)	AP2M1;CLTC;AP2A2;AP2B1;DNM2;ESR1;ATP2B1	0.00980576
hsa05410	Hypertrophic cardiomyopathy (HCM) - Homo sapiens (human)	ITGA7;LMNA;PRKAG1;CACNA2D3;ACTB;ACTG1;TPM1;TPM4;CACNA1C;ITGA8	0.0100928
hsa04145	Phagosome - Homo sapiens (human)	TUBA1B;TUBB4B;DYNC1H1;LAMP1;RAC1;ACTB;TFRC;THBS1;THBS2;TLR4;ACTG1;TUBB2A;CALR;CANX;TUBA1C	0.0131667
hsa04144	Endocytosis - Homo sapiens (human)	PDCD6IP;RNF41;AP2M1;CLTC;DAB2;AP2A2;AP2B1;DNM2;PSD3;ACAP2;SNX5;HSPA8;ARF1;SMAD3;VPS28;PDGFRA;PARD3;SNX1;TFRC;TGFBR2;VPS37B;CYTH1	0.0151629
hsa05213	Endometrial cancer - Homo sapiens (human)	AKT3;CTNNA1;FOXO3;APC;ARAF;MYC;CCND1	0.0167426
hsa00670	One carbon pool by folate - Homo sapiens (human)	DHFR;GART;ATIC;SHMT2	0.0176284
hsa04068	FoxO signaling pathway - Homo sapiens (human)	AKT3;CDK2;CSNK1E;FOXO1;FOXO3;ARAF;SMAD3;NLK;PRKAG1;CCND1;SOD2;STK4;TGFBR2	0.0208195
hsa05202	Transcriptional misregulation in cancer - Homo sapiens (human)	CEBPB;DDIT3;DDX5;FOXO1;BIRC3;IGFBP3;KMT2A;MYC;PLAU;SP1;SS18;TGFBR2;WHSC1;HIST1H3G;HIST1H3B;RUNX1T1	0.0236123
hsa04512	ECM-receptor interaction - Homo sapiens (human)	COL1A1;COL6A1;HSPG2;ITGA7;THBS1;THBS2;TNXB;ITGA8;CD44	0.0250184
hsa05221	Acute myeloid leukemia - Homo sapiens (human)	AKT3;ARAF;MYC;PIM1;PPARD;CCND1;RUNX1T1	0.0265863
hsa00790	Folate biosynthesis - Homo sapiens (human)	DHFR;ALPL;QDPR	0.0392501
hsa04922	Glucagon signaling pathway - Homo sapiens (human)	AKT3;CPT1C;FOXO1;ITPR1;LDHA;PHKB;PKM;PRKAG1;PYGL;CAMK2D	0.0396324
hsa05016	Huntington's disease - Homo sapiens (human)	AP2M1;CLTC;AP2A2;AP2B1;DCTN1;BBC3;ITPR1;NDUFA10;ATP5A1;POLR2B;BDNF;SDHA;SOD2;SP1;TAF4;TGM2	0.041303
hsa05414	Dilated cardiomyopathy - Homo sapiens (human)	ITGA7;LMNA;CACNA2D3;ACTB;ACTG1;TPM1;TPM4;CACNA1C;ITGA8	0.0421981
hsa05162	Measles - Homo sapiens (human)	AKT3;CDK2;BBC3;HSPA8;IFNGR2;FAS;IRAK1;IRF7;CD46;CCND1;TLR4;CCND3	0.0483521
hsa05212	Pancreatic cancer - Homo sapiens (human)	AKT3;ARAF;SMAD3;RAC1;RAC3;CCND1;TGFBR2	0.0529817
hsa04152	AMPK signaling pathway - Homo sapiens (human)	AKT3;CPT1C;FASN;FOXO1;FOXO3;LEPR;CAB39;PRKAG1;CCND1;SCD;TSC2	0.0554004
hsa04392	Hippo signaling pathway -multiple species - Homo sapiens (human)	YAP1;FRMD6;CSNK1E;TEAD1	0.0601613
hsa05223	Non-small cell lung cancer - Homo sapiens (human)	AKT3;FOXO3;EML4;ARAF;CCND1;STK4	0.0677452
hsa04350	TGF-beta signaling pathway - Homo sapiens (human)	ID3;INHBB;SMAD3;SMAD5;MYC;SP1;TGFBR2;THBS1	0.0677983
hsa05224	Breast cancer - Homo sapiens (human)	AKT3;CSNK1A1;DVL2;ESR1;FGFR1;APC;ARAF;MYC;NOTCH1;CCND1;SP1;FZD6	0.0745977
hsa00071	Fatty acid degradation - Homo sapiens (human)	CPT1C;ALDH3A2;ACAA1;ACADS;ACADSB	0.0749657
hsa04933	AGE-RAGE signaling pathway in diabetic complications - Homo sapiens (human)	AKT3;COL1A1;FOXO1;SMAD3;SERPINE1;PIM1;RAC1;CCND1;TGFBR2	0.0766841
hsa03320	PPAR signaling pathway - Homo sapiens (human)	CPT1C;ACAA1;SLC27A1;PPARD;SCD;UBC;FADS2	0.0774047
hsa05416	Viral myocarditis - Homo sapiens (human)	EIF4G1;RAC1;RAC3;CCND1;ACTB;ACTG1	0.0828511
hsa04540	Gap junction - Homo sapiens (human)	TUBA1B;TUBB4B;GJA1;ITPR1;PDGFRA;TJP1;TUBB2A;TUBA1C	0.083984
hsa05200	Pathways in cancer - Homo sapiens (human)	AKT3;CDK2;CTNNA1;DVL2;FGFR1;FOXO1;GLI3;APC;BIRC2;BIRC3;FAS;ARAF;ARNT;SMAD3;MYC;PDGFRA;PPARD;GNG12;PTGS2;RAC1;RAC3;CCND1;CXCL12;STK4;TGFBR2;FZD6;RUNX1T1	0.0855752
hsa05142	Chagas disease (American trypanosomiasis) - Homo sapiens (human)	AKT3;IFNGR2;FAS;IRAK1;SMAD3;SERPINE1;TGFBR2;TLR4;CALR	0.0884178
hsa01524	Platinum drug resistance - Homo sapiens (human)	AKT3;BBC3;BIRC2;BIRC3;FAS;MGST1;TOP2A	0.0917225
hsa04810	Regulation of actin cytoskeleton - Homo sapiens (human)	NCKAP1;FGFR1;APC;ITGA7;ARAF;MYH9;PDGFRA;ENAH;GNG12;RAC1;RAC3;ACTB;ACTG1;ITGA8;ACTN1;IQGAP1	0.0928313
hsa04611	Platelet activation - Homo sapiens (human)	AKT3;COL1A1;ITPR1;PLA2G4A;PTGS1;RAP1A;ACTB;TLN1;ACTG1;VASP	0.0992428
hsa04142	Lysosome - Homo sapiens (human)	CLN3;CLTC;CTSB;AP3M1;GUSB;LAMP1;ARSB;NAGA;SORT1;CD164	0.103352
hsa04530	Tight junction - Homo sapiens (human)	AKT3;CTNNA1;CTTN;MYH9;PARD3;ACTB;SPTAN1;TJP1;ACTG1;YES1;ACTN1	0.104482
hsa03013	RNA transport - Homo sapiens (human)	POM121C;SRRM1;RPP14;EEF1A1;EIF4A1;EIF4A2;EIF4G1;CASC3;ACIN1;ELAC2;SEC13;SUMO3;EIF2B5	0.104604
hsa05100	Bacterial invasion of epithelial cells - Homo sapiens (human)	CLTC;CTNNA1;DNM2;CTTN;RAC1;ACTB;ACTG1	0.107424
hsa04910	Insulin signaling pathway - Homo sapiens (human)	AKT3;FASN;FOXO1;EXOC7;ARAF;PHKB;PRKAG1;PTPRF;PYGL;TSC2;TRIP10	0.10845
hsa04213	Longevity regulating pathway - multiple species - Homo sapiens (human)	AKT3;FOXO1;FOXO3;HSPA8;PRKAG1;SOD2	0.111818
hsa03030	DNA replication - Homo sapiens (human)	MCM3;MCM4;RFC1;RNASEH2B	0.11314
hsa05110	Vibrio cholerae infection - Homo sapiens (human)	KDELR2;ARF1;ACTB;TJP1;ACTG1	0.121847
hsa04726	Serotonergic synapse - Homo sapiens (human)	DUSP1;APP;ARAF;ITPR1;PLA2G4A;GNG12;PTGS1;PTGS2;CACNA1C	0.129618
hsa00010	Glycolysis / Gluconeogenesis - Homo sapiens (human)	ENO1;ALDH3A2;ALDOA;GAPDH;LDHA;PKM	0.131368
hsa05230	Central carbon metabolism in cancer - Homo sapiens (human)	AKT3;FGFR1;LDHA;MYC;PDGFRA;PKM	0.131368
hsa01200	Carbon metabolism - Homo sapiens (human)	DLST;ENO1;ALDOA;GAPDH;ACADS;PGD;PKM;SDHA;SHMT2	0.134736
hsa00592	alpha-Linolenic acid metabolism - Homo sapiens (human)	ACAA1;PLA2G4A;FADS2	0.136465
hsa05206	MicroRNAs in cancer - Homo sapiens (human)	DNMT1;HMOX1;APC;STMN1;ABCC1;MYC;NOTCH1;PDGFRA;PIM1;PLAU;PTGS2;CCND1;BCL2L2;SOX4;THBS1;TIMP3;TNXB;TPM1;CD44;ZEB2	0.141319
hsa05231	Choline metabolism in cancer - Homo sapiens (human)	AKT3;PDGFRA;PLA2G4A;RAC1;RAC3;SP1;TSC2;DGKE	0.150716
hsa05134	Legionellosis - Homo sapiens (human)	EEF1A1;BCL2L13;HSPA8;ARF1;TLR4	0.153521
hsa05222	Small cell lung cancer - Homo sapiens (human)	AKT3;CDK2;BIRC2;BIRC3;MYC;PTGS2;CCND1	0.155708
hsa04919	Thyroid hormone signaling pathway - Homo sapiens (human)	AKT3;ESR1;FOXO1;MYC;NOTCH1;CCND1;ACTB;ACTG1;TSC2	0.156235
hsa05219	Bladder cancer - Homo sapiens (human)	ARAF;MYC;CCND1;THBS1	0.160079
hsa00860	Porphyrin and chlorophyll metabolism - Homo sapiens (human)	COX10;GUSB;HCCS;HMOX1	0.170218
hsa04120	Ubiquitin mediated proteolysis - Homo sapiens (human)	DDB1;TRIM32;UBE2K;BIRC2;BIRC3;UBE2O;UBE2D3;UBE2G1;UBE2H;CUL4B	0.170776
hsa04722	Neurotrophin signaling pathway - Homo sapiens (human)	AKT3;FOXO3;IRAK1;RAC1;RAP1A;BDNF;SORT1;CAMK2D;MAGED1	0.173391
hsa05220	Chronic myeloid leukemia - Homo sapiens (human)	AKT3;ARAF;SMAD3;MYC;CCND1;TGFBR2	0.174889
hsa05215	Prostate cancer - Homo sapiens (human)	AKT3;CDK2;FGFR1;FOXO1;ARAF;PDGFRA;CCND1	0.176023
hsa00310	Lysine degradation - Homo sapiens (human)	DLST;ALDH3A2;KMT2A;WHSC1;SETDB1	0.188214
hsa04630	Jak-STAT signaling pathway - Homo sapiens (human)	AKT3;IFNGR2;IL4R;IL6ST;LEPR;LIF;MYC;PIM1;CCND1;CCND3;SOCS5	0.194023
hsa00020	Citrate cycle (TCA cycle) - Homo sapiens (human)	DLST;ACLY;SDHA	0.200688
hsa04370	VEGF signaling pathway - Homo sapiens (human)	AKT3;PLA2G4A;PTGS2;RAC1;RAC3	0.206534
hsa04668	TNF signaling pathway - Homo sapiens (human)	AKT3;CEBPB;BIRC2;BIRC3;FAS;LIF;PTGS2;TNFRSF1B	0.208292
hsa04211	Longevity regulating pathway - Homo sapiens (human)	AKT3;FOXO1;FOXO3;ULK3;PRKAG1;SOD2;TSC2	0.212202
hsa04064	NF-kappa B signaling pathway - Homo sapiens (human)	BIRC2;BIRC3;IRAK1;PLAU;PTGS2;CXCL12;TLR4	0.219751
hsa05161	Hepatitis B - Homo sapiens (human)	AKT3;CDK2;DDB1;HSPG2;FAS;IRF7;SMAD3;MYC;CCND1;TLR4	0.222909
hsa03420	Nucleotide excision repair - Homo sapiens (human)	DDB1;GTF2H3;RFC1;CUL4B	0.223897
hsa04340	Hedgehog signaling pathway - Homo sapiens (human)	CSNK1A1;CSNK1E;GLI3;CCND1	0.223897
hsa04721	Synaptic vesicle cycle - Homo sapiens (human)	AP2M1;CLTC;AP2A2;AP2B1;DNM2	0.225412
hsa04151	PI3K-Akt signaling pathway - Homo sapiens (human)	AKT3;CDK2;COL1A1;COL6A1;FGFR1;FOXO3;PKN3;IL4R;ITGA7;MYC;PDGFRA;GNG12;RAC1;CCND1;THBS1;THBS2;TLR4;TNXB;TSC2;ITGA8;CCND3	0.231086
hsa00280	Valine, leucine and isoleucine degradation - Homo sapiens (human)	ALDH3A2;ACAA1;ACADS;ACADSB	0.235129
hsa04330	Notch signaling pathway - Homo sapiens (human)	DVL2;NCSTN;RBPJ;NOTCH1	0.235129
hsa04215	Apoptosis - multiple species - Homo sapiens (human)	BBC3;BIRC2;BIRC3	0.242075
hsa05131	Shigellosis - Homo sapiens (human)	CTTN;RAC1;ACTB;ACTG1;CD44	0.244778
hsa00510	N-Glycan biosynthesis - Homo sapiens (human)	MGAT4B;ST6GAL1;ALG13;TUSC3	0.246493
hsa00970	Aminoacyl-tRNA biosynthesis - Homo sapiens (human)	GARS;IARS;QARS;VARS;CARS	0.254623
hsa05214	Glioma - Homo sapiens (human)	AKT3;ARAF;PDGFRA;CCND1;CAMK2D	0.254623
hsa00531	Glycosaminoglycan degradation - Homo sapiens (human)	GUSB;ARSB	0.257484
hsa05203	Viral carcinogenesis - Homo sapiens (human)	CDK2;DDB1;SCRIB;GTF2H3;RBPJ;IL6ST;IRF7;PKM;RAC1;CCND1;HIST1H4K;ACTN1;CCND3	0.262207
hsa04621	NOD-like receptor signaling pathway - Homo sapiens (human)	NAMPT;TXNIP;ANTXR2;CTSB;BIRC2;BIRC3;IRF7;ITPR1;ATG16L1;TLR4;BRCC3	0.26387
hsa04720	Long-term potentiation - Homo sapiens (human)	ARAF;ITPR1;RAP1A;CACNA1C;CAMK2D	0.264562
hsa05211	Renal cell carcinoma - Homo sapiens (human)	AKT3;ARAF;ARNT;RAC1;RAP1A	0.264562
hsa04670	Leukocyte transendothelial migration - Homo sapiens (human)	CTNNA1;RAC1;RAP1A;ACTB;CXCL12;ACTG1;VASP;ACTN1	0.265558
hsa05010	Alzheimer's disease - Homo sapiens (human)	NCSTN;GAPDH;APBB1;APP;FAS;ITPR1;NDUFA10;ATP5A1;SDHA;CACNA1C;CAPN1	0.270049
hsa00750	Vitamin B6 metabolism - Homo sapiens (human)	PDXK	0.272882
hsa04150	mTOR signaling pathway - Homo sapiens (human)	AKT3;DVL2;ULK3;CAB39;RRAGD;SEC13;RRAGC;SLC3A2;TSC2;FZD6	0.273814
hsa00100	Steroid biosynthesis - Homo sapiens (human)	DHCR7;DHCR24	0.277045
hsa04978	Mineral absorption - Homo sapiens (human)	FTH1;HMOX1;MT1E;ATP2B1	0.281236
hsa04920	Adipocytokine signaling pathway - Homo sapiens (human)	AKT3;CPT1C;LEPR;PRKAG1;TNFRSF1B	0.294868
hsa04015	Rap1 signaling pathway - Homo sapiens (human)	AKT3;FGFR1;PDGFRA;RAPGEF6;PARD3;RAC1;RAC3;RAP1A;ACTB;THBS1;TLN1;ACTG1;VASP	0.302236
hsa05218	Melanoma - Homo sapiens (human)	AKT3;FGFR1;ARAF;PDGFRA;CCND1	0.305103
hsa04921	Oxytocin signaling pathway - Homo sapiens (human)	ITPR1;PLA2G4A;PRKAG1;CACNA2D3;PTGS2;CCND1;ACTB;ACTG1;CACNA1C;CAMK2D	0.307292
hsa04110	Cell cycle - Homo sapiens (human)	CDK2;STAG2;SMAD3;MCM3;MCM4;MYC;CCND1;CCND3	0.311208
hsa04917	Prolactin signaling pathway - Homo sapiens (human)	AKT3;ESR1;FOXO3;CCND1;SOCS5	0.31539
hsa05217	Basal cell carcinoma - Homo sapiens (human)	DVL2;GLI3;APC;FZD6	0.316668
hsa00620	Pyruvate metabolism - Homo sapiens (human)	ALDH3A2;LDHA;PKM	0.327843
hsa04923	Regulation of lipolysis in adipocytes - Homo sapiens (human)	AKT3;MGLL;PTGS1;PTGS2	0.328571
hsa04931	Insulin resistance - Homo sapiens (human)	AKT3;FOXO1;SLC27A1;PRKAG1;PTPRF;PYGL;NR1H2	0.333351
hsa01230	Biosynthesis of amino acids - Homo sapiens (human)	ENO1;ALDOA;GAPDH;PKM;SHMT2	0.346481
hsa04666	Fc gamma R-mediated phagocytosis - Homo sapiens (human)	AKT3;DNM2;MYO10;PLA2G4A;RAC1;VASP	0.349299
hsa04612	Antigen processing and presentation - Homo sapiens (human)	PSME3;CTSB;HSPA8;CALR;CANX	0.36732
hsa04260	Cardiac muscle contraction - Homo sapiens (human)	SLC9A6;CACNA2D3;TPM1;TPM4;CACNA1C	0.37775
hsa04932	Non-alcoholic fatty liver disease (NAFLD) - Homo sapiens (human)	AKT3;DDIT3;GSK3A;FAS;LEPR;NDUFA10;PRKAG1;RAC1;SDHA	0.379515
hsa04940	Type I diabetes mellitus - Homo sapiens (human)	CPE;FAS;PTPRN	0.38525
hsa01522	Endocrine resistance - Homo sapiens (human)	AKT3;ESR1;ARAF;NOTCH1;CCND1;SP1	0.396143
hsa01521	EGFR tyrosine kinase inhibitor resistance - Homo sapiens (human)	AKT3;FOXO3;ARAF;NF1;PDGFRA	0.408991
hsa05145	Toxoplasmosis - Homo sapiens (human)	AKT3;BIRC2;BIRC3;HSPA8;IFNGR2;IRAK1;TLR4	0.410456
hsa00565	Ether lipid metabolism - Homo sapiens (human)	PLD3;PAFAH1B1;PLA2G4A	0.413565
hsa02010	ABC transporters - Homo sapiens (human)	ABCC5;ABCA1;ABCC1	0.413565
hsa03022	Basal transcription factors - Homo sapiens (human)	GTF2H3;GTF2I;TAF4	0.413565
hsa04915	Estrogen signaling pathway - Homo sapiens (human)	AKT3;ESR1;FKBP5;HSPA8;ITPR1;SP1	0.41488
